# Supplementary material for: Cell-type specific RNA-Seq reveals novel roles and regulatory programs for terminally differentiated Dictyostelium cells
Source: BMC Genomics. 2018 Oct 22;19:764. doi: 10.1186/s12864-018-5146-3 (PMC6198379; doi:10.1186/s12864-018-5146-3)
Supplement: Supplementary file 2 — RNAseq analysis. (XLSX 10006 kb) [file 12864_2018_5146_MOESM2_ESM.xlsx]

## Sheet: README
Notes
This spreadsheet presents the whole RNA-Seq dataset analyzed in this study.
Sheet information
The sheet "TPM" catalogues TPM values of all genes in each biological replicate, along with gene information.
The sheet "NA_genes" lists genes which were not included in the differential gene exprssion analysis with edgeR due to their low expression levels.
The sheet "edgeR_results" lists presents the results of the differential gene expression analyses with edgeR.
The sheets "cup_up", "cup_down", "sp_up", "sp_down", "veg_up" and "veg_down" list genes upregulated or downregulated in cup, spore, stalk, and vegetative cells as identified with edgeR.
Column information
Gene ID: DDB_G ID from dictyBase.
Gene Name: Common gene name.
Synonyms: Synonymous gene name
Gene products: Brief descriptino about known information about the gene, if available.
Cup1 - Vegetative2: TPM values in each biological replicate
Cup average -Vegetative average: Average TPM values for each cell type
Cup - Vegetative logFC: Log2 fold-change estimated with edgeR
Cup - Vegetative FDR: False Discovery Rate of differential gene expression
Gene Cluster: The gene cluster as assigned by Cluster Analysis. Cup =2, Stalk = 4+6, Spore = 7, Vegetative = 5

## Sheet: TPM
Gene ID	Gene Name	Synonyms	Gene products	CUP1	CUP2	CUP3	DdST1	DdST2	DdST3	DdSP1	DdSP2	DdSP3	DdV1	DdV2
DDB_G0267178	DDB_G0267178_RTE		DIRS1 ORF2 fragment	1.43384	1.50659	1.82508	0.716612	0.700201	0.370517	0.554497	0.0671348	0	0.132065	0
DDB_G0267180	DDB_G0267180_RTE		DIRS1 ORF1	2.7045	3.67934	2.63247	0.283964	0.0669733	0.137033	0	0	0	0	0.0541875
DDB_G0267182	DDB_G0267182_RTE		DIRS1 ORF2 fragment	6.03566	8.87446	6.53356	0.431775	0.417274	2.04297	0.0912655	0.0828737	0.0752372	0.0652106	0.0723458
DDB_G0267184	DDB_G0267184_RTE		DIRS1 ORF2 fragment	9.04092	73.4105	63.2932	12.6627	16.0855	17.3372	6.76294	0.463479	1.40257	0.364696	1.2138
DDB_G0267186	DDB_G0267186_RTE		DIRS1 ORF1 fragment	0	0	0	0.187082	0	0	0	0	0	0	0
DDB_G0267188	DDB_G0267188_RTE		DIRS1 ORF2 fragment	0.833941	1.41706	1.24272	0.798728	0.702149	0.473044	0.235978	0	0.0648448	0.0374688	0.0277124
DDB_G0267190	DDB_G0267190_TE		DDT-A	0	0	0	0	0	0	0	0	0	0	0
DDB_G0267192	DDB_G0267192		unknown (not in dictyBase)	0	0.305249	0	0	0.22503	0	0	0	0	0	0.18207
DDB_G0267194	DDB_G0267194			0	0	0	0	0	0	0	0	0	0	0
DDB_G0267196	DDB_G0267196			0	0	0	0	0	0	0	0	0	0	0
DDB_G0267198	DDB_G0267198			0	0	0	0	0	0	0	0	0	0	0
DDB_G0267200	DDB_G0267200		unknown (not in dictyBase)	0	0	0	0	0	0	0	0	0	0	0
DDB_G0267202	DDB_G0267202_TE		DDT-B	0	0	0	0	0	0	0	0	0	0	0
DDB_G0267204	DDB_G0267204_ps		pseudogene	0	0	0	0	0	0	0	0	0	0.181007	0
DDB_G0267206	DDB_G0267206_RTE		DIRS1 ORF2 fragment	0.41575	0.768776	0.604793	0.259143	0.333378	0.238741	0.357288	0.0463479	0.0420771	0.0364696	0
DDB_G0267208	DDB_G0267208_RTE		DIRS1 ORF1 fragment	2.86359	2.72544	2.77711	0.243397	0.344434	0.469826	0.175779	0	0	0.313992	0.0464465
DDB_G0267210	DDB_G0267210_RTE		DIRS1 ORF2 fragment	12.5359	47.52	35.617	19.5862	17.661	21.3703	12.5153	0.807142	2.96038	0.965372	0.73279
DDB_G0267212	DDB_G0267212_RTE		DIRS1 ORF1/ORF2/ORF3 fusion fragment	23.7162	26.5762	19.5563	12.9203	11.2515	10.189	6.68523	0.63661	1.42423	0.483037	0.489578
DDB_G0267214	DDB_G0267214		unknown (not in dictyBase)	0	0	0	0	0	0	0	0	0	0	0
DDB_G0267216	DDB_G0267216			0	0	0	0	0	0	0	0	0	0	0
DDB_G0267218	DDB_G0267218			0	0	0	0	0	0	0	0	0	0	0
DDB_G0267220	DDB_G0267220			0	0	0	0	0	0	0	0	0	0	0
DDB_G0267222	DDB_G0267222			0.0835213	0.0953904	0.106311	0.0496936	0.140644	0	0	0	0	0	0.0568969
DDB_G0267224	DDB_G0267224			0	0	0	0	0	0	0	0	0	0.124328	0
DDB_G0267226	DDB_G0267226			0.460807	0	0	0.0913906	0	0.132307	0	0	0	0	0
DDB_G0267228	DDB_G0267228_TE		DDT-B	0	0	0	0	0	0	0	0	0	0	0
DDB_G0267230	DDB_G0267230			0	0	0	0	0	0	0	0	0	0	0
DDB_G0267232	DDB_G0267232		unknown (not in dictyBase)	0	0	0	0	0	0	0	0	0	0	0
DDB_G0267234	DDB_G0267234		unknown (not in dictyBase)	0	0	0	0	0	0	0	0	0	0	0
DDB_G0267236	DDB_G0267236_RTE		DIRS1 ORF2 fragment	3530.93	5580.89	4486.89	1124.9	1616.31	1340.95	596.123	78.0256	145.321	81.8719	84.5963
DDB_G0267238	DDB_G0267238_RTE		DIRS1 ORF1	1406.9	2686.15	2028.11	526.35	702.918	587.39	275.16	20.4841	56.6773	32.6029	34.1382
DDB_G0267240	DDB_G0267240_RTE		DIRS1 ORF2 fragment	68.3182	101.079	75.2252	58.5596	50.3914	49.135	27.2803	1.60435	7.05716	1.68321	1.74512
DDB_G0267242	DDB_G0267242_RTE		DIRS1 ORF1 fragment	0.948881	1.13791	0.905847	0.16937	0.479354	0.245199	0.122317	0	0	0	0
DDB_G0267244	DDB_G0267244_RTE		DIRS1 ORF2 fragment	1.99344	4.4902	3.33617	0.362406	0.341897	0.349774	0.118967	0.0432111	0	0.051002	0.264052
DDB_G0267246	DDB_G0267246_RTE		DIRS1 ORF1	0.715897	2.31662	1.21499	0.283964	0.234406	0.205549	0.205076	0	0	0.0732648	0.108375
DDB_G0267248	DDB_G0267248_RTE		DIRS1 ORF2 fragment	4.83743	6.14642	6.77313	2.48243	2.90197	2.3959	1.01332	0.21234	0.064258	0.278473	0.164769
DDB_G0267250	DDB_G0267250_TE		DDT-B	0	0	0	0	0	0	0	0.0191462	0	0	0
DDB_G0267252	DDB_G0267252			0	0	0	0	0	0	0.0670286	0	0	0.383144	0.673022
DDB_G0267258	DDB_G0267258_RTE		DIRS1 ORF2 fragment	3.20368	5.21552	4.19049	1.49542	1.40085	1.08247	0.661675	0.0414368	0.206902	0.0489079	0.132634
DDB_G0267260	DDB_G0267260_RTE		DIRS1 ORF1	1.11362	1.22645	1.11374	0.283964	0.133947	0.205549	0	0	0	0	0
DDB_G0267262	DDB_G0267262_RTE		DIRS1 ORF2 fragment	1.81199	4.65634	3.67584	0.336906	0.238379	0.68284	0.145986	0.198844	0	0	0
DDB_G0267264	DDB_G0267264_RTE		DIRS1 ORF1 fragment	0	1.25445	0.815538	0.163376	0.616521	0.157681	0	0.428559	0.194535	0	0
DDB_G0267270	DDB_G0267270_RTE		DIRS1 ORF1 fragment	0	2.15665	1.10933	0.0864237	0.122299	0.250233	0	0	0	0	0
DDB_G0267272	DDB_G0267272_RTE		DIRS1 ORF2 fragment	0.530677	3.25085	33.7125	0.688893	0.934241	0.955765	0.559701	0.112942	0.153802	0.08887	0.0328646
DDB_G0267274	DDB_G0267274_TE		DDT-A	0	0	0	0	0	0	0	0	0	0	0
DDB_G0267276	DDB_G0267276		unknown (not in dictyBase)	0	0	0	0	0	0	0	0	0	0	0
DDB_G0267278	DDB_G0267278_TE		DDT-A	0	0	0	0	0	0	0	0	0	0	0
DDB_G0267280	DDB_G0267280_TE		DDT-A	0	0	0	0	0	0	0	0	0	0	0
DDB_G0267282	DDB_G0267282_RTE		DIRS1 ORF1 fragment	1.36457	2.31087	2.21606	0.587924	0.831978	0.567431	0.242625	0	0	0.0433398	0.0961638
DDB_G0267284	DDB_G0267284		unknown (not in dictyBase)	0	0	0	0	0	0	0	0	0	0	0
DDB_G0267286	DDB_G0267286			0	0	0	0	0	0	0	0	0	0	0
DDB_G0267290	DDB_G0267290		unknown (not in dictyBase)	0.494941	0.282638	1.25998	0.736202	0.416722	1.06581	0	0	0.262982	0	0
DDB_G0267292	DDB_G0267292_RTE		DIRS1 ORF1	876.098	1718.84	1276.39	986.205	827.622	869.78	552.371	33.147	123.16	22.8586	26.3081
DDB_G0267294	DDB_G0267294_RTE		DIRS1 ORF2 fragment	0.0707995	0.161721	0.405531	0	0	0	0	0	0.0188093	0	0
DDB_G0267296	DDB_G0267296_RTE		DIRS1 ORF2 fragment	0.0746559	0.17053	0.28508	0.0444189	0	0	0	0	0	0	0
DDB_G0267298	DDB_G0267298_TE		DDT-A	0	0	0	0	0	0	0	0	0	0	0
DDB_G0267300	DDB_G0267300_RTE		DIRS1 ORF1/ORF2 fusion fragment	1.2491	9.48809	6.83925	2.89019	3.33873	3.31318	2.07023	0.208875	0.168558	0.127833	0.0540267
DDB_G0267302	DDB_G0267302_TE		DDT-A	0	0	0	0	0	0	0	0	0	0	0
DDB_G0267304	DDB_G0267304_RTE		DIRS1 ORF3 fragment	2.9643	17.8611	11.7682	3.83249	4.506	4.26477	1.71437	0.112535	0.255414	0.177101	0.261971
DDB_G0267306	DDB_G0267306_RTE		Skipper GAG-PRO-POL	0.463203	0.476125	0.397976	0.103349	0.12675	0.0797971	0.104493	0.162659	0.0738355	0.266648	0.339212
DDB_G0267308	DDB_G0267308_RTE		Skipper GAG-PRO	0	0.22281	0	0	0	0	0.25148	0	0.310971	0.089843	0
DDB_G0267310	DDB_G0267310_RTE		Skipper GAG-PRO	0	0	0.196645	0	0.0650376	0	0.0995743	0	0.164174	0.355737	0.36835
DDB_G0267312	DDB_G0267312		unknown (not in dictyBase)	0	0	0	0	0	0	0	0	0	0	0
DDB_G0267314	DDB_G0267314_RTE		DIRS1 ORF2/ORF3 fusion fragment	458.487	717.817	543.401	283.301	263.718	263.803	156.287	12.2376	34.0914	9.43522	12.4635
DDB_G0267316	DDB_G0267316		unknown (not in dictyBase)	1.15486	27.887	22.6797	16.2946	15.2798	13.0739	6.80548	0.386232	4.20771	0.45587	0.899112
DDB_G0267318	DDB_G0267318		unknown (not in dictyBase)	0	0	0	0	0	0	0	0	0	0	0
DDB_G0267320	DDB_G0267320		unknown (not in dictyBase)	0	0	0	0	0	0	0	0	0	0	0
DDB_G0267322	DDB_G0267322_RTE		DIRS1 ORF2 fragment	1.94236	2.21838	2.96682	0.231133	0.45791	0	0.100153	0	0	0	0.0529274
DDB_G0267324	DDB_G0267324_RTE		DIRS1 ORF1	0.954529	2.31662	1.01249	0.236636	0	0.650905	0	0.139664	0	0.14653	0.0541875
DDB_G0267326	DDB_G0267326_RTE		DIRS1 ORF2 fragment	3.00228	7.56601	5.3584	2.70858	2.44538	2.4455	1.3882	0.0763976	0.242752	0.165316	0.166731
DDB_G0267328	DDB_G0267328_RTE		DIRS1 ORF2 fragment	2.3555	3.19633	3.56226	0.166513	0.431995	0.261151	0.390825	0.0545983	0.0495673	0.0214808	0.0635498
DDB_G0267330	DDB_G0267330_RTE		DIRS1 ORF1	1.63552	5.60383	4.06204	1.51899	1.98161	1.3057	0.51422	0.280163	0.339129	0.0734835	0.135873
DDB_G0267332	DDB_G0267332		unknown	0	0	0	0	0	0	0	0	0	0	0
DDB_G0267334	DDB_G0267334_RTE		DIRS1 ORF1 fragment	1.11362	1.27187	0.872297	0.152903	1.154	0.147574	0.220851	0.200544	0	0.236702	0.583558
DDB_G0267336	DDB_G0267336_TE		DDT-B	0.152434	0	0	0	0	0	0	0	0	0	0
DDB_G0267338	DDB_G0267338_RTE		DIRS1 ORF3	1.07237	2.35532	2.51997	1.17792	1.31962	0.639485	0.531678	0.193116	0	0	0
DDB_G0267342	DDB_G0267342_RTE		DIRS1 ORF2 fragment	3.00171	17.8831	13.4094	7.4358	7.4119	9.0992	4.44611	0.236494	1.16553	0.106337	0.265437
DDB_G0267344	DDB_G0267344			0.039654	0	0	0	0	0	0	0	0	0	0
DDB_G0267346	DDB_G0267346			0.0645575	0.0737317	0.0821729	0	0	0	0	0	0	0	0
DDB_G0267348	DDB_G0267348_TE		DDT-A	0	0	0	0	0	0	0	0	0	0	0
DDB_G0267350	DDB_G0267350_TE		DDT-A	0	0	0	0	0	0	0	0	0	0	0
DDB_G0267352	DDB_G0267352_TE		DDT-A	0	0	0	0	0	0	0	0.0192167	0	0.317541	0.234857
DDB_G0267354	DDB_G0267354_TE		DDT-A	0.544211	0.552487	0.384837	0.575636	0.509118	0.729187	0.467684	0.353901	0.064258	36.3128	31.1826
DDB_G0267356	DDB_G0267356_RTE		Skipper GAG-PRO-POL	2.04037	2.96482	3.21425	7.33798	5.70655	7.2388	5.10411	14.2827	4.34725	7.07994	8.93836
DDB_G0267358	DDB_G0267358_RTE		Skipper GAG-PRO	0	0	0	0	0	0	0.0899549	0	0.0741568	0	0
DDB_G0267360	DDB_G0267360		unknown (not in dictyBase)	0	0.663585	0	0.345695	0.489196	2.00187	0	7.1411	0.617436	1.0703	0.395805
DDB_G0267362	DDB_G0267362_RTE		Skipper GAG-PRO-POL	0.100025	0.2856	0.420152	1.25573	0.960084	0.982204	0.838109	2.82172	1.40309	1.79652	1.86022
DDB_G0267364	DDB_G0267364_RTE		Skipper GAG-PRO	0	0	0	0	0	0	0	0	0	0	0
DDB_G0267366	DDB_G0267366_RTE		Skipper GAG-PRO-POL	0	0.117554	0.131013	0.336819	0.0577741	0.11821	0.0442269	0.461843	0.127609	0.663616	0.280467
DDB_G0267368	DDB_G0267368		unknown (not in dictyBase)	8.40883	9.56394	11.0142	16.6078	16.7744	19.7155	24.6476	35.8591	15.3134	42.1638	38.4819
DDB_G0267370	DDB_G0267370_TE		DDT-A	0	0.479449	0	0.0416282	0	0	0	0	0	1.80439	1.52519
DDB_G0267372	DDB_G0267372_RTE		TRE5-A ORF1	0	0	0	0	0	0	0	0	0	0	0
DDB_G0267374	acpA	cap32, cap-beta	F-actin-capping protein subunit beta	51.3977	28.2328	51.4032	21.29	14.0129	22.0939	32.118	68.013	57.2722	358.389	338.597
DDB_G0267376	acrA	ACR, DG1100, ACB	adenylate cyclase B	10.1295	14.9032	16.4012	22.6775	24.7279	26.311	20.1704	16.5483	22.8326	3.92319	4.67605
DDB_G0267378	aqpA		aquaporin A	104.33	54.8358	88.3902	58.5249	31.3837	43.6175	3.75289	24.0223	11.9694	0	0.0325125
DDB_G0267380	argE	P52D	acetylornithine deacetylase	9.36631	6.98394	8.39099	22.3266	11.5278	22.6104	42.1046	143.331	62.0661	844.478	835.755
DDB_G0267382	corA		coronin	12.7941	10.3689	10.8313	108.069	51.1111	74.123	4.75077	43.2095	14.9652	1002.62	1023.78
DDB_G0267384	culB		cullin B	6.43936	6.72181	7.31509	3.29574	1.55947	2.63912	5.06526	9.03694	5.6289	6.83982	6.67433
DDB_G0267386	cysB		cystathionine beta-synthase	128.706	160.913	150.429	73.5665	67.9375	73.7702	255.841	277.896	303.145	603.708	605.246
DDB_G0267388	dafE		diaminopimelate epimerase	1.37526	1.45216	2.57624	1.71371	1.44194	1.65397	27.8967	21.626	26.0582	14.2444	15.0959
DDB_G0267390	psmB6	DAPS-1, dapA, 20S proteasome subunit beta-6	proteasome subunit beta type 6	0.372932	1.27779	0.395577	3.99398	3.55862	3.31938	6.08932	31.0666	9.64348	314.067	306.301
DDB_G0267392	plbG	DG1067, PLB	phospholipase B-like protein	0	0	0	0.504403	0.131487	0.192166	0	0.522284	0	2.23978	2.06691
DDB_G0267394	vps46	DG1118	SNF7 family protein	182.518	290.145	243.073	292.621	296.795	313.176	291.866	293.315	288.656	139.029	137.354
DDB_G0267396	kif2	K2, GPK2, ksnB, kinesin-14	kinesin family member 2	0.69092	0.943078	0.857997	1.58418	1.91545	1.91604	0.521353	0.394512	0.984938	7.62102	7.26673
DDB_G0267398	gppA	P29F8, dajumin, GP100	glycoprotein gp100	45.7298	31.225	82.7082	4.87271	2.78707	5.95602	0.410904	12.3704	4.63813	0.0451688	0.183741
DDB_G0267400	hspD	hsc90	heat shock protein Hsp90 family protein	159.084	350.057	260.048	28.3445	22.8561	23.2842	185.853	255.143	163.95	881.049	875.183
DDB_G0267402	H3a	DdH3	histone H3	6061.83	6537.67	6146.37	2396.54	2531.83	2924.63	3738.24	3994.74	3605.54	1100.38	1152.44
DDB_G0267404	kif6	K6, ksnF, kinesin-13	kinesin family member 6	3.29224	2.97551	3.56364	5.17469	7.24636	8.25067	9.05595	11.197	8.78783	14.0993	14.216
DDB_G0267406	lmpA	DdLIMP	lysosomal integral membrane glycoprotein LmpA	50.1299	53.9861	61.7586	42.5173	33.4949	40.8779	34.4969	69.709	46.9908	29.3352	29.2363
DDB_G0267408	psmA3	veg108, rcdX, prtD, 20S proteasome subunit alpha-3, 20S proteasome subunit C8	proteasome subunit alpha type 3	0.536683	0.24518	0.136625	2.71419	2.98233	1.43306	6.64149	16.6475	10.4939	146.021	147.155
DDB_G0267410	pslA		unknown	0.104976	0.0359681	0.0935338	0.281064	0.106063	0.198929	0.297706	0.479225	0.423911	1.6147	1.1442
DDB_G0267412	pspA	D19, psA, SP29, ponG, ponticulin-related protein	cell surface glycoprotein PsA precursor	438.146	432.406	656.437	497.995	253.126	369.025	4.99463	34.5244	22.688	0.0728313	0
DDB_G0267414	repD	RAD3, TFIIH-XPD, ERCC2, XPD	transcription factor IIH component	0.0515962	0.0589284	0	0.624208	0.318575	0.666645	0.155192	0.56369	0.219321	9.31454	9.11522
DDB_G0267416	rpmA	RPO41	DNA-dependent RNA polymerase	48.7603	66.4744	82.9205	23.5101	17.7942	24.716	24.3633	13.2409	10.8113	27.2444	28.9953
DDB_G0267418	sahA	SAHH, S-adenosyl-L-homocysteine hydrolase, AdoHyc hydrolase	adenosylhomocysteinase	11740.4	16077.3	14777.3	15770.2	12889.8	15046.2	5344.72	2750.42	4099.56	4966.51	4867.15
DDB_G0267420	sodA	SOD	superoxide dismutase	298.681	189.096	236.812	275.29	491.413	428.439	5272.83	5908.77	3817.95	1825.89	1955.48
DDB_G0267422	tipC	DG1038, vps13, vps13C	tipC protein	5.28078	8.17249	8.38336	2.00789	1.73055	1.94089	2.02295	2.30023	2.38344	0.65236	0.707183
DDB_G0267424	amtC	ammonium transporter 3	ammonium transporter C	59.795	42.1131	55.0456	103.16	105.665	140.927	103.757	185.754	109.236	19.46	19.1342
DDB_G0267426	cshA		citrate synthase	90.5621	74.7025	81.4262	88.3155	121.69	124.026	250.394	381.764	285.518	60.394	61.6379
DDB_G0267428	abcH2		putative non-transporter ABC protein	27.1948	71.4426	37.4943	23.0021	20.9926	21.3643	51.6121	35.9715	37.326	7.01632	6.80106
DDB_G0267430	abcG20		ABC transporter G family protein	0.274215	0.459335	0.488653	0.467705	0.230879	0.834568	0.424179	1.45511	0.42739	6.43207	7.27284
DDB_G0267432	abcG15		ABC transporter G family protein	0.316883	0.361915	0.852794	2.42408	1.34927	2.27719	0.992033	3.65625	0.29826	13.3259	8.43123
DDB_G0267434	DDB_G0267434		unknown	0	0	0	0	0	0.0140375	0	0	0	0.0150104	0
DDB_G0267436	abcF4		putative non-transporter ABC protein	150.259	218.909	186.036	22.5591	25.5841	30.796	57.2705	32.4344	38.5154	77.6953	77.9015
DDB_G0267438	abcA2		ABC transporter A family protein	0.593197	0.621037	0.943823	4.30392	2.01861	3.09413	34.081	8.81453	9.77086	6.86756	6.79115
DDB_G0267440	lmpC			2.28697	2.7874	3.62789	4.19381	3.39126	3.17538	0.550012	2.55712	0.5441	0.47159	0.476684
DDB_G0267442	cdk8	Ddcdk8, CDK, CTD kinase	cyclin-dependent kinase 8	16.8358	14.8619	20.76	12.1456	10.0702	15.0455	14.2875	34.323	18.3383	10.887	9.29466
DDB_G0267444	phg1A	phg1	TM9 protein A	218.997	168.41	238.084	80.2033	69.6998	95.5822	333.553	488.667	414.241	112.042	113.836
DDB_G0267446	cnbA	CNB	calcineurin B	2.07961	3.87059	6.2745	10.9526	3.69646	5.2412	13.1059	28.2194	14.0782	18.5869	12.9076
DDB_G0267448	DDB_G0267448		erg4/erg24 family protein	0	0.0399541	0.0445282	0.957448	0.235634	0.361594	2.7959	5.69187	3.30861	31.5445	32.2674
DDB_G0267450	pakC		p21-activated protein kinase, putative protein serine/threonine kinase, pleckstrin homology (PH) domain-containing protein, STE20 family protein kinase, PH domain-containing protein, protein kinase, STE group, PAKA subfamily protein kinase	237.417	216.988	266.652	78.0491	60.9555	105.135	698.261	767.099	688.735	114.4	111.618
DDB_G0267452	sonA	ubqln	UAS domain-containing protein, ubiquilin domain-containing protein	242.25	256.957	236.222	361.163	362.732	392.903	202.771	238.517	292.91	131.823	128.352
DDB_G0267454	ancA	slc25a4, ANT	ADP/ATP translocase, transmembrane protein, mitochondrial substrate carrier family protein	50.7809	38.1561	69.9048	129.037	106.345	117.818	25.006	89.515	7.00889	4824.81	4992.28
DDB_G0267456	cbp2		calcium-binding protein 2	1.81869	4.87676	2.51624	99.3637	57.3228	81.1882	3.15987	65.9943	1.51253	39.4746	30.2732
DDB_G0267458	DDB_G0267458	PLK330, AAC4	unknown	175.508	286.474	237.87	14.8525	15.3038	18.3166	50.1576	69.5389	46.9721	12.4836	12.141
DDB_G0267460	cybA	p22phox, flavocytochrome b small subunit	p22-like superoxide-generating NADPH oxidase light subunit	56.4856	48.8655	50.0288	18.2405	17.7755	23.4084	94.8174	37.9887	60.6228	30.7195	31.977
DDB_G0267462	Dd5P4	PI5P4, RacGAP	RhoGAP domain-containing protein, inositol 5-phosphatase	8.14014	9.66493	12.2177	25.0738	27.1293	29.6241	6.62384	12.6648	7.53303	13.3238	13.0545
DDB_G0267464	polA	DNA polymerase A family protein	mitochondrial DNA polymerase A	2.16546	0.980362	2.01138	0.795098	0.763788	0.8402	19.6531	33.3286	20.7832	7.62767	7.78117
DDB_G0267466	cupA		calcium up-regulated protein, ricin B lectin domain-containing protein	0.504279	1.40386	1.12329	0.206275	0.132683	0.0542959	0	0.0368925	0	0.928943	0.558234
DDB_G0267468	adprt4	parp-4, PARP4, pARTe	poly(ADP-ribosyl)transferase, NAD+ ADP-ribosyltransferase, BRCT domain-containing protein	0.476524	0.591568	0.527435	1.30667	0.994319	0.820921	0.0267075	0.94582	0	10.4384	9.92212
DDB_G0267470	dicB		discoidin-inducing complex (DIC) protein	9.18734	11.3966	17.2336	39.8334	16.3961	26.0317	10.8515	37.125	12.2157	14.2519	14.7633
DDB_G0267472	roco7		protein kinase Roco7	0.270742	0.320885	0.318608	0.872298	0.795691	0.858025	9.19266	8.00657	5.3851	7.29758	7.88901
DDB_G0267474	sigD		spore coat protein	0	0.513311	0.495801	2.478	0.756828	0.825883	4.67352	89.5405	19.4548	0.0827926	0
DDB_G0267476	sigK		EGF-like domain-containing protein	515.477	356.398	436.956	2898.53	2038.13	3171.03	141.684	718.635	209.091	0.403557	0.447713
DDB_G0267480	nup93	nic96	nucleoporin 93	1.44543	0.700827	1.38855	1.12774	0.50517	0.669502	9.26356	15.5147	11.2739	22.3688	22.926
DDB_G0267482	DDB_G0267482			6.18057	3.43405	11.0564	5.86385	10.5483	8.2014	78.1646	58.8546	61.2419	53.0804	63.1556
DDB_G0267484	acp1		acid phosphatase 1	2.07875	0.0847914	0.566993	1.01596	1.12515	1.40687	6.22063	3.9975	3.47136	18.8046	17.1449
DDB_G0267486	DDB_G0267486		2Fe-2S type ferredoxin	1.00226	0.476952	1.38205	0.944179	1.33612	1.51078	7.6442	1.27095	3.19523	46.1569	43.4123
DDB_G0267488	DDB_G0267488			0.0196521	0	0	0.327393	0.198556	0.13542	0.96265	0.253039	0.375909	3.78305	3.89577
DDB_G0267490	ChLim		LIM-type zinc finger-containing protein, calponin homology (CH) domain-containing protein	0.0194518	0.133297	0.049519	2.00221	1.52313	1.89332	0.125374	1.66215	0.57879	2.43662	2.10693
DDB_G0267492	DDB_G0267492		peptidase M41, FtsH domain-containing protein	0.630174	0.338695	0.283103	1.46669	1.17041	0.941933	5.42356	6.07472	6.3619	40.869	43.3079
DDB_G0267494	DDB_G0267494			0	0	0.0846258	0.0791142	0.279888	0.229069	0	0	0.0706518	1.77585	1.76635
DDB_G0267496	DDB_G0267496			0.234549	0.147334	0.328403	0.826846	0.256726	0.681856	3.74157	5.53216	6.22502	15.7542	16.4255
DDB_G0267498	pgpep	pyrrolidone-carboxylate peptidase	pyroglutamyl-peptidase I	3.2766	3.96237	2.28978	3.555	2.32603	2.98836	0.082819	0.0752039	0	5.14826	5.16449
DDB_G0267500	DDB_G0267500		phosphoesterase, PA-phosphatase related-family protein, PAP2 family protein	51.4472	38.1345	59.462	724.305	621.702	729.35	3.02559	4.34265	3.70112	64.7503	58.2057
DDB_G0267502	DDB_G0267502			13.8437	7.64736	12.4786	3.17703	2.64042	4.42908	3.42342	4.89445	5.70443	35.8325	35.2977
DDB_G0267504	DDB_G0267504		putative amino acid permease	2.54151	2.9651	2.95671	7.67456	4.96999	7.20304	24.3071	19.4171	11.1808	23.1571	24.0899
DDB_G0267506	aslH		putative acetyl-CoA synthetase	8.77888	22.4815	17.7299	145.845	84.2138	93.3798	0.150888	0.319699	0.456091	0.0179686	0
DDB_G0267508	DDB_G0267508		UPF0041 family protein	37.2266	22.4265	22.3904	335.077	558.901	339.097	7.55851	5.90581	7.39033	159.508	159.59
DDB_G0267510	DDB_G0267510		coiled-coil domain containing protein	0	0.0684415	0.610217	0.0713092	0.0504552	0.0516177	0	0	0	4.85716	5.91932
DDB_G0267512	DDB_G0267512		peptidase M22 family protein	1.14997	0.860495	0.454267	0.377495	1.3021	0.990538	0.971219	1.62458	1.43274	38.3864	39.7637
DDB_G0267514	DDB_G0267514		protein kinase, TKL group, tyrosine kinase-like protein	48.8923	69.971	64.8672	26.9223	30.184	37.4946	135.876	122.581	134.406	27.9592	29.435
DDB_G0267516	dhx57		DEAD/DEAH box helicase, RWD domain-containing protein	1.38052	1.0196	1.20662	0.481877	0.185975	0.22197	1.09148	0.592516	0.674842	5.7304	6.23202
DDB_G0267518	DDB_G0267518		unknown (not in dictyBase)	0	0	0	0	0	0	0	0	0	0	0
DDB_G0267520	DDB_G0267520		unknown (not in dictyBase)	0.159088	0.181696	0.202498	0	0	0	0	0	0	0.586119	0.108375
DDB_G0267522	DDB_G0267522			0	0	0	0	0	0.0306137	0.0458148	0.0416022	0	0.982061	1.01688
DDB_G0267524	ssr3	TRAP-gamma	translocon-associated protein TRAP gamma subunit	7.18967	11.1568	9.7483	6.32359	3.48731	4.03886	0.805912	6.31185	1.74398	219.825	217.526
DDB_G0267526	DDB_G0267526			6.94734	7.74792	9.4152	5.51949	3.57846	5.73777	0.68484	1.14807	0.694851	35.6457	35.8572
DDB_G0267528	DDB_G0267528			293.609	363.432	336.115	600.781	583.322	457.635	205.87	43.1749	73.0983	341.863	338.066
DDB_G0267530	DDB_G0267530			3.48335	3.47203	2.82153	23.5138	22.7696	19.6392	5.3067	26.0213	1.61528	394.455	391.839
DDB_G0267532	DDB_G0267532			0.0754142	0.241168	0.211182	0.708947	0.33018	0.454713	0	0	0	0.0138922	0.0205497
DDB_G0267534	DDB_G0267534			2.00696	0.559064	1.18383	0.757236	0.577	0.463803	2.39781	1.31786	1.1444	41.2988	40.3489
DDB_G0267536	hibch		3-hydroxyisobutyryl-coenzyme A hydrolase	2.86858	4.51481	2.58264	0.895005	0.618538	0.693055	4.28404	4.8729	3.42014	100.562	109.337
DDB_G0267538	DDB_G0267538	arfGAP	Arf GTPase activating protein	14.1766	11.1205	14.9955	28.5346	36.2343	43.4871	120.103	92.5938	78.4793	65.2472	70.1479
DDB_G0267540	scy1	DdNTKL	SCY1 family protein kinase Scy1	4.28483	3.44999	4.76441	5.16716	7.33974	7.93308	4.29601	3.95864	2.33776	8.61897	8.44367
DDB_G0267542	DDB_G0267542			0	0	0	0.104618	0	0	0	0	0	0	0
DDB_G0267544	aslM		putative acetyl-CoA synthetase, AMP-dependent synthetase and ligase domain-containing protein	5.96245	3.54775	3.68855	4.03131	3.37019	3.69924	2.76804	1.00053	4.74106	0.019202	0.369253
DDB_G0267546	DDB_G0267546		Thiamin pyrophosphokinase 1	26.1338	23.6613	29.1381	148.363	114.08	159.754	191.223	169.567	121.969	12.1264	12.2009
DDB_G0267548	elmoF		engulfment and cell motility ELM family protein	0.47324	0.540492	1.31948	2.59446	0.853824	1.47524	1.90274	1.82011	0.838171	7.39963	7.54532
DDB_G0267550	DDB_G0267550			0.856628	2.02195	1.74459	0.526667	0.120208	0.368934	0.147234	0.0668479	0.0303441	0	0
DDB_G0267552	DDB_G0267552		putative NADH dehydrogenase (ubiquinone), putative NADH-ubiquinone oxidoreductase 13 kDa subunit	54.9236	54.9449	58.3436	77.8401	104.752	90.3593	192.246	135.933	153.513	216.137	239.331
DDB_G0267554	DDB_G0267554			0	0.0473989	0	0	0	0.107243	0.374486	0.0485789	0.264615	0.344026	0.452348
DDB_G0267556	DDB_G0267556		SNF2-related domain-containing protein, CHR group protein, helicase, C-terminal domain-containing protein	1.56674	1.6315	2.8594	1.15152	0.591674	1.70676	5.46491	0.512424	1.13853	6.72723	7.66735
DDB_G0267558	DDB_G0267558		unknown (not in dictyBase)	0	0	0	0.0235934	0	0	0.0511168	0	0.0421395	0.255666	0.783388
DDB_G0267560	uprt		uracil phosphoribosyltransferase	0	0.0703339	0.235158	0.109921	0.414802	1.00785	1.19076	1.80212	0.850752	47.2487	53.1108
DDB_G0267562	stcA			0.235271	0.268705	0.269521	0.349955	0.257517	0.486369	21.8059	14.1002	34.1024	0.758446	0.929583
DDB_G0267564	DDB_G0267564			0	0.0292945	0	0.030522	0	0	0	0.150119	0.0272572	0.141748	0.227151
DDB_G0267566	DDB_G0267566		NEK family protein kinase DDB_G0267566	0.585143	0.108372	0.684418	1.27968	0.612508	1.02166	0	0.0185117	0	0	0
DDB_G0267568	gacO	RacGAP	RhoGAP domain-containing protein	63.6371	76.847	77.2518	40.4978	39.602	46.4294	54.546	33.0203	51.5383	64.7588	64.0302
DDB_G0267570	DDB_G0267570			31.6005	26.2925	15.8377	1.97772	7.46949	2.76645	19.3398	24.5546	15.8001	159.204	156.32
DDB_G0267572	DDB_G0267572		Glioma tumor suppressor candidate region gene 2 protein	0.093233	0.425929	1.18673	0.462266	0.104665	0.0267692	0.280429	0.0363777	0.0330256	5.41001	4.954
DDB_G0267574	DDB_G0267574		phosphoglycerate mutase family protein	14.1321	21.4755	17.0098	7.84543	5.67554	5.6535	2.97269	4.70657	4.77556	21.3492	26.5855
DDB_G0267576	DDB_G0267576		p53 and DNA damage-regulated protein 1	0.0896873	0	0.456639	0	0	0.0772533	0	0	0	0.0826073	0.855363
DDB_G0267578	DDB_G0267578			0.0678345	0	0.518065	1.57405	1.42786	1.1686	108.955	40.178	108.85	0	0
DDB_G0267580	DDB_G0267580			0.66817	2.97618	0.170098	0.795098	0.45006	0.46043	38.9316	74.145	56.5911	0	0
DDB_G0267582	DDB_G0267582			4.33701	2.19804	4.38183	7.53166	3.46902	5.97718	0.873548	2.22103	2.85173	18.4253	19.2965
DDB_G0267584	adcE		LIM-type zinc finger-containing protein, arrestin domain-containing protein	9.57908	12.8043	15.1733	11.5254	5.6158	7.25278	11.9213	11.6834	12.0646	10.5439	8.20121
DDB_G0267586	DDB_G0267586			0.288626	0.593357	0.330644	0.789946	0.510328	0.745836	1.48824	2.63522	2.48441	5.87511	5.99691
DDB_G0267588	pikI	PI5K	phosphatidylinositol phosphate kinase PikI	136.771	125.258	146.898	137.585	126.423	147.689	713.817	1000.05	896.38	36.122	37.8933
DDB_G0267590	DDB_G0267590		GRAM domain-containing protein, v-SNARE family protein	99.3288	108.026	103.016	292.138	279.778	307.875	94.3721	113.154	121.631	36.5259	37.4978
DDB_G0267592	DDB_G0267592			1.9593	1.77871	1.85445	4.78254	4.27219	4.86826	0.939031	6.52747	4.24429	30.1928	28.4912
DDB_G0267594	pfdn2		prefoldin beta-like domain containing protein, prefoldin subunit 2	0.114217	0.391345	0	1.08731	0.384667	0.39353	3.53361	2.67392	3.15578	18.4101	17.1177
DDB_G0267596	DDB_G0267596			0.101415	0.222745	0.139018	0.0696233	0.177344	0.154552	0.0201125	0.100447	0.0331606	1.77478	1.48271
DDB_G0267598	DDB_G0267598		enoyl-CoA hydratase/isomerase domain-containing protein	34.8497	86.6743	48.2361	156.35	291.243	200.789	1.39331	1.03516	0.730935	4.40451	3.83775
DDB_G0267600	DDB_G0267600		enoyl-CoA hydratase/isomerase domain-containing protein	3.57668	8.52902	2.50144	75.698	76.1793	95.8438	0.101332	0.0920142	0.0417677	0	0
DDB_G0267602	DDB_G0267602			0.206955	0.0590914	0.235202	0.0615673	0.0248927	0.0827653	0.0952786	0.0865178	0.00785455	1.04159	1.2185
DDB_G0267604	mserS	serRS, seryl-tRNA synthetase, mitochondrial, seryl-tRNA synthetase, serine-tRNA ligase	serine-tRNA ligase, mitochondrial	0	0	0	0.0302319	0.0427814	0	0.523996	0.297384	0.0539963	12.9169	13.1534
DDB_G0267606	fcf1	UTP24	FCF1 family protein, PINc domain-containing protein	0	0	0	0.815485	0.0577	0.236118	0.265021	0.0802175	0	11.4879	11.3911
DDB_G0267608	DDB_G0267608			0.0596581	0	0	0.177477	0.25115	0.0513872	0.307614	0.139664	0	7.52796	4.9988
DDB_G0267610	DDB_G0267610		NAD-dependent epimerase/dehydratase family protein	0.0433877	0.0495534	0	0	0	0.0373725	0	0	0	0	0.0295568
DDB_G0267612	DDB_G0267612			0.318176	0	0.080999	0.492203	0.7501	0.383691	0.0820303	0.595901	0	0.527507	0.1734
DDB_G0267614	DDB_G0267614			0.148482	0.254374	0.944988	1.45768	1.12515	1.50279	0.574212	1.39044	0.355025	8.71852	9.22994
DDB_G0267616	DDB_G0267616			0	0.0203771	0.02271	0.0955391	0.015022	0.0153681	0	0.18796	0	8.01942	8.31348
DDB_G0267618	DDB_G0267618_ps		pseudogene	0	0	0	0	0	0	0	0	0	0	0
DDB_G0267620	DDB_G0267620			0.63348	0.241168	0.191984	1.32815	0.736555	0.805492	2.4498	2.04799	2.78891	0.0277844	0.267146
DDB_G0267622	srp9		signal recognition particle 9 kDa subunit	1.05501	0.200822	0.223813	1.36004	0.148046	0.151457	7.93319	6.7921	6.91365	5.50643	6.46828
DDB_G0267624	DDB_G0267624			14.7659	19.947	18.8287	2.34593	2.2503	2.41612	9.34658	7.49597	4.89302	3.29039	2.54177
DDB_G0267626	DDB_G0267626		unknown (not in dictyBase)	0	0	0	0	0	0	0	0	0	0	0.175067
DDB_G0267628	rad54_ps		pseudogene	0	0	0	0	0	0	20.5876	0.763044	6.58096	0	0
DDB_G0267630	kil1		sulfotransferase	0.707807	0.711386	1.83792	1.93721	0.834328	1.24375	69.5259	13.7534	23.4678	22.3743	19.2099
DDB_G0267632	DDB_G0267632			4.07421	2.71746	5.64227	0.678742	0.137213	0.4492	0.0420155	0.0381522	0	0	0.0222037
DDB_G0267634	DDB_G0267634			0	0	0	0	0.0116355	0	0.0534427	0	0.0293713	0	0
DDB_G0267636	mybM		putative myb transcription factor	110.517	191.145	169.285	111.029	186.086	139.933	37.0752	90.6092	47.2237	8.08319	8.42414
DDB_G0267638	DDB_G0267638		myb domain-containing protein, SNF2-related domain-containing protein, CHR group protein, helicase, C-terminal domain-containing protein	5.88077	8.05381	8.11151	8.74608	11.0499	10.1497	57.1107	52.6543	65.7595	6.69951	7.22646
DDB_G0267640	gtaE		putative GATA-binding transcription factor, GATA zinc finger domain-containing protein 5	1.248	2.75461	1.23156	50.6593	60.012	69.3181	69.5923	91.2611	57.6982	0.917002	1.25137
DDB_G0267642	DDB_G0267642			0	0	0	0	0	0.0241822	0	0	0.0596681	0.362015	0.286875
DDB_G0267644	DDB_G0267644			1.76221	3.10281	2.61689	2.38092	2.65832	2.18198	4.16461	6.61794	4.60363	12.951	13.6553
DDB_G0267646	sec20		sec20 family protein	0.219072	1.50123	1.74281	1.23827	0.50724	0.849153	0	0.0641082	0.0582009	0.504446	0.447713
DDB_G0267648	DDB_G0267648			0.882216	0.991069	1.41748	0.653977	0.913272	1.3205	2.53548	3.69053	3.28898	5.71466	5.6355
DDB_G0267650	ireA		putative protein serine/threonine kinase, putative endoribonuclease, IRE family protein kinase	13.5398	26.8991	24.7808	59.8462	41.8647	45.7508	12.6268	9.32192	7.32398	4.48604	4.53789
DDB_G0267652	DDB_G0267652		unknown (not in dictyBase)	0.84847	0	1.07999	3.78618	0.535786	2.55794	0	2.48292	0.450826	0.195373	1.156
DDB_G0267654	tgrO2		immunoglobulin E-set domain-containing protein	0	0.0171296	0.0190907	0.0803129	0.0252559	0.0129189	0	0	0	0	0
DDB_G0267656	l2hgdh		L-2-hydroxyglutarate dehydrogenase	0	0	0	0.0355748	0	0.0257511	0	0	0	6.41584	7.14839
DDB_G0267658	DDB_G0267658			0.131789	0.0752587	0.184524	0.0548884	0.0221923	0.0794627	0.0169885	0	0	0.376295	0.296268
DDB_G0267660	DDB_G0267660			0	0	0	0	0	0	0	0.0464166	0	0	0
DDB_G0267662	DDB_G0267662			0.0398908	0.0911192	0	0.0474685	0	0.103081	0	0.233469	0.0423911	1.39619	2.1468
DDB_G0267664	DDB_G0267664		unknown (not in dictyBase)	13.4025	6.64943	8.60437	95.9232	148.671	118.776	27.5017	30.2328	32.3468	41.6401	41.9507
DDB_G0267666	gefW	RasGEFW, RasGEF	RasGEF domain-containing protein	1.33292	0.975861	1.3631	1.41667	0.364499	0.480841	0.396515	0.69344	0.411624	4.53305	4.90487
DDB_G0267668	hspL		heat shock protein Hsp20 domain-containing protein, putative alpha-crystallin-type heat shock protein	0.100477	0	0	0.418473	0.422989	0.173094	0.777129	1.05851	0.640647	15.7327	15.2638
DDB_G0267670	DDB_G0267670			0.923487	0.806553	2.55838	0.549458	0.594592	0.561499	1.05039	0.127174	0.635005	13.109	11.842
DDB_G0267672	DDB_G0267672			0	0	0	0	0	0	0	0	0	0	0.027379
DDB_G0267674	glcS	UDP-glucose-glycogen glucosyltransferase, glycogen synthetase, glycogen(starch) synthase, UDP-glycogen synthase	glycogen synthase	99.9139	114.06	160.906	5.76197	10.2147	9.35002	32.0618	43.813	35.9791	17.7696	16.1978
DDB_G0267676	DDB_G0267676			0.201864	0.207496	0.179862	0.0600527	0.0169962	0.0347756	0.31226	0.141774	0.214517	0.818087	0.577564
DDB_G0267678	tgrO_ps2		pseudogene	0	0	0	0	0.101365	0	0	0	0.127937	0.110887	0.0820136
DDB_G0267680	DDB_G0267680		unknown	0.66817	1.52625	3.50827	1.88836	1.89869	0.863305	45.1115	45.2652	32.6623	9.3083	11.9484
DDB_G0267682	ercc1		DNA excision repair protein 1	0.15569	0.177815	0.363316	0.277898	0.196628	0.692879	0.836231	1.12382	1.15814	7.8153	7.14139
DDB_G0267684	DDB_G0267684		putative cell surface glycoprotein	0	0	0	0.0103934	0	0	0	0	0	0	0
DDB_G0267686	DDB_G0267686		RGS domain-containing protein, protein kinase, TKL group, tyrosine kinase-like protein, ARK family protein kinase	1.13209	1.34769	1.97469	1.30437	0.85231	1.04221	0.177591	0.511831	0.120941	3.84537	4.24776
DDB_G0267688	cpnD		phospholipid-binding protein, copine D	0.0754995	0.229943	0.224235	0.718733	0.169514	0.325162	0.778593	0.795377	0.160463	12.4476	12.8066
DDB_G0267690	icpA	DdINCENP, INCENP	inner centromere protein, ARK binding region family protein	0.0101161	0.0346611	0.0257529	3.61736	1.92494	1.77759	0.065202	0.402606	0.215004	13.3707	13.4037
DDB_G0267692	DDB_G0267692		EGF-like domain-containing protein	0.0225924	0.116113	0.028757	0.0739313	0.066577	0.0583808	0.422286	0.700801	0.348123	2.3306	2.36245
DDB_G0267694	DDB_G0267694			0	0	0	0	0	0	0	0	0	0.0216699	0.0320546
DDB_G0267696	DDB_G0267696			0.766055	2.72197	2.49188	1.16479	0.716656	1.90624	0.329166	0.0996332	0	0.078398	0.173952
DDB_G0267698	DDB_G0267698		rhodanese-like domain-containing protein	12.609	21.909	18.2444	24.1735	17.7846	18.2872	5.97366	0.756891	1.60334	5.16163	4.69858
DDB_G0267700	DDB_G0267700			0	0	0.0471185	0.0220249	0	0	0	0	0	0	0
DDB_G0267702	DDB_G0267702			0	0	0	0.028195	0.039899	0	0	0	0	0	0
DDB_G0267704	mcfT	slc25a21	putative mitochondrial 2-oxodicarboxylate transporter	52.8765	48.5762	54.0244	94.7514	103.17	117.823	71.9387	82.8372	55.9548	106.933	108.546
DDB_G0267706	DDB_G0267706		E2F-associated phosphoprotein	1.59088	1.99866	1.48498	0.978097	0.625084	0.502453	1.1621	0.434511	0.676239	4.83548	4.15438
DDB_G0267708	vps25		vacuolar protein sorting 25	3.56357	6.49633	5.23378	0.407742	0.2308	0.0590294	0.353361	0.481305	0.0728257	2.90354	2.75439
DDB_G0267710	DDB_G0267710			879.661	550.057	623.415	18.9556	17.6314	14.0756	17.2888	14.3389	13.7122	3.09942	3.2324
DDB_G0267712	DDB_G0267712	CISD	CDGSH iron-sulfur domain-containing protein	0.732241	0.940837	0.699032	1.79714	0.616521	0.867247	1.29788	6.53553	0.875405	311.085	322.925
DDB_G0267714	sf3b4		RNA-binding region RNP-1 domain-containing protein, RNA recognition motif-containing protein RRM, splicing factor 3B subunit 4	4.00902	3.34926	4.53594	1.17056	0.937626	2.04635	9.3788	6.95218	8.16559	13.1633	13.1495
DDB_G0267716	DDB_G0267716			0	0	0	0.171492	0.0441236	0.0451401	0.337772	0.0613428	0.0278451	0	0.01785
DDB_G0267718	DDB_G0267718			3.38029	4.94164	5.59344	5.93977	5.80601	6.21153	8.7439	14.8511	8.86067	2.42849	2.59442
DDB_G0267720	DDB_G0267720			0.114217	0.0434828	0.0484609	0.0453047	0.0961667	0.229559	0.0981559	0.579349	0.0404587	5.36524	4.95376
DDB_G0267722	DDB_G0267722			4.53194	6.50313	6.28623	1.86675	0.244598	1.05098	1.72264	1.90429	1.54359	17.3389	15.9905
DDB_G0267724	DDB_G0267724			0	0	0	0	0	0	0	0	0	0.0270516	0.0900347
DDB_G0267726	uduA2		unknown protein UduA2	0.305449	0	0.291596	0.454342	0	0.131551	0	0.625696	0	3.44638	3.3813
DDB_G0267728	uduA3		unknown protein UduA3	0	0	0	0.090352	0	0	0	0.355509	0	6.71372	5.79314
DDB_G0267730	dst2	DstB	STE20 family protein kinase Dst2	81.2327	116.465	127.075	151.931	99.5114	178.301	154.374	87.655	99.5935	73.9048	77.8537
DDB_G0267732	DDB_G0267732			2.19136	1.7877	2.49875	0.201782	0.120807	0.235945	0.437175	0.939003	0.49208	2.8834	3.37216
DDB_G0267734	DDB_G0267734		putative SAM dependent methyltransferase	0.0918447	0.0524483	0.116906	0.819688	0.46398	0.712004	4.32139	8.65439	5.95369	509.089	533.509
DDB_G0267736	DDB_G0267736_RTE		TRE5-B ORF2 fragment	0	0	0	0	0	0	0	0	0.12457	0.107969	0
DDB_G0267738	DDB_G0267738		unknown (not in dictyBase)	0	0	0	0	0	0	0	0	0	0	0
DDB_G0267740	DDB_G0267740			0	0	0	0	0	0	0	0	0	0.0141152	0
DDB_G0267742	DDB_G0267742		putative acylaminoacyl-peptidase	0.137413	0.0196176	0.415406	0.0102198	0	0	0	0	0	0.0316414	0.0117012
DDB_G0267744	DDB_G0267744			0.0310777	0	0.0395577	1.03548	0.444827	0.562152	0.160245	0.0363777	0	4.75165	4.08599
DDB_G0267746	DDB_G0267746			109.575	136.536	139.061	139.023	112.221	152.26	7.93827	9.77651	4.50405	2.38822	2.63254
DDB_G0267748	cdc45		cell division cycle protein 45	0	0.0236627	0.0527435	0.0616355	0.174442	0.0535383	0.133538	0.0727554	0.0220171	12.0222	10.4867
DDB_G0267750	DDB_G0267750			0.0136501	0	0.0173747	0.113701	0.0114929	0	0.0175959	0	0.0145056	0.691488	0.61372
DDB_G0267752	DDB_G0267752		Anoctamin-5	0	0	0	0	0.0145181	0	0	0	0	0.0635277	0.117465
DDB_G0267754	DDB_G0267754			1.9338	3.32939	3.04927	2.93654	2.04131	2.48612	3.0881	3.88526	2.94449	2.10015	1.74992
DDB_G0267756	DDB_G0267756			0.0734253	0	0	0.611614	0	0.252983	0	0.601631	0.780276	6.35713	6.65256
DDB_G0267758	DDB_G0267758		type A von Willebrand factor (VWFA) domain-containing protein	0.015203	0	0.0193513	0.108546	0.115203	0.0523811	0.783907	0.605053	0.242338	0.714145	0.952813
DDB_G0267760	tbck		RabGAP/TBC domain-containing protein, TBCK family protein kinase	4.04521	2.3617	4.40873	1.28415	1.44724	1.13549	1.09956	1.58845	1.27727	9.68967	9.55252
DDB_G0267762	DDB_G0267762			0	0	0	0	0	0	0	0	0	0.0225844	0
DDB_G0267764	DDB_G0267764			0.0326734	0	0	0.524881	0.137549	0.168862	0	0	0.0347213	0.120376	0.022258
DDB_G0267766	gfm2		mitochondrial translation elongation factor G	0	0	0	0	0.0146887	0.0150271	0	0.0408418	0	10.782	11.421
DDB_G0267768	DDB_G0267768		metal-dependent protein hydrolase domain-containing protein	0	0	0	0.0481877	0.136382	0	0	0.0474012	0.0430334	31.368	29.2692
DDB_G0267770	DDB_G0267770			0.0251665	0.114971	0.0320335	0	0.0211893	0.0433549	0.0324414	0	0	0.0463597	0.222873
DDB_G0267772	DDB_G0267772			0	0	0	0	0	0	0	0	0	0	0
DDB_G0267774	abkC	AdckC	ABC1 family protein kinase AbkC	0.42608	0.552988	0.443734	0.345695	0.440276	0.517149	15.6785	9.58948	9.03514	7.02833	7.99525
DDB_G0267776	DDB_G0267776	Sca2		22.0913	16.0967	26.4146	10.514	6.6074	9.34895	20.9324	18.9967	17.5249	51.9682	55.5971
DDB_G0267778	DDB_G0267778_RTE		TRE3-C ORF1	0	0	0	0	0.038665	0	0	0	0	0	0.0625671
DDB_G0267780	DDB_G0267780_RTE		TRE3-C ORF2	0.18256	0.444808	0.38729	0.637237	1.17844	1.12172	0.282399	0.185202	0.0388006	0.123309	0.240439
DDB_G0267782	DDB_G0267782		unknown (not in dictyBase)	0	0	0	0	0	0	0	0	0	0	0
DDB_G0267784	DDB_G0267784			5.29536	5.34705	6.53778	5.12487	6.90781	6.87121	5.9472	9.89622	7.43863	1.25597	1.09923
DDB_G0267786	DDB_G0267786		pleckstrin homology (PH) domain-containing protein	2.85456	2.7409	3.44054	0.480967	0.574274	1.04445	0.065128	0.325267	0	52.6543	59.7837
DDB_G0267788	DDB_G0267788			274.713	298.218	318.448	321.958	313.154	417.634	163.158	176.536	156.363	19.9134	18.8898
DDB_G0267790	DDB_G0267790			0	0.126136	1.40577	0.0657106	0	0	0	0.129276	0	4.57754	3.83702
DDB_G0267792	DDB_G0267792			0.290509	7.66441	4.17849	5.01257	0.709334	1.97684	0.711524	17.5127	5.49518	0	0.0197902
DDB_G0267794	DDB_G0267794		putative tRNA pseudouridine synthase	0.18763	0.333345	0.318436	0.310101	0.40372	0.305277	12.2815	11.7623	9.17195	24.8666	21.8001
DDB_G0267796	DDB_G0267796		initiation factor eIF-4 gamma middle domain-containing protein, putative RNA splicing factor, initiation factor eIF-4 gamma, MA3 domain-containing protein	9.74114	11.2573	11.9215	2.24963	1.95626	1.97647	13.6732	15.5579	10.183	13.5978	13.8715
DDB_G0267798	DDB_G0267798			3.29023	5.82459	5.41221	8.77168	6.14784	9.39608	18.0257	16.2201	21.6781	4.33595	4.79313
DDB_G0267800	DDB_G0267800			0.0859383	0.0245377	0.0546939	0.818107	0.506499	0.629204	10.3026	18.1573	10.8905	2.01843	2.57591
DDB_G0267802	DDB_G0267802			0	0	0	0	0	0	0	0	0	0	0
DDB_G0267804	DDB_G0267804			0.49944	0.477915	0.309269	0.481877	0.920578	0.813891	14.5293	20.3825	15.9941	10.8166	10.9702
DDB_G0267806	ampA_ps		pseudogene	0.310777	0	0	0.369813	0.261663	0	0	0.363777	0	0	0
DDB_G0267808	DDB_G0267808			0.922998	0.549999	1.20039	0.847627	0.878496	1.26169	8.87184	13.0353	10.768	2.05142	2.22804
DDB_G0267810	DDB_G0267810			0.450647	0.197957	0.683922	0.381564	0.350241	0.447889	1.80977	1.25789	1.21565	2.34676	3.04631
DDB_G0267812	DDB_G0267812			0	0	0	0	0	0	0	0	0.0525964	0	0
DDB_G0267814	DDB_G0267814			0.0499566	0.228224	0.31794	0.861975	0.231339	0.451823	0.321988	0.672477	0.291984	5.84366	6.22782
DDB_G0267816	DDB_G0267816			15.1129	19.7264	23.5484	11.3839	6.14288	8.52885	2.59115	14.0302	2.13609	1.85142	1.64827
DDB_G0267818	DDB_G0267818			0.0105975	0.0242069	0.0269783	0.0378318	0.0713815	0.0182565	0.532774	0.148857	0.146402	3.07468	3.10429
DDB_G0267820	DDB_G0267820			0.036512	0	0.0464748	0.0868959	0.0307418	0.1258	0	0.0427388	0.0388006	1.07615	2.03958
DDB_G0267822	DDB_G0267822		UPF0293 protein C16orf42	0.036512	0.166803	0.0929497	0.5431	0.614836	1.10075	2.16506	1.88051	1.59082	13.2165	13.1578
DDB_G0267824	DDB_G0267824			0	0	0	0.363564	0.111844	0.137305	0.136989	0.155491	0.0846979	9.1029	9.55597
DDB_G0267826	DDB_G0267826			0	0	0.0324614	0.804202	0.687115	0.702946	0	0	0.0271012	0.234895	0.0173731
DDB_G0267828	DDB_G0267828			0.145254	0.12903	0.328692	7.42283	5.85676	7.29848	0.249657	0.869023	0.34302	4.01364	3.59523
DDB_G0267830	gemA	Miro, Ras-related GTPase	mitochondrial GTPase	0.466401	1.2738	0.438796	0.180978	0.136589	0.279472	0.627364	1.2343	0.387888	10.6835	11.7006
DDB_G0267832	DDB_G0267832			39.4281	55.0915	54.5795	5.12158	3.26057	3.88876	4.16433	6.13013	2.94255	0.942542	1.24387
DDB_G0267834	DDB_G0267834			5.54092	5.00852	7.58086	1.1283	0.374219	0.229704	0.0763918	0.485574	0.72422	6.03143	7.00425
DDB_G0267836	DDB_G0267836			2.3179	1.97196	2.76974	0.788062	0.438112	0.550071	9.63457	8.66562	8.59601	2.17849	2.94857
DDB_G0267838	DDB_G0267838		unknown	23.6812	36.4169	39.3994	145.3	120.313	147.391	25.7194	31.2848	20.2777	13.11	15.3701
DDB_G0267840	DDB_G0267840			43.4194	58.2381	57	5.61507	2.32411	3.90385	1.26222	1.3754	0.57478	0.025768	0.0190583
DDB_G0267842	DDB_G0267842		nmrA-like family protein	1.08823	0.845152	1.05272	1.19135	1.97909	1.83722	2.3567	3.66858	1.94281	0.641485	0.237225
DDB_G0267844	expl6	DdExpl6	expansin-like protein	97.2838	131.684	173.929	25.5354	7.60341	13.2	1.41103	4.16419	1.30863	0	0
DDB_G0267846	expl1	DdExpl1	expansin-like protein	0	0.319076	0.118535	1.41289	0.470446	0.481285	0.120044	0.545032	0.197924	27.7477	26.01
DDB_G0267848	DDB_G0267848		beta-lactamase-type transpeptidase fold containing protein	3.61173	5.54582	6.2829	3.72478	2.12866	4.11345	19.9164	21.1854	18.3803	35.0034	29.4155
DDB_G0267850	DDB_G0267850		ribosomal protein L1 family protein	1.07943	0.690386	0.686987	0.166983	0.109061	0.223148	1.53061	0.353786	0.275302	28.912	30.6784
DDB_G0267852	DDB_G0267852		maf family protein	0	0	0	4.43349	0.259251	0.848718	0	0.14417	0	9.47244	8.13862
DDB_G0267854	gxcD	RacGEF, gflA	RhoGEF domain-containing protein, calponin homology (CH) domain-containing protein, villin headpiece (VHP) domain-containing protein	5.48854	8.85051	9.83179	44.2609	15.2065	30.2049	0.501896	2.30814	0.827503	16.5309	16.5129
DDB_G0267856	DDB_G0267856		FNIP repeat-containing protein	0.257298	0.0918319	0.245629	0.0191359	0.0135397	0.0692584	0.0414594	0.0376472	0	0.414727	0.262917
DDB_G0267858	DDB_G0267858			0.0160618	0	0	0.133791	0.0405703	0.013835	0	0	0.0170685	2.47058	2.84485
DDB_G0267860	DDB_G0267860			0	0	0	0.111462	0.0525771	0	0	0	0	0	0
DDB_G0267862	DDB_G0267862		unknown	0	0	0	0.0274172	0	0	0.0594012	0	0.0979381	0.169772	0.0627828
DDB_G0267864	DDB_G0267864			0	0.0481466	0	0	0	0	0.0543418	0.0493451	0.0447982	0.0388281	0.0574354
DDB_G0267866	DDB_G0267866		proteasome maturation factor UMP1 family protein	1.76107	1.41976	1.31859	1.97234	3.7505	3.2123	1.0683	5.57791	3.30256	58.8709	60.9018
DDB_G0267868	DDB_G0267868			104.67	172.069	105.554	437.134	314.939	473.832	569.047	60.8316	275.461	0.131141	0.110849
DDB_G0267870	rnf113		RING zinc finger-containing protein, CCCH-type zinc finger-containing protein	4.35437	8.87452	7.16705	36.3601	26.0112	33.3035	88.5029	27.55	74.4357	7.98669	7.10892
DDB_G0267872	DDB_G0267872		NOL1/NOP2/Sun family protein	0.0784928	0.156883	0.124888	0.0583772	0.016522	0.0169027	0	0.0229698	0	1.19289	1.14964
DDB_G0267874	DDB_G0267874		Solute carrier family 15 member 1	0.472133	0.398559	0.365802	0.451899	0.449369	0.353633	10.2141	10.7166	10.1218	1.45584	1.3844
DDB_G0267876	DDB_G0267876		coiled-coil domain-containing protein	0	0	0	0	0	0	0	0	0	0.0658208	0
DDB_G0267878	DDB_G0267878			0	0	0	0	0	0	0.126931	0.0329314	0.149484	0.0518252	0.0191653
DDB_G0267880	DDB_G0267880		GCN5-related N-acetyltransferase	0	0	0	0	0.0592185	0	0	0.0823285	0	1.16607	1.72487
DDB_G0267882	DDB_G0267882			62.2715	61.9009	82.2667	79.3029	83.6334	105.929	110.691	144.213	113.767	20.6362	22.9449
DDB_G0267884	alg12		glycosyltransferase, dolichyl-phosphate-mannose alpha-1,6-mannosyltransferase	0	0.0471792	0.0525805	0.516138	0.0869514	0.177909	1.09162	4.08588	1.38279	4.56575	4.71356
DDB_G0267886	DDB_G0267886		NFATC2-interacting protein	2.10876	1.32599	2.17146	0.126877	0.0997474	0.163273	1.09956	0.859778	1.10788	2.96801	3.55101
DDB_G0267888	DDB_G0267888			1.86973	1.03497	3.54796	1.05103	0.762978	1.83777	0.458384	5.35736	2.23072	0	0.0156283
DDB_G0267890	DDB_G0267890			8.39248	13.198	9.49097	10.1596	14.54	14.2077	31.4568	30.9448	21.473	10.1976	10.3789
DDB_G0267892	DDB_G0267892			18.0149	27.5755	27.5444	7.30305	4.99048	6.86088	1.68453	2.27625	2.23182	1.99171	2.3951
DDB_G0267894	DDB_G0267894			16.0361	24.2843	27.0645	12.5802	17.6024	14.3756	10.5655	7.57788	2.8402	31.5097	32.368
DDB_G0267896	DDB_G0267896			0	0.0730261	0	2.58692	1.99189	1.65226	0	0.0748441	0	0	0
DDB_G0267898	DDB_G0267898		EGF-like domain-containing protein	1.62445	5.39087	2.80896	452.549	234.707	435.428	0	1.21982	0.358283	0	0
DDB_G0267902	DDB_G0267902			9.3781	14.7025	11.2526	21.5759	14.5404	17.8859	8.46028	15.4388	12.6045	0.160229	0.161601
DDB_G0267904	DDB_G0267904		WD40 repeat-containing protein	0.417223	0.126136	0.328012	0.131421	0.0826557	0.0739901	0.790926	2.78662	1.79958	8.73688	8.37623
DDB_G0267906	DDB_G0267906		OTU domain containin protein	19.7864	42.867	38.9792	2.53562	2.4861	3.48731	7.2594	9.83441	5.91979	7.54211	8.56435
DDB_G0267908	DDB_G0267908			1.46997	5.03661	4.59264	12.7216	5.06318	5.52515	17.7432	39.8881	18.0353	21.1706	18.0249
DDB_G0267910	DDB_G0267910			0.571298	1.02128	1.1382	0.60593	0.209136	0.406513	0.544327	0.639652	0.158376	0.617713	0.406104
DDB_G0267912	DDB_G0267912		unknown (not in dictyBase)	0	0	0	0	0	0	0	0	0	0	0
DDB_G0267914	DDB_G0267914			0.851337	0.648213	1.34633	0.306988	0.173768	0.0222215	0.598599	0.603954	0.246736	3.68304	4.5869
DDB_G0267916	mtmr15		myotubularin related protein 15	0.208803	0.14028	0.31268	0.401934	0.910048	0.856958	3.21411	2.4585	1.48797	1.10867	1.17977
DDB_G0267918	DDB_G0267918		Nucleoporin GLE1	0.0318936	0.200343	0.10149	0.332081	0.241679	0.0824158	2.56956	2.96795	1.55906	1.16035	1.23842
DDB_G0267920	DDB_G0267920			0	0	0	0	0	0	0	0	0	0	0
DDB_G0267922	DDB_G0267922_ps		pseudogene	0	0	0	0	0	0	0	0	0	0	0
DDB_G0267924	DDB_G0267924	Na+/K+ ATPase, P-type ATPase	sodium/potassium-transporting ATPase subunit alpha 2	76.7854	95.5347	107.499	153.877	46.263	136.335	66.0189	158.834	78.1696	27.2339	27.9584
DDB_G0267926	DDB_G0267926		unknown (not in dictyBase)	0	0	0	0	0	0	0	0	0	0	0
DDB_G0267928	tmem144B		transmembrane protein 144 B	0.216704	0.701248	0.229862	2.40678	0.881875	0.777753	2.65379	12.0066	1.30496	92.0143	93.8399
DDB_G0267930	DDB_G0267930		unknown	0.636353	0	0.202498	6.34185	0.267893	0.822196	0.205076	0.186219	0.16906	11.1363	6.61088
DDB_G0267932	DDB_G0267932			0	0	0	0	0	0	0	0	0	0.236702	0.175067
DDB_G0267934	fnkB	FNIPK-B	FNIP repeat-containing protein, protein kinase, STE group, FNIPK subfamily protein kinase	0.553663	1.26469	0.512536	1.33265	0.423786	0.802067	0.0324414	0.382959	0	0	0
DDB_G0267936	DDB_G0267936		hssA/2C/7E family protein	0.814842	0	0.207436	2.03623	0	0.140375	0.84031	0	0	0	0
DDB_G0267938	DDB_G0267938			0.0113058	0	0.0143907	0.0336336	0.0285571	0.0292151	0.116591	0.105871	0.240288	1.16629	1.13986
DDB_G0267940	DDB_G0267940			1.36109	4.69179	4.37845	2.85646	1.31268	3.66638	0.382808	1.50631	0.86784	0.136761	0.0168583
DDB_G0267942	DDB_G0267942		GRAM domain-containing protein	23.3228	33.4789	31.2571	34.0946	28.8734	41.5744	18.3761	24.3249	20.4564	5.47653	5.60995
DDB_G0267944	DDB_G0267944		unknown (not in dictyBase)	0.262028	0	0	0	0.220618	0.225701	0	0.306714	0	0	0
DDB_G0267946	DDB_G0267946			0.411182	1.64365	2.3552	1.83484	1.9041	1.59379	2.91523	0.481305	4.8065	0.378723	0.420162
DDB_G0267948	ccdc53		WASH complex subunit ccdc53	16.2619	11.823	13.7037	8.44371	10.7444	13.4238	28.3386	36.1318	33.8024	17.9253	20.4893
DDB_G0267950	copE	epsilon-COP	coatomer protein complex epsilon subunit	5.01683	5.67905	7.34642	3.14341	2.20544	2.82988	3.54829	6.23618	4.76513	36.4757	30.5769
DDB_G0267952	DDB_G0267952			0.385947	0.385694	0.122814	2.03798	0.812383	2.36864	0.435323	2.25883	1.07661	13.5527	12.4228
DDB_G0267954	DDB_G0267954		putative RNA modifying methyltransferase	0	0	0	0.0183202	0.0259251	0.132612	0.674765	0.648764	0.490819	2.07032	1.9927
DDB_G0267956	abiA	Abi2	component of SCAR regulatory complex	2.04665	0.366666	1.27701	5.5633	3.37883	4.70108	1.65539	5.77783	2.04699	57.8462	60.1706
DDB_G0267958	DDB_G0267958		bromodomain-containing protein, SMAD/FHA domain-containing protein, BRD group protein	0.018306	0	0	0.0544588	0.0924781	0.0946088	0.42476	0.257136	0.350162	21.582	21.8484
DDB_G0267960	cog4		oligomeric Golgi complex component	0.0293057	0.133881	0.130558	0.0610272	0.0370115	0.0126214	0.113331	0.0343035	0.108999	2.7937	2.71508
DDB_G0267962	tsuA	tsunami	ULK family protein kinase TsuA	1.45642	1.35108	2.92072	0.57298	0.265271	0.609332	0.429126	1.92051	1.26975	1.71925	1.72918
DDB_G0267964	DDB_G0267964		unknown	0	0	0	0.063103	0.0892977	0.274065	0.683586	2.35878	1.01436	0	0
DDB_G0267966	pyd1		dihydropyrimidine dehydrogenase	83.6337	106.293	88.1983	48.4065	38.8121	52.995	42.793	57.6601	51.3346	115.176	117.57
DDB_G0267968	DDB_G0267968			0	0	0	0.0140477	0.019879	0.020337	0.0304353	0	0	0.130479	0.0160839
DDB_G0267970	DDB_G0267970			0	0	0	0	0	0	0	0	0	0	0
DDB_G0267972	DDB_G0267972		unknown (not in dictyBase)	0	0	0	0	0	0	0	0	0	0	0
DDB_G0267974	DDB_G0267974			0.0139931	0	0.0356226	0.0416282	0.0117817	0	0	0.032759	0	8.75127	9.78984
DDB_G0267976	aph1		gamma-secretase subunit Aph-1	1.70597	1.25254	2.63678	2.85172	2.18874	3.81359	4.08406	4.27908	3.19415	8.60472	9.0205
DDB_G0267978	krsB	Krs2	STE20 family protein kinase KrsB	34.1214	31.1321	39.8946	16.9659	17.2435	25.1654	80.1976	82.1863	77.7974	55.021	53.979
DDB_G0267980	mocs3		molybdenum cofactor synthesis 3	0.721498	0.358274	1.55723	0.298628	0.26412	0.351267	8.12793	6.31571	5.03369	8.61017	8.35557
DDB_G0267982	copA	alpha-COP	WD40 repeat-containing protein, coatomer protein complex alpha subunit	18.9515	19.8212	23.3711	5.79732	6.30711	7.3567	8.23257	11.0086	7.69319	81.2038	82.2444
DDB_G0267984	DDB_G0267984		peptidase M20 family protein, putative carboxypeptidase	0.179892	0.0587018	0.327111	1.83484	2.48831	2.56778	47.3062	58.8094	53.3357	26.984	30.1291
DDB_G0267986	DDB_G0267986			0	0	0	0.343482	0.504068	0.239423	15.1316	12.2636	13.9965	0	0
DDB_G0267988	DDB_G0267988			0.0401303	0.0458332	0.0510805	0.286522	0.270306	0.380235	8.74251	2.58358	4.56309	0.628362	1.06618
DDB_G0267990	ypel		yippee-like protein	207.133	330.491	325.672	1327.39	853.557	1424.94	27.9597	23.7043	20.2091	7.8585	8.12313
DDB_G0267992	DDB_G0267992		dual-specificity protein phosphatase	10.8736	10.6199	10.4775	57.8638	68.878	61.1426	159.295	179.917	139.634	47.4088	53.8595
DDB_G0267994	DDB_G0267994		DNAJ heat shock N-terminal domain-containing protein	67.3398	72.506	68.2471	462.984	434.407	452.859	97.0404	96.0345	76.248	63.8296	68.2207
DDB_G0267996	DDB_G0267996			0.847435	1.22844	1.28611	23.3099	26.3175	24.6218	5.29396	4.19674	4.26031	26.4182	26.0671
DDB_G0267998	psiS		PA14 domain-containing protein	1.29645	1.53764	0.888571	2.69977	2.0152	1.97572	0.321387	3.67713	1.80162	0	0
DDB_G0268000	psiB		PA14 domain-containing protein	0.338314	0.0827982	0.215314	1.84037	1.24112	0.978309	0.0934522	0.367724	0.10272	0.890307	0.625557
DDB_G0268004	snrp70		U1 small nuclear ribonucleoprotein 70 kDa protein	2.67268	1.99076	3.21707	3.75079	4.13371	3.8536	27.5622	23.2936	32.0449	26.7844	26.4595
DDB_G0268006	DDB_G0268006			7.09643	13.9994	11.6136	14.2021	9.54438	14.051	71.0439	476.824	101.366	6.1118	6.08993
DDB_G0268008	DDB_G0268008			19.8904	42.8903	23.6247	198.075	207.971	223.98	14.5547	4.59858	4.96378	13.8471	15.0671
DDB_G0268010	DDB_G0268010		unknown	16.2916	29.6128	27.5816	8.14104	5.60334	7.10822	40.1491	46.1171	42.6031	0.0490378	0.036269
DDB_G0268012	DDB_G0268012		response regulator receiver domain-containing protein	0.558262	0.239099	0.66618	2.03445	0.822564	0.901624	0	0.816836	0.111235	0.54633	0.213921
DDB_G0268014	gtf2h1	TF2H1, THIIH1	general transcription factor IIH component	5.43726	4.56999	5.82427	1.77701	1.886	2.44067	4.8372	8.62798	6.20532	7.00068	6.33854
DDB_G0268016	DDB_G0268016		unknown	0	0.772783	1.29188	0.402581	0.142424	0.145706	6.54166	1.38604	4.67375	0	0.115234
DDB_G0268018	DDB_G0268018		alpha/beta hydrolase family protein	0	0	0.0319733	0.104618	0.0422989	0.194731	1.13331	0.793882	0.453792	9.23137	9.46286
DDB_G0268020	bkdB	BCKDHB, 2-oxoisovalerate dehydrogenase subunit beta, mitochondrial	branched-chain alpha-keto acid dehydrogenase E1 beta chain	76.8306	111.65	79.593	356.615	350.829	377.031	15.1833	9.8661	9.53114	173.381	177.015
DDB_G0268022	DDB_G0268022			0	0	0	0	0	0	0	0	0	4.24431	3.50537
DDB_G0268024	hdaA		histone deacetylase family protein, type-1 histone deacetylase	19.6949	16.8933	26.2692	9.29751	9.55017	10.6985	73.4899	87.2001	72.0358	31.9624	31.8072
DDB_G0268026	DDB_G0268026		transmembrane protein	340.437	485.935	465.595	733.558	442.24	583.383	77.3255	99.3959	81.1942	18.2696	14.0839
DDB_G0268028	DDB_G0268028		unknown	49.2236	71.56	68.4128	237.646	166.796	201.899	46.6937	981.511	235.179	8.98488	8.98589
DDB_G0268030	DDB_G0268030			1.6841	0.94922	1.97659	0.182183	0.239394	0.386203	2.28369	1.17766	1.37129	2.46774	2.61484
DDB_G0268032	DDB_G0268032		unknown (not in dictyBase)	0.921614	0.526292	0.977574	1.64503	1.68126	0.793844	0.198004	0.898989	0.16323	1.13182	1.25566
DDB_G0268034	DDB_G0268034		Rab GDP dissociation inhibitor alpha	283.069	253.088	267.521	127.548	86.6242	128.895	311.665	674.136	512.329	462.015	462.218
DDB_G0268036	DDB_G0268036		2,3-diketo-5-methylthio-1-phosphopentane enolase	0.747952	0.740343	0.253877	0.801031	1.0076	0.644258	0.77133	1.69265	1.00679	23.4688	24.3213
DDB_G0268038	mtpn	V-1	myotrophin family protein	0.220883	0.126136	0	2.23416	1.58079	1.23669	0	3.49046	0.117364	168.047	147.763
DDB_G0268040	DDB_G0268040		Alpha- and gamma-adaptin-binding protein p34	1.00628	1.93079	2.04937	1.9159	1.89784	1.69887	2.07547	1.27212	0.941031	12.049	12.202
DDB_G0268042	DDB_G0268042		CS domain-containing protein	13.2956	8.90956	15.1966	12.5117	12.0511	13.9648	71.6162	208.91	75.6186	710.644	787.661
DDB_G0268044	DDB_G0268044		SIT4-associating protein SAP190	133.137	141.363	182.924	40.5268	35.8847	45.5587	114.48	129.974	122.156	151.148	155.629
DDB_G0268046	DDB_G0268046			0	0	0	0.172847	0.244598	0.250233	0	0	0	1.87303	2.96853
DDB_G0268048	DDB_G0268048		UPF0172 protein	0	0	0.264401	0.0411968	0	0.0596411	0	0.162098	0	2.67853	2.26408
DDB_G0268050	DDB_G0268050			0	0	0	0.0989748	0	0	0	0	0	0	0
DDB_G0268052	DDB_G0268052			1.56229	1.97601	2.00502	5.15469	2.83734	3.24747	4.4439	5.13857	4.63763	13.8664	13.4046
DDB_G0268054	DDB_G0268054			0.111362	0	0	0	0	0	0	0	0	1.12828	1.2138
DDB_G0268056	sptA	SPT	serine C-palmitoyltransferase subunit 1	0.974415	0.572342	0.708741	1.65645	1.05483	1.39088	1.50731	1.23836	0.710051	31.9508	30.5916
DDB_G0268058	alrC		aldo-keto reductase	0	0	0	0	0	0	0	0.0485789	0	0	0
DDB_G0268060	DDB_G0268060		Putative sulfate transporter ychM	61.5864	44.2705	63.3432	19.0823	22.8482	27.5269	5.83371	18.0991	12.354	22.0345	21.4686
DDB_G0268062	DDB_G0268062			0.136594	0.0520016	0.202842	0.501169	0.345021	0.588283	0.146732	1.46564	0.701584	1.88716	2.31077
DDB_G0268064	DDB_G0268064		esterase/lipase/thioesterase domain-containing protein	2.93635	4.38026	2.6697	510.645	569.69	607.695	1.00423	0.420872	1.01891	314.391	322.378
DDB_G0268066	DDB_G0268066		putative ATPase	0	0.0529334	0.039329	0.0919188	0.0390226	0.0931505	0.0199149	0.0361674	0	2.76052	2.66264
DDB_G0268068	rab6		Rab GTPase	61.3182	101.871	83.0957	61.4394	45.4367	56.7826	73.9332	79.185	67.7436	71.4953	76.574
DDB_G0268070	DDB_G0268070			7.57632	11.4947	12.9175	3.69271	2.1891	2.60075	0.180192	0.0654494	0.0594185	2.39475	2.55203
DDB_G0268072	DDB_G0268072		unknown	0	0.0837446	0.0466661	0.0327201	0.0154342	0.0473693	0	0	0	0	0
DDB_G0268074	DDB_G0268074			1.0991	0.85727	1.10896	4.93646	6.42137	6.06132	2.31528	1.83567	2.07959	1.98763	1.82618
DDB_G0268076	DDB_G0268076			91.2752	145.257	111.669	12.7806	10.7441	5.43478	1.41649	4.35664	3.42783	0.163243	0.169031
DDB_G0268078	DDB_G0268078		putative protein serine/threonine kinase, protein kinase, CMGC group, RCK family protein kinase	17.283	42.843	20.4921	4.11635	4.73981	3.69341	10.4104	12.0089	11.098	6.56615	5.34025
DDB_G0268080	rpc3	polr3c	RNA polymerase III subunit	1.42249	1.00682	2.37168	2.19337	1.40011	2.20896	1.47212	2.69697	1.68198	36.9808	35.7043
DDB_G0268082	DDB_G0268082			0	0	0	0.0811324	0	0.117457	0.175779	0	0	0.251194	0.0928929
DDB_G0268084	wdr91		WD40 repeat-containing protein	16.5692	26.7043	28.0318	10.5218	9.84323	12.9214	15.2499	19.5377	12.1459	8.2645	8.40324
DDB_G0268086	DDB_G0268086			0.646616	0	1.09741	0.128242	0	0	0	0.252297	0.229049	0	0
DDB_G0268088	lvsG		WD40 repeat-containing protein, BEACH domain-containing protein	4.13775	6.63707	6.37477	1.00299	1.34708	1.49956	11.4816	15.7142	14.2596	4.92904	4.51835
DDB_G0268090	DDB_G0268090		glycoside hydrolase family 18 protein	0.870413	0.760199	1.69446	4.08211	2.75899	3.88102	6.13813	33.1427	15.2348	10.1392	10.2545
DDB_G0268092	DDB_G0268092		SWIM-type zinc finger domain-containing protein	12.0015	13.8043	20.6934	10.078	8.24155	11.7307	0.438888	1.7934	1.26633	1.41116	2.72525
DDB_G0268094	DDB_G0268094			0.0697828	0.0796995	0.088824	0.0415195	0.0587546	0.0601083	0	0.122525	0.0370784	0.0964112	0.308996
DDB_G0268096	DDB_G0268096			0	0	0	0.0634387	0	0	0	0.124806	0.151075	0.818384	1.13794
DDB_G0268098	nop58	NOP5/NOP56 family protein	nucleolar protein 58	7.59142	3.77382	8.35849	1.96597	3.06379	3.09835	27.794	4.40631	6.97828	214.214	217.829
DDB_G0268100	asnS2	asnS, AsnRS	asparagine-tRNA ligase, asparaginyl-tRNA synthetase	4.00032	4.63502	4.24322	6.8989	7.66372	11.0363	5.0446	3.46101	3.8198	23.7092	25.316
DDB_G0268102	DDB_G0268102		Stress response protein NST1	31.6645	40.1972	41.8028	33.9262	34.3044	38.637	54.3713	53.5639	54.0508	8.64635	9.17195
DDB_G0268104	gabT	ABAT, GABAT, GABA transaminase, GABA transferase	4-aminobutyrate aminotransferase	9.83396	3.96947	8.23054	17.9859	8.03031	14.0171	4.23713	9.99727	6.21295	224.481	243.666
DDB_G0268106	DDB_G0268106			0	0.828195	0	1.0478	0.087221	1.42769	0	0	0	0	0
DDB_G0268108	DDB_G0268108		DUF3430 family protein	0.831501	2.10283	0.680392	7.70361	6.50087	3.22301	0	0.556175	0.315578	0.0547044	0.04046
DDB_G0268110	DDB_G0268110		Kelch repeat-containing protein, SAM domain-containing protein	3.06191	2.84504	3.3359	1.82178	2.44693	2.54801	5.45223	5.64949	3.97077	3.0114	2.49242
DDB_G0268112	DDB_G0268112		unknown	0	0.0763123	0.0850489	1.19265	0.67509	0.805752	10.5081	8.4469	8.59162	4.98494	5.37107
DDB_G0268114	DDB_G0268114			1.34595	0.988217	0.856608	0.572013	0.485677	0.828111	3.09827	8.44015	3.88229	90.4099	89.2668
DDB_G0268116	DDB_G0268116		TPR repeat-containing protein	0.0720399	0.0411387	0.0458485	0.642936	0.212293	0.341289	0.278593	0.0421628	0.344499	5.14236	4.66217
DDB_G0268118	DDB_G0268118		carbohydrate/purine kinase domain-containing protein, indigoidine synthase A like protein	0.0174457	0	0	0.74735	0.205641	0.405731	0.427286	1.59283	0.444941	22.0139	20.9642
DDB_G0268120	DDB_G0268120_ps		pseudogene	0	0	0	0	0	0.126492	0	0	0	0	0
DDB_G0268122	DDB_G0268122			0	0.091392	0	1.19027	0.134749	0.551413	0.412607	1.31134	0	3.97999	5.23315
DDB_G0268124	DDB_G0268124_ps		pseudogene	0	0	0	0	0.0961667	0	0	0	0	1.36761	0.622462
DDB_G0268126	DDB_G0268126	hps4	Hermansky-Pudlak syndrome 4 protein ortholog	0.024253	0.0553991	0.154354	0.331892	0.102101	0.376031	0.125055	0.170335	0.180412	2.81465	2.4287
DDB_G0268128	DDB_G0268128_RTE		TRE3-B ORF2	0	0	0	0	0	0	0	0	0	0	0
DDB_G0268130	DDB_G0268130			0.0246557	0	0	0.0293394	0.0415185	0	0.031783	0.144303	0	18.8261	19.5675
DDB_G0268132	DDB_G0268132		SET domain-containing protein	10.5391	9.8807	12.431	3.36081	2.6533	4.2253	22.0359	25.8387	21.5622	10.159	10.2883
DDB_G0268134	DDB_G0268134			5.65642	6.0633	5.81739	2.69341	3.09453	3.62236	14.3478	11.5335	14.0625	9.26738	9.58887
DDB_G0268136	DDB_G0268136			0	0	0.0524994	0.14724	0	0	0	0	0	0	0
DDB_G0268138	DDB_G0268138	gsta1, putative glutathione transferase	putative glutathione S-transferase alpha-1	0	0	0.0837921	0	0	0	0	0	0	61.1787	59.6437
DDB_G0268140	DDB_G0268140			50.13	74.3848	81.2787	10.7891	6.39422	8.81105	4.88376	11.1271	6.95411	23.9032	22.5124
DDB_G0268142	DDB_G0268142			0.0765811	0.699712	0.438648	0.615119	0.0967178	0.263856	0.394874	1.34462	0.284834	10.5451	10.2512
DDB_G0268144	vwkA		alpha protein kinase VwkA	0.0640419	0.219428	0.163033	0.584257	0.431368	0.239041	0.0550363	1.89908	0.0453707	41.5854	42.7545
DDB_G0268146	DDB_G0268146			0	0	0	0	0	0	0	0	0	0.561071	0.518718
DDB_G0268148	DDB_G0268148			0	0.0441112	0.0491612	0	0.0650376	0.033268	0	0	0	3.27278	2.57845
DDB_G0268150	DDB_G0268150_ps		pseudogene	0	0	0	0	0	0	0	0	0	0	0
DDB_G0268152	DDB_G0268152			0.016277	0	0	0.0096845	0.0274093	0.0560816	0	0	0	0	0.0554416
DDB_G0268154	DDB_G0268154			105.809	132.344	118.913	213.587	209.566	270.056	257.137	326.776	262.686	13.7136	15.0478
DDB_G0268156	tsin	torsin	putative torsin-related ATPase	0.0274403	0.313398	0.209566	0.604078	0.231037	0.47272	0.176862	0.995718	0.379083	3.15926	3.15912
DDB_G0268158	DDB_G0268158		PHD zinc finger-containing protein	0	0	0	0.311577	0.718529	0.651551	0.025002	0.113515	0.0824442	11.6297	12.9748
DDB_G0268160	gnt12		putative glycosyltransferase, putative GlcNAc transferase, putative beta-1,3-N-acetylglucosaminyltransferase	0.436554	0.775588	1.01874	1.99135	2.38916	2.48599	0.125055	0.198724	0.0257732	0	0
DDB_G0268162	DDB_G0268162			20.7595	31.4208	28.8132	58.7072	63.9708	66.1686	26.8688	24.1031	25.3058	5.08338	5.40103
DDB_G0268164	DDB_G0268164			8.30426	7.942	9.87748	9.59394	11.0479	10.9725	11.3283	14.4863	10.3884	4.86399	4.02312
DDB_G0268166	DDB_G0268166		DUF985 family protein	0	0	0.0944988	0.485893	0.37505	0.639485	26.0309	80.3846	20.197	0	0
DDB_G0268168	png	DdPNGase	peptide N-glycanase	8.76501	12.5256	12.2009	2.13225	1.16332	1.95255	2.11503	3.96746	2.2483	12.9448	13.7509
DDB_G0268170	DDB_G0268170		hssA/2C/7E family protein	0	0	0	3.14544	0.741858	2.65632	0	0	0	0.811549	0
DDB_G0268172	DDB_G0268172		hssA/2C/7E family protein	0	0	0	1.71669	0	0.261608	0	0	0.161375	0.139869	0.103449
DDB_G0268174	DDB_G0268174		hssA/2C/7E family protein	0.455571	0.173437	0.966465	13.3721	2.81288	2.09286	0.195754	0	0.968251	0	0.103449
DDB_G0268176	DDB_G0268176			0	0.0319298	0	0	0.0235387	0	0	0	0	0.43775	0.22854
DDB_G0268178	jcdB		transcription factor jumonji, jmjC domain-containing protein	0	0	0	0	0	0	0	0	0	0	0.0317195
DDB_G0268180	DDB_G0268180			0	0.0240733	0.0268293	2.45803	1.89891	1.41615	0.0815128	0.370089	0.0447982	2.01906	2.42664
DDB_G0268182	DDB_G0268182			0	0.124085	0	1.87462	0.457378	1.59092	0.560207	0.763044	0.346366	42.3292	37.8203
DDB_G0268184	DDB_G0268184		putative glycosyltransferase	15.4775	31.5683	24.0861	125.678	65.3554	65.1526	6.25801	2.99405	5.60275	0	0
DDB_G0268186	DDB_G0268186			1.27862	1.06482	2.10221	0.322266	0.366328	0.420658	1.30485	3.92879	2.24574	1.8565	2.07475
DDB_G0268188	DDB_G0268188			0.0127513	0	0	0	0	0	0.164374	0.014926	0.0271012	0	0.0173731
DDB_G0268190	fut11		glycosyltransferase, alpha-3/4-fucosyltransferase, LamG-like jellyroll fold domain-containing protein	10.8506	15.5979	14.1437	2.262	1.731	2.71254	3.65981	3.60979	3.43321	3.48666	4.36835
DDB_G0268192	DDB_G0268192		AhpC/TSA family protein	0.517293	1.18161	0.658443	1.4876	0.871084	0.445577	0	1.11011	0	2.38229	1.35084
DDB_G0268194	DDB_G0268194		dCTP deaminase	1.67043	3.4579	2.32556	1.42869	2.76893	1.79855	14.4675	12.4039	12.9806	34.3292	32.6446
DDB_G0268196	DDB_G0268196			4.91428	5.57326	7.00145	1.19008	1.17596	1.64863	12.8031	9.89004	5.16734	3.68461	4.88653
DDB_G0268198	rpa43		RNA polymerase I subunit	0.336893	0.171008	0.762344	0.244988	0.0945505	0.193458	1.35109	0.70106	0.63646	10.688	12.3165
DDB_G0268200	DDB_G0268200			0	0	0	1.61324	0.489196	0.834111	28.3361	70.0508	30.1514	0.089192	0.26387
DDB_G0268202	DDB_G0268202			0	0	0	0.244645	0	0	0	0	0	2.27234	2.80108
DDB_G0268204	gnt9		GlcNAc transferase, glycosyltransferase, beta-1,6-N-acetylglucosaminyltransferase, core-2/I-branching enzyme	0.211446	0.45884	0.376799	0.616452	0.160227	0.327837	0	0	0.02247	0.389509	0.20166
DDB_G0268206	DDB_G0268206			0.0448436	0	0	0	0	0	0	0	0	0	0.0305487
DDB_G0268208	DDB_G0268208			0	0	0	0.263777	0.319948	0.0545533	0	0.741346	0	1.22502	1.03547
DDB_G0268210	DDB_G0268210		unknown	0.828738	0.17747	0.659294	0.893715	1.00304	1.02615	1.40215	1.57637	1.04581	26.573	23.782
DDB_G0268212	DDB_G0268212		putative DEAD/DEAH box helicase	0.791254	0.702876	0.708741	0.261545	0.197395	0.302914	0	0	0	0.944731	0.818517
DDB_G0268214	enoB	2-phospho-D-glycerate hydrolase B, phosphopyruvate hydratase B	enolase B	17.3062	15.675	14.7112	5.4081	3.90255	3.37026	0.116394	0.176153	0.479764	0	0
DDB_G0268216	fncD2	FANCD2	Fanconi anemia group D2 protein	0.227915	0.208243	0.319115	0.628304	0.428568	0.543145	1.00871	1.66295	0.936508	1.83333	1.68718
DDB_G0268218	DDB_G0268218			1.05459	0.898849	0.701228	0.927146	0.59637	0.732132	5.11313	4.40346	4.03115	1.94268	2.7021
DDB_G0268220	DDB_G0268220		leucine-rich repeat-containing protein	5.03375	3.83273	4.34779	3.88635	3.02731	5.8328	7.02959	6.38323	6.81394	26.604	22.8608
DDB_G0268222	DDB_G0268222		acid phosphatase	584.737	579.912	707.718	75.9778	157.293	174.973	11.6007	16.7212	12.2423	192.742	188.644
DDB_G0268224	DDB_G0268224		DDT domain-containing protein	1.28945	0.455196	1.28319	2.90141	1.67786	2.74642	1.23909	1.01538	0.597938	13.6257	12.697
DDB_G0268226	DDB_G0268226			39.0296	21.5613	36.1796	1860.66	1138.01	1807.37	30.6246	21.1048	20.738	11.3316	16.6175
DDB_G0268228	DDB_G0268228			14.2576	18.1561	19.8342	182.4	165.092	174.43	21.7944	20.3526	17.0694	4.13334	4.27538
DDB_G0268230	DDB_G0268230		Multidrug resistance protein mdtG	0.249996	0.207653	0.376067	3.19121	3.90358	4.24801	4.92182	1.88879	2.24608	5.4216	4.96977
DDB_G0268232	DDB_G0268232		small MutS related (smr) family protein, ubiquitin system component Cue domain containing protein	14.7701	23.816	22.2321	14.8868	14.7936	16.5032	11.585	21.2682	15.1145	6.26222	6.40617
DDB_G0268234	DDB_G0268234			0	0	0	0.0851891	0	0	1.41502	0.893852	1.4201	0.131877	0.2601
DDB_G0268236	DDB_G0268236			123.019	101.279	128.376	14.3268	14.627	20.0895	163.553	663.386	620.638	317.141	300.467
DDB_G0268238	alg3		glycosyltransferase, dolichyl-phosphate-mannose alpha-1,3-mannosyltransferase	0.448436	0.102433	0.380532	1.86768	2.31575	2.72962	0.269764	0.454925	0.127078	9.03174	10.0403
DDB_G0268240	DDB_G0268240			0.866147	0.847914	0.314996	0.0736202	0	0	0.95702	0	0	2.96316	2.10729
DDB_G0268242	DDB_G0268242		unknown (not in dictyBase)	18.4102	13.8012	9.59063	19.1796	18.8822	25.195	2.65726	2.16331	2.56827	2.35695	2.42115
DDB_G0268244	DDB_G0268244		DNA topoisomerase 2-associated protein PAT1	116.092	119.6	143.022	62.7003	83.814	79.8611	54.0087	93.214	61.9312	53.8	56.1458
DDB_G0268246	DDB_G0268246		unknown	0.339748	0.332596	0.432452	0.0481294	0.0681084	0.0975486	0.0417103	0.0378751	0.0859626	0.163915	0.264509
DDB_G0268248	DDB_G0268248			13.1272	24.2041	22.7656	367.813	195.168	218.413	6.26413	50.8773	11.87	0	0
DDB_G0268250	DDB_G0268250			18.5584	32.2815	34.4111	939.903	368.393	613.808	0.748972	2.28035	0.653755	0	0
DDB_G0268252	DDB_G0268252			0	0.0947979	0	0.0740774	0	0.464719	3.04939	2.96331	1.94051	13.6081	15.295
DDB_G0268254	DDB_G0268254_ps		pseudogene	0	0	0.130177	0	0	0	0	0	0	0	0.0232232
DDB_G0268256	DDB_G0268256		unknown (not in dictyBase)	0	0	0	0	0	0	0	0	0	0	0
DDB_G0268258	kif12	kinesin-6	kinesin family member 12	0.0356357	0	0.0113399	4.67518	2.64785	3.00814	2.4806	7.58135	5.14077	8.76365	9.17027
DDB_G0268260	DDB_G0268260	AN1-type zinc finger-containing protein, UBXD15	UBX domain-containing protein 15	2.65904	2.76437	3.12425	2.02831	1.66476	2.43722	10.1952	12.4102	12.0274	2.35494	2.57778
DDB_G0268262	DDB_G0268262		unknown (not in dictyBase)	2.00451	0	0.85049	2.78284	1.12515	1.43884	14.2117	6.64802	9.58569	1.53856	2.73105
DDB_G0268264	DDB_G0268264		unknown	55.4762	30.3599	45.9724	188.675	105.886	151.693	112.297	216.795	203.036	461.668	416.399
DDB_G0268266	DDB_G0268266		RNA recognition motif-containing protein	8.07614	8.69297	8.23372	39.7203	37.8312	36.5174	9.13746	7.29979	31.3657	11.6306	12.4942
DDB_G0268268	DDB_G0268268			22.1125	29.4983	31.2736	117.25	97.8326	116.94	37.7744	56.1163	32.1911	2.59417	3.53118
DDB_G0268270	DDB_G0268270	leishmanolysin	peptidase M8 family protein	0.0197976	0.0452221	0.0755991	0.718533	0.30004	0.358112	0.255205	3.33705	0.126231	51.6957	51.6675
DDB_G0268272	aslN		putative acetyl-CoA synthetase, AMP-dependent synthetase and ligase domain-containing protein	4.50311	6.83358	8.35895	7.44241	3.35263	6.17737	1.12872	2.44031	1.28496	0.019202	0.014202
DDB_G0268274	DDB_G0268274			0	0	0	0.636078	2.92539	2.99279	6.54602	14.0782	5.68041	66.4659	75.0129
DDB_G0268276	DDB_G0268276		unknown (not in dictyBase)	0	0	0	1.08422	1.02286	0.784823	2.74056	3.55509	5.16401	20.1412	18.6208
DDB_G0268278	DDB_G0268278			65.097	73.5167	79.8281	40.857	18.1027	26.8964	6.56648	12.39	5.48356	0	0
DDB_G0268280	DDB_G0268280			0	0	0	0	0.010082	0	0	0.0140165	0	0.352932	0.334448
DDB_G0268284	tgrO4		immunoglobulin E-set domain-containing protein	0.0128618	0.0146896	0.0982279	0.382626	0.119121	0.155101	0	0.105387	0	0	0
DDB_G0268286	DDB_G0268286			11.5841	12.8412	22.2621	26.4207	27.3479	30.2605	0.341599	0.487441	0.0402295	1.5342	1.10893
DDB_G0268288	DDB_G0268288		Putative ATP-dependent helicase HRQ1	1.3744	1.0988	1.10348	0.201291	0.213636	0.218558	1.22656	1.7573	1.05609	0.574526	0.554565
DDB_G0268290	DDB_G0268290			0	0	0	0	0	0	0	0	0	0	0
DDB_G0268292	DDB_G0268292			0	0	0	0.0216059	0	0	0	0	0	0	0
DDB_G0268294	DDB_G0268294_ps		pseudogene	0	0.0666483	0	0	0	0	0	0	0	0	0
DDB_G0268296	DDB_G0268296		unknown (not in dictyBase)	0	0	0	0	0	0	0	0	0	0	0
DDB_G0268298	DDB_G0268298			0	0	0	0	0	0	0	0	0	0	0
DDB_G0268300	DDB_G0268300			0	0	0	0	0	0	0	0	0	0	0
DDB_G0268302	rpl38		S60 ribosomal protein L38	11.7809	10.8444	8.95252	24.8991	17.4694	15.7515	26.5195	74.0956	6.91365	6333.37	6056.23
DDB_G0268304	tgrO3		immunoglobulin E-set domain-containing protein	0.0385854	0.0146896	0.0654852	0.811168	0.379021	0.232652	0	0.225829	0	0	0
DDB_G0268306	rpb9		RNA polymerase II core subunit	43.5198	21.2054	32.6648	10.8358	12.2472	12.835	51.5266	47.2041	58.5635	27.9937	26.2632
DDB_G0268308	DDB_G0268308		unknown (not in dictyBase)	1.25773	0.179558	1.40081	0	0	0.541682	1.21598	0.920142	1.00242	1.88248	0.749701
DDB_G0268310	DDB_G0268310			0	0.108244	0	0	0	0.0816364	0	0	0	0	0
DDB_G0268312	DDB_G0268312			0	0	0	0	0	0.687208	0	0	0	0.734835	0.40762
DDB_G0268314	DDB_G0268314			0	0	0	0	0	0	0	0	0	0.0102145	0
DDB_G0268316	DDB_G0268316		PH domain-containing protein, LIM-type zinc finger-containing protein	0.446536	0.908035	0.984267	1.93104	0.513516	0.844308	0.224631	0.752162	0.243049	2.06646	1.9216
DDB_G0268318	DDB_G0268318			0.388754	3.38549	1.91747	3.87429	2.12756	1.21386	0	0.0568815	0	0.0447582	0.297933
DDB_G0268320	DDB_G0268320		CHAPS family protein	11.4121	14.317	14.0368	77.3813	79.9803	84.7771	34.7767	10.8493	14.5152	17.5369	19.9492
DDB_G0268322	DDB_G0268322		zinc-containing alcohol dehydrogenase (ADH)	0.039772	0.090848	0.253122	0.378618	0.435326	0.856454	0.46142	0.512103	0.338119	0.183162	0.541875
DDB_G0268324	DDB_G0268324			0.132311	0.251856	0	0	0	0	0.795938	0.0516251	0.515549	0	0
DDB_G0268326	DDB_G0268326			0.0454538	0.0519131	0	0	0.0382704	0	0.76171	0.0532055	0.144908	0	0
DDB_G0268328	DDB_G0268328		unknown	1.59442	2.6891	2.97896	0.889752	1.16682	1.09322	2.95765	2.59465	3.21214	0.706599	0.869409
DDB_G0268330	sgmD		putative sphingomyelinase	1.55247	1.70355	2.16981	2.42695	1.43527	1.75676	1.05948	1.53217	0.938108	21.8973	21.8152
DDB_G0268332	uduA1		unknown protein UduA1	31.3849	34.9728	37.7131	1.8628	3.4076	3.35456	0.787491	0.0893852	0.162297	7.17409	7.95907
DDB_G0268334	DDB_G0268334		Probable 26S protease subunit YTA6	3.74108	4.02251	4.33288	7.29926	4.07211	9.39149	9.27573	9.05406	6.84084	7.57446	7.33561
DDB_G0268336	DDB_G0268336			0.050619	0.0578123	0.257724	0.0602347	0.213097	0.479614	1.23978	1.54054	0.860668	7.92592	9.34489
DDB_G0268338	DDB_G0268338			0	0	0	0	0	0	0	0	0	0	0
DDB_G0268340	DDB_G0268340_RTE		TRE3-A ORF2	0	0	0	0	0	0.022286	0	0	0	0.0238306	0
DDB_G0268342	DDB_G0268342_ps		pseudogene	0	0	0	0	0	0	0	0	0	0	0
DDB_G0268344	DDB_G0268344			0	0	0	0.262409	0.185668	0	0	0	0	17.0207	19.7994
DDB_G0268346	DDB_G0268346		patatin family protein	42.7123	72.9928	61.8465	47.4803	23.4074	35.7295	98.3491	82.5017	122.27	2.00777	1.85083
DDB_G0268348	DDB_G0268348			0	0	0	0.00586788	0.00830369	0	0	0	0	0.227094	0.450137
DDB_G0268350	DDB_G0268350			4.50303	3.90259	6.33863	3.38842	2.98851	3.86733	0.273163	0.651121	0.281487	0.524544	0.58645
DDB_G0268352	DDB_G0268352		EGF-like domain-containing protein	0.0597648	0.0273031	0.0152145	0	0.010064	0.0205917	0	0	0	0.583497	0.73284
DDB_G0268354	gxcGG	RacGEF	pleckstrin homology (PH) domain-containing protein, RhoGEF domain-containing protein, IQ calmodulin-binding domain-containing protein	87.8933	164.555	133.987	20.2815	11.7174	18.9776	7.15424	7.51699	3.83089	9.14257	10.1429
DDB_G0268358	DDB_G0268358		cyclophilin-type peptidylprolyl cis-trans isomerase (PPIase)	3.24617	4.07823	3.44328	4.02377	2.5965	4.2641	15.3433	11.2727	20.1804	10.4647	10.8173
DDB_G0268360	DDB_G0268360		unknown	33.6195	11.5673	21.6651	22.179	16.818	19.6288	12.5118	17.289	7.6237	775.565	767.953
DDB_G0268362	DDB_G0268362			0	0.01977	0	0.0720944	0.058298	0.0149103	0.0223139	0.121573	0.0919755	0	0
DDB_G0268364	DDB_G0268364			7.89059	6.20773	14.147	0.602178	1.7043	1.48526	5.36361	4.73879	4.52122	7.04329	6.70314
DDB_G0268366	DDB_G0268366			0.0757133	0.172946	0.0481864	0.22524	0	0	0.0975998	0.0443128	0.0402295	3.24275	2.811
DDB_G0268368	mybAA		myb domain-containing protein	110.317	132.385	131.581	178.979	134.59	231.612	26.0345	35.1793	42.5154	6.15425	6.05027
DDB_G0268370	DDB_G0268370			0	0	0	0	0.239394	0.244909	0	0	0	0	0
DDB_G0268374	dcd2B		neutral/alkaline nonlysosomal ceramidase family protein	25.8904	18.9985	23.8941	7.71875	3.75572	6.75595	1.00627	6.63551	0.829545	0.291021	0.0633067
DDB_G0268376	DDB_G0268376			0	0	0	0.0321902	0.0455527	0	0.0697424	0.253318	0.28747	0	0
DDB_G0268382	DDB_G0268382			0	0	0	0.0606945	0.171779	0	0	0	0	0	0
DDB_G0268384	DDB_G0268384			6.05659	5.10864	7.62081	8.55433	8.50296	9.70396	9.04294	6.40656	5.03383	20.9833	20.7904
DDB_G0268386	DDB_G0268386		SET domain-containing protein	0.493479	1.69082	1.53264	1.24491	0.864222	1.13917	1.34859	3.62756	2.47521	1.63628	1.43881
DDB_G0268388	DDB_G0268388_ps		pseudogene	0	0	0	0.032321	0	0.0701874	0	0	0	0.82557	1.29521
DDB_G0268390	DDB_G0268390_ps		pseudogene	0	0	0	0	0	0	0	0	0	0.0322212	0
DDB_G0268392	DDB_G0268392		unknown (not in dictyBase)	0	0	0	0	0	0	0	0	0	0	0
DDB_G0268394	DDB_G0268394			7.27405	6.18346	9.95254	3.79927	2.63333	4.20428	7.14711	17.5838	11.2677	3.96098	3.93033
DDB_G0268396	sep15		15 kDa selenoprotein	4.24108	2.92454	6.92614	7.52248	1.88648	3.30848	0.618911	2.71635	0.085036	79.3787	86.1835
DDB_G0268398	DDB_G0268398		hssA/2C/7E family protein	0.488905	0	1.03718	6.10868	2.46984	0.982624	0.210078	0	0.346366	0	0
DDB_G0268400	DDB_G0268400		hssA/2C/7E family protein	1.81478	0.188425	0.83999	5.79145	5.41739	3.97902	0.212671	0	0.175321	0	0
DDB_G0268402	rab24		Rab GTPase	239.291	283.22	275.006	527.467	616.727	777.06	88.9322	66.1913	61.0714	53.0539	57.9844
DDB_G0268404	DDB_G0268404		DENN domain-containing protein	4.03274	4.84064	7.6695	7.60283	6.3115	8.28228	9.84655	11.866	9.54577	5.21472	5.36514
DDB_G0268406	DDB_G0268406		putative actin binding protein, profilin/allergen superfamily protein	0	0	0	0	0	0	0	0	0	0	0
DDB_G0268408	DDB_G0268408_ps		pseudogene	0	0	0	0	0	0	0	0	0	0	0
DDB_G0268410	drnB		dicer-like protein B	0.356743	0.286309	0.355905	0.309778	0.308483	0.489995	0.472296	0.620731	0.840176	1.41201	1.12973
DDB_G0268412	DDB_G0268412			0.127812	0.145975	0.0903815	0.33798	0.239139	0.183487	0	0.0332464	0.0301828	1.39958	1.37375
DDB_G0268416	DDB_G0268416		unknown (not in dictyBase)	0	0	0	0	0	0	0	0	0	0	0
DDB_G0268418	DDB_G0268418		unknown (not in dictyBase)	0	0	0	0	0	0	0	0	0	0	0
DDB_G0268420	DDB_G0268420			0.272976	0.354282	0.458017	0.0221476	0	0.117566	1.5355	0.566438	1.05486	4.44569	4.42074
DDB_G0268422	DDB_G0268422			0.0824901	0.565276	0.419995	0.539881	0.55563	0.426324	0.106336	0.289674	0	0.607827	0.224778
DDB_G0268424	DDB_G0268424			0.0686476	0.0261343	0.0291264	0.558202	0.0770651	0.394203	0.973407	2.24994	2.1642	7.5242	6.87439
DDB_G0268426	zntA		zinc/iron permease, zinc transporter	1.89403	0.811194	2.61174	1.18952	1.08528	2.12994	0.0678203	0.123169	0.167729	1.93835	2.06083
DDB_G0268428	DDB_G0268428			0	0	0	0	0.0179737	0	0	0.0249879	0	0	0
DDB_G0268430	DDB_G0268430			2.37508	1.9936	2.09435	1.48974	2.2768	2.42785	17.835	9.19452	9.33557	3.38681	3.041
DDB_G0268432	DDB_G0268432			0.0138481	0.015816	0	0.0494361	0.0466384	0.0238565	0	0.194517	0.0441482	0.102039	0.245276
DDB_G0268434	DDB_G0268434			0.934888	0.502468	0.76999	14.5277	5.18588	6.6317	2.55205	1.54493	0.467523	10.3331	11.3138
DDB_G0268436	DDB_G0268436		unknown (not in dictyBase)	0	0	0	0	0	0	0	0	0	0.310298	0.3825
DDB_G0268438	DDB_G0268438			0.7356	0.700113	0.468159	0	0	0	0	0	0	0	0
DDB_G0268440	DDB_G0268440_RTE		TRE3-B ORF2	0	0	0	0.0371541	0	0	0	0	0	0	0
DDB_G0268442	DDB_G0268442			0.832323	1.00341	1.53029	0.852873	1.09011	2.19062	5.2454	2.86868	1.96554	7.79396	9.60751
DDB_G0268444	DDB_G0268444		TRAF-type zinc finger-containing protein, meprin and TRAF homology (MATH) domain-containing protein	6.37618	11.3482	9.67157	1.01166	0.760539	0.663641	9.45224	6.9971	5.84416	1.76185	1.26689
DDB_G0268446	cbhA	DdiCel7A, Cel7A, glycoside hydrolase family 7 protein, cellulose 1,4-beta-cellobiosidase	cellobiohydrolase A	1.80902	1.16635	1.26274	40.5187	61.2446	112.443	126.678	591.304	821.83	12.4697	6.81769
DDB_G0268448	fam45		FAM45 family protein	1.12879	2.28729	1.80758	0.931586	0.613161	0.407737	6.89993	3.6229	6.92638	11.0676	9.92208
DDB_G0268450	DDB_G0268450			0	0	0	0	0	0	0	0	0	0.0207563	0.0767581
DDB_G0268452	DDB_G0268452		v-SNARE family protein	14.5962	17.9095	22.7216	71.1481	66.2635	67.1955	39.983	46.0614	31.127	14.3523	13.7728
DDB_G0268454	DDB_G0268454		unknown	0	0	0	0.678742	0	0	0	0	0	1.05073	0.66611
DDB_G0268456	DDB_G0268456		hssA/2C/7E family protein	0	0.171488	0	14.4726	28.5712	31.5575	0	0	0	1.38298	0.61372
DDB_G0268458	DDB_G0268458		hssA/2C/7E family protein	3.00301	2.05786	4.96915	14.5619	6.95318	8.27738	1.16133	0	1.2765	0	0
DDB_G0268460	ponK		ponticulin-related protein	0.142164	0	0	0.803556	0.538636	0.122455	0	0	0	0.0654707	0
DDB_G0268462	DDB_G0268462		putative transmembrane protein	0.48787	1.28398	1.40398	0.555306	0.160736	0.127897	2.40622	1.71322	0.766404	2.48124	3.19345
DDB_G0268464	DDB_G0268464_RTE		TRE3-B ORF2	0	0	0	0	0	0	0	0	0	0	0
DDB_G0268466	DDB_G0268466			0	0.535525	0	0	0	0	0	0	0	0	0
DDB_G0268468	DDB_G0268468		unknown (not in dictyBase)	0	0	0	0	0	0	0	0	0	0	0
DDB_G0268470	DDB_G0268470_RTE		TRE5-A ORF1	0	0	0	0	0	0	0	0	0	0	0
DDB_G0268472	naprt	NAPRTase	nicotinate phosphoribosyltransferase-like protein	25.6623	31.301	26.6679	8.39569	32.0573	20.1535	75.1245	21.9789	33.1437	61.5216	66.039
DDB_G0268474	DDB_G0268474_RTE		TRE5-A ORF1	0	0	0	0	0	0	0	0	0	0	0.0809201
DDB_G0268476	DDB_G0268476_TE		DDT-A	0	0.0446271	0	0.0232485	0	0	0	0	0	0.0359897	0
DDB_G0268478	DDB_G0268478		UPF0041 family protein	22.4386	17.8821	18.2792	198.537	180.612	148.437	2.05688	3.96897	2.22553	45.2842	41.0337
DDB_G0268480	cdk10		putative protein serine/threonine kinase, CDK family protein kinase, putative cyclin-dependent kinase, protein kinase, CMGC group, PITSLRE subfamily protein kinase	0.254888	0.0415871	0.0463482	0.433296	0.245264	0.501831	3.19181	2.0885	2.20561	2.8172	3.67117
DDB_G0268482	DDB_G0268482_ps		pseudogene	0	0	0	0	0	0	0	0	0	0	0
DDB_G0268484	DDB_G0268484_ps		pseudogene	0.973851	0.803287	0.275462	0.321902	0.182211	0.0466022	0	0	0	0.946807	0.442276
DDB_G0268490	tgrO1		immunoglobulin E-set domain-containing protein	0.0150489	0	0	0.143261	0.0760237	0.0388876	0.0193991	0.0176153	0	0	0
DDB_G0268492	DDB_G0268492			1.17854	1.34602	2.26289	1.08152	0.975467	1.44529	26.1614	18.2846	17.9582	10.1559	8.83135
DDB_G0268494	DDB_G0268494			0.0354938	0.141882	0.248483	0	0	0.0764325	2.92825	0.477789	1.03726	0.359611	0.181345
DDB_G0268496	DDB_G0268496		Uncharacterized protein YKL027W	0.111828	0.0638597	0.177927	0.133071	0.18831	0.144486	16.2533	1.04719	4.66435	55.5427	53.8402
DDB_G0268498	areB	FIP200	unknown	0.163167	0.260897	0.311535	6.40738	3.9291	4.30072	11.2318	2.88401	3.97074	37.9174	38.7038
DDB_G0268500	DDB_G0268500		unknown	0.250284	0.224598	0.455111	0.494609	0.270939	0.546664	0.241976	1.38114	0.360962	2.32997	1.91204
DDB_G0268502	DDB_G0268502			13.3328	15.7165	21.6028	0.682292	0.205977	0.816551	0.236518	0.28636	0.0812415	0.352074	0.343725
DDB_G0268504	DDB_G0268504		AAA ATPase domain-containing protein	0.243063	0.497375	0.444743	0.358532	0.213177	0.27043	0.443877	1.85824	0.637674	4.89261	5.56249
DDB_G0268506	DDB_G0268506		putative histone-like transcription factor	0.262105	0.190497	0.409448	0.127594	0.0702174	0.0923596	4.19269	0.404425	0.59505	12.1146	13.0993
DDB_G0268508	DDB_G0268508_RTE		TRE3-B	0	0	0	0	0	0	0	0	0	0	0
DDB_G0268510	DDB_G0268510_RTE		TRE3-A ORF1	0	0	0	0	0	0	0	0	0	0	0
DDB_G0268512	wrn		ATP-dependent DNA helicase RecQ family protein, Werner syndrome protein	0.164545	0.335586	0.493688	2.11886	2.41457	3.30035	0.106055	0.0687881	0.0624495	2.20838	2.62617
DDB_G0268516	tbcD		tubulin folding cofactor D	0	0	0	0.0805298	0.0151945	0.0388614	0.0465263	0.0316862	0.0095888	1.978	1.86865
DDB_G0268518	DDB_G0268518		Ribosome-recycling factor, mitochondrial	0	0	0.064431	0.150587	0	0.0872026	0.0652514	0	0.0537917	13.3808	13.9656
DDB_G0268520	DDB_G0268520			1.38031	1.59981	1.70488	0.687422	0.585388	0.686945	2.9787	3.65029	2.89018	1.29018	1.28856
DDB_G0268522	psmG3		proteasome assembly chaperone 3	0.0915302	0.104537	0.116505	0.490129	0.15413	0.0788407	2.47776	0.10714	2.13988	0.927352	2.11999
DDB_G0268524	DDB_G0268524_RTE		TRE3-B	0	0	0	0	0	0	0	0	0	0	0
DDB_G0268526	DDB_G0268526			0.0176066	0	0.0224108	0.136183	0.0148241	0.0758283	0.226961	0.432794	0.392914	4.18391	4.38983
DDB_G0268528	DDB_G0268528_RTE		TRE3-C ORF2	0.1157	0.0660713	0.147271	0.0688396	0.0487078	0.174405	0.0372865	0	0	0.0532835	0.0394091
DDB_G0268530	DDB_G0268530		unknown (not in dictyBase)	0	0	0	0	0	0	0	0.188463	0	0	0
DDB_G0268534	DDB_G0268534			5.46032	1.96935	4.84688	60.1026	97.0291	92.4572	24.9134	19.7633	16.4152	93.9019	91.084
DDB_G0268536	DDB_G0268536		F-box/LRR-repeat protein 7	3.21748	4.17069	4.14567	8.60867	9.10757	9.52144	7.07375	7.9945	6.3978	2.43625	2.66247
DDB_G0268538	psmA5	20S proteasome subunit alpha-5	proteasome subunit alpha type 5	0.0552207	1.45056	0.702884	2.46415	2.41768	1.85504	0.142367	10.4067	0.469455	196.478	199.412
DDB_G0268540	ugt2		putative glycosyltransferase	0	0	0	0	0	0	0	0	0.0324224	0	0
DDB_G0268542	DDB_G0268542			0.371206	0.847914	0.708741	0.11043	0.312542	0	0	0.217256	0.197236	0.170951	0.885063
DDB_G0268544	ugt3		putative glycosyltransferase	0	0	0	0.0181529	0.0256884	0.0525604	0	0	0	0	0
DDB_G0268546	DDB_G0268546			0.511168	1.95993	1.81252	1.86826	0.645578	1.0064	0	0	0.0776012	0.201779	0.0994919
DDB_G0268548	pikF	PI3K4	phosphatidylinositol 3-kinase, PI3kinase	0.154602	0.220715	0.332078	0.339196	0.333559	0.540996	0.747348	1.23284	1.0371	8.31246	9.32073
DDB_G0268550	DDB_G0268550		putative protein serine/threonine kinase, protein kinase, STE group	0	0	0	0.103644	0	0.150047	0	0	0	0	0
DDB_G0268552	DDB_G0268552			0.102993	0	0.0327742	0.919188	0.54198	0.621003	0.630638	0.391814	0.684057	1.42295	1.08751
DDB_G0268554	DDB_G0268554			0.0215192	0.172041	0.164346	0.0128035	0.0181184	0.0556074	0.0277397	0	0	0.336947	0.234551
DDB_G0268556	psiE		PA14 domain-containing protein	0.853551	1.21856	1.15436	2.30118	0.696201	1.35556	0.481375	2.46657	0.736979	0.958146	1.63536
DDB_G0268558	DDB_G0268558		Ribosomal N-lysine methyltransferase 4	13.7411	17.4523	15.6416	15.0723	21.011	19.5933	21.9823	19.757	21.6102	13.1112	11.3002
DDB_G0268560	DDB_G0268560		SWIM-type zinc finger domain-containing protein	0.763623	1.11	1.26653	0.557601	0.506561	0.667722	0.969449	1.097	0.872963	0.713999	0.64631
DDB_G0268562	alr_ps		pseudogene	0	0	0	0.0516297	0	0	0	0	0	0	0
DDB_G0268564	DDB_G0268564		transmembrane protein, putative peroxisomal membrane protein	2.00715	2.47336	5.58029	3.33124	2.62387	2.09286	4.90236	32.4595	11.8997	17.8546	18.5309
DDB_G0268566	DDB_G0268566			2.00333	2.20727	2.36997	0.266435	0.277815	0.527829	0.638013	0.496584	0.676239	0.998573	0.883056
DDB_G0268568	DDB_G0268568_ps		pseudogene	0.371206	0	0	3.31291	1.71898	1.91846	3.34957	13.4699	2.36684	0	0
DDB_G0268570	DDB_G0268570			0	0	0	0	0	0.0180702	0	0	0	0.135258	0.242951
DDB_G0268572	DDB_G0268572			0.0241217	0	0.107463	0.165047	0.0304644	0.0519438	0	0.0141177	0	0	0
DDB_G0268574	eIF4e		eukaryotic translation initiation factor 4E	36.7893	25.9644	44.5236	12.4491	15.2859	18.0228	23.3345	52.8477	32.0796	141.474	146.708
DDB_G0268576	DDB_G0268576			1.58612	2.11107	2.30507	1.79826	1.04103	1.46305	0.515181	1.46191	1.03521	1.00078	1.3868
DDB_G0268578	gefV	RasGEFV, RasGEF	RasGEF domain-containing protein, leucine-rich repeat-containing protein (LRR)	11.3013	21.82	17.0355	10.2525	9.8784	12.4105	46.9012	68.9276	50.0437	5.80976	6.73467
DDB_G0268580	DDB_G0268580_RTE		TRE3-C ORF2	0.0243414	0	0	0.043448	0	0	0.0313777	0	0	0.0224198	0
DDB_G0268582	DDB_G0268582_RTE		TRE3-C ORF1	0	0	0	0.0273229	0	0.118667	0	0	0	0	0
DDB_G0268584	DDB_G0268584			4.94026	7.84282	7.35728	16.7397	21.4423	13.9363	0.0636834	0.346967	0.209997	0	0
DDB_G0268586	DDB_G0268586			19.8599	23.4306	25.4966	37.4154	20.008	34.8758	126.278	117.368	100.618	5.51127	5.99783
DDB_G0268588	DDB_G0268588			0	0	0	0	0.0102194	0	0	0	0	0.670763	0.512641
DDB_G0268590	DDB_G0268590		unknown	0	0	0	0	0.0384667	0.0196765	0.323914	0.775436	0.218477	7.30094	6.1935
DDB_G0268592	dlpA		dynamin-like protein A	7.74384	8.19045	11.5444	66.8976	95.7203	82.0935	55.9711	138.613	125.936	48.6928	51.5523
DDB_G0268594	DDB_G0268594			0.0824901	0.376851	0.104999	0.850722	0.138907	0.426324	0.0354452	0.193116	0	0	0
DDB_G0268596	DDB_G0268596_RTE		TRE3-B ORF1	0	0	0	0	0	0	0	0	0	0	0
DDB_G0268598	DDB_G0268598_RTE		TRE3-B ORF2	0	0	0	0	0	0	0	0	0	0	0
DDB_G0268600	uduB		unknown	1.71117	1.95434	1.76321	35.634	28.7462	59.0276	5.1469	26.9927	29.8741	11.4829	11.0463
DDB_G0268602	DDB_G0268602			0.140667	0	0	4.5195	5.80341	8.23927	0	0.164657	0.149484	0	0.0958264
DDB_G0268604	DDB_G0268604			0.208803	0	0	0	0.175805	0	0	0	0	0	0
DDB_G0268606	DDB_G0268606_RTE		TRE5-A ORF1	0	0	0	0	0	0	0	0	0	0	0
DDB_G0268608	DDB_G0268608_RTE		TRE3-B	0	0	0	0	0	0	0	0	0	0	0
DDB_G0268610	DDB_G0268610_RTE		TRE3-B ORF2	0	0	0	0.0159338	0	0	0	0	0	0	0
DDB_G0268612	DDB_G0268612_ps		pseudogene	0	0.0412499	0	0	0	0	0	0	0	0	0
DDB_G0268614	msh6		mutS homolog, DNA mismatch repair protein	4.70527	2.91693	4.78864	1.23584	1.40086	1.88955	4.0163	5.60695	6.41918	17.0816	16.8354
DDB_G0268616	cepJ	mtaA, XMAP215 family protein, CP224, DdCP224	centrosomal protein 224 kDa	2.68064	2.54627	3.24318	6.24551	13.6482	11.8365	2.54889	2.18248	1.40318	9.49111	9.89905
DDB_G0268618	pinA		peptidyl-prolyl cis-trans isomerase PinA	5.71298	2.83689	4.74251	6.82779	5.01926	6.80374	2.17731	7.55953	4.43452	43.789	41.8288
DDB_G0268620	pkbA	Akt, PKB, pkfC, DK1, AktPKB	AKT/PKB protein kinase PkbA	0.780783	0.205786	1.07028	2.50143	1.64348	1.44854	22.8394	45.9078	31.338	55.651	63.52
DDB_G0268622	rac1B		Rho GTPase	216.693	209.761	180.565	60.6313	56.8922	66.5852	10.9542	18.5302	10.1228	1.89361	2.19418
DDB_G0268624	DDB_G0268624		UPF0405 family protein	0.11826	0.585286	0.752646	0.140725	0.132761	0	0.203261	0.0461428	0.0418909	3.73975	4.69945
DDB_G0268626	DDB_G0268626		EGF-like domain-containing protein	0	0	0	0	0	0.00799357	0	0.0108628	0	0.256427	0.170691
DDB_G0268628	pykA	PDXK	pyridoxal kinase	0.837969	1.71262	0.729793	1.18084	0.779807	1.0637	10.8589	20.65	9.04553	5.48398	5.82865
DDB_G0268630	spsA		spermidine synthase	1.35978	0.749735	0.716202	4.6032	4.42164	5.49284	95.6214	150.661	55.6082	253.382	271.923
DDB_G0268632	abpA	actnA, alpha actinin 1	actin binding protein A	12.8518	13.3148	20.4039	58.6546	161.111	105.586	12.57	70.0642	37.8749	934.674	959.469
DDB_G0268634	pde3	DdPDE3	cGMP-specific phosphodiesterase	3.97754	5.19643	7.50325	3.9159	3.05983	3.67259	4.24204	6.86658	4.7134	2.71472	4.21062
DDB_G0268636	roco11		LRRK family protein kinase Roco11	0.646616	1.06673	0.86878	1.43203	0.589797	0.719421	0.0463074	0.567668	0.104981	2.71316	2.71025
DDB_G0268638	dstB	STATb, Dd-STATb	signal transducer and activator of transcription (STAT) family protein DstB	42.7768	76.1662	62.2212	28.9598	27.7811	30.8356	17.4063	14.7303	14.0527	10.6481	10.7198
DDB_G0268640	DDB_G0268640		unknown	0.289399	0.0972131	0.108343	26.7599	10.2339	13.5636	0.0658332	0.538019	0.0361809	0.564466	0.603035
DDB_G0268642	DDB_G0268642		putative protein serine/threonine kinase, putative eukaryotic translation initiation factor 2 alpha (eIF2alpha) kinase, PEK family protein kinase	44.5612	104.8	86.1367	110.82	68.8542	94.8916	82.8909	101.915	97.8541	3.06857	3.33261
DDB_G0268644	DDB_G0268644		PUCC protein	295.93	363.951	372.599	177.944	81.0007	120.42	66.645	67.6658	94.0737	0	0.0823847
DDB_G0268646	DDB_G0268646		unknown	13.7416	6.9113	9.62818	13.4267	15.4974	15.3115	111.484	140.487	148.307	1104.28	1101.01
DDB_G0268650	DDB_G0268650			120.042	114.387	179.331	19.6902	16.2147	20.9387	52.2508	149.373	95.682	21.2565	21.0141
DDB_G0268652	ippB	putative inositol-1,4-bisphosphate 1-phosphatase, inositol monophosphatase, 3'(2'),5'-bisphosphonucleoside 3'(2')-phosphohydrolase	inositol polyphosphate phosphatase B	4.17356	5.72915	5.61885	3.86804	3.27747	5.32328	1.60366	2.53661	2.08964	40.9544	37.8903
DDB_G0268654	DDB_G0268654		unknown (not in dictyBase)	0.0795441	0	0	0.0473273	0.267893	0.0685163	0	0.186219	0	0	0.0541875
DDB_G0268656	DDB_G0268656		putative protein serine/threonine kinase, ULK-related protein kinase	1.09261	1.58384	1.0698	14.4518	8.88091	9.12172	0.0541709	0.04919	0.0446573	0	0.0286274
DDB_G0268658	DDB_G0268658		unknown (not in dictyBase)	0	0	0	0	0	0	0	0	0	0	0.21675
DDB_G0268660	DDB_G0268660		DNA2/NAM7 helicase family protein	0.0115451	0.0131857	0.0514335	0.0171727	0.00972052	0.0149167	0	0.00675698	0	0.260525	0.29493
DDB_G0268662	DDB_G0268662		DNA2/NAM7 helicase family protein	0.0158836	0.0362816	0.00673922	0.107105	0.0312047	0.0319236	0.614252	0.266491	0.185671	1.34594	1.36697
DDB_G0268664	aatA		aspartate aminotransferase, aspartate transaminase	31.8281	14.8693	26.0525	25.1378	22.5821	21.9971	64.3871	65.0241	28.9342	637.246	725.402
DDB_G0268666	DDB_G0268666			1.29645	0.911192	2.2849	0.830699	0.671732	2.14753	1.54266	0.817141	0.635867	20.7591	16.7803
DDB_G0268668	cycH		cyclin, putative H-type cyclin	0	0	0	0	0.0392039	0	0	0	0	0.385981	0.158598
DDB_G0268670	DDB_G0268670			0	0	0	0	0	0	0	0	0	0	0
DDB_G0268672	DDB_G0268672			0	0	0	0	0	0	0	0	0	0	0
DDB_G0268674	DDB_G0268674			0	0	0	0	0	0	0	0	0	0	0
DDB_G0268676	DDB_G0268676			0	0	0	0	0	0	0	0	0	0	0
DDB_G0268678	DDB_G0268678	NELF-C/D, TH1 family protein, putative negative transcription elongation factor NELF subunit, NELF-D	putative negative elongation factor D	0.26282	0.277079	0.386001	0.457091	0.289373	0.29604	1.5376	2.67412	1.09569	3.76145	4.2281
DDB_G0268680	DDB_G0268680		putative purple acid phosphatase	114.403	87.2269	103.857	23.923	32.7136	36.0027	92.4557	137.061	108.812	5.71143	5.2803
DDB_G0268682	DDB_G0268682		unknown (not in dictyBase)	0.161005	0.73554	0.204937	0	0	0	0	0.188463	0	2.07613	0.877446
DDB_G0268684	DDB_G0268684		Protein MAK10 homolog	0.85185	0.567528	0.926164	0.0844725	0.179307	0.183438	0.571924	0.311602	0.188593	4.2336	4.44899
DDB_G0268686	DDB_G0268686		C2 domain-containing protein	2.08715	1.70422	2.47634	1.01143	0.341919	0.935502	1.37567	4.03497	1.90685	0.36534	0.27021
DDB_G0268688	DDB_G0268688			0	0	0	0.132516	0	0.767383	0	0	0	0	0
DDB_G0268690	DDB_G0268690			0	0	0	0.795098	0	0.191846	0	0	0	0	0
DDB_G0268692	DDB_G0268692			0	0	0	0	0	0	0	0	0	0	0.0279249
DDB_G0268694	DDB_G0268694			0	0	0	0	0	0	0	0	0.0392293	0.0340014	0.0251478
DDB_G0268696	DDB_G0268696			42.1782	24.6332	51.4359	57.44	80.0843	74.1427	3544.89	2234.91	3218.57	18.8021	18.6086
DDB_G0268698	DDB_G0268698		ENTH/VHS domain-containing protein, protein of unknown function DUF2043	6.31767	8.55663	7.92196	2.82267	2.35313	2.71079	5.72194	12.5634	6.9882	9.30167	9.1515
DDB_G0268700	DDB_G0268700		unknown (not in dictyBase)	2.99181	0.683394	1.01551	0	0.503799	0.171802	0.51422	1.16734	0	0.551127	0.40762
DDB_G0268702	copD		coatomer protein complex delta subunit	55.9237	97.4146	84.5773	12.2278	10.378	14.4895	15.5069	39.1783	28.8745	95.2828	91.5062
DDB_G0268704	DDB_G0268704			7.00371	4.87295	7.78761	5.62795	7.59138	5.96339	12.816	15.3597	16.4253	3.33664	4.22271
DDB_G0268706	ints3	INT3	integrator complex subunit 3	6.23801	5.90028	8.9019	2.37327	2.6039	3.39798	7.95063	11.4361	9.02852	4.92825	5.50041
DDB_G0268708	DDB_G0268708			1.02358	0.714413	2.0267	2.30071	0.957575	1.66538	0.219911	0.465944	0.423009	3.29972	3.91257
DDB_G0268710	DDB_G0268710			1.64235	1.73146	1.75101	1.02728	0.933686	0.955198	1.01332	0.953004	0.835354	3.90459	3.88238
DDB_G0268712	DDB_G0268712		unknown	0	0	0	0	0	0	0.0762228	0.207643	0.377018	0	0.080562
DDB_G0268714	ctu2		cytosolic thiouridylase subunit 2	0.127513	0.174761	0.45446	0.257952	0.107362	0.263605	3.18885	2.68667	2.84562	5.82539	6.32381
DDB_G0268716	lsm5		LSM (like-Sm) domain-containing protein, putative U6 small nuclear ribonucleoparticle-associated protein	0	0	0	0	0	0	0	0	0	1.50716	1.95075
DDB_G0268718	ptcE		pentatricopeptide repeat-containing protein E	0.0536683	0.102158	0.159396	0.308673	0.150623	0.261958	0.899368	9.36032	3.04172	8.91418	8.53073
DDB_G0268720	selk		selenoprotein K	32.9477	21.0517	26.3945	52.5039	90.497	90.399	10.6922	11.8667	8.07989	68.3334	70.7876
DDB_G0268722	DDB_G0268722		unknown (not in dictyBase)	0	0	0	0	0.353821	0.579157	0	0	0	0	0.11451
DDB_G0268724	DDB_G0268724_RTE		TRE3-B ORF2	0	0	0	0	0	0	0	0	0	0	0
DDB_G0268726	DDB_G0268726_ps		pseudogene	0	0	0	0	0	0	0	0	0	0	0
DDB_G0268728	DDB_G0268728		unknown (not in dictyBase)	0	0	0	0	0	0	0	0	0	0	0
DDB_G0268730	DDB_G0268730_ps		pseudogene	0	0	0	0	0	0	0	0	0	0	0
DDB_G0268732	DDB_G0268732			5.97423	2.69338	1.80104	4.1158	1.32371	1.62505	4.66125	6.07294	4.84505	0.144806	0.4284
DDB_G0268734	DDB_G0268734			0	0	0	0.103934	0	0.0752336	0	0	0	0	0
DDB_G0268736	DDB_G0268736		unknown (not in dictyBase)	0.18306	0	0	0.108918	0	0	0	0	0	0	0
DDB_G0268738	DDB_G0268738			0.202476	0.693748	0	0	0	0.174405	0.261005	0.237006	1.07583	0.559477	0.275864
DDB_G0268740	lip2		lipase family member 2	112.272	207.181	163.351	4.79735	4.13817	4.42721	3.31276	4.24902	1.74099	0.118351	0.0437669
DDB_G0268742	DDB_G0268742			0.0339173	0	0.0431721	0.0807206	0.142786	0.0584301	0.131165	0.0397015	0.10813	1.99935	1.91774
DDB_G0268744	act23		actin	0.37224	0.212569	0.0947621	0.0664427	0.0940237	0.0641267	0.191937	0.0871443	0.158229	2.81141	2.48508
DDB_G0268746	DDB_G0268746	UBXD17	UBX domain-containing protein 17	13.6893	32.4234	20.4532	77.2602	77.9098	73.4161	41.4273	74.5876	31.7964	9.15632	9.94725
DDB_G0268748	DDB_G0268748		putative actin fragmin kinase, putative AFK family protein kinase	0.183479	0.419106	0.038924	8.73334	6.35955	6.76947	0	0.178975	0	0	0
DDB_G0268750	DDB_G0268750			0	0	0	1.06013	0	0	0	0.521414	0	0	0
DDB_G0268752	DDB_G0268752			0.222723	0	0	0	0	0	0	0	0	0	0
DDB_G0268754	DDB_G0268754		glycoside hydrolase family 47 protein, mannosyl-oligosaccharide 1,2-alpha-mannosidase	71.8283	39.6452	71.0988	37.3793	25.6418	44.569	0.971609	3.60062	1.0391	0.0750518	0.0277546
DDB_G0268756	DDB_G0268756			3.8797	7.50815	7.95619	2053.72	1085.32	1040.79	6.52935	13.2456	7.32956	0.198524	0
DDB_G0268758	ola1		Obg-like ATPase	1.28886	1.43328	0.647581	3.49117	6.53958	4.49912	4.06612	5.67732	2.16259	279.44	275.531
DDB_G0268760	rabQ		Rab GTPase	0.260749	1.04231	0.165949	1.74534	0.274427	0.842249	4.36961	5.57022	4.43349	24.4369	27.577
DDB_G0268762	DDB_G0268762		Coiled-coil domain-containing protein 86	5.16529	3.68031	9.1684	2.56574	2.27424	2.97973	3.6041	2.27425	1.86325	70.3592	64.4348
DDB_G0268764	DDB_G0268764			18.3318	21.4947	25.6653	7.78297	6.28439	10.9454	29.5239	23.209	22.4167	6.692	7.12268
DDB_G0268766	DDB_G0268766		unknown (not in dictyBase)	0	0	0	0	0	0.267692	0	0	0	0	0
DDB_G0268768	DDB_G0268768		unknown (not in dictyBase)	0	0	0	0	0	0	0	0	0	0	0
DDB_G0268770	DDB_G0268770		unknown (not in dictyBase)	0	0	0	0	1.00013	0	0.765616	0	0	6.56453	9.71041
DDB_G0268772	DDB_G0268772			10.5986	20.2622	12.6107	4.86655	5.52876	5.25922	1.78204	0.674242	0.612113	8.70083	11.9287
DDB_G0268774	DDB_G0268774		Uncharacterized protein C9orf78	0.625188	0.401644	1.6413	0.60446	0.263193	1.00971	7.90801	4.80249	5.68871	2.55527	2.3158
DDB_G0268776	gatB		glutamyl-tRNA(Gln) amidotransferase B subunit	0.446273	0.254846	1.07297	0.501546	0.250497	0.341692	4.76202	2.64093	2.74009	7.62716	8.02257
DDB_G0268778	rbbB		ARID/BRIGHT DNA binding domain-containing protein, transcription factor jumonji, jmjC domain-containing protein, transcription factor jumonji, jmjN domain-containing protein, putative Retinoblastoma (Rb) binding protein	0.613	0.789218	0.780266	2.58622	1.295	2.32327	10.5025	4.64445	5.73252	6.07725	5.57296
DDB_G0268780	DDB_G0268780_ps		pseudogene	0	0	0	0	0	0	0	0	0	0	0
DDB_G0268782	DDB_G0268782			0.219586	0.214964	0.0798582	0.0746571	0.052824	0	0.283062	1.02814	0.866729	0.693436	0.683832
DDB_G0268784	DDB_G0268784		major facilitator superfamily 1 transporter (MFS-1)	5.50965	9.83937	8.28813	95.5548	78.1364	64.7673	177.093	16.9088	52.5033	0.0184535	0.0272969
DDB_G0268786	DDB_G0268786		Glucokinase regulatory protein	0	0	0	0.0121389	0	0.0351473	0	0.0955262	0	3.19457	2.7519
DDB_G0268788	DDB_G0268788			0.0913217	0.208599	0.0387467	0.126781	0	0.104881	0.1962	0.427583	0.0970457	0.0560751	0.228106
DDB_G0268790	DDB_G0268790		plexin repeat-containing protein	427.343	429.308	456.172	632.974	733.033	730.716	893.468	860.834	833.531	521.63	591.095
DDB_G0268792	gtaF		putative GATA-binding transcription factor, GATA zinc finger domain-containing protein 6	0.44973	0.122295	0.38163	0.64984	0.414719	0.553401	0.938616	0.877379	0.273097	14.498	14.3993
DDB_G0268794	bub2		RabGAP/TBC domain-containing protein, putative GTPase activating protein (GAP), putative mitotic checkpoint protein	4.0782	4.15871	5.70083	4.57127	1.99277	2.88553	9.01216	13.6392	9.0546	7.14362	8.65701
DDB_G0268796	DDB_G0268796			0.231401	0.462499	0.589084	2.51265	1.65607	4.4847	2.46091	0.948025	1.41395	5.1685	4.92614
DDB_G0268798	DDB_G0268798			0	0	0.0447626	0.0418473	0	0.0302914	0.135998	0	0.112113	0.42108	0.287479
DDB_G0268800	DDB_G0268800			0.0887934	0.0507058	0	0	0.0747608	0.0382417	0	0	0.0471795	0	0
DDB_G0268802	gpaJ	Galpha10, Ga10, gpa10	G-protein subunit alpha 10	0	0	0.0485994	0	0	0.0328878	0	0.17877	0.0405743	0.527507	0.49419
DDB_G0268804	DDB_G0268804		unknown (not in dictyBase)	0	0	0.654223	0	0.43275	0	0	0	0	0	0
DDB_G0268806	DDB_G0268806_ps		pseudogene	0.477264	0.272544	0.303746	0	0.20092	0	0	0	0	0	0
DDB_G0268808	DDB_G0268808			0.0836956	0.0159316	0.035511	0.18259	0.152682	0.0720923	0.0179816	0.0489846	0.0592944	1.60601	1.96704
DDB_G0268810	DDB_G0268810		transmembrane protein, magnesium-translocating P-type ATPase	20.0241	34.808	35.302	94.2045	114.812	80.3221	14.3403	10.057	6.0819	179.536	172.49
DDB_G0268812	DDB_G0268812		putative actin fragmin kinase, putative AFK family protein kinase	0	0	0.0414873	0.659349	1.18004	1.03877	0.714264	0.0381522	0.0346366	0	0
DDB_G0268814	DDB_G0268814			0.515048	0.572342	0.637867	0.538347	0.925905	0.659469	1.14842	0.0814709	0.207098	0.910316	0.929316
DDB_G0268816	DDB_G0268816			0.0362152	0	0.046097	0.301663	0.121968	0.155972	0.0933678	0.0423914	0.0769703	10.7407	9.89297
DDB_G0268818	DDB_G0268818			0.0298958	0	0.0380532	0.0889371	0.0755135	0.128755	0.0385377	0.0699884	0.0317696	6.49844	5.49876
DDB_G0268820	DDB_G0268820			0.705991	1.29587	1.54051	1.18515	1.44359	1.78091	2.95773	3.98439	2.78661	0.952167	0.979056
DDB_G0268822	DDB_G0268822		cyclin-like F-box containing protein	11.2548	23.1818	14.6716	27.432	28.2322	27.5455	45.0587	47.0484	40.8984	7.18492	7.05015
DDB_G0268824	DDB_G0268824			0	0	0.0392836	0.0183625	0	0.0265837	0	0	0	4.66188	3.30081
DDB_G0268826	DDB_G0268826			0.851589	0.942681	1.11731	1.34075	1.02587	1.67019	0.23644	0.644099	0.334142	0.615425	0.33915
DDB_G0268828	DDB_G0268828		unknown	1.48482	1.39656	0.667051	3.74164	2.4268	3.68645	4.05326	15.029	4.64086	479.549	481.95
DDB_G0268830	DDB_G0268830			0.520652	0.991069	0.441813	0.722816	0.146123	0	0	0	0	0.159851	0
DDB_G0268832	DDB_G0268832			0	0	0	0	0.0745133	0	0.114082	0.103592	0	0.0815132	0.241152
DDB_G0268834	DDB_G0268834			0.272723	0	0	0.162265	0	0.704739	0	0	0	0	0
DDB_G0268836	DDB_G0268836			0	0	0	0.0685429	0.484979	0	0	0	0	0.106108	0.156957
DDB_G0268838	DDB_G0268838			0	0	0	0	0	0	0	0	0	0.236702	0.466847
DDB_G0268840	atg10		autophagy protein 10	0	0	0	0	0	0	0	0	0	0.0532835	0
DDB_G0268842	DDB_G0268842			0	0	0	0	0	0	0	0	0	0	0
DDB_G0268844	DDB_G0268844			0	0.0262242	0	0.122953	0.0966624	0.0395558	0	0.403155	0	0	0.0625671
DDB_G0268846	DDB_G0268846			0.114806	0	0	0.0136615	0	0	0.0295986	0.833187	0	7.86728	8.82196
DDB_G0268848	DDB_G0268848		putative ATP binding protein	0.0451975	0.217953	0.153414	0.487039	0.427058	0.168703	0.174788	0.58784	0.0426938	5.31472	6.21953
DDB_G0268850	DDB_G0268850		putative ATP binding protein	0.0451806	0.0860018	0.108628	0.663079	0.519886	0.367548	0.0129424	0.458343	0.149372	0.342159	0.34198
DDB_G0268852	DDB_G0268852		putative ATP binding protein	0.339832	0.616434	0.578867	0.892032	0.22301	0.314242	0.180381	0.62593	0.111526	1.09552	1.19156
DDB_G0268854	gnt4		GlcNAc transferase, glycosyltransferase, alpha-1,3-mannosyl-glycoprotein beta-1,2-N-acetylglucosaminyltransferase	14.1707	16.136	18.0645	16.7615	8.49677	12.6636	1.86231	5.42138	2.09967	5.79223	4.71819
DDB_G0268856	DDB_G0268856		Putative subtilase-type proteinase YCR045C	1.07403	1.10871	1.41967	4.33801	3.28676	4.21645	0.05325	0.265945	0.0658471	0	0
DDB_G0268858	DDB_G0268858		unknown	1009.01	1283.21	1073.44	11.2774	21.4123	10.3949	44.9995	33.2002	23.6201	0.376791	0.78959
DDB_G0268860	rngB		RING zinc finger-containing protein, Kelch repeat-containing protein	42.9498	75.8273	68.4536	33.9601	31.335	35.5321	36.5878	38.6421	35.9087	5.17635	4.60961
DDB_G0268862	DDB_G0268862		major facilitator superfamily protein	0.343201	0.465468	0.573364	3.58624	1.73378	1.7922	0.082952	0.326407	0	98.2309	105.91
DDB_G0268864	DDB_G0268864		E3 ubiquitin-protein ligase MYLIP	7.7291	4.37249	6.84989	8.1014	6.69009	6.93755	2.00198	4.90411	1.95744	8.58268	7.11058
DDB_G0268866	DDB_G0268866			0	0	0	0	0	0.0138517	0.0207297	0.0188236	0.102534	0	0.0219098
DDB_G0268868	nat10		putative N-acetyltransferase	0.593648	0.937675	1.18972	0.924358	0.308406	0.554865	0.97692	0.487901	0.402675	21.662	19.9193
DDB_G0268870	DDB_G0268870			169.09	145.486	179.289	15.9981	10.7524	10.7217	19.7964	30.0233	22.1032	435.959	446.99
DDB_G0268872	DDB_G0268872		UBP-type zinc finger-containing protein, peptidase C19 family protein, putative ubiquitin carboxyl-terminal hydrolase (UCH)	1.15028	1.02659	0.912096	0.430086	0.33871	0.40607	3.55709	5.81992	5.45731	3.86739	4.02079
DDB_G0268874	DDB_G0268874			5.0484	10.9664	7.24491	16.5204	5.37572	7.58856	7.40096	9.38545	7.31089	0.729392	1.11265
DDB_G0268876	DDB_G0268876		filamin/ABP280 repeat-containing protein, protein kinase, TKL group, tyrosine kinase-like protein	0.0674919	0.0550594	0.159543	0.619557	0.365309	0.440165	0.074573	0.891595	0.112706	19.8925	22.1676
DDB_G0268878	DDB_G0268878			0	0.166348	0.0463482	0.49829	0.643819	1.12912	0	0.426224	0	987.195	1042.02
DDB_G0268880	atxn10		ataxin-10	0.0219072	0.550449	0.139425	0.847235	0.350457	0.868023	2.68279	2.69255	1.60634	1.27121	1.23867
DDB_G0268882	DDB_G0268882			0.0997269	0.569495	0.507755	5.1622	3.77849	2.57703	0	0	0.105978	0	0
DDB_G0268884	DDB_G0268884	osmC	osmotically inducible family protein	214.155	247.213	292.2	1238.99	1081.65	1244.63	10.0944	10.86	6.78393	1.25437	1.4496
DDB_G0268886	vps13E		vacuolar protein sorting-associated protein 13 family protein	6.81401	11.5782	13.834	25.1425	23.8372	20.753	1.72995	3.59532	1.98854	0.554201	0.379849
DDB_G0268888	zizD		DOCK family protein, putative guanine nucleotide exchange factor (GEF)	2.59484	2.76601	4.62402	1.59534	0.645024	1.69761	0.286708	1.01969	0.485842	1.95183	1.95706
DDB_G0268890	aplJ	saposin-like protein J	amoebapore-like protein J	0.683709	0.425929	0.474692	6.87852	5.59959	6.90644	9.37435	16.4427	9.44533	5.95388	5.54679
DDB_G0268892	DDB_G0268892		unknown	699.925	512.577	916.171	18.0275	9.52479	11.5107	3.41116	10.5315	1.12483	28.5776	27.9865
DDB_G0268894	DDB_G0268894			2.08803	3.33866	0.265778	0.62117	0.703219	0.719421	0	0.244413	0	0	0
DDB_G0268896	DDB_G0268896			0.703337	0	0	0	0	0	0	1.02911	0.186856	0	0
DDB_G0268898	wdr75	UTP17	WD40 repeat-containing protein, U3 snoRNP protein, U3 small nucleolar ribonucleoprotein	0	0	0.0334838	0.0313031	0	0	0.186506	0.200149	0.0559095	11.3878	10.8597
DDB_G0268900	DDB_G0268900			0	0	0	0	0	0	0	0	0	0.345098	0.255239
DDB_G0268902	DDB_G0268902			0	0	0.0581531	0	0.0384667	0.0196765	0.0588935	0	0.0242752	0.168321	0.171177
DDB_G0268904	DDB_G0268904			0.0508759	0.0774744	0.0431721	1.89693	0.385521	0.525871	0	0.0595523	0	2.34299	2.68022
DDB_G0268906	DDB_G0268906			0	0	0.140577	0.0657106	0	0	0	0	0	0	0
DDB_G0268910	rabT1		Rab GTPase	0.179777	0.0684415	0.53394	0	0	0.0516177	0.0772483	0	0	0.275975	0.0408229
DDB_G0268912	DDB_G0268912		unknown (not in dictyBase)	0	0	0	0	0	0	0	0	0	0	0
DDB_G0268914	DDB_G0268914			0.164799	0.238633	0.254716	0.0385205	0.0297331	0.0354879	0.307275	0.196348	0.212656	1.55584	1.59777
DDB_G0268916	DDB_G0268916			0	0	0.687264	0.722816	0	0.46508	5.22011	8.21622	7.60257	8.08133	6.16096
DDB_G0268918	DDB_G0268918			0	0	0	0	0	0.012948	0	0	0	0	0.0102402
DDB_G0268920	mef2A	srfC	MADS-box transcription factor Mef2A	107.263	122.448	134.994	31.4484	30.6285	39.4059	70.8231	109.437	101.029	6.31235	6.31442
DDB_G0268922	DDB_G0268922			6.13208	6.2773	8.97129	1.32089	1.20681	2.72916	15.8232	11.8706	9.90636	10.8394	9.13287
DDB_G0268924	DDB_G0268924		Helicase SEN1	0.776329	0.714486	0.863441	0.399118	2.43053	1.77887	0.184603	0.176451	0.104125	2.99208	3.3169
DDB_G0268926	DDB_G0268926_ps		pseudogene	0	0	0	0	0	0	0	0	0	0	0
DDB_G0268928	DDB_G0268928		phosphoesterase, PA-phosphatase related-family protein	84.7317	120.358	117.99	468.431	313.758	378.311	46.6859	60.3026	24.2601	28.9428	30.411
DDB_G0268930	DDB_G0268930_ps		pseudogene	0	0	0	0	0	0.0233011	0	0	0	0	0
DDB_G0268932	DDB_G0268932			0	0	0	1.55486	0.650087	0.716224	0	0	0	0	0
DDB_G0268934	DDB_G0268934		LYR motif-containing protein	10.0477	9.40994	13.173	9.26618	9.13656	14.6264	14.1178	8.82091	7.58099	7.21852	7.46077
DDB_G0268936	DDB_G0268936		unknown (not in dictyBase)	0	0	0	0	0	0	0	0	0	0	0
DDB_G0268938	ube2w		ubiquitin-conjugating enzyme E2W	66.9952	78.2455	75.9771	159.126	166.747	173.812	155.956	141.407	128.661	42.013	43.6361
DDB_G0268940	DDB_G0268940		unknown (not in dictyBase)	0.0975431	0.557024	0.496636	0.406254	0.410639	0.08402	0.754439	0	0	0.89843	1.06318
DDB_G0268942	DDB_G0268942_RTE		TRE3-B ORF1	0	0	0	0	0	0	0	0	0	0	0.0225893
DDB_G0268944	DDB_G0268944_RTE		TRE3-B ORF2	0	0	0	0	0	0	0	0	0	0	0
DDB_G0268946	DDB_G0268946			0	0	0	0.0969631	0	0	0.183818	1.9553	1.23393	0	0
DDB_G0268948	DDB_G0268948		putative SAM dependent methyltransferase	0.0899892	0.462499	0.229088	1.04407	0.49249	0.46508	3.59608	8.16355	2.43856	392.587	460.233
DDB_G0268950	gpt6		putative glycophosphotransferase	0	0	0	0	0	0.0466022	0	0	0	0.049832	0
DDB_G0268952	DDB_G0268952		unknown (not in dictyBase)	0	0	0	0	0	0	0	0	0	0	0
DDB_G0268954	DDB_G0268954		unknown (not in dictyBase)	0	0	0	0	0	0	0	0	0	0	0
DDB_G0268956	DDB_G0268956		unknown (not in dictyBase)	0	0	0	0	0	0	0	0	0	0	0
DDB_G0268958	DDB_G0268958_TE		Tdd-4	0.0663196	0.302977	0.358767	2.28862	1.67516	1.58523	0.128236	0.174667	0.264287	0.824639	0.824511
DDB_G0268960	DDB_G0268960			2.41814	1.59892	4.04995	3.18039	1.07157	4.71392	7.87491	5.81004	8.79111	1.05501	1.6473
DDB_G0268962	DDB_G0268962			0.262028	0.698282	0.333525	0.0519672	0.0735393	0.451402	0	0	0	0	0.119
DDB_G0268964	lip3		lipase family member 3	0.744479	0.255083	0.805478	0.0664427	0.125365	0.128253	1.10364	4.61865	1.30539	0.411426	0.329653
DDB_G0268966	lip1		lipase family member 1	14.104	19.3079	19.2641	12.779	5.58509	10.3181	23.8679	31.021	27.8203	43.3318	43.2581
DDB_G0268968	DDB_G0268968			536.944	380.461	432.447	726.977	702.763	904.06	400.862	277.195	290.161	57.107	60.7721
DDB_G0268970	DDB_G0268970		cycloeucalenol cycloisomerase	0	0	0	0	0	0.040674	0	0.276368	0	62.8907	50.8252
DDB_G0268972	DDB_G0268972		unknown (not in dictyBase)	0	0	0	0	0	0	0	0	0	0	0
DDB_G0268974	DDB_G0268974			0	0	0	0	0	0	0	0	0	0	0
DDB_G0268976	DDB_G0268976		unknown (not in dictyBase)	0	0	0	0	0	0	0	0	0	0	0
DDB_G0268978	DDB_G0268978_RTE		TRE3-B ORF2	0	0	0	0	0	0	0	0	0	0	0
DDB_G0268980	DDB_G0268980_ps		pseudogene	0	0	0	0	0	0	0	0	0	0	0
DDB_G0268982	DDB_G0268982			0.0299628	0.102662	0.0762771	0.0891365	0.0252276	0.154853	0.154497	0.0350727	0.0636817	0.44156	0.387818
DDB_G0268984	DDB_G0268984			4.84683	12.3365	9.07776	0.865132	0.991065	0.298206	0.178512	0.243146	0	0	0.188674
DDB_G0268986	DDB_G0268986_RTE		TRE3-B ORF2	0	0.148179	0	0.138949	0.0436952	0	0	0	0	0	0
DDB_G0268988	DDB_G0268988		RNA-binding region RNP-1 domain-containing protein	28.5236	26.0787	40.8807	6.70377	4.16022	4.06261	40.9669	71.9463	46.4616	14.3771	15.2745
DDB_G0268990	DDB_G0268990		Mitochondrial GTPase 1	0	0	0.0390133	0.291779	0.20645	0.369611	0.11853	0.968681	0.390854	2.51251	1.92092
DDB_G0268992	anapc10	APC10	anaphase promoting complex subunit 10	0	0	0	0	0	0.243614	0	0	0	2.4096	1.5895
DDB_G0268994	manC		alpha-mannosidase	0.235097	0.113055	0.330746	0.220861	0.114599	0.362375	0.877268	0.680734	0.999331	0.330506	0.328738
DDB_G0268996	DDB_G0268996		major facilitator superfamily 1 transporter (MFS-1)	4.43197	12.1277	8.73398	251.299	146.364	165.588	0.290006	0.421344	0.215167	22.1304	21.9772
DDB_G0268998	DDB_G0268998		unknown (not in dictyBase)	0.123735	0.141319	0	0	0	0	0	0	0	0	0
DDB_G0269000	DDB_G0269000		unknown	16.0869	13.7279	21.3085	2.31183	2.38483	2.2521	2.01286	3.57055	2.08385	18.0948	17.4401
DDB_G0269004	DDB_G0269004			0	0	0	0	0	0	0	0	0	0.0202776	0.0824865
DDB_G0269006	DDB_G0269006		C2H2-type zinc finger-containing protein, RNA-binding region RNP-1 domain-containing protein, RNA recognition motif-containing protein RRM, D111/G-patch domain-containing protein	42.2955	49.3903	60.6775	69.8122	64.5332	68.6493	34.1703	35.9348	35.0292	13.99	15.9784
DDB_G0269008	DDB_G0269008		unknown	6.32053	8.55935	10.3438	14.0754	5.16961	10.5774	0.232789	0.52846	0.0959528	0	0.0615102
DDB_G0269010	DDB_G0269010			0	0.266206	0.0988941	0	0	0.0669229	0	0	0	0	0
DDB_G0269012	DDB_G0269012			0	0.508749	0	0.176688	0.250033	0.255794	0	0.347609	0	0	0
DDB_G0269014	DDB_G0269014		DUF3651 domain-containing protein	43.6247	59.9884	73.8346	16.1086	19.1556	20.7371	48.448	43.6691	49.5365	7.4534	8.53754
DDB_G0269016	cyp524A1		cytochrome P450 family protein	0.752162	1.03086	0.765919	4.1172	2.00543	2.61313	1.9715	14.4685	0.852594	869.515	868.608
DDB_G0269018	DDB_G0269018			0.284732	0.346874	0.869819	3.11714	1.50233	2.91039	0.0244693	0.266632	0.0403438	0.0874183	0.0775867
DDB_G0269020	DDB_G0269020			0.9468	1.05045	1.37731	3.54092	1.36658	2.35341	2.61534	4.36974	1.35111	0	0
DDB_G0269022	DDB_G0269022			3.88964	2.68303	3.28431	9.32579	6.64714	8.69111	36.5874	52.8777	38.8789	27.1354	30.1964
DDB_G0269024	ate1		arginyltransferase	2.12118	2.5922	4.10395	3.3066	3.44689	5.35341	3.41793	3.74921	3.13324	2.05142	1.734
DDB_G0269026	abcG23		ABC transporter G family protein	0.266507	0.130448	0.266535	0.181219	0	0	0	0	0	0	0.012968
DDB_G0269028	DDB_G0269028			0	0	0	0	0	0	0	0	0	0	0
DDB_G0269030	DDB_G0269030_RTE		TRE3-B ORF1	0	0	0	0	0	0	0	0	0	0	0
DDB_G0269032	DDB_G0269032		coiled-coil domain-containing protein	1.08826	2.43237	1.86184	0.619647	0.492623	0.312463	5.18903	5.46526	4.71295	2.81306	2.7741
DDB_G0269034	udkA	UDK, UK-UPRT	uridine kinase, uridine phosphokinase	0.0534536	0	0	0.286235	0.112515	0.230215	0.0689054	0.218994	0.028402	26.3156	24.5431
DDB_G0269036	DDB_G0269036_RTE		TRE3-B ORF2	0	0	0	0	0	0	0	0	0	0	0
DDB_G0269038	atp5D	atp16	ATP synthase F1 delta	59.7055	22.135	40.1869	12.0892	17.0418	12.3185	40.4971	29.7297	28.4851	499.322	525.714
DDB_G0269040	DDB_G0269040		IPT/TIG domain-containing protein, EGF-like domain-containing protein, C-type lectin domain-containing protein	0.00729842	0	0.0278697	0.473324	0.424005	0.974421	10.9982	21.9558	17.443	26.9698	26.2565
DDB_G0269042	DDB_G0269042_ps		pseudogene	0	0	0	0	0	0	0	0.0534783	0	0.0631205	0.0311231
DDB_G0269044	DDB_G0269044			0	0	0	0.0706754	0.30004	0.204635	0	0.0695218	0	0	0.0809201
DDB_G0269046	DDB_G0269046		NAD(P)+ transhydrogenase (AB-specific)	0.711796	1.10141	0.642982	1.01778	0.744301	0.66256	0.281186	1.54543	0.219603	46.8865	50.2805
DDB_G0269048	DDB_G0269048			84.5949	76.5404	106.991	26.1705	25.009	36.9927	188.434	469.296	364.281	53.3	51.2872
DDB_G0269050	DDB_G0269050			4.22002	4.58346	8.89986	37.9825	18.1487	26.1219	32.4794	18.4028	4.17677	103.612	101.773
DDB_G0269052	DDB_G0269052			2.49597	2.69931	2.86777	3.41695	2.67804	3.40566	3.13207	3.43874	3.38008	1.79033	1.89594
DDB_G0269054	ppwd1		WD40 repeat-containing protein, cyclophilin-type peptidylprolyl cis-trans isomerase (PPIase)	0.546303	0.671932	0.802349	0.212526	0.212293	0.27148	0.83965	0.73785	0.178629	10.9731	12.2525
DDB_G0269056	DDB_G0269056_RTE		TRE5-A ORF2	0.0127513	0.0145634	0.0324614	0.0227604	0	0	0.131499	0.0298519	0.0271012	0.69294	0.469074
DDB_G0269058	DDB_G0269058_RTE		TRE5-A ORF1	0	0	0	0	0	0	0	0	0	0	0
DDB_G0269060	DDB_G0269060			0.340324	0.051825	0.259912	0.418473	0.324746	0.605828	0.906651	1.19509	0.65098	2.75844	2.72023
DDB_G0269062	DDB_G0269062		DUF974 family protein	0	0	0.0332222	0.388231	0.285683	0.449638	0.0672905	0.122206	0.0554727	10.0487	9.44133
DDB_G0269064	DDB_G0269064_RTE		TRE3-B ORF1	0	0	0	0	0	0	0	0	0	0	0
DDB_G0269066	DDB_G0269066			0	0	0	0	0	0	0	0	0	0	0
DDB_G0269068	DDB_G0269068			0	0	0	0	0	0	0	0	0	0	0
DDB_G0269070	DDB_G0269070		unknown	3.41193	5.19573	4.70484	10.3194	9.81514	15.4293	42.1496	39.6053	41.9988	1.30941	1.74322
DDB_G0269072	DDB_G0269072			0.0830025	1.23237	0.528254	0	0.0698851	0.285981	0.213992	0.485789	0.35282	2.29351	1.13087
DDB_G0269074	DDB_G0269074			0	0.136272	0.607493	0	0.10046	0.102774	0.153807	0.418993	2.4091	3.40682	2.11331
DDB_G0269076	DDB_G0269076_RTE		TRE5-A ORF1	0	0	0	0	0	0	0	0	0	0	0
DDB_G0269078	DDB_G0269078			4.27805	4.33192	7.46634	28.1564	23.0972	29.4417	0.0568527	0.877627	0.374944	0.0406221	0
DDB_G0269080	DDB_G0269080			8.65505	18.1093	16.7454	1.07112	0.991065	1.78923	0.178512	0	0.220741	0	0
DDB_G0269082	DDB_G0269082		unknown	0	0.240986	0	0.125542	0	0	0	0	0	0	0
DDB_G0269084	DDB_G0269084			0	0	0	0	0	0	0	0.101574	0.0230536	0.159851	0.0295568
DDB_G0269086	DDB_G0269086		alpha/beta hydrolase fold-1 domain-containing protein	9.40282	6.08546	7.50752	9.43437	11.8992	12.6397	294.024	364.461	322.657	78.1288	83.9697
DDB_G0269088	DDB_G0269088			0.320082	0.548352	0.509275	1.19027	0.808492	1.79209	0.103152	0.468336	0.255108	0.515925	0.708656
DDB_G0269090	DDB_G0269090			0	0	0	0	0	0	0	0	0	0	0.0498822
DDB_G0269092	DDB_G0269092		unknown	14.4325	17.501	28.6898	27.1393	10.9515	14.2733	0	0.625696	0	0.73851	0.54621
DDB_G0269094	DDB_G0269094_RTE		TRE5-A ORF1	0	0	0	0	0	0	0	0	0	0	0.0204573
DDB_G0269096	DDB_G0269096			0	0	0	0	0	0.0402473	0	0	0	0	0
DDB_G0269098	DDB_G0269098		unknown (not in dictyBase)	0.00743237	0.0424429	0.0378416	0.00442212	0.00625779	0	0.0574851	0	0.0315929	0.0958392	0.0911363
DDB_G0269100	abpC	gelA, ddFLN, FLN, ABP120, ABP-120, gelation factor, filamin	actin binding protein C	1680.66	1197.25	1922.54	504.609	313.914	598.599	4986.77	4374.62	5474.84	581.211	643.856
DDB_G0269102	arcD	arpG, Arc19, ARPC4, p20-Arc	actin-related protein 2/3 complex, subunit 4	11.3982	9.60637	12.5072	54.9085	47.3887	44.4856	33.3381	56.2207	46.9469	211.996	211.683
DDB_G0269104	calB		calmodulin-like protein	4.54356	3.45949	11.4533	28.8355	11.7766	21.7937	11.2546	16.7895	14.8637	53.4189	48.8555
DDB_G0269106	cahA	canA, rcdH	carbonic anhydrase	59.3875	35.4838	80.4434	148.571	59.7102	118.141	8.02239	19.426	9.12556	116.642	116.867
DDB_G0269108	catB		catalase	9.54529	8.52319	8.29626	14.1007	7.71207	8.7867	368.192	913.896	483.511	0	0
DDB_G0269110	tspA	CD9	tetraspanin family protein	623.72	553.458	618.479	196.079	154.279	185.245	620.368	771.582	570.207	258.061	254.281
DDB_G0269112	celB	spore germination protein 270-11	cellulose-binding protein	3344.81	3525	4158.14	286.489	213.145	301.59	4996.87	8666.54	7256.35	4.13362	3.05728
DDB_G0269114	numA	cmbA, numB, numA1, numA2, numC, numA3	calmodulin-binding protein, nucleomorphin	61.8489	57.4997	76.6286	20.1383	23.4649	26.6372	38.0829	36.8514	34.7544	44.6336	43.8706
DDB_G0269116	cmbC		putative calmodulin-binding protein CaM-BP15	327.948	236.625	211.677	5740.02	10931.3	9233.4	19.0128	54.4588	29.7695	1.27644	0.809201
DDB_G0269118	cxeA	coxV, COX5	cytochrome c oxidase subunit V	20.2108	10.5954	13.9171	14.7849	18.1326	15.8867	85.5623	42.9197	49.997	670.457	686.525
DDB_G0269120	cypB	cyp2	cyclophilin B	32.1262	16.8041	32.3873	32.7677	26.7649	35.4042	141.726	258.179	202.759	550.774	560.142
DDB_G0269122	cysA		cystathionine gamma-lyase	218.361	222.918	251.859	3350.99	3390.1	3480.49	135.502	64.9079	67.3084	1524.25	1534.74
DDB_G0269124	dcsA	UDP-glucose:1,4-beta-D-glucan 4-beta-D-glucosyltransferase, cellulose synthetase	cellulose synthase	313.019	306.401	526.148	413.646	167.106	307.304	2.68146	17.6346	6.84596	0.917331	1.13364
DDB_G0269126	DDB_G0269126	DG1041, ORF1041	unknown	0.784544	0.403216	1.01526	0.132257	0.110093	0.394203	1.17989	2.86216	0.597499	11.9351	11.749
DDB_G0269128	DDB_G0269128	DG1110	transmembrane protein	0.56396	0.812131	0.749055	1.38595	0.619349	0.654739	0.031608	0.086105	0	0	0
DDB_G0269130	phgA	rabGAP, drainin	putative GTPase activating protein (GAP) PhgA	9.28437	4.4501	9.3767	6.30283	5.63857	7.81367	1.21644	5.62984	2.91137	18.1964	17.9167
DDB_G0269132	ecmB	pDd56, 253, SC253	extracellular matrix protein ST310	27.9059	25.0947	21.3026	5562.92	3527.92	5879.41	2.53329	14.8113	5.79358	2.429	2.34929
DDB_G0269134	efaAI	EF1-I, efaA1, ABP-50, ABP50	elongation factor 1 alpha, elongation factor 1a	2657.85	3196.31	3064.27	218.021	148.797	182.549	70.8785	258.513	42.3215	6601.37	6902.36
DDB_G0269136	efaAII	EF1-II, tef2, ABP-50, ABP50	elongation factor 1 alpha, elongation factor 1a	217.729	222.449	210.712	69.3872	59.9998	57.7312	186.075	178.854	92.2753	2633.01	2772.84
DDB_G0269138	fttB	14-3-3, Dd14-3-3	14-3-3-like protein	234.467	211.563	256.021	341.232	397.272	435.634	2938.9	3343.4	3435.13	1912.97	1935.63
DDB_G0269140	gapA	iqgB, RasGAP, GAPA, DdIQGAP2, IQGAP-related protein	RasGTPase-activating protein GapA	27.1303	33.7689	37.7139	41.6665	25.2211	33.436	11.3242	22.092	17.6647	47.6329	50.3389
DDB_G0269142	hmgA		hmg CoA reductase A, hydroxymethylglutaryl CoA reductase	292.376	320.539	333.46	538.51	502.472	624.078	1568.81	1273.09	1597.19	108.261	116.238
DDB_G0269144	hspB	hsc70, hsc70-1, rcdEE, hsp70	heat shock protein, heat shock cognate protein Hsc70-1	901.686	1689.01	1316.47	520.82	378.865	619.497	1627.82	1642.75	2016.41	639.926	669.37
DDB_G0269146	ifdA		DEAD/DEAH box helicase domain-containing protein, eukaryotic translation initiation factor 4A	1127.93	1682.76	1514.26	306.635	384.086	354.943	1156.95	824.189	860.919	1538.53	1552.68
DDB_G0269148	lkhA		leukotriene A4 hydrolase	1.34295	1.0812	1.79345	4.46669	3.52189	4.00126	21.7671	27.677	19.9797	203.202	202.602
DDB_G0269150	lvsA		BEACH domain-containing protein	8.05865	10.0176	11.5826	6.41569	9.21567	8.49632	24.293	21.7827	28.2216	4.52218	5.22571
DDB_G0269152	mekA	DdMEK1, mek1, MAP2K	MAP kinase kinase 1	1.41519	0.669609	1.87854	1.25099	1.02132	1.30606	0.156366	1.06491	0.322262	6.72219	5.6742
DDB_G0269154	modA	DG1033	alpha-glucosidase II	16.0955	10.3474	18.0909	26.4892	28.3195	30.0816	1073.24	1365.28	1110.85	154.365	157.171
DDB_G0269156	mvpA		major vault protein-alpha	61.3228	84.8477	86.3791	51.5683	31.7548	50.9255	4.93931	25.0575	5.87222	395.811	392.626
DDB_G0269158	npcA		Niemann-Pick C type protein	39.5131	41.1848	48.4709	104.795	103.266	109.999	71.2912	60.741	71.7453	43.5151	45.9039
DDB_G0269160	nxnA	ANN7, DdANN7, synexin, quit3, annexin C1	annexin VII	86.567	117.225	142.435	30.8314	21.1268	22.9954	42.1782	66.2189	41.0752	578.708	562.871
DDB_G0269162	atg13		autophagy protein 13	39.9397	62.9218	61.6525	39.2971	37.0779	48.0599	30.8091	56.207	37.6798	9.19671	7.80463
DDB_G0269164	egeB	R2005, orfR2005, DG2005	C2 domain-containing protein	165.756	197.373	214.02	32.6065	28.657	27.669	72.3426	88.6036	68.5716	17.0181	18.3566
DDB_G0269166	pakA	dpak1, DPAKa	serine/threonine-protein kinase PakA	71.3793	59.2662	100.88	22.1605	20.3429	25.5292	55.6621	67.3224	74.1938	31.6754	31.3607
DDB_G0269168	vps26	veg152, rcdQ, pepA, PEP8	vacuolar protein sorting-associated protein 26	47.4974	63.0558	64.297	164.244	188.254	180.554	282.857	296.804	297.937	219.83	226.131
DDB_G0269170	pmpA	P8A7	putative membrane protein	24.5156	34.6974	23.6179	9.78142	2.34744	2.2359	4.08971	12.7165	5.82344	46.3118	38.8373
DDB_G0269172	pspC		prespore-specific protein	0.336311	0.15816	0.377716	0.45905	0.466384	0.673093	1.24958	1.73676	1.36649	3.5076	3.79369
DDB_G0269174	rab1C		Rab GTPase	89.4422	145.144	128.921	122.728	98.8127	104.622	25.4984	33.1433	21.653	100.905	93.6489
DDB_G0269176	racF1		Rho GTPase	15.6366	19.0387	12.0121	3.77057	2.55189	3.02602	0.443978	0.483786	0.0732011	0	0
DDB_G0269178	racG		Rho GTPase	4.63088	19.6447	14.652	78.5651	31.6379	29.5746	0.085279	0.542064	0.140604	0	0
DDB_G0269180	rcdP	veg114	random cDNA clone veg114	0.554769	0.78269	0.581531	4.55312	1.4425	3.56987	0.0210334	0.0763976	0.0520184	13.1351	14.1054
DDB_G0269182	pitC	rsc5, cellular retinaldehyde-binding/triple function domain-containing protein	phosphatidylinositol transfer protein 3	26.2509	54.7776	32.8545	112.25	106.751	104.984	304.883	74.5264	122.284	49.7398	51.5782
DDB_G0269184	rzpA	rZIP	RING/leucine zipper protein	87.0095	87.8714	101.684	341.512	422.056	439.566	133.631	223.997	179.288	28.9159	30.4566
DDB_G0269186	snpC	gamma-SNAP	soluble NSF attachment protein gamma isoform	22.3683	27.7072	33.6532	51.1798	31.4696	39.7386	60.6898	143.91	70.0001	23.3293	20.784
DDB_G0269188	snwA	nuclear receptor coactivator NC0A-62	SKIP/SNW domain-containing protein	101.57	130.955	157.006	55.2048	47.7615	67.4033	187.908	128.4	149.297	25.2629	26.4214
DDB_G0269190	tcp1	DdTcp-1, tcp, cct1, TCP-1, chaperonin containing TCP1 alpha subunit	t-complex polypeptide 1	11.5135	7.33932	10.5963	3.14274	3.0127	3.22888	45.278	48.9787	44.3879	180.637	186.895
DDB_G0269192	tifA	eIF4AIII	DEAD/DEAH box helicase domain-containing protein, eukaryotic translation initiation factor 4A	8.88699	8.60863	11.7309	3.52506	3.38099	3.99757	47.6483	35.4459	34.838	56.5099	58.4777
DDB_G0269194	trfA		homologous to yeast Ssn6	92.1796	109.196	112.991	54.4793	43.5258	65.5558	160.845	163.97	163.654	37.3679	38.8879
DDB_G0269196	tubB		beta tubulin	9.43644	5.12096	8.43029	8.19509	7.37763	8.6583	62.0678	70.9397	81.2821	703.312	709.914
DDB_G0269198	wimA	DG1053, DG1064	unknown	39.118	68.011	46.0451	8.25019	8.67151	12.2327	63.3218	89.1374	69.9363	19.6207	20.3904
DDB_G0269200	cplA		calpain-like cysteine protease	217.988	131.703	274.381	82.0174	72.5809	91.7849	233.192	564.715	441.302	73.2071	69.6908
DDB_G0269202	gdcA	Dd-gdcA	gp64 and disintegrin-like, cysteine-rich protein	4.45447	5.4105	6.25492	4.64859	3.51238	3.71511	0.638013	9.6834	0.413257	48.0292	35.258
DDB_G0269204	dhkE		histidine kinase E	0.298711	0.64641	0.900518	2.02984	1.13177	1.43546	0.425592	0.662502	0.643223	1.99108	1.96529
DDB_G0269206	abcG21	abcG13	ABC transporter G family protein	13.1883	20.578	17.8896	35.094	15.1081	20.116	316.335	635.815	132.51	8.59897	8.70798
DDB_G0269208	abcG19	abcG13	ABC transporter G family protein	0	0.0315775	0	0.0274172	0	0	0.0356407	0.118667	0.0783504	0.271636	0.470871
DDB_G0269210	abcG14		ABC transporter G family protein	1.02082	0.805519	0.767803	8.19945	3.15667	4.38048	44.1306	129.897	21.1339	0.256427	0.23391
DDB_G0269212	abcG11		ABC transporter G family protein	0.296347	0.274999	0.259332	0.446313	0.11696	0.271216	1.34898	2.35232	0.423177	46.948	66.2796
DDB_G0269214	abcG1		ABC transporter G family protein	6.1263	4.22889	7.13383	11.0653	4.20869	7.53852	5.5107	8.19552	5.92007	49.4045	54.3344
DDB_G0269216	cypE	ppil1	cyclophilin-type peptidylprolyl cis-trans isomerase (PPIase)	0.766055	0.680492	0.541713	2.9373	2.00664	2.34614	16.4583	15.8417	11.8493	19.0507	19.4247
DDB_G0269218	lyrm7		LYR motif-containing protein 7	3.98059	5.8452	4.46356	13.2516	15.2414	11.5107	115.698	67.7838	81.3789	39.0205	36.9951
DDB_G0269220	DDB_G0269220	cox6b, coxVIb, cox12	cytochrome c oxidase subunit VIb	0	0	0	0	0.416722	0.106581	0.159503	0.869023	0.131491	12.5364	13.1495
DDB_G0269222	gefB	RasGEFB, RasGEF	Ras guanine nucleotide exchange factor	3.26661	5.8556	6.10351	4.23533	2.19147	2.7686	0.731839	1.22686	1.58717	0.281567	0.2618
DDB_G0269224	fszB	FtsZ	mitochondrial cell division protein	0	0.166348	0	1.36488	0.735793	1.59958	0.0469383	0.426224	0.193474	8.71991	9.72364
DDB_G0269226	cas1		cycloartenol synthase	0.455571	0.455272	0.459071	0.417878	0.207769	0.34336	0.513855	2.48857	0.221891	56.5946	56.6383
DDB_G0269228	DDB_G0269228		phosphatidylinositol-specific phospholipase C X domain-containing protein	0.185926	0.106174	0.236658	0.401006	0.0978392	0.380355	0.0599178	0.489675	0.148185	1.00609	1.21908
DDB_G0269230	fpaA	fpa1, Skp1A, FP21, SKP1	ubiquitin ligase subunit SKP1	388.441	447.293	494.119	346.965	466.351	459.37	633.254	1003.9	670.759	531.304	525.714
DDB_G0269232	DDB_G0269232	ORF1007, DG1007	unknown	0.0731573	0.389917	0.217278	0.754472	0.657022	1.74341	0.534394	0.285445	0.129571	2.74021	4.28596
DDB_G0269234	act8	actin8, actinIEL1, actinISR1	actin	11.8392	6.51792	7.71532	46.9044	44.0211	58.4697	11.6518	62.3622	9.71847	4428.15	4698.21
DDB_G0269236	rab7A	rab7	Rab GTPase	1169.3	989.441	1143.41	1201.3	1445.38	1358.21	667.859	700.918	602.012	339.992	332.1
DDB_G0269238	rab11A	rab11	Rab GTPase	873.034	850.225	998.119	493.811	451.578	519.108	763.729	815.37	842.55	366.564	363.124
DDB_G0269240	racH		Rho GTPase	22.1394	15.4143	24.88	21.4004	19.2563	23.5942	21.8543	37.5885	28.5433	121.677	122.15
DDB_G0269242	fcsA	LC-FACS 1	fatty acyl-CoA synthetase, long-chain-fatty-acid-CoA ligase	485.964	485.611	545.892	512.076	486.628	623.682	635.648	956.107	781.035	239.887	240.071
DDB_G0269244	atg6A	APG6, atg6	autophagy protein 6, autophagy protein Apg6 family protein	1.68873	2.85405	3.39202	6.14473	6.59146	6.76014	2.83121	3.83919	3.12236	1.2767	1.443
DDB_G0269246	pyd2	DHPase, ddDHP, hydantoinase, pyrimidine hydrase	dihydropyrimidinase	50.8021	38.247	48.9369	171.34	180.895	286.878	67.2648	100.962	58.6637	81.1286	85.7066
DDB_G0269248	cf45-1		component of the counting factor (CF) complex	10.5383	9.7311	11.8726	8.72473	9.28816	9.81117	3.23717	10.2358	2.14445	119.202	99.0999
DDB_G0269250	pats1		LRRK family protein kinase Pats1	21.9059	33.0886	31.2799	28.4263	28.5191	30.246	36.5242	35.0223	43.633	6.34554	6.84549
DDB_G0269252	gefE	RasGEFE, RasGEF	Ras guanine nucleotide exchange factor E	52.2048	66.5196	72.857	26.5416	19.5004	26.5812	1.41064	2.36595	1.17658	15.3441	16.9616
DDB_G0269254	sigJ		unknown	21.3143	26.2617	17.6275	96.8331	82.8777	89.6744	2329.46	5384.66	1743.95	5.56977	4.70433
DDB_G0269256	DDB_G0269256		AhpC/TSA family protein	1.29323	0.492337	1.20715	0.0512966	0.798494	0.297051	0.111138	0	0	1.90583	0.293662
DDB_G0269258	DDB_G0269258_RTE		TRE3-C ORF2	0	0	0	0	0	0	0	0	0	0.376791	0.371572
DDB_G0269260	DDB_G0269260		AhpC/TSA family protein	0	0	0	0	0	0.0742628	0	0	0	0	0
DDB_G0269262	rabT2		Rab GTPase	4.51549	8.22361	9.3981	0.544588	0.0513767	0.157681	0.0786592	0.0714265	0	1.96711	1.16392
DDB_G0269264	DDB_G0269264_RTE		TRE3-C ORF2	0	0	0	0	0	0	0	0	0	0.0905036	1.03753
DDB_G0269266	DDB_G0269266_RTE		TRE3-D ORF2	0	0	0	0	0	0	0	0	0	0.358065	0.54621
DDB_G0269268	DDB_G0269268_RTE		TRE3-D ORF1 fragment	0	0	0	0	0.123643	0	0	0	0	0.879178	0.550212
DDB_G0269270	DDB_G0269270		AhpC/TSA family protein	0	0.0984675	0.109741	1.12853	2.54066	1.26247	0.111138	0.504594	0	1.27055	0.880985
DDB_G0269272	DDB_G0269272			1.18786	0.753702	2.07197	0.261761	0.18521	0.445271	2.25431	5.05964	3.40123	2.19831	2.48005
DDB_G0269274	dhak	DAK, glycerone kinase	dihydroxyacetone kinase	1.62667	3.03368	3.66929	0.0857579	0.0693467	0	0.159258	0.216921	0.0656442	3.3379	3.87145
DDB_G0269276	DDB_G0269276			368.101	500.192	453.272	9.12555	9.20578	8.50225	2.1533	6.39917	1.45238	18.0431	16.138
DDB_G0269278	DDB_G0269278		RAT1-interacting protein	0	0	0	0	0	0	0	0	0	0.251194	0.0619286
DDB_G0269280	DDB_G0269280			379.729	548.399	510.878	263.5	174.644	243.128	20.4025	19.553	13.7572	0.961601	0.597418
DDB_G0269282	DDB_G0269282		ATP-dependent protease hslV	5.30424	3.38122	4.97209	1.71252	2.0772	2.05422	14.4171	21.2737	16.6917	65.254	70.2511
DDB_G0269284	nkaP	UPF0396 family protein, DdNKAP, DUF926 family protein	nkaP family protein	33.5	33.3325	38.9461	11.7009	8.58726	12.0514	44.0941	43.8049	48.1612	14.7172	15.9801
DDB_G0269286	DDB_G0269286			3.88144	3.48221	5.29836	1.3316	1.01045	0.99648	13.101	17.4269	10.6508	3.75429	2.78408
DDB_G0269288	DDB_G0269288			3.75438	6.88551	5.9562	6.24381	4.57818	5.85535	6.93918	5.11648	5.55474	2.79313	2.81952
DDB_G0269290	nap1		putative nucleosome assembly protein	60.5088	50.5273	84.6263	56.4964	43.0143	57.9112	1581.78	980.614	766.679	1051.84	1053.8
DDB_G0269292	sugt1		TPR repeat-containing protein, SGS domain-contantaing protein	2.85867	7.94592	2.58654	2.09021	4.29181	3.05569	120.451	132.396	149.001	31.025	29.8914
DDB_G0269294	DDB_G0269294			10.5368	13.1282	14.1115	8.7358	6.72975	8.73788	0.850185	0.937442	0.71756	2.15507	2.11809
DDB_G0269296	DDB_G0269296			1.63138	2.53714	3.5345	102.867	60.5243	62.4271	0.0447438	0.406296	0.0368858	0.351671	0.5202
DDB_G0269298	gefX		RasGEF domain-containing protein, LISK family protein kinase, protein kinase, TKL group, tyrosine kinase-like protein	10.4988	5.49512	15.5761	6.28797	5.24524	10.1453	65.3024	93.6591	75.8225	26.8328	26.3348
DDB_G0269300	DDB_G0269300		CD2 antigen cytoplasmic tail-binding protein 2	2.30077	4.53554	4.21233	0.693835	0.743024	0.895883	2.03141	3.32032	2.71293	6.93804	6.05469
DDB_G0269302	DDB_G0269302			0	0	0	0	0.0389326	0	0	0	0.0982769	0.681439	0.724501
DDB_G0269304	DDB_G0269304		SHQ1 family protein	1.71619	1.72487	3.64079	0.23145	0.173397	0.177392	1.94681	1.39282	0.778138	1.79148	1.34058
DDB_G0269306	dhx35		DEAD/DEAH box helicase	0.521862	0.447018	1.02011	0.0887138	0.0941549	0.353189	0.624666	0.130899	0.118837	4.08566	4.06293
DDB_G0269312	DDB_G0269312		unknown	2.10749	3.00873	3.19061	2.59333	6.65412	8.96655	4.44551	1.25214	1.27249	19.2789	19.4034
DDB_G0269318	DDB_G0269318			0	0	0	0	0	0	0	0	0	0	0
DDB_G0269320	DDB_G0269320_ps		pseudogene	0	0	0	0	0	0	0	0	0	0	0
DDB_G0269322	DDB_G0269322			1.29922	0.847914	0.295309	0.358898	0.468813	0.0799357	0.0598138	1.35785	0.0493091	36.9255	35.8451
DDB_G0269324	gins4		GINS complex subunit 4	0	0.0719927	0	0.0375046	0.0530731	0.0542959	0	0	0	0.638648	0.343529
DDB_G0269326	zntD		zinc/iron permease, zinc transporter	6.62309	5.55607	7.36096	3.52214	3.38861	4.25763	7.35394	9.58212	6.62299	5.18252	4.87117
DDB_G0269328	DDB_G0269328			5.87943	6.4608	8.09493	5.73502	5.18693	6.27492	5.0124	10.8853	5.46384	1.37001	1.33242
DDB_G0269330	DDB_G0269330			0.640711	1.35899	0.64078	18.9516	8.78542	11.9444	0.412961	0.589269	0.291802	0.252914	0.311764
DDB_G0269332	DDB_G0269332		putative zinc transporter, cation diffusion facilitator (CDF) family protein	8.4309	4.09481	5.78056	2.80547	2.15883	2.97595	1.37251	3.07761	1.70874	19.5135	18.6511
DDB_G0269334	DDB_G0269334		C2 calcium/lipid-binding (CaLB) region-containing protein, C2 calcium-dependent membrane targeting domain-containing protein	308.235	239.001	322.07	492.911	428.507	617.839	227.819	185.9	154.747	105.815	101.732
DDB_G0269336	DDB_G0269336			0	0	0	0	0	0	0.205076	0.186219	0	9.52443	9.86213
DDB_G0269338	bzpE		putative basic-leucine zipper (bZIP) transcription factor	21.3049	26.9552	22.4497	4.07986	4.5919	5.35703	18.3775	20.085	12.642	4.81764	3.80218
DDB_G0269340	DDB_G0269340		short-chain dehydrogenase/reductase (SDR) family protein	1.63437	3.84307	2.81457	1.00102	0.688042	0.414055	0.619653	2.36324	1.07274	27.0964	27.6052
DDB_G0269342	DDB_G0269342		unknown	0	1.3129	2.01191	5.89911	2.41968	2.5992	7.22396	4.70954	4.88637	15.0878	13.019
DDB_G0269344	DDB_G0269344		WD40 repeat-containing protein	2.29944	1.52244	3.6904	0.634492	0.645348	0.545397	0.85917	0.858187	0.106242	50.7073	48.8774
DDB_G0269346	DDB_G0269346			0	0	0	0	0	0	0	0	0	0	0.0329837
DDB_G0269348	DDB_G0269348		Probable tRNA (uracil-O(2)-)-methyltransferase	6.69219	13.729	10.3608	1.08593	0.847837	1.17457	2.54204	1.59616	1.18156	6.76291	6.77404
DDB_G0269350	DDB_G0269350			0.114055	0	0	0.0339302	0.03201	0.114616	0.367561	0.400517	0.121204	0.682833	1.02301
DDB_G0269352	mcfD		mitochondrial substrate carrier family protein	11.8915	20.173	13.1148	18.2757	22.8944	25.9909	78.7419	76.4438	53.3876	15.2697	15.5947
DDB_G0269354	DDB_G0269354		EGF-like domain-containing protein	0	0.0625511	0.0697123	0.13849	0.103754	0.188701	0.0352999	0.112189	0.0291004	1.71512	1.70691
DDB_G0269356	DDB_G0269356		Carbonyl reductase family member 4	0	0	0	0.116498	0.494572	0.0421639	0.694102	0.63028	0.572202	2.75025	2.83443
DDB_G0269358	DDB_G0269358			0.910201	0.756035	0.421295	2.38776	2.36874	3.31424	57.439	38.2585	39.7892	9.37427	8.00432
DDB_G0269360	DDB_G0269360			1.15511	1.95614	1.67309	3.85107	1.0061	1.26944	1.46334	1.91159	1.291	0.201779	0.217073
DDB_G0269362	frmB		FERM domain-containing protein FrmB	1.50652	1.05148	1.9176	4.79715	2.58385	5.71932	11.3644	8.29472	5.60332	29.2937	27.5766
DDB_G0269364	stlA	pks1, PKS, steely1, dipks1	polyketide synthase StlA	59.1547	73.03	98.1359	6.42039	10.4187	10.9586	23.7875	10.2163	13.4747	1.21208	1.43435
DDB_G0269366	DDB_G0269366		unknown (not in dictyBase)	0	0	0	0	0	0	0.282399	0	0	0	0
DDB_G0269368	DDB_G0269368		SYS1 family protein	36.8211	54.1719	50.2993	58.728	53.7948	61.0613	22.9931	37.9983	34.314	8.45218	10.3147
DDB_G0269370	DDB_G0269370		NUDIX hydrolase family protein, cleavage and polyadenylation specificity factor 5-like protein	0.664846	0.683394	1.86177	1.81963	2.40704	2.29069	0.77133	0.700406	1.05978	31.108	26.8123
DDB_G0269372	DDB_G0269372			2.90509	3.50752	2.42997	6.27189	4.40276	6.57756	13.1605	16.9055	19.2287	194.719	186.707
DDB_G0269374	DDB_G0269374			0.584756	0.62857	1.26971	0.153494	0.318575	0.503687	2.19486	0.624086	0.694516	3.6276	3.92494
DDB_G0269376	DDB_G0269376			0.517597	0.0537411	0	0	0.079236	0.0405308	0.606562	0	0.300022	5.80753	5.03257
DDB_G0269378	rad1		exonuclease, checkpoint clamp complex protein	0.653322	0.644415	1.20959	0.971786	0.425057	0.844121	1.22499	1.73805	1.29387	5.90808	5.68463
DDB_G0269380	DDB_G0269380		P-type ATPase	268.57	259.148	275.302	353.31	386.627	430.593	408.792	518.461	393.414	54.5264	61.6461
DDB_G0269382	pepD		peptidase D	7.61341	4.01324	5.59087	17.1532	30.1684	28.1807	29.2711	22.9339	14.7102	658.357	691.721
DDB_G0269384	DDB_G0269384			0	0	0	0	0	0	0.026749	0	0	0.305801	0.381669
DDB_G0269386	grlK		G-protein-coupled receptor (GPCR) family 3 protein 10	0	0.0216489	0	0	0	0.0326546	0	0	0	0	0.0129128
DDB_G0269388	corB	CRN7, DdCRN7, coronin B	coronin 7	0.194276	0.126791	0.282613	0.7018	0.58419	1.11163	0.286212	0.373599	0.0737332	35.6473	37.2648
DDB_G0269390	DDB_G0269390	sigN144	unknown	0.162968	0.186128	0	1.93926	0	0.140375	0.210078	5.53207	0.173183	0	0
DDB_G0269392	DDB_G0269392		AhpC/TSA family protein	0	0	0	0	0	0	0	0	0	0.0860734	0.70027
DDB_G0269394	mcfE		mitochondrial substrate carrier family protein	2.50564	1.8074	3.02148	0.340009	0.185058	0.227186	1.69997	1.08056	0.513853	8.90746	12.4275
DDB_G0269396	DDB_G0269396		unknown (not in dictyBase)	0	0	0	0.237343	0	0	0	0.700406	0.211956	0	0
DDB_G0269398	DDB_G0269398			6.10749	6.85618	8.63778	1.98774	1.84595	1.07913	2.48975	2.19971	0.887564	3.02904	3.20045
DDB_G0269400	DDB_G0269400		cellular retinaldehyde-binding/triple function domain-containing protein	37.6499	60.2535	62.4185	88.0484	49.898	59.8558	153.764	176.079	151.025	16.0546	12.072
DDB_G0269402	DDB_G0269402		SWIM-type zinc finger domain-containing protein	0.761373	1.8291	1.37014	4.62375	4.95155	4.65857	0	0	0.0278998	0	0
DDB_G0269404	DDB_G0269404		dual-specificity protein phosphatase	136.395	204.503	181.118	351.374	359.203	400.768	1.13225	2.71723	2.06681	9.24582	9.70186
DDB_G0269406	rad52		putative DNA repair protein RAD52	0.0442497	0.101076	0.337943	0.552883	0.55885	0.68607	0.798573	1.3467	0.752372	4.3202	5.18478
DDB_G0269408	DDB_G0269408			0.905993	0.258686	0.576603	0	0	0.195097	0.291972	0	0	3.75513	2.00586
DDB_G0269410	DDB_G0269410		pyrroline-5-carboxylate reductase, PCA reductase	192.789	927.296	506.552	262.886	486.215	440.976	2574.36	237.921	904.842	1211.07	1142.91
DDB_G0269412	paf1		RNA polymerase II-associated factor 1	4.16938	4.27349	5.34107	2.59202	2.83538	2.76258	0.75796	2.34636	1.73252	35.2023	32.5177
DDB_G0269414	ebp		putative 3-beta-hydroxysteroid-Delta(8),Delta(7)-isomerase	0.789656	0.0693748	0.231952	2.24073	1.48315	1.15107	0.626413	2.98628	0.451851	401.425	360.83
DDB_G0269416	rab32B		Rab GTPase	1.89443	3.91795	4.62718	0.822515	0.172437	0.573332	3.96008	2.45724	1.6323	10.2335	8.23152
DDB_G0269418	DDB_G0269418	osmC	osmotically inducible family protein	0.0819841	0.468174	0.417418	0.682906	0.552221	0.282472	0.422733	0.0959657	0.0871228	13.0636	15.247
DDB_G0269420	DDB_G0269420			0.131014	0	0	0	0	0	0	0	0	0.724029	1.2495
DDB_G0269422	DDB_G0269422			0	0	0	0.205187	0.0725904	0.0742628	0	0	0	0	0
DDB_G0269424	gxcB	RacGEF, Trix	pleckstrin homology (PH) domain-containing protein, RhoGEF domain-containing protein, calponin homology (CH) domain-containing protein	8.37024	7.11569	10.4556	4.05175	2.81522	4.21452	17.3557	29.9932	16.5935	6.03619	6.79536
DDB_G0269426	rbdB	RNA-binding protein	RNA-binding domain protein B	12.5077	19.4212	17.6355	15.8803	14.7312	19.6498	37.2221	35.0569	34.0128	1.82783	2.3689
DDB_G0269428	DDB_G0269428	DdTPS1	terpenoid synthase domain-containing protein	0.386226	0.705778	1.32735	0.0919188	0.0325188	0.033268	0	0.0452093	0	0	0
DDB_G0269430	DDB_G0269430		Sel1-like protein	6.77171	4.03309	6.98018	1.79618	2.8566	2.99398	14.6201	20.8944	15.5843	11.3391	12.877
DDB_G0269432	DDB_G0269432		Sel1-like protein	15.8069	12.9177	18.4046	3.10246	3.37227	3.6561	2.45163	4.33447	3.10522	9.09506	8.27124
DDB_G0269434	DDB_G0269434			0	0	0	0	0	0	0	0	0	0	0
DDB_G0269436	DDB_G0269436		unknown	0	0.0852651	0	0	0	0.192917	0	0	0.0793353	0.0687625	0.254288
DDB_G0269438	zpr1	znf259	ZPR1-type zinc finger-containing protein	51.4687	124.782	108.571	6.02145	7.06162	8.21164	49.9853	48.5635	27.897	71.4305	74.8278
DDB_G0269440	DDB_G0269440		UPF0464 protein C15orf44	0.148071	0.190252	0.0471185	0.319361	0.264925	0.286971	0.0238592	0.0216654	0.039338	2.43783	3.06392
DDB_G0269442	DDB_G0269442		Cell division control protein 4	173.507	161.346	195.649	754.035	748.761	802.363	73.8832	91.7722	76.5841	7.93924	8.43355
DDB_G0269444	hemB	ALAD, delta-aminolevulinate dehydratase	porphobilinogen synthase	39.41	16.3592	37.0243	399.239	449.824	614.963	101.605	106.219	117.732	90.9133	93.3246
DDB_G0269446	DDB_G0269446			17.8675	34.9889	38.8524	6.15702	3.25949	5.25839	98.8956	147.753	121.005	0.342855	0.633949
DDB_G0269448	DDB_G0269448			0.0723463	0.0590196	0.171019	0.147582	0.174037	0.133535	0.226487	0.133075	0.021966	2.58926	2.45717
DDB_G0269450	DDB_G0269450			0.968363	2.8018	1.06825	0.384105	0.0543551	0.0556074	0	0	0	0.356768	0.219891
DDB_G0269452	DDB_G0269452			1.07229	3.59747	1.91083	0.550268	0.9254	0.392543	0.501068	1.23947	0.0427312	0.0370366	0.0182618
DDB_G0269454	trpS	TrpRS	tryptophanyl-tRNA synthetase, tryptophan-tRNA ligase	61.2184	146.915	98.538	5.39318	5.72396	6.25771	37.288	17.8659	23.7274	62.494	57.8447
DDB_G0269456	DDB_G0269456			0	0	0	0.671914	0.158472	0	0	0	0	0	0
DDB_G0269458	ubqJ		ubiquitin J	1915.68	3841.55	2636.18	56.7222	51.8819	47.021	16.8886	28.3199	11.8342	22.7667	23.3835
DDB_G0269460	DDB_G0269460		Protein ELYS	0.475117	1.17456	0.757862	0.551058	0.445604	0.388526	0.11629	0.443507	0.23008	14.1808	14.3149
DDB_G0269462	DDB_G0269462		ubiquitin domain-containing protein	37.5696	85.0011	64.5252	3.35315	1.78542	2.07764	1.18625	1.67263	0.583104	7.04922	7.3708
DDB_G0269464	DDB_G0269464			0.175834	0	0	1.1508	0	1.0602	0.679988	2.05821	0.747422	21.5399	29.227
DDB_G0269466	DDB_G0269466		BSD domain-containing protein	7.7787	8.92968	10.9167	1.44779	2.31747	2.85191	27.8707	23.6737	20.7292	16.1664	15.0276
DDB_G0269468	DDB_G0269468			0	0	0	0	0	0	0	0	0	0	0
DDB_G0269470	mcfF	slc25a28	mitochondrial substrate carrier family protein, putative mitoferrin, putative mitochondrial iron transporter	0	0.0987861	0.0550479	0.154388	0.0728253	0.186258	0	0.101245	0	107.51	116.195
DDB_G0269472	psmB2	20S proteasome subunit beta-2	proteasome subunit beta type 2	0.268611	0.230087	0.854763	2.95665	1.75275	1.90882	4.1551	7.86051	2.0695	144.424	130.194
DDB_G0269474	fcsB	long-chain-fatty-acid-CoA ligase	fatty acyl-CoA synthetase	1.54651	1.94744	1.41328	123.382	223.745	200.669	32.7403	43.1211	32.3842	120.181	141.293
DDB_G0269476	act31		actin related protein	0.0375376	0.0428721	0.621144	4.82419	1.99114	3.91236	0	1.45	0.159562	0.0345744	0
DDB_G0269478	DDB_G0269478		unknown	0.205591	0.234807	0.261689	0	0	0	0	0	0	0	0
DDB_G0269480	DDB_G0269480_ps		pseudogene	2.26498	4.91503	1.72981	1.0781	0.190704	0.585292	0	0	0	2.2948	1.69726
DDB_G0269482	DDB_G0269482		unknown	17.7151	46.0566	28.919	7.83231	5.46545	5.43519	2.40748	7.08896	1.71491	25.2182	28.2369
DDB_G0269484	DDB_G0269484			0	0.0531793	0.23707	0.22163	0	0	0.0600222	0.381522	0.0494809	0	0
DDB_G0269486	DDB_G0269486			0.137509	0.285546	0.286414	0.156193	0.0947274	0.19382	0.0966868	0.0731637	0.066422	2.90153	2.52071
DDB_G0269488	DDB_G0269488			0	0.118314	0	0.369813	0	0.446153	0	0.121259	0	54.5772	55.8207
DDB_G0269492	DDB_G0269492_ps		pseudogene	0	0	0	0	0	0	0	0	0	0	0
DDB_G0269494	DDB_G0269494			0	0	0.0280227	0	0	0	0.0283795	0	0.0233954	0	0
DDB_G0269496	gacZ	RacGAP	MYND-type zinc finger-containing protein, RhoGAP domain-containing protein	2.44484	2.2806	2.86755	1.35563	0.894516	1.4223	1.61703	4.52491	1.87715	7.51007	7.42058
DDB_G0269498	DDB_G0269498		RING zinc finger-containing protein	0	0	0	0.0226524	0	0	0	0	0	0	0
DDB_G0269500	DDB_G0269500		transmembrane protein	25.2778	36.8383	33.8146	6.9611	6.5069	6.28699	33.9684	30.4681	25.3223	10.1335	10.2369
DDB_G0269502	nup160		nucleoporin 160	0.0596581	0	0.0569524	0.106486	0.113017	0.179855	0.817099	1.15223	0.974735	4.57447	4.55175
DDB_G0269504	DDB_G0269504		unknown	0	0.128256	0.428818	0	0.236376	0.338551	0.0723797	0	0.119336	0.517164	0.34425
DDB_G0269506	DDB_G0269506		unknown	0.168446	0.769536	0.643227	0.367482	0.330927	0.290187	0.579037	0.262898	0	0.982611	1.377
DDB_G0269508	DDB_G0269508		unknown	1.57217	4.68134	2.78732	3.80845	3.16744	3.5306	0.0723797	0	0.238673	0.155149	0.0765001
DDB_G0269510	vps37		Modifier of rudimentary (Modr) family protein	7.52192	8.27097	12.0189	21.5914	25.8044	29.1215	18.7221	14.4716	16.4545	13.3035	15.5087
DDB_G0269512	DDB_G0269512			18.6384	8.03287	5.59533	11.9265	3.99725	5.45246	9.97316	7.20374	9.15592	6.96402	6.10893
DDB_G0269514	DDB_G0269514			0	0.0411387	0	0	0.0303275	0.124105	0.139297	0.252977	0.574165	0.331765	0.588906
DDB_G0269516	DDB_G0269516			0	0	0	0	0	0	0	0	0	0	0
DDB_G0269518	abnB		actobindin B	0.146851	1.34175	1.12152	10.6596	4.94572	3.0358	3.40741	29.2221	14.5131	488.823	409.758
DDB_G0269520	abnC		actobindin C	0	0.335439	1.12152	2.44645	2.72014	3.28878	0.567902	10.1418	7.6467	127.143	117.145
DDB_G0269522	DDB_G0269522			42.5872	62.687	56.15	53.9786	45.006	45.1667	67.4153	56.3993	47.8609	12.053	10.017
DDB_G0269524	DDB_G0269524		unknown (not in dictyBase)	0	0	0	0	0	0	0	0	0	0	0
DDB_G0269526	argD	ARG8, acetylornithine 5-aminotransferase	acetylornithine transaminase	2.94348	1.78174	2.69759	5.27146	5.9975	5.32435	38.8921	57.2636	49.86	24.9694	28.1126
DDB_G0269528	fslD		frizzled and smoothened-like protein D	0	0	0	0	0	0	0	0	0	0.0387669	0.100354
DDB_G0269530	DDB_G0269530		unknown	247.56	341.033	285.45	22.5166	125.658	74.1911	21.6415	8.74135	11.9933	3.77529	3.25125
DDB_G0269532	DDB_G0269532			0	0	0	0	0	0	0.0615227	0.446926	0.760769	1.23085	0.747788
DDB_G0269534	DDB_G0269534			0.0563857	0	0	0	0	0.097137	1.30833	0.528014	0.23968	0.882888	0.729817
DDB_G0269536	DDB_G0269536			0	0.256512	0.214409	0.668149	0.614578	0.290187	0	0	0	0.620596	0.688501
DDB_G0269538	DDB_G0269538			0.281928	1.93196	1.79428	1.57678	1.28182	1.16564	0.29074	0	0.23968	0.934822	0.921874
DDB_G0269540	DDB_G0269540			0.505339	1.47494	1.78674	1.60356	0.945505	1.45093	0.506658	0	0.238673	1.03433	1.683
DDB_G0269542	DDB_G0269542_RTE		TRE3-D ORF2	0	0	0	0.108918	0	0.0262802	0.0393296	0.10714	0	0.562032	0.332548
DDB_G0269544	act32		actin	0	0	0	0.0606945	0	0.0292894	0.043833	0.119408	0	1.06486	1.25086
DDB_G0269546	DDB_G0269546		C2 calcium-dependent membrane targeting domain-containing protein	5.54577	5.56434	7.47683	4.2556	5.09118	7.39604	5.90173	6.08709	4.80099	6.33327	6.72024
DDB_G0269548	limG		LIM-type zinc finger-containing protein	0.047388	0	0.180955	1.26877	0.75808	0.69391	0.122173	0.221878	0.503582	1.04753	1.84007
DDB_G0269550	samm50		sorting and assembly machinery component 50 like protein	0.70688	0.153778	1.07115	0.200277	0.113365	0.231954	0.216957	0.354614	0.321937	12.1845	14.3317
DDB_G0269552	lsmd1		LSM domain-containing protein 1	6.97221	9.02476	10.9454	13.6204	11.1537	14.7137	17.9753	12.1059	12.9661	16.2686	18.6028
DDB_G0269554	suvA	H3K9	SET domain-containing protein, putative histone H3 lysine 9 methyltransferase	7.46087	7.33791	9.2418	4.83792	5.09433	7.33388	4.44406	2.80239	3.20101	6.02996	5.84759
DDB_G0269556	DDB_G0269556			3.54073	5.28316	5.59724	6.08216	2.93309	3.98449	5.44765	11.0968	6.49363	83.0034	86.0165
DDB_G0269558	gnt11		GlcNAc transferase, glycosyltransferase, beta-1,6-N-acetylglucosaminyltransferase, core-2/I-branching enzyme	0.240061	0.578816	1.0525	0.603068	0.134749	0.20678	2.37249	2.02945	2.38101	0	0
DDB_G0269560	DDB_G0269560		endonuclease/exonuclease/phosphatase domain-containing protein	1.34562	2.22578	1.97857	3.00922	0.722753	1.65867	23.447	29.7912	24.5559	0.726543	0.616383
DDB_G0269562	DDB_G0269562			5.10054	5.12632	4.15506	2.185	0.429447	1.9331	1.44649	2.38815	1.40926	1.40937	1.11188
DDB_G0269564	DDB_G0269564		unknown	5.93929	17.2844	17.1552	0.883442	0.528917	1.03301	0.883403	1.6712	0.667569	47.5508	32.8349
DDB_G0269566	DDB_G0269566		unknown	17.008	36.3722	36.1182	10.9971	4.09146	5.23215	1.23045	4.26611	0.737715	0	0
DDB_G0269568	med7		putative mediator complex subunit 7	0.965564	0.220556	0.639096	0.988127	0.780451	0.698629	2.29021	3.30028	2.79095	2.91704	3.89399
DDB_G0269570	rabggta		protein geranylgeranyltransferase type II, Rab geranylgeranyltransferase alpha subunit	0.171326	0.244591	0.163556	0.58613	0.396688	0.147574	2.81585	2.00544	1.59306	3.35328	3.20957
DDB_G0269572	DDB_G0269572			0.0176648	0.131138	0.0562121	1.19291	0.252843	0.532552	0.0455423	0.558288	0.197106	0.715894	0.860411
DDB_G0269574	dcd3B		alkaline dihydroceramidase, N-acylsphingosine amidohydrolase	109.197	128.717	133.283	24.2977	33.8725	23.8264	2934.87	1999.71	3106.6	26.6397	21.7402
DDB_G0269576	DDB_G0269576		FAD dependent oxidoreductase domain-containing protein	0.204021	0.174761	0.616767	1.30493	0.493864	0.74688	6.31195	9.01528	5.85385	2.60733	2.20638
DDB_G0269578	DDB_G0269578			0	0.0690609	0	0.0359773	0	0	0	0	0	0	0
DDB_G0269580	DDB_G0269580			5.52232	3.24066	4.62138	3.44905	5.39456	3.83691	4.87687	2.82135	2.10746	11.4373	9.18664
DDB_G0269582	DDB_G0269582			0.0553923	0.126528	0.0881336	0.13183	0.0932767	0.143139	0.0357023	0.145888	0.0588643	1.18621	1.29241
DDB_G0269584	DDB_G0269584			0	0.162367	0.325719	0.287589	0.119697	0.195927	0.0733037	0.465944	1.23881	2.59264	1.60764
DDB_G0269586	DDB_G0269586			0	0	0	0.576158	0.0815327	0.0834111	0	0.113351	0	0	0
DDB_G0269588	DDB_G0269588		Beta-ketoadipyl-CoA thiolase	34.6095	22.9903	32.5124	16.8078	17.6036	21.9433	3.57611	4.55412	2.58854	44.2483	46.4855
DDB_G0269590	DDB_G0269590	ATP3	P-type ATPase, transmembrane protein	17.6605	11.279	22.6511	0.235033	0.275812	0.232373	0.235978	0.191724	0.0511933	2.01444	2.13969
DDB_G0269592	DDB_G0269592			67.0287	83.5637	109.64	87.4967	33.2709	46.9024	13.0562	17.5889	24.9321	2.95181	2.59512
DDB_G0269594	DDB_G0269594			30.7137	46.9004	34.7338	17.3604	12.9921	21.4062	198.665	255.36	172.107	12.8253	12.0609
DDB_G0269596	DDB_G0269596			0	0.0461101	0	0.0240211	0.101977	0.208654	0.31226	0.425322	0	2.04522	1.70519
DDB_G0269598	DDB_G0269598			0	0	0	0.847011	0.811964	1.06801	0	0	0	0	0.0312835
DDB_G0269600	DDB_G0269600			0	0	0	0.0428624	0.0303275	0.0620525	0	0.421628	0	9.32261	11.042
DDB_G0269602	slc35b2		solute carrier family 35 member B2	6.08777	2.88291	8.0324	0.618409	1.25017	0.639485	28.0885	5.04033	6.31156	24.5828	19.3702
DDB_G0269604	DDB_G0269604_ps		pseudogene	0	0	0	0	0	0	0	0	0	0	0
DDB_G0269606	DDB_G0269606		unknown	0.0921614	0.0842067	0.0469236	0.0219337	0	0	0	0	0	0.152795	0.0125566
DDB_G0269608	DDB_G0269608		Glomulin	0.111362	0.090848	0.222747	0.435411	0.683127	0.411098	0.0410151	0.558657	0.016906	12.3964	13.9912
DDB_G0269610	gxcT	RacGEF	putative Rac guanyl-nucleotide exchange factor T	133.32	191.978	196.655	126.973	100.864	125.807	132.648	202.03	174.939	25.2109	27.8018
DDB_G0269612	DDB_G0269612		unknown (not in dictyBase)	2.67268	0.915748	3.06176	6.75833	7.65102	6.73378	0.861318	7.43014	1.77513	6.03116	5.82624
DDB_G0269614	DDB_G0269614		RING zinc finger-containing protein, tetratricopeptide-like helical domain-containing protein (TPR)	312.447	322.743	347.217	240.273	225.716	297.535	166.648	243.75	165.35	70.2512	68.2035
DDB_G0269616	aplG		saposin B domain-containing protein	2.98406	3.70448	3.30287	7.25623	4.26028	3.12913	80.2782	29.4624	51.2891	18.2835	10.7828
DDB_G0269618	DDB_G0269618			1.2759	0.843654	1.19667	2.79683	2.20507	2.60293	0.0865646	0.589538	0.249767	0	0.0228731
DDB_G0269620	DDB_G0269620			0.0344418	0.0393362	0.0438397	0.122953	0.0289987	0.0593337	0	0.0403155	0	0.0951688	0
DDB_G0269622	DDB_G0269622			1.09896	1.20493	1.17502	48.2028	28.98	25.104	0.226663	3.24168	0.747422	0.0809769	0.0598915
DDB_G0269624	mgp3	RacGAP, megap3, gacAA	RhoGAP domain-containing protein, Cdc15/Fes/CIP4 domain-containing protein	0.129839	0.0912554	0.279683	1.23603	0.63069	0.52478	0.373367	1.0288	0.49884	4.51679	3.82375
DDB_G0269626	forE	dDia3, drf3, diaphanous related formin E	formin E	28.5662	32.4791	36.1213	140.908	140.06	170.517	55.4729	78.2321	59.4861	17.7378	16.7733
DDB_G0269628	DDB_G0269628		NEK family protein kinase DDB_G0269628	19.3932	27.0712	21.6425	27.4621	21.5273	16.845	14.2386	19.2033	10.5257	42.2458	41.8909
DDB_G0269630	iliI	ttdA	TatD-related deoxyribonuclease, TatD-related DNase	152.014	310.628	228.536	13.9883	16.0229	20.6138	2.1718	9.50198	1.79039	71.5233	68.3676
DDB_G0269632	irlD		putative protein serine/threonine kinase, IRE family protein kinase	7.30284	5.15843	12.6839	0.844725	0.560334	1.4675	1.42981	1.99425	1.1787	5.43503	5.41616
DDB_G0269634	DDB_G0269634			3378.62	3878.78	3688.64	186.185	350.203	261.47	72.0158	38.6715	44.1809	0.0854757	0
DDB_G0269636	DDB_G0269636		EF-hand domain-containing protein, EPS15 homology (EH) domain-containing protein	219.787	296.883	290.888	226.299	179.857	242.948	1384.91	1350.85	1703.07	30.2394	31.424
DDB_G0269638	dr1		putative histone-like transcription factor	15.9764	11.3403	16.8197	38.9998	33.9431	37.8118	435.856	378.913	390.012	129.136	121.346
DDB_G0269640	DDB_G0269640		39S ribosomal protein L24, mitochondrial	0	0.0924998	0.618538	2.65033	1.77296	2.23239	0.730815	2.55967	0.344267	159.563	161.049
DDB_G0269642	mak16l		MAK16-like protein	3.75037	2.31399	6.80392	2.53918	3.81099	6.27521	9.8357	3.27986	4.12288	128.286	119.785
DDB_G0269644	DDB_G0269644			13.0475	12.765	15.3397	116.157	99.6065	116.824	4.82338	17.5479	8.83045	8.25788	7.79591
DDB_G0269646	DDB_G0269646		Josephin domain-containing protein	2.34446	7.16265	5.66993	55.2732	34.7908	32.0079	7.2532	5.41996	5.23195	1.83548	1.99638
DDB_G0269648	DDB_G0269648			0.384558	1.75683	0.122373	65.0951	71.1516	47.3679	3.2222	1.12535	2.9628	0	0
DDB_G0269650	DDB_G0269650			0	0	0	0.331291	0	0.239807	0	0	0	0	0
DDB_G0269652	DDB_G0269652			2.22723	2.16218	1.98448	3.6442	2.62535	2.97361	13.0633	10.8193	9.58569	45.5414	54.5452
DDB_G0269654	DDB_G0269654_ps		pseudogene	0	0	0	0	0	0	0.0245041	0.0667528	0	0	0
DDB_G0269656	DDB_G0269656			0	0	0	0	0	0	0.0304891	0	0	0	0
DDB_G0269658	DDB_G0269658		Methyltransferase-like protein 11A	2.71213	3.82969	2.19684	3.96082	2.28352	2.12375	94.7768	150.075	100.822	10.8097	10.38
DDB_G0269660	DDB_G0269660		unknown (not in dictyBase)	0	0	0	0	0	0	0	0	0	0	0
DDB_G0269662	DDB_G0269662_RTE		TRE5-B ORF2 fragment	0.971884	0.185	0.206179	0.240939	0.818291	1.74405	0.835218	0.75842	3.0984	1.56654	0.441382
DDB_G0269664	DDB_G0269664			24.4585	35.65	31.0068	26.5522	37.4497	33.258	48.7551	56.5666	28.7689	79.6192	81.5285
DDB_G0269666	DDB_G0269666		tRNA-splicing endonuclease subunit Sen15	0	0	0	0.0611614	0	0	0.13251	0	0.436954	0.0946807	0
DDB_G0269668	DDB_G0269668			54.3251	71.1142	62.246	221.59	220.709	215.951	154.288	106.096	133.16	59.6694	57.8534
DDB_G0269670	DDB_G0269670		C2 domain-containing protein/WW domain-containing protein	0.375772	0.214586	0.478307	1.36941	1.56216	1.11264	0.393572	6.81778	0.199663	61.8669	61.7727
DDB_G0269672	DDB_G0269672		unknown	33.5941	32.2207	42.052	68.4668	33.7545	33.0934	0.239255	2.17256	4.93091	0.170951	0.126438
DDB_G0269674	DDB_G0269674		unknown	16.614	23.5124	25.2848	139.035	79.6728	76.5309	1.62952	7.8212	11.3224	0	0
DDB_G0269676	DDB_G0269676		Putative methyltransferase NSUN3	0	0.0294074	0	0.0306396	0.0216792	0	0	0	0	1.18579	1.40324
DDB_G0269678	fuk	FKP	fucokinase	12.2506	14.0132	16.4287	7.39073	9.11332	11.1748	5.8729	5.84503	5.49847	7.41138	7.41887
DDB_G0269680	DDB_G0269680		Integrin-alpha FG-GAP repeat-containing protein 2	0.966899	0.4615	0.918455	0.1889	0.267314	0.397779	0.669707	0.472989	0.337389	0.970324	1.33702
DDB_G0269682	atxn2		ataxin-2	23.5796	20.3223	27.5947	9.16091	7.48062	11.7401	52.7557	56.6329	60.2771	63.6496	65.1181
DDB_G0269684	DDB_G0269684		unknown	0.0769486	0.146473	0.293835	0.289959	0.842243	0.773274	2.41367	2.49198	3.27087	14.1985	12.4584
DDB_G0269686	DDB_G0269686		WD40 repeat-containing protein	9.15751	10.3737	12.7194	15.3873	16.7642	20.6448	79.5758	76.763	62.7317	7.4318	8.35165
DDB_G0269688	sdad1		SDA1 domain-containing protein	1.50051	2.58071	4.08954	0.304595	0.252676	0.273703	0.250317	0.227301	0.0375192	32.7793	31.8683
DDB_G0269690	DDB_G0269690		unknown (not in dictyBase)	0	0	0.283497	0	0	0	0	0	0	0	0
DDB_G0269692	DDB_G0269692			0.215192	0.491545	0.602601	0.320088	0.471078	0.278037	2.08048	1.00756	1.57789	0.614434	0.674334
DDB_G0269694	pan2		WD40-like domain-containing protein, peptidase C19 family protein, putative ubiquitin carboxyl-terminal hydrolase (UCH), putative exonuclease, polyA specific ribonuclease subunit	29.5525	40.0776	40.2392	21.4371	26.3462	28.0017	60.5781	70.1313	63.8353	18.707	19.6759
DDB_G0269696	pakD		serine/threonine protein kinase PakD	1.46448	2.65434	2.51246	6.37404	7.04978	7.36303	8.0848	5.54332	6.47884	1.57613	1.82179
DDB_G0269698	DDB_G0269698		unknown	0.872712	0.934436	2.77711	0.584154	0.183698	0.89267	0.84374	2.55386	1.33316	0.251194	0.0371572
DDB_G0269700	DDB_G0269700		RCC1 and BTB domain-containing protein 1	7.06395	9.72676	8.5049	3.77535	2.20138	3.01597	8.43579	15.3203	7.86418	0.746396	1.15617
DDB_G0269702	DDB_G0269702		unknown	84.1576	75.5855	64.5967	2385.29	1748.94	1680.02	1.23045	7.63499	8.79111	0.14653	0
DDB_G0269704	DDB_G0269704			22.0307	28.1492	33.9393	44.2179	42.087	52.5856	24.7426	20.4384	20.4977	10.9441	9.27527
DDB_G0269706	DDB_G0269706			0.213246	0.0270611	0.0904776	0.676679	0.299242	0.734728	3.8179	8.34817	5.36315	0.654707	0.871612
DDB_G0269708	DDB_G0269708		WH2 domain-containing protein, SH3 domain-containing protein	7.77348	3.59117	9.17195	9.01631	6.87592	7.97476	4.22215	4.54959	5.15135	102.531	102.4
DDB_G0269710	DDB_G0269710			8.14029	8.42979	10.9744	13.5933	13.2866	16.1055	10.3979	12.4012	9.77243	0.980926	1.5141
DDB_G0269712	ahsa		activator of Hsp90 ATPase family protein	31.8773	58.1484	43.5876	16.6888	14.3867	25.0598	267.188	245.39	355.247	107.026	107.511
DDB_G0269714	tdo		tryptophan 2,3-dioxygenase	121.47	169.79	188.804	60.1776	68.4069	63.5243	876.053	667.553	853.124	66.0853	73.2367
DDB_G0269716	DDB_G0269716			16.082	11.0642	15.8401	9.36347	10.2199	10.95	18.8552	28.8645	23.804	88.0992	84.227
DDB_G0269718	DDB_G0269718			105.888	186.873	174.633	162.371	149.592	177.251	5.19133	4.74943	3.22848	10.8118	10.85
DDB_G0269720	abcB7		ABC transporter B family protein	0.210575	0.0554999	0.391741	0.43369	0.136382	0.167429	1.1693	2.04773	1.18772	0.283468	0.198622
DDB_G0269722	DDB_G0269722		methyltransferase	0.278404	0.158984	0.531556	0.883442	0.468813	0.839325	1.19628	0.814709	0.5424	39.8744	42.483
DDB_G0269724	DDB_G0269724		Ubiquitin-conjugating enzyme E2 variant 1	8.09333	8.34061	7.95387	15.4764	20.3478	18.6117	83.56	58.7361	61.6044	44.4839	41.5941
DDB_G0269726	pggt1b		protein geranylgeranyltransferase type I	0.264997	0.432364	0.289118	1.50911	0.605605	1.85867	2.78159	3.72227	3.70112	23.3966	23.1069
DDB_G0269728	ciao1		putative cytosolic iron-sulfur assembly protein	5.32136	5.25504	4.32884	1.54735	0.94324	2.10226	10.8309	8.19587	8.46109	19.1998	19.3245
DDB_G0269730	DDB_G0269730			559.196	751.571	549.482	11610.2	14135.6	13701.8	11.4208	8.72864	18.4378	0	0
DDB_G0269732	DDB_G0269732		DnaJ homolog subfamily C member 1	4.2901	2.5719	4.68658	1.99508	1.85449	2.90246	4.57675	3.94427	4.31445	28.8864	29.3373
DDB_G0269734	DDB_G0269734			0	0	0	0.0743082	0	0.0537885	0	0.0730954	0.26544	1.61046	0.808255
DDB_G0269736	DDB_G0269736			0	0	0	0	0	0	0	0	0	0.305913	0.332731
DDB_G0269738	desA	sphingolipid delta 4 desaturase	dihydroceramide desaturase	2.1411	1.60214	2.58436	17.3077	5.96765	11.8287	67.7634	80.9776	48.6836	57.2243	56.6329
DDB_G0269740	DDB_G0269740		putative cell surface glycoprotein	1.71462	2.52355	2.65497	22.9379	7.0694	11.8153	3.03056	19.4082	0.882868	119.926	115.335
DDB_G0269742	cdsA	CDS1	phosphatidate cytidylyltransferase	0.0556808	0.127187	0.106311	2.36873	1.10171	2.39807	0.251218	2.02048	0.443782	41.5925	41.2882
DDB_G0269744	DDB_G0269744			17.5467	12.3095	19.6722	5.20271	3.30207	6.78133	11.6465	9.04539	8.33538	4.70934	4.13616
DDB_G0269746	itpk1	ipkB	inositol-tetrakisphosphate 1-kinase, inositol 1,3,4-Tri5Phosphate 5/6 Kinase	0.163467	0.280045	0.104035	0.437669	0.0344083	0.246407	0.05268	0.0478361	0	1.99495	1.80957
DDB_G0269748	DDB_G0269748			76.0834	151.243	137.793	65.5547	34.2638	43.2955	0.815239	1.73805	0.116881	0.0506522	0.13112
DDB_G0269750	DDB_G0269750			504.165	438.118	490.486	72.0407	71.6979	89.6442	220.736	271.541	193.958	79.3392	80.0005
DDB_G0269752	DDB_G0269752_ps		pseudogene	0	0.0471064	0	0	0	0	0	0	0	0.873751	1.29247
DDB_G0269754	DDB_G0269754		Phosphodiesterase yaeI	0	0	0	0	0.0317839	0	0	0	0	0.591086	0.385742
DDB_G0269756	DDB_G0269756		enoyl-CoA hydratase/isomerase family protein	0.0448436	0.0256082	0.228319	0.280152	0.22654	0.154507	0.144516	0.498667	0	107.286	113.412
DDB_G0269758	DDB_G0269758			0	0	0.0464325	0	0	0.0209477	0	0	0	0.0559986	0.0165669
DDB_G0269760	DDB_G0269760		BTB/POZ domain-containing protein, potassium channel tetramerization domain-containing protein	39.4896	76.6553	54.8518	48.1302	33.3753	33.2712	52.163	54.9681	50.1025	21.9548	19.5367
DDB_G0269762	DDB_G0269762			1.52262	0.314499	2.1855	0.877017	0.995588	1.08829	0.730815	1.99085	0.654108	112.418	118.456
DDB_G0269764	cnrC		putative cell number regulator	0.219072	0.0312755	0.313705	0.65172	0.161395	0.967091	5.40089	0.993678	1.01852	23.9612	20.9679
DDB_G0269766	DDB_G0269766		DUF423 family protein	0	0	0	0.0657106	0	0	0.142367	1.68059	0	92.4663	88.1009
DDB_G0269768	cnrI		SET domain-containing protein, putative cell number regulator	2.68209	2.12277	4.19255	4.08747	3.22887	5.18794	23.8682	26.3002	25.6018	202.96	218.276
DDB_G0269770	fam63A		DUF544 family protein	7.76157	8.40206	10.0083	19.7971	16.2238	22.9052	66.8174	91.2869	70.5748	16.1938	15.6323
DDB_G0269772	psmB3		proteasome subunit beta type 3, 20S proteasome subunit beta-3	0.454096	0.0740896	0	3.74391	2.56709	3.29676	15.0522	46.5476	28.5399	89.147	92.3166
DDB_G0269774	DDB_G0269774	UBXD6	UBX domain-containing protein 6	0.504279	0.748724	0.962818	0.390048	0.339668	0.781861	0	0.059028	0	0.0464471	0.137411
DDB_G0269776	DDB_G0269776			3.18506	2.80734	4.49481	7.99218	8.89044	8.14101	12.8975	12.0763	6.84298	3.44383	3.16028
DDB_G0269778	DDB_G0269778		cell differentiation family, Rcd1-like protein	2.55422	2.45214	3.95796	3.7222	2.49341	3.18857	1.2884	3.03315	3.02903	23.56	19.8461
DDB_G0269780	DDB_G0269780		Protein FAM160B1	1.87579	1.65479	2.19003	1.18533	1.2308	1.51545	7.18738	11.145	8.09719	3.8963	3.72777
DDB_G0269782	DDB_G0269782		DnaJ homolog subfamily C member 25	0.238632	0.708614	1.39723	0.425945	0.120552	1.02774	0.246091	0.335194	0.0507179	9.14345	8.84341
DDB_G0269784	DDB_G0269784		Uncharacterized Nudix hydrolase yfcD	4.36626	6.42232	5.72607	5.35313	4.01044	4.38776	12.6213	6.42733	9.77199	17.5487	16.6297
DDB_G0269786	ccdc25		coiled-coil domain-containing protein 25	41.3168	54.414	54.8093	22.2013	31.8521	30.5285	49.5154	54.1817	36.9089	43.2878	55.8524
DDB_G0269788	DDB_G0269788		C-4 methyl sterol oxidase, methylsterol monooxygenase	0.197246	0.056319	0.0627668	0.117358	0.083037	0.212375	0.190698	0.692653	0.157207	71.2621	64.9003
DDB_G0269790	gaa		alpha-glucosidase, alpha-glucoside hydrolase	3.89509	2.32102	3.70374	11.2486	6.02759	9.30938	2.54029	7.60495	2.02872	192.739	179.008
DDB_G0269792	DDB_G0269792		unknown (not in dictyBase)	0	0	0	0	0	0	0	0	0	0	0
DDB_G0269794	DDB_G0269794			86.2357	189.111	130.829	8.44791	5.23019	5.75537	2.42246	1.64979	1.33135	0	0
DDB_G0269800	DDB_G0269800		putative chromatin assembly factor 1 subunit B	4.41656	5.7153	6.49026	0.406007	0.271313	0.310218	1.31947	2.01909	1.30931	6.7915	6.68882
DDB_G0269802	DDB_G0269802			0.345978	0.765593	0.63305	0.128657	0.0364126	0.0186258	0.0557487	0.101245	0.160853	0.159333	0.279881
DDB_G0269804	DDB_G0269804			0	0.10175	0	1.37817	2.40032	2.45562	45.3628	56.7298	25.3725	1.8873	3.45933
DDB_G0269806	DDB_G0269806			0	0	0	0	0	0	0	0	0	0	0
DDB_G0269808	DDB_G0269808			0	0	0	0	0	0	0	0	0	0.0794096	0.0587323
DDB_G0269810	DDB_G0269810		unknown (not in dictyBase)	0.0966961	0.121481	0.209238	0.189857	0.179112	0.191568	0.236831	0.305604	0.277444	2.82329	2.68758
DDB_G0269812	DDB_G0269812			0	0	0	0	0	0.0530449	0.317537	0	0.0654425	17.6403	17.9553
DDB_G0269814	ncbp1		initiation factor eIF-4 gamma middle domain-containing protein, nuclear cap-binding protein subunit 1	1.21014	1.36237	1.93643	1.92346	2.8529	3.20156	7.59921	2.61044	3.85797	15.6842	13.9438
DDB_G0269816	DDB_G0269816		kin17-like protein	3.65546	3.69584	4.61476	5.86518	4.16255	5.75537	5.17563	5.22583	5.19006	2.263	2.28608
DDB_G0269818	DDB_G0269818	sigN162	hssA/2C/7E family protein	0.871526	0.165896	0	0	0	0	0	0	0	0	0
DDB_G0269820	DDB_G0269820	sigN169	hssA/2C/7E family protein	0.145254	0.165896	0	0	0	0	0	0	0	0.133788	0.593707
DDB_G0269822	mhisS	HisRS	histidine-tRNA ligase, histidyl-tRNA synthetase, putative mitochondrial histidyl-tRNA synthetase, putative mitochondrial histidine-tRNA ligase	0.106481	0.334436	0.304956	0.871123	1.05343	0.733752	1.09809	0.592043	0.226311	9.93016	9.32112
DDB_G0269824	DDB_G0269824			0.0597915	0.0682884	0.0380532	0.942733	0.679621	1.1073	0.0770754	0.139977	0.127078	5.67237	5.80425
DDB_G0269826	DDB_G0269826			1.38583	3.22836	3.47196	6.60291	4.57469	5.12536	5.18918	4.58329	3.56486	0.0101304	0.037463
DDB_G0269828	DDB_G0269828		Sjogrens syndrome scleroderma autoantigen 1 family protein	5.64516	8.37796	9.21533	1.61297	1.63805	1.04393	22.8588	35.7647	28.6732	8.284	8.6907
DDB_G0269830	DDB_G0269830		Ribosomal RNA-processing protein 7	7.95889	7.86155	10.3017	0.815895	1.13194	1.34331	5.30309	4.186	2.88592	12.0608	11.1367
DDB_G0269832	DDB_G0269832			4.38944	3.45355	5.58716	0.9576	0.369575	1.72241	5.2182	5.36637	4.66457	6.15425	5.28269
DDB_G0269834	DDB_G0269834			0.165389	0.0755567	0.12631	0.826587	1.53176	0.626822	0.085279	0.813096	0.105453	27.755	28.1668
DDB_G0269836	DDB_G0269836			0	0	0	0	0	0.0878682	0	0	0	0.046979	0.138985
DDB_G0269838	DDB_G0269838			5.1858	5.92275	6.60081	2.61077	5.59776	3.95145	5.57071	5.99237	7.13584	3.73541	3.62329
DDB_G0269840	DDB_G0269840		transmembrane protein	0.58313	1.3875	1.51542	2.24073	2.33213	1.69522	1.28415	1.76333	1.00698	7.11655	6.53797
DDB_G0269842	DDB_G0269842	DdHp2	C2H2-type zinc finger-containing protein	4.23942	5.25335	5.70548	8.50431	4.59936	7.6209	31.6231	21.0952	19.4541	25.134	25.4556
DDB_G0269844	DDB_G0269844			0	0	0	0	0	0	0	0	0	0	0
DDB_G0269846	DDB_G0269846			0	0	0	0	0	0	0	0	0	0.102571	0.0758626
DDB_G0269848	agpA	AGPAT	putative 1-acylglycerol-3-phosphate O-acyltransferase	0	0.0836299	0.0932043	0.936691	0.246608	0.25229	0.0471955	1.0714	0	13.7923	13.7176
DDB_G0269850	DDB_G0269850		putative transmembrane protein, DG1041 family protein	0	0.0594448	0.265002	0.255484	0.0986013	0.145706	0.318696	0.274161	0.221243	103.849	103.259
DDB_G0269852	psaB_ps		pseudogene	0.123735	0	0.393745	0.404911	0.677174	1.27897	0	0.144837	0	0.170951	0
DDB_G0269854	amdhd1		imidazolonepropionase, amidohydrolase domain containing protein 1	19.6852	15.5484	19.878	24.784	65.322	53.8606	18.9611	15.7523	12.904	65.7222	63.4048
DDB_G0269856	ddcA	DAPDC	group IV decarboxylase, Orn/DAP/Arg decarboxylase 2 domain-containing protein, putative diaminopimelate decarboxylase	0	0.036167	0	0.357982	0	0	0.0408208	0.185337	0.134607	16.1585	15.2516
DDB_G0269858	DDB_G0269858		Telomerase Cajal body protein 1	0	0	0	0	0.0200562	0	0.0307065	0.0836492	0.0759413	0.175522	0
DDB_G0269860	DDB_G0269860		importin beta family protein, putative importin 7	0.0250721	0.0143175	0.207436	0.216302	0.0633293	0.28075	7.078	5.53207	4.1564	26.1758	26.0979
DDB_G0269862	DDB_G0269862		unknown (not in dictyBase)	0	0	0	0	0	0	0	0	0	0	0
DDB_G0269864	DDB_G0269864		Small conductance calcium-activated potassium channel protein 3	5.23662	7.09198	10.0893	18.2515	11.7334	16.7855	30.3213	37.2805	26.0605	11.6496	12.0665
DDB_G0269866	DDB_G0269866			0	0	0	0	0	0	0	0	0	0	0
DDB_G0269868	DDB_G0269868		unknown (not in dictyBase)	0	0	0	0	0	0	0	0	0	0	0
DDB_G0269870	DDB_G0269870			0	0.0959903	0	0	0	0.144789	0	0	0	0	0
DDB_G0269872	tspB		tetraspanin family protein	46.3189	53.0953	49.9482	18.4961	8.86771	10.0963	1.0949	3.97688	0.722086	0.312928	0.0385742
DDB_G0269874	DDB_G0269874			63.1192	67.5312	80.2023	73.5193	78.0207	82.152	104.963	85.4118	128.899	32.5416	33.1467
DDB_G0269876	samkA	smkA, SAMK-A	SAM domain-containing protein, calcium-binding EF-hand domain-containing protein, SAMK family protein kinase	0.104239	0.547639	0.079609	0.0620201	0.280849	0.233447	1.63933	1.68382	1.06341	0.691273	1.05095
DDB_G0269878	fbl		fibrillarin, rRNA 2'-O-methyltransferase	4.06886	2.00462	2.6911	3.77375	2.08237	1.78674	39.3378	8.49826	14.3282	357.975	345.77
DDB_G0269880	DDB_G0269880		CoA-transferase family III protein, CAIB/BAIF family protein	0.0283123	0.0323357	0	0.303215	0.595948	0.634066	0.401462	0.265126	0.0601738	2.2948	1.90942
DDB_G0269882	DDB_G0269882		lipocalin family protein	43.2302	58.7146	42.8498	190.78	321.621	152.156	0.0941331	0.512866	0.62081	0.134519	0.149238
DDB_G0269884	DDB_G0269884			0.744171	1.66368	1.59215	0.273197	0.239961	0.504618	0.0204104	0.0926683	0.0841293	1.96878	2.48081
DDB_G0269886	DDB_G0269886			0.115202	0.438576	0.195515	6.87714	6.01374	7.73998	54.5996	98.1696	57.253	0.0707385	0.0261595
DDB_G0269888	DDB_G0269888		Putative uncharacterized hydrolase YOR131C	0	0	0.377995	0.14724	0.125017	0.0426324	0	0.0579349	0	0.45587	0.269734
DDB_G0269890	DDB_G0269890		YjeF N-terminal domain-containing protein	0	0.0646714	0	1.51608	0.619786	0.877938	0	1.59075	0.361043	8.13612	6.71191
DDB_G0269892	DDB_G0269892			3.10713	3.42306	6.33492	1.5542	1.8984	3.00795	1.70137	2.86456	2.1623	144.08	159.199
DDB_G0269894	orcB	ORC2	origin recognition complex subunit 2	0.852258	0.233609	1.08481	0.26368	0.229623	0.176185	0.263669	0.399041	0.217363	4.67848	4.94655
DDB_G0269896	kcnma1	KCNMA	calcium-activated BK potassium channel, alpha subunit, calcium-activated potassium channel subunit alpha 1	5.19509	11.5725	9.72769	22.1414	17.8397	20.8118	36.625	28.2317	28.7784	0.642612	0.511844
DDB_G0269898	DDB_G0269898			39.2116	39.2486	43.6699	52.3517	59.658	63.5349	27.4562	39.5456	30.9019	18.1691	18.709
DDB_G0269900	gnt10		GlcNAc transferase, glycosyltransferase, beta-1,6-N-acetylglucosaminyltransferase, core-2/I-branching enzyme	0.15768	0.67533	0.677381	1.59489	0.929328	1.18842	0.0254076	0.207643	0.0209455	0	0
DDB_G0269902	act26		actin	0.0710819	0	0	1.07846	0.897727	0.887796	0.0458148	0.0416022	0.151075	0.130941	0.677921
DDB_G0269904	DDB_G0269904			0.226498	0	0	185.298	1545.27	1977.12	0	0	0	0	0
DDB_G0269906	gtf2h5	TFIIH5, TF2H5	transcription initiation factor IIH5	0.732241	1.04537	0.233011	2.61402	0.462391	1.41913	0.235978	0	0.194535	4.21524	4.23999
DDB_G0269908	DDB_G0269908		fatty acid hydroxylase, putative inositolphosphorylceramide-B hydroxylase, SCS7 family protein	5.93135	9.386	6.82211	63.2889	52.1962	52.5062	2.07269	3.42962	1.25303	22.5107	24.0732
DDB_G0269910	DDB_G0269910		SH3 domain-containing protein	2.64371	1.03404	2.67363	4.15864	3.3846	4.11766	10.9707	20.0511	15.1631	31.1215	30.5671
DDB_G0269912	redB		NADPH-cytochrome-P450 oxidoreductase	161.441	206.18	209.032	88.901	168.419	209.623	257.054	444.849	416.953	94.8565	96.936
DDB_G0269914	tpp1	cln2, tpp1A, pepB	tripeptidyl-peptidase 1	0.400235	0.431717	0.537747	5.4109	3.51961	3.12188	0.20064	0.832874	0.307177	1.20832	1.87826
DDB_G0269916	atp5b		ATP synthase beta chain, mitochondrial	3.66879	3.13676	3.65241	15.0605	12.6838	13.2762	53.872	126.915	91.7839	1396.79	1440.49
DDB_G0269918	mpl1		leucine-rich repeat-containing protein (LRR), putative protein tyrosine phosphatase, dual specificity	6.06554	5.33729	10.5318	3.71363	2.31768	3.87367	3.11519	6.93137	4.52392	3.74414	4.36096
DDB_G0269920	DDB_G0269920			0.620832	0.779963	0.80999	1.61605	2.14314	2.78076	0.0400148	0.0181677	0.0164936	0.314503	0.306622
DDB_G0269922	xrn2		5'-3' exoribonuclease, CCHC-type zinc finger-containing protein	28.8362	28.9231	38.0614	14.2196	18.1196	21.4365	35.7834	30.9959	30.0833	17.2898	18.3293
DDB_G0269924	vps18	PEP3	7-fold repeat in clathrin and VPS proteins repeat-containing protein, Pep3/Vps18/deep orange domain-containing protein	6.21064	9.27357	11.2662	5.59814	4.76989	7.39976	3.69136	7.60355	5.29574	39.6544	43.1192
DDB_G0269926	DDB_G0269926		RNA-binding region RNP-1 domain-containing protein, splicing factor PWI domain-containing protein	2.74641	1.9157	2.36964	1.69986	2.04855	2.52442	36.6625	36.1178	35.5907	18.8617	18.6465
DDB_G0269928	DDB_G0269928		DUF3430 family protein	0	0	0	0	0.0472752	0	0	0.131449	0	1.65492	1.53
DDB_G0269930	DDB_G0269930		Autoinducer 2-degrading protein lsrG	0	0	0	0	0	0	0	0	0	0	0
DDB_G0269932	uap56		DEAD/DEAH box helicase, putative RNA splicing factor, ATP-dependent RNA helicase	273.093	224.597	288.056	103.919	75.4559	87.3099	168.409	324.516	243.734	248.867	254.516
DDB_G0269934	DDB_G0269934	RasGAP, RhoGEF	regulator of chromosome condensation (RCC1) domain-containing protein, RhoGEF domain-containing protein, Ras GTPase activation domain-containing protein	55.5578	51.0266	82.6202	14.9727	14.074	22.3291	138.931	195.924	165.211	36.4199	40.8211
DDB_G0269936	DDB_G0269936			0	0.0434828	0.0969219	0.0906094	0.0641112	0.0327941	0.049078	0.311957	0.121376	1.78841	2.04894
DDB_G0269938	osbB		oxysterol binding family protein, member 2	0	0.0389348	0.0433923	1.6835	0.287028	0.117457	0	0	0.0362271	0	0
DDB_G0269940	osbC		oxysterol binding family protein, member 3	217.684	391.095	277.082	429.992	276.552	279.436	2.54008	5.15822	2.627	0	0.0244062
DDB_G0269942	DDB_G0269942		vesicle-trafficking protein	5.59398	19.0248	12.9749	51.404	21.3517	21.7366	3.12478	3.78328	3.30256	2.91969	2.6252
DDB_G0269944	DDB_G0269944		unknown	2.51391	6.29639	6.79269	41.2506	18.8268	22.7176	1.64873	0	2.76521	0	0
DDB_G0269946	DDB_G0269946			0	0	0	1.6974	1.26421	1.29334	2.90332	3.33939	1.91474	37.0638	31.1974
DDB_G0269948	tnpo		transportin	16.5465	15.983	18.1048	26.489	28.7928	35.792	27.0225	44.2083	31.8304	93.8721	97.6576
DDB_G0269950	serC	PSAT	phosphoserine transaminase, phosphoserine aminotransferase	2.17378	1.2617	2.72157	2.33229	1.26017	2.30215	2.38872	4.54673	2.91594	56.9473	62.0738
DDB_G0269952	DDB_G0269952		Protein fem-1 homolog B	0.100856	0.0575942	0	0.0900111	0.0424585	0.0434367	0.325026	0.472224	0.589476	1.62565	1.09929
DDB_G0269954	DDB_G0269954			0	0	0	0.110014	0.0424585	0.0579157	0	0.0787039	0	0	0.011451
DDB_G0269956	DDB_G0269956_RTE		TRE3-C ORF2	0	0	0	0	0	0.0777753	0	0.052846	0	0.0831655	0
DDB_G0269958	DDB_G0269958			0	0.250204	0.557698	0.32586	0.276676	0.0943503	0.847198	0.769299	1.39682	1.00889	1.1939
DDB_G0269960	DDB_G0269960			0.0718463	0	0	0.0427472	0	0	0	0	0	0	0
DDB_G0269962	DDB_G0269962			10.1453	8.43401	12.0513	2.8821	6.73094	5.57301	14.1916	6.66141	9.61134	8.42406	7.18819
DDB_G0269964	DDB_G0269964		Uncharacterized membrane protein YCR023C	7.68496	7.5854	11.8762	9.44328	17.6375	11.9083	22.0373	16.9342	22.2397	7.61426	7.18986
DDB_G0269966	ddx1		putative RNA helicase, DEAD/DEAH box helicase, SPla/RYanodine receptor SPRY domain-containing protein	2.00626	5.53912	3.90825	0.75773	0.734433	0.676218	0.0674662	0.653469	0	17.5308	17.0305
DDB_G0269968	DDB_G0269968		armadillo repeat-containing protein, ARM repeat-containing protein	8.86439	6.46111	8.56159	4.47905	4.16306	4.6043	6.7757	8.55118	14.6744	74.9587	71.1894
DDB_G0269970	DDB_G0269970			14.1403	19.1668	16.3505	13.2824	4.23022	6.82614	0.734457	1.87951	1.04581	0.763317	0.246994
DDB_G0269972	sas10	UTP3	U3 snoRNP protein, U3 small nucleolar ribonucleoprotein	1.04887	0.953904	1.58231	0.38137	0.686865	0.652498	5.00766	4.1607	1.81641	33.4369	32.4312
DDB_G0269974	DDB_G0269974			0.264248	0.0431143	0.0480503	0.0224604	0.0317839	0	0.632607	0.530251	0.320927	0.312928	0.33431
DDB_G0269976	DDB_G0269976			4.80396	5.46487	7.61922	5.58043	2.16684	3.21841	0.221166	2.07524	0.952137	11.5008	12.1294
DDB_G0269978	DDB_G0269978			0.0790734	0.541862	0.402599	2.07008	0.932078	1.9071	0.101931	0.524499	0.0280099	0.0242771	0
DDB_G0269980	drpp30	rpp1, RPP30	RNase P protein subunit, RNase MRP protein subunit	0.473363	0.790155	1.39045	1.51654	1.87014	2.7287	1.5959	3.28192	3.98557	19.5192	19.4473
DDB_G0269982	DDB_G0269982		TBC domain protein, putative Rab GTPase-activating protein	12.0393	12.7421	16.6353	4.82894	3.63351	4.16076	29.0161	32.7486	28.3239	11.4729	13.4632
DDB_G0269984	DDB_G0269984			0	0	0	0	0	0	0	0	0.109239	0	0
DDB_G0269986	DDB_G0269986			0.217973	0.134049	0.682953	0.239427	0.254112	0.462163	2.26947	3.65055	2.2629	7.01136	7.59577
DDB_G0269988	DDB_G0269988			5.82263	8.39435	11.5424	12.0401	11.0908	10.853	10.3358	12.9609	13.3895	3.69255	3.77145
DDB_G0269990	tbcE		tubulin binding cofactor E	1.49894	1.6249	1.97262	0.468594	0.32086	0.328253	0.589495	0.505553	0.782946	2.08262	2.24992
DDB_G0269992	DDB_G0269992			87.8782	87.7767	100.726	132.638	139.425	161.522	182.98	196.359	185.857	46.1143	44.217
DDB_G0269994	DDB_G0269994		DDRGK domain-containing protein	8.71008	11.3106	10.6311	4.23579	3.28169	2.98046	12.0482	21.7876	10.3972	15.1292	15.0641
DDB_G0269996	rnf10		RING zinc finger-containing protein	10.9205	15.7798	17.2775	6.22795	5.38056	6.24311	13.3264	23.4447	17.055	3.01007	2.87653
DDB_G0269998	DDB_G0269998			0.135983	0.112951	0.0944114	0.0588417	0.13531	0.0319447	0.0159356	0.0723516	0.0394108	0	0
DDB_G0270000	DDB_G0270000			4.77938	1.5442	3.80219	18.2031	18.426	20.936	0.16213	0.736113	0.233899	0.115845	0.12852
DDB_G0270002	DDB_G0270002			0	0	0	1.59763	0.9201	1.07577	0.0402485	0	0.0331799	0.431372	0.446667
DDB_G0270004	DDB_G0270004			35.4853	31.8655	22.8713	0.214891	0.532166	0.0777753	1.74592	1.58538	1.8231	0	0
DDB_G0270006	jcdI		transcription factor jumonji, jmjC domain-containing protein	58.2748	76.4519	67.1748	19.9906	15.4136	21.1498	58.5766	84.4913	64.3231	8.51838	10.1027
DDB_G0270008	DDB_G0270008			621.292	346.191	492.609	1183.37	748.582	1067.21	1398.75	1440.72	1484.68	395.532	435.523
DDB_G0270010	DDB_G0270010			3.4363	1.74428	1.70098	83.2581	38.2551	44.3986	0.984364	0.670389	0.608615	0.175836	0
DDB_G0270012	DDB_G0270012			2299.78	1125.21	1275.09	5347.6	5258.2	5824.87	1595.65	1502.71	1363.16	173.022	187.446
DDB_G0270014	DDB_G0270014			27.8243	20.2762	28.1031	69.6767	60.6603	79.2406	70.8195	119.396	76.4248	30.2064	27.6623
DDB_G0270016	DDB_G0270016		short-chain dehydrogenase/reductase (SDR) family protein	0	0	0.112276	0.760985	0.816941	1.25364	0.0568527	0.0516251	0	0.284355	0.120178
DDB_G0270018	DDB_G0270018			0	0.194426	0.0541713	16.6363	29.7054	22.4349	0.219444	0.249083	0.135679	76.8301	87.585
DDB_G0270020	sf3a3		C2H2-type zinc finger-containing protein, splicing factor 3A subunit 3	1.39764	0.644104	1.68537	0.175067	0.392254	0.211206	1.23271	0.86105	0.729594	5.75902	7.51666
DDB_G0270022	DDB_G0270022		cellular retinaldehyde-binding/triple function domain-containing protein	0.300301	0.411572	0.688036	1.01844	0.455117	1.13814	0.0774219	0.808484	0.382949	23.317	21.9098
DDB_G0270024	mgp2	RacGAP, megap2, gacCC	RhoGAP domain-containing protein, Cdc15/Fes/CIP4 domain-containing protein, PCH family protein	5.69238	5.68431	6.58693	4.12038	3.83166	5.24407	73.6339	47.1945	59.7801	26.888	29.4879
DDB_G0270026	DDB_G0270026			2.11001	1.66395	3.32522	1.16574	1.69196	2.07713	3.88565	5.17493	3.31001	109.203	107.702
DDB_G0270028	DDB_G0270028	ALDH	aldehyde dehydrogenase, putative NAD-dependent aldehyde dehydrogenase	13.8484	6.33884	9.67089	19.8133	20.5975	24.878	20.8036	24.252	25.5103	82.2386	92.2097
DDB_G0270030	DDB_G0270030			0	0.0428721	0	0	0	0	0	0.131818	0	16.8723	15.522
DDB_G0270032	DDB_G0270032			0	0	0	0.133257	0	0	0	0	0	11.1395	9.81551
DDB_G0270034	DDB_G0270034			46.9807	55.386	54.1523	71.6209	121.569	90.5571	19.0432	20.9584	16.9747	53.8497	53.981
DDB_G0270036	ppp2r4	PTPA	serine/threonine-protein phosphatase 2A regulatory subunit B', phosphotyrosyl phosphatase activator	0.327936	0.655443	0.730482	3.04869	4.72839	3.88399	6.97509	6.86155	6.70846	22.8802	20.7482
DDB_G0270038	DDB_G0270038			0	0	0	0	0	0	0	0	0	3.00207	2.83097
DDB_G0270040	DDB_G0270040		RAD50-interacting protein 1	0.0371206	0.0282638	0.125998	0.11043	0.0937626	0.202504	0.0638013	0.333125	0.302429	3.03154	3.55711
DDB_G0270042	ascc3l		DEAD/DEAH box helicase, U5 small nuclear ribonucleoprotein 200 kDa helicase, Sec63 domain-containing protein	3.97081	5.75582	6.51358	1.3074	1.34737	1.92874	25.116	21.0592	19.6136	22.1201	22.6693
DDB_G0270044	DDB_G0270044			20.8763	40.9677	28.6481	42.8364	41.103	41.5543	7.33563	7.44698	5.46977	14.7231	15.746
DDB_G0270046	DDB_G0270046			1.08772	1.31835	1.44103	3.48681	4.42958	4.66548	0.829841	0.70157	0.731282	1.06319	1.34587
DDB_G0270048	DDB_G0270048			0	0.467815	0.0651716	0.319867	1.03462	0.507178	0	0	0	0.212215	0.819664
DDB_G0270050	DDB_G0270050			21.4056	27.2791	27.6313	3.74164	1.32371	2.60424	1.24716	4.31759	1.60645	5.1239	3.87208
DDB_G0270052	DDB_G0270052			0.00971178	0	0	0.00577833	0	0.00836536	0	0.0227361	0	0.339915	0.258021
DDB_G0270054	DDB_G0270054		ssDNA-binding transcriptional regulator	0	0	0	0	0	0	0	0	0	0.0946807	0.770297
DDB_G0270056	DDB_G0270056			12.8878	18.1168	18.814	7.35729	6.50907	6.7715	35.162	42.5281	39.194	0.695735	0.743273
DDB_G0270058	DDB_G0270058			0.0469715	0	0	0	0.0197742	0	0	0.0137455	0	3.90454	2.57586
DDB_G0270060	DDB_G0270060		carbohydrate-binding domain-containing protein	0	0.0134117	0	0	0	0	0	0	0	0.118975	0.0639965
DDB_G0270062	DDB_G0270062			0	0	0	0.00531482	0	0.00769434	0	0	0	0.37847	0.38337
DDB_G0270064	DDB_G0270064_RTE		TRE5-A ORF1	0	0	0	0	0	0	0	0	0	0	0
DDB_G0270066	DDB_G0270066			0.0489246	0.0319298	0.177927	0.141388	0.0470774	0.162547	0.0090096	0.0981741	0.00742731	0.502125	0.60944
DDB_G0270068	DDB_G0270068			5.61531	3.18899	5.03605	0.674331	0.242901	0.692242	1.32817	2.08646	1.42339	2.38198	2.68824
DDB_G0270070	DDB_G0270070		phospholipase D	0.0312229	0.10698	0.0397425	0.687351	0.604637	0.69925	0.603728	2.85072	0.19908	231.935	217.038
DDB_G0270072	DDB_G0270072		coiled-coil domain-containing protein	0.176706	0.17659	0.759115	0.354837	0.892682	0.989353	4.35642	8.73907	3.9669	1.22068	1.08339
DDB_G0270074	DDB_G0270074		putative endoglycoceramidase	7.93943	6.82322	10.1058	6.95321	6.24348	9.41172	14.3891	16.2865	16.5679	57.319	63.4925
DDB_G0270076	DDB_G0270076			3.81812	6.47693	6.93256	7.81735	4.49115	6.28738	1.15807	0.788693	1.55137	1.65492	2.2185
DDB_G0270078	DDB_G0270078			0.673785	0.705408	1.57233	0.233852	1.22916	0.386916	0.868556	0.788693	0.895022	2.2238	2.02725
DDB_G0270080	DDB_G0270080			0	0	0	0.0691389	0	0.100093	0	0	0	0	0
DDB_G0270082	DDB_G0270082		unknown (not in dictyBase)	0	0	0	0	0	0	0	0	0	0	0
DDB_G0270084	DDB_G0270084_ps		pseudogene	0	0	0	0	0	0	0	0	0	0	0
DDB_G0270086	DDB_G0270086		lipocalin family protein	5.49384	3.9852	8.0324	87.3724	67.134	99.376	50.7221	96.9829	170.333	0.615425	1.46668
DDB_G0270088	DDB_G0270088			41.8322	21.8035	67.8569	78.019	46.6335	91.2843	79.2105	639.104	272.939	1.95617	1.17045
DDB_G0270090	DDB_G0270090			0.67335	1.95218	3.29647	3.48241	0.654157	1.78461	0.133538	3.51651	1.21094	0.0954147	0.0352849
DDB_G0270092	DDB_G0270092			0	0	0.066186	0.0309377	0.0437802	0.134367	0.0670286	0	0	0	0.0354222
DDB_G0270094	DDB_G0270094_ps		pseudogene	0.0593929	0.135666	0.0755991	0.212026	0.15002	0.0511588	0.535931	1.25139	0.441809	0	0
DDB_G0270096	DDB_G0270096			2.75377	5.40264	3.48367	2.55316	2.06254	4.13281	13.3499	11.3907	14.7576	15.0472	13.8221
DDB_G0270098	sqstm1	p62	sequestosome-1	616.596	1043.3	802.352	648.195	642.327	695.786	377.782	412.046	383.01	143.06	143.32
DDB_G0270100	DDB_G0270100			7.15348	9.39807	7.17819	0.274172	0.258655	0.0945052	0.735444	0.359596	0.303142	0.323376	0.493293
DDB_G0270102	mkcF		putative protein serine/threonine kinase, STE20 family protein kinase, SH3 domain-containing protein, protein kinase, STE group, MKC subfamily protein kinase	10.8799	7.49616	13.9741	27.0427	14.0727	25.3134	39.1531	52.349	46.834	45.2582	45.4101
DDB_G0270104	DDB_G0270104		putative NADH dehydrogenase	0.443476	0.472731	0.301058	2.95523	2.09099	2.67395	11.8527	18.8609	7.88596	26.2781	30.3316
DDB_G0270106	DDB_G0270106		Long-chain-fatty-acid--CoA ligase ACSBG2	69.2704	79.2865	82.4844	270.023	210.767	239.471	663.065	518.67	364.129	77.7266	76.0026
DDB_G0270110	dhx33		DEAD/DEAH box helicase	1.64529	1.62855	2.60615	0.304552	0.277055	0.330678	3.67621	1.92588	1.70956	4.54623	4.58289
DDB_G0270112	DDB_G0270112			87.0985	194.66	135.033	1183.33	1221.76	1242.62	49.6581	77.4256	44.6658	5.501	6.40806
DDB_G0270114	DDB_G0270114			0	0	0	0	0.0919742	0.0313644	0	0	0	0.301843	0.347273
DDB_G0270116	DDB_G0270116			0	0	0.181923	0.170074	0.180505	0.677102	1.65815	1.42204	1.13912	8.35924	8.22723
DDB_G0270118	DDB_G0270118		putative protein phosphatase regulator	91.5036	148.663	112.836	93.773	102.466	102.279	65.7495	49.196	58.1049	57.3144	52.8142
DDB_G0270120	sdhB		succinate dehydrogenase (ubiquinone), succinic dehydrogenase, complex II, iron-sulfur protein (IP) subunit	47.6071	42.2367	46.895	41.3837	48.9519	48.0813	18.0638	27.3742	26.2817	337.586	348.525
DDB_G0270122	rasW		Ras GTPase	215.477	307.711	292.694	30.9612	21.7253	29.8112	3.88982	4.97385	1.37429	10.7203	10.7396
DDB_G0270124	rasX		Ras GTPase	68.8153	218.168	184.803	53.3533	20.8205	37.2754	58.6018	92.5387	42.7358	3.96863	5.31747
DDB_G0270126	rasY		Ras GTPase	14.1024	16.3878	26.8864	19.3828	7.88124	10.4498	0.476305	0.792933	0.392655	0.907539	1.59416
DDB_G0270128	DDB_G0270128			3.92334	4.78991	5.18521	0.992754	0.645475	0.867513	1.24014	2.09387	1.19806	3.3921	3.33829
DDB_G0270130	DDB_G0270130		E3 ubiquitin-protein ligase RNF14	41.8599	80.0955	79.9662	5.50764	5.53979	8.30571	1.22837	2.78855	1.20552	8.17083	6.92423
DDB_G0270132	DDB_G0270132			0.260326	0.891962	0.883625	1.18748	0.657556	0.822196	0	0.101574	0	31.8902	36.0002
DDB_G0270134	DDB_G0270134			0	0	0.111175	6.44393	1.47079	2.03131	0.112591	1.02238	0.185634	19.6292	16.779
DDB_G0270136	DDB_G0270136			0	0	0	0	0	0	0	0	0	0	0
DDB_G0270138	rasU		Ras GTPase	0.0624458	1.4264	0.556395	1.15178	0.525771	0.484096	0	0	0	0.0575163	0.0850795
DDB_G0270140	rasZ		Ras GTPase	45.0005	122.242	58.9409	13.9419	8.16388	5.13968	0.721104	1.23684	0.396307	0.171746	0.338735
DDB_G0270142	DDB_G0270142		unknown (not in dictyBase)	0	0	0.293272	0	0	0	0	0	0	0	0.156957
DDB_G0270144	DDB_G0270144_ps		pseudogene	0.0982603	0.112224	0	0	0	0	0	0	0	0	0
DDB_G0270146	DDB_G0270146		putative protein serine/threonine kinase, protein kinase, STE group	0.210116	0.143985	0.561644	1.23765	1.25606	1.50219	6.31092	9.05095	6.45298	3.05777	3.43529
DDB_G0270148	cpsf4		CCCH-type zinc finger-containing protein, cleavage and polyadenylation specificity factor 30 kDa subunit	31.4559	38.463	39.8567	11.2124	11.2213	13.3006	26.6478	27.4266	23.4526	12.2755	14.961
DDB_G0270150	cepF	CP103	centrosomal protein 103 kDa	0.225226	0.274381	0.477803	0.393082	0.101137	0.0905339	0.270976	1.16	0.398905	0.442553	0.511433
DDB_G0270152	maspS	AspRS	aspartyl-tRNA synthetase, aspartate-tRNA ligase, putative mitochondrial aspartyl-tRNA synthetase, putative mitochondrial aspartate-tRNA ligase	0.0578502	0	0.0245452	1.35385	1.2664	0.797281	0.596584	0.632017	0.225413	46.0547	48.2499
DDB_G0270154	DDB_G0270154			6.62825	11.6809	9.43476	21.8175	10.8915	13.2911	0.0918739	1.50167	0.416563	0	0
DDB_G0270156	DDB_G0270156		RNA-binding protein 28	0.296635	0.287971	0.283182	0.123545	0.149854	0.127755	2.88699	1.52778	1.57614	16.0652	17.3785
DDB_G0270158	DDB_G0270158			0.0681806	0.467218	0.433923	0.811324	0.803679	0.587283	1.05468	0.638466	1.08681	4.83548	4.45886
DDB_G0270160	DDB_G0270160			0	0	0	0	0	0	0	0	0	0	0
DDB_G0270162	allB2	allB	allantoinase	10.0422	14.2768	14.3135	67.4977	119.737	90.4866	0.3034	0.397948	0.0277906	0	0
DDB_G0270164	DDB_G0270164			57.4186	56.8569	70.0953	249.626	147.011	267.024	6.43622	1.37516	3.90138	25.2933	18.3071
DDB_G0270166	DDB_G0270166			0.786083	0.359117	0.800461	1.02895	0.529483	0.812523	0.202663	0	0.668283	0.289612	1.2852
DDB_G0270168	DDB_G0270168			9.49505	8.9031	8.05727	52.0301	48.6085	59.0178	19.1908	11.869	16.4433	13.0103	12.3376
DDB_G0270170	DDB_G0270170		BRD family protein kinase DDB_G0270170	122.649	154.664	163.225	145.142	134.669	194.297	180.599	211.504	220.435	20.5713	22.433
DDB_G0270172	DDB_G0270172			0.145254	0	0	0.993872	0.856093	0.0625584	0	0	0	0.066894	0
DDB_G0270174	aprt	APT	adenine phosphoribosyltransferase	74.1001	65.9338	97.9764	182.236	154.596	175.136	29.1126	41.1395	29.2541	21.786	22.5312
DDB_G0270176	DDB_G0270176	PP2C	protein phosphatase 2C, leucine-rich repeat-containing protein (LRR)	29.8417	37.9093	32.6313	13.7154	11.9134	16.4367	10.5638	14.0207	9.00094	4.38038	4.47143
DDB_G0270178	wdr85		WD40 repeat-containing protein	0	0	0	0.0432118	0	0	0	0	0	3.04368	2.64694
DDB_G0270180	DDB_G0270180		Helper of Tim protein 13	0	0.513024	0	0.601334	0	0.193458	0	0	0	11.6879	10.863
DDB_G0270182	DDB_G0270182			0.441765	0.756816	0.796602	0.394263	0.123984	0.22197	0.8542	0.258552	0.117364	19.9377	20.439
DDB_G0270184	ger		GDP-keto-6-deoxymannose 3,5- epimerase/4-reductase, FX protein, GDP-L-fucose synthase	19.2749	17.0692	21.7259	4.08695	0.806183	1.68537	8.10337	5.06795	4.24703	40.8749	42.9368
DDB_G0270186	DDB_G0270186		Ctr copper transporter family protein	0.340469	0.388852	0.758398	0	0.0716656	0	0	0.398533	0	0	0
DDB_G0270188	psmD6		26S proteasome non-ATPase regulatory subunit 6, 26S proteasome regulatory subunit S10	0.872285	1.63384	1.51001	2.51193	1.14571	1.80325	7.82608	15.6016	8.93589	40.4927	36.8656
DDB_G0270190	DDB_G0270190		putative cellulase, cellulose-binding domain-containing protein, glycoside hydrolase family 5 protein	34.6096	40.0873	40.8176	67.0491	32.2622	28.6864	1.68355	18.6726	3.96538	2.70658	2.85974
DDB_G0270192	DDB_G0270192		DUF1624 family protein	0	0	0	0.949648	2.00261	1.24003	0	0.0366333	0.099773	3.57436	4.09338
DDB_G0270194	DDB_G0270194		DUF866 family protein	0.595821	0.194426	0.866741	2.32959	1.79164	1.46634	0	0.398533	0.0904523	20.2267	19.7726
DDB_G0270196	DDB_G0270196		putative mitochondrial import inner membrane translocase subunit 50, NIF domain-containing protein	0.0356357	0.0406999	0.0453594	1.39937	1.32018	1.53477	15.7564	24.7359	14.504	42.0458	45.7117
DDB_G0270198	hcpC		chromo (CHRomatin Organization MOdifier) domain-containing protein, heterochromatin protein, HP1-like protein	0.445447	1.27187	1.27573	1.75584	1.03139	1.4868	1.07665	0.651767	0.710051	0.102571	0.151725
DDB_G0270200	DDB_G0270200		BRCA1-associated protein	4.75877	3.88217	6.70008	6.88777	10.2866	9.08478	15.5989	19.4393	15.3156	4.16843	3.69168
DDB_G0270202	DDB_G0270202		Pre-rRNA-processing protein TSR2 homolog	6.12021	5.57913	10.3631	1.26948	0.99278	0.967289	28.3005	38.7117	16.7071	22.1346	19.9665
DDB_G0270204	crtp3	DdCRTp3	putative transmembrane protein, chloroquine resistance transporter-like protein	0.19529	0.223042	0.461644	0.879753	0.56375	0.793015	3.63228	10.744	4.44708	29.525	28.6789
DDB_G0270206	DDB_G0270206			0.138841	0.118928	0.220906	0.0894915	0.0876741	0.14949	1.05894	1.1918	0.836077	1.25749	1.41873
DDB_G0270208	DDB_G0270208		WD40 repeat-containing protein	0	0	0	0	0	0	0	0	0	0.414893	0.15343
DDB_G0270210	cbpJ	CBP10	calcium-binding protein, NCS-1/frequenin-related protein	0	0	0	0.0407742	0.0577	0.0590294	0.353361	0.0802175	0	0.378723	1.30717
DDB_G0270212	DDB_G0270212		galactose-binding domain-containing protein	0.304869	0.348193	0.258704	0.48371	0.470595	0.131301	0.916993	0.594768	0.485966	36.5979	46.4175
DDB_G0270214	DD7-1		galactose-binding domain-containing protein	0.406491	1.16064	0.711436	1.14881	0.855628	0.612739	3.20947	2.5575	1.18792	81.7134	102.146
DDB_G0270216	DDB_G0270216		Transmembrane protein C6orf70	0	0	0.0168247	0.00786447	0	0	0	0	0	0.0121746	0.0270134
DDB_G0270218	glkA		glycogen synthase kinase-like kinase	24.4714	33.0043	31.1128	11.3394	4.1303	6.9453	1.7081	19.3055	4.25431	0.129836	0.153646
DDB_G0270220	DDB_G0270220		Ankyrin repeat and protein kinase domain-containing protein 1	165.977	161.455	211.306	25.0267	14.6537	24.7618	35.7447	81.9923	49.8895	18.873	18.9223
DDB_G0270222	DDB_G0270222			0	0	0	0.0509678	0	0	0	0	0	0	0
DDB_G0270224	DDB_G0270224			0	0	0.014116	0.00659832	0	0.00955248	0.0142957	0	0.0117851	0.0612871	0.00755478
DDB_G0270226	DDB_G0270226			0	0	0	0	0	0	0	0	0	0	0
DDB_G0270228	gtpbp3		GTP-binding protein 3, putative tRNA modification GTPase 3	0	0	0	0	0	0.0224381	0	0	0	3.07113	3.30069
DDB_G0270230	utp11		U3 snoRNP protein, U3 small nucleolar ribonucleoprotein	1.11805	0.54726	1.35536	0.601867	0.537921	0.229298	3.43155	1.93193	0.905244	13.9267	10.7356
DDB_G0270232	DDB_G0270232			0.0521329	0.13893	0.265432	0.206787	0.131682	0.0299369	0	0.0203412	0	2.54493	1.90594
DDB_G0270234	DDB_G0270234			0.25214	0	0.320939	1.20015	2.12293	2.38902	0	0.29514	0	0	0
DDB_G0270236	DDB_G0270236			19.6275	42.9257	32.6907	2.11198	0.703219	0	0.269162	8.55444	2.21891	0	0
DDB_G0270238	DDB_G0270238			4.92863	3.99295	5.54667	3.8682	4.29312	5.11684	10.3694	13.5786	11.71	7.91656	7.54759
DDB_G0270240	DDB_G0270240			10.104	9.30638	13.6908	55.0751	33.4801	37.059	8.4031	30.1403	5.19549	0	0.222037
DDB_G0270242	DDB_G0270242			0.0528198	0	0	0	0	0.045497	0	0.0618277	0	1.75141	2.41081
DDB_G0270244	DDB_G0270244			0	0	0	0	0	0	0	0	0	0	0
DDB_G0270246	DDB_G0270246		regulator of chromosome condensation (RCC1) domain-containing protein	0	0	0	0.0276556	0	0	0.0898767	0.0544084	0.0740923	1.32718	1.75737
DDB_G0270248	aplR	saposin-like protein R	amoebapore-like protein R	0	0.280904	0.104355	0.341453	0	0.211854	3.27618	1.53545	1.65533	32.7723	28.4834
DDB_G0270250	DDB_G0270250			0.984672	1.2451	1.92479	0.544014	0.325702	0.666411	5.25857	7.8212	7.10051	1.0689	0.551002
DDB_G0270252	DDB_G0270252			0.451334	0.470649	0.74933	0.396965	0.115654	0.202832	0.480618	10.8877	3.23224	0.596447	0.842175
DDB_G0270254	DDB_G0270254			0	0	0	0.203871	0	0	0	0	0	1.47281	0.933693
DDB_G0270256	DDB_G0270256			8.71096	10.6272	13.7338	27.6223	21.8363	22.1688	14.0363	19.8137	16.8308	7.65862	6.67591
DDB_G0270258	DDB_G0270258			0.311582	0.474481	0.572869	0.0617952	0.466384	0.208744	0	0	0	0	0
DDB_G0270260	nhp6		HMG1/2 (high mobility group) box-containing protein	1597.21	1423.28	1544.78	955.909	978.089	1049.75	1933.11	1586.93	1538.21	998.375	1028.76
DDB_G0270262	DDB_G0270262			0.383638	0.0730261	0.24416	195.275	120.213	118.742	1.31876	1.34719	1.63074	2.23791	2.22143
DDB_G0270264	metap2		methionine aminopeptidase 2	497.412	593.385	530.768	522.654	589.739	548.564	165.562	155.744	136.616	178.684	193.944
DDB_G0270266	DDB_G0270266		Protein DBF4	52.1278	86.4127	70.4171	63.4734	53.8093	67.2606	15.0124	16.2596	10.0704	3.08059	2.62739
DDB_G0270268	DDB_G0270268			0.024793	0	0.15779	4.3959	2.02485	2.45591	1.11859	0.232169	0.553286	0.342537	0.185786
DDB_G0270270	gpsn2		synaptic glycoprotein SC2-like protein	1.3319	1.57188	2.5995	1.9019	1.27093	1.33846	5.55135	6.75586	2.45333	166.308	180.497
DDB_G0270272	uae1	DdUAE1	ubiquitin activating enzyme E1	266.914	413.421	397.942	32.0851	23.3541	32.5535	46.7887	132.838	78.1056	161.872	163.183
DDB_G0270274	DDB_G0270274_RTE		TRE5-A ORF2	0	0	0	0	0	0	0	0	0	0	0
DDB_G0270276	DDB_G0270276			112.905	231.581	227.422	23.9781	17.2759	23.2934	6.23947	8.00596	4.36094	7.46263	7.2398
DDB_G0270278	DDB_G0270278			0.189216	0.283639	0.195688	1.23838	1.48361	1.54835	0.945163	1.63346	0.666065	2.08046	2.25574
DDB_G0270280	DDB_G0270280			0.18306	0	0.233011	3.81211	8.93955	4.57276	33.5088	88.926	43.1867	0.674438	0.374117
DDB_G0270282	DDB_G0270282			0.181404	0.310774	0.538772	0.575636	0.178191	0.208339	0.0389737	0.14156	0.128516	2.50625	2.78048
DDB_G0270284	DDB_G0270284		carbohydrate-binding domain-containing protein, cytochrome b561 / ferric reductase transmembrane domain-containing protein, DOMON domain-containing protein	41.0472	61.4402	61.3832	18.4642	6.10056	10.0388	12.7325	28.4844	12.1671	0.157398	0.139696
DDB_G0270286	DDB_G0270286			0	0.236261	0.105324	0.135388	0.261258	0.23164	0	0.314785	0.131898	0.571602	0.46504
DDB_G0270288	DDB_G0270288		cellulose-binding domain-containing protein	0	0.219604	0.244745	3.37488	3.80447	2.81558	0	1.35042	0	0	0
DDB_G0270290	DDB_G0270290		cellulose-binding domain-containing protein	0	0.109802	0	2.86006	5.0996	1.98747	0	0.562677	0.306497	0	0
DDB_G0270292	DDB_G0270292		cellulose-binding domain-containing protein	0	0	0	5.27945	7.38099	3.77552	0	1.50167	0.227216	0.098468	0.0728281
DDB_G0270294	DDB_G0270294		cellulose-binding domain-containing protein	0.384558	0.549009	0	6.86415	12.9514	7.53581	0.123931	2.70085	0.102166	1.32825	0.589436
DDB_G0270296	dcd1A		acid ceramidase-like protein, acid N-acylsphingosine amidohydrolase-like protein	0	0.241713	0	0.629602	1.04369	0.390636	1.3251	1.4156	0.032129	42.4114	41.8926
DDB_G0270298	pctA		phosphoethanolamine-cytidyltransferase, cytidylyltransferase domain-containing protein	70.963	42.0669	70.9134	194.259	146.893	204.483	149.597	224.67	211.756	298.131	298.978
DDB_G0270300	DDB_G0270300			0	0	0	0	0	0	0.0645182	0.0585858	0	1.06028	0.818293
DDB_G0270302	DDB_G0270302			0.0610201	0.0696916	0	0	0	0	0	0	0	1.96711	1.91215
DDB_G0270304	DDB_G0270304			1.27271	1.59892	1.37698	2.95322	1.82167	2.02808	3.03512	4.91619	4.19268	9.02623	9.23356
DDB_G0270306	DDB_G0270306		putative transcriptional regulator	0.77469	1.51677	1.09173	11.9841	17.9838	15.1093	0.178327	1.91077	0.499829	0.840953	1.22511
DDB_G0270308	DDB_G0270308			0.0468891	0	0	0.278982	0.552706	0.161554	15.0806	12.8981	14.5996	0.0215938	0.111797
DDB_G0270310	DDB_G0270310			77.4351	118.595	95.9948	6.31754	3.43324	4.79904	35.2334	16.3985	51.6557	3.27235	4.97805
DDB_G0270312	DDB_G0270312		GNS1/SUR4 family protein, very long chain fatty acid elongase	2.17661	1.21406	1.0309	5.45124	3.62264	3.13929	60.0313	61.1476	54.1683	9.13812	13.2759
DDB_G0270314	crip		LIM-type zinc finger-containing protein, cysteine-rich protein	2.27785	1.3875	1.73964	16.7151	9.84507	12.5572	2.34905	7.11019	4.19576	188.124	168.725
DDB_G0270316	rpsA		40S ribosomal protein SA	10.8102	12.4085	9.95695	33.0321	27.9001	34.2047	28.9207	100.34	18.3574	4794.66	4847.91
DDB_G0270318	DDB_G0270318			0.0385112	0.131952	0	0.939453	0.1297	0.597099	1.09216	0.811422	0.368326	0.0354712	0
DDB_G0270320	nup54		nucleoporin 54	0.181815	0.138435	0.231426	0.396647	0.331677	0.287116	0.820303	0.354703	0.772845	19.0628	19.7139
DDB_G0270322	DDB_G0270322		leucine-rich repeat-containing protein (LRR)	0.315087	0.465706	1.20319	1.55491	1.02996	1.40492	0.597308	1.75733	0.610585	4.83121	5.37877
DDB_G0270324	DDB_G0270324		NDR family protein	27.2172	57.2226	52.1738	20.0841	7.84509	12.4612	35.5063	44.4876	35.5243	18.1052	15.5066
DDB_G0270326	DDB_G0270326			0	0	0	0	0	0	0	0	0.0131857	0.251427	0.262032
DDB_G0270328	DDB_G0270328		unknown	1.65692	0.411387	1.69639	1.13585	0.636878	0.341289	0.650051	2.36112	0	1.62565	1.59495
DDB_G0270330	DDB_G0270330		unknown	0.155388	0.0591568	0.0329647	0.446857	0.196247	0.133846	0.166922	0.0909442	0	0.238537	0.246994
DDB_G0270332	DDB_G0270332		unknown (not in dictyBase)	0	1.52625	0.340196	0	0.22503	0	2.75622	2.50279	9.65669	0	0
DDB_G0270336	ipo4		importin 4	0.0484181	0.0138247	0.107852	0.122434	0.122299	0.104264	6.14781	3.71224	2.66269	25.3082	26.0159
DDB_G0270338	hdaB		histone deacetylase family protein, type-1 histone deacetylase	7.83481	7.50494	11.4203	2.18041	1.51616	2.42188	13.0318	13.1648	11.616	6.43068	6.15509
DDB_G0270340	rapC		Ras GTPase	0.57477	0.492337	1.34127	1.96637	1.0082	1.40274	0.123486	1.96231	0	26.3816	23.4277
DDB_G0270342	DDB_G0270342			0.23652	0.0810396	0.541905	1.78721	2.1109	1.83357	2.13424	3.51608	3.14182	0	0.0161124
DDB_G0270344	DDB_G0270344			0.0172654	0.197189	0.109882	0.303041	0.232589	0.245384	0.612048	1.6471	0.632991	0.667903	0.776268
DDB_G0270346	mybW		myb domain-containing protein	2.63673	1.96199	3.07651	0.522934	0.874557	1.03235	15.7071	12.9535	11.0806	4.28681	5.11647
DDB_G0270348	DDB_G0270348			0.0982603	0	0	0	0	0	0	0	0	0.543022	1.20488
DDB_G0270350	DDB_G0270350_ps		pseudogene	0.432628	0.274505	0.183559	0.45761	0.242838	0.331244	18.0939	16.1488	13.8434	2.52368	3.14366
DDB_G0270352	DDB_G0270352		Protein aidB	42.8946	45.1565	44.7284	12.1477	18.8539	15.7747	107.22	76.6453	64.0739	36.5145	39.8441
DDB_G0270354	cyp513A3		cytochrome P450 family protein	0	0	0	0.14515	0.0228225	0.0233484	0	0	0	2.24699	2.06814
DDB_G0270356	erg2		C-8 sterol isomerase	0.228434	0.260897	0.218074	4.04345	1.68292	1.72169	0.662552	3.00816	0.0606881	297.823	272.988
DDB_G0270358	DDB_G0270358	ubiquitin interacting motif (UIM) domain-containing protein Description, UAS domain-containing protein, UBXD7	UBX domain-containing protein 7	24.3935	24.9832	30.4759	48.7786	47.8636	60.7968	73.3829	92.4889	70.5261	36.0951	36.8837
DDB_G0270360	bud31		putative RNA splicing factor, putative transcription factor	2.40782	0.893748	2.98821	1.61168	0.861602	1.55551	0.0775962	0	0.255874	19.5716	20.9135
DDB_G0270362	zfand		AN1-type zinc finger protein	327.967	607.74	511.831	215.682	141.796	175.435	318.688	240.384	271.017	22.8374	24.0749
DDB_G0270364	DDB_G0270364	sigN146	hssA/2C/7E family protein	0	0	0.265778	0	0	0	0	0	0	0	0
DDB_G0270366	DDB_G0270366		unknown	0.362573	0.207049	0.527435	1.77202	1.91886	2.07461	7.97888	11.2468	12.5222	102.332	102.362
DDB_G0270368	DDB_G0270368		unknown	11.8145	5.1012	18.0185	5.97931	7.61221	7.75656	22.8447	26.0566	36.4786	84.9651	78.987
DDB_G0270370	DDB_G0270370		unknown (not in dictyBase)	0	0	0	0	0	0	0	0	0	0	0
DDB_G0270372	DDB_G0270372_ps		pseudogene	0	0	0	0	0	0	0	0	0	0	0
DDB_G0270374	DDB_G0270374_ps		pseudogene	0	0	0	0	0	0	0	0	0	0.286244	0
DDB_G0270376	DDB_G0270376	sigN148	hssA/2C/7E family protein	0	0.363392	0.404995	0	0.267893	0.54813	0	0	0	0	0
DDB_G0270378	DDB_G0270378		TPR repeat-containing protein, TTC39 family protein, tetratricopeptide repeat protein 39	242.978	259.634	321.076	64.0412	56.2575	82.9336	268.919	314.083	251.588	40.8818	40.6235
DDB_G0270380	rpl30		S60 ribosomal protein L30	10.1704	8.77929	9.33281	35.3924	30.3691	32.3931	40.5506	98.6995	21.3644	4434.76	4413.03
DDB_G0270382	DDB_G0270382			248.395	323.799	342.708	144.488	134.741	123.926	10.9189	20.1667	14.5506	84.1901	75.265
DDB_G0270384	tsn		translin	0	0	0	0.369813	0.0523326	0.0535383	1.60245	0.291022	0.198154	9.10256	8.8918
DDB_G0270386	DDB_G0270386		Selenocysteine-specific elongation factor	1.2827	1.30517	2.64201	0.471786	0.215998	0.301328	0.511079	0.272991	0.768292	3.65173	3.60645
DDB_G0270388	DDB_G0270388		ubiquitin system component Cue domain containing protein	62.4501	36.2385	69.5343	51.3648	52.1502	65.4457	1430.38	1512.19	1650.01	260.68	262.26
DDB_G0270390	DDB_G0270390			1.71739	1.71626	2.36816	1.3092	1.06942	1.58716	9.63938	10.0095	16.9576	14.846	13.1617
DDB_G0270392	cpsf2		beta-lactamase domain-containing protein, DNA repair metallo-beta-lactamase domain-containing protein, cleavage and polyadenylation specificity factor 100 kDa subunit	0.0510703	0	0.216685	0.313988	0.143331	0.307931	0.153611	0.0996332	0.0542714	10.521	11.7824
DDB_G0270394	DDB_G0270394			0	0	0	0	0	0	0	0	0	5.08149	3.84185
DDB_G0270396	ddx49		putative RNA helicase, DEAD/DEAH box helicase	0	0	0	0	0.0221051	0.113072	0.0676871	0	0	8.85051	6.9573
DDB_G0270398	raptor		Raptor family protein	4.94711	3.21421	6.15056	3.29623	2.68993	3.62855	40.6131	27.8974	26.1261	36.9499	36.4743
DDB_G0270400	DDB_G0270400			0.344544	0.0281077	0.219279	0.98106	0.580188	1.03872	9.83457	7.4035	7.29666	5.48555	5.86782
DDB_G0270402	DDB_G0270402		unknown	4.33243	5.36625	3.6505	4.06625	6.88448	8.51479	26.4295	41.7131	41.7601	80.1457	75.6963
DDB_G0270404	docB	GEF, DockB	DOCK family protein, putative guanine nucleotide exchange factor (GEF)	0.116631	0.126194	0.257842	0.230093	0.366953	0.385982	0.134519	0.316153	0.0978481	5.71607	6.60287
DDB_G0270406	eIF4e3		eukaryotic translation initiation factor 4E member 3	6.33695	9.28123	8.79745	16.0192	29.2207	25.5668	635.873	1103.71	550.403	0.060484	0.480898
DDB_G0270408	DDB_G0270408			0	0.0757442	0.0844158	0.236754	0.474629	0.399877	0.256472	0.465779	0.281906	2.26012	1.85233
DDB_G0270410	stcB		PHD zinc finger-containing protein, SET domain-containing protein	60.348	70.5118	80.6612	47.8381	50.0091	58.4013	66.3604	59.9836	64.7378	17.3664	17.2556
DDB_G0270412	DDB_G0270412		unknown	1.35454	1.45467	2.05867	1.31113	1.3958	2.07228	7.03649	12.1637	6.01556	37.1676	35.8356
DDB_G0270414	tmem56C		TRAM, LAG1 and CLN8 homology domain-containing protein, TMEM56 family protein 3	0.734253	2.29216	1.8069	9.78582	4.86329	4.72235	0.567902	1.71895	0.624221	0.315602	0.0333462
DDB_G0270416	DDB_G0270416		peptidase C19 family protein, putative ubiquitin carboxyl-terminal hydrolase (UCH)	0.590899	0.363392	1.07999	0.279456	0.420975	0.482877	0.664055	0.567525	0.966056	1.0606	1.06311
DDB_G0270418	top2	topB	DNA topoisomerase II	0.052681	0.100279	0.111759	0.141049	0.155244	0.0831919	0.0226365	0.113053	0.0466525	31.7174	35.4391
DDB_G0270420	DDB_G0270420		sucraseferredoxin-like family protein	1.78455	1.09018	0.898032	2.46925	2.16644	2.18061	5.4033	2.67184	3.79282	136.578	125.131
DDB_G0270422	slc4		putative bicarbonate transporter	0	0	0	0.0206787	0.0146313	0.0149684	0.156807	0.183071	0.0738675	0.65624	0.426172
DDB_G0270424	rpl35a		S60 ribosomal protein L35a	12.9852	12.9587	9.78865	22.5778	15.9219	16.506	19.5015	95.9204	6.02873	5674.8	5365.4
DDB_G0270426	DDB_G0270426			234.427	130.778	205.674	11.017	6.1773	2.63318	1.57627	1.43133	0.928171	0.0804477	0.0595
DDB_G0270428	DDB_G0270428			0.0581018	0.0663585	0.147911	0.172847	0.244598	0	2.7712	3.33251	2.16102	1.0703	1.74154
DDB_G0270430	wipA	WIPa	WH2 domain-containing protein	0.404952	0.770831	0	0.240939	0.454606	0	0.348007	0.632017	0.143445	22.8764	19.7702
DDB_G0270432	DDB_G0270432			26.7968	36.1984	35.3554	46.2322	46.3845	53.7208	29.2758	62.7007	44.7146	4.62696	5.33818
DDB_G0270434	med23		putative mediator complex subunit 23	0.305357	0.100954	0.31708	0.253399	0.243568	0.387614	0.113945	0.498525	0.119552	2.96795	2.83561
DDB_G0270436	DDB_G0270436			2.45764	1.49116	6.8756	2.86357	2.37101	1.45538	17.5564	5.30404	10.1203	15.4681	12.9751
DDB_G0270438	DDB_G0270438		putative transmembrane protein	1.74305	1.45989	2.51449	6.70648	5.77251	4.30402	8.38849	10.3376	9.01456	135.715	142.648
DDB_G0270440	DDB_G0270440			0	0	0	0.0459594	0	0	1.19489	0.0904186	0.0820868	0.213442	0.526214
DDB_G0270442	polA3	prim2	DNA polymerase alpha primase subunit, DNA primase large subunit	0.0851172	0	0.0361142	0.0675242	0.0238886	0.293267	0.475462	0.597799	0.331659	11.3938	11.6162
DDB_G0270444	DDB_G0270444		putative protein serine/threonine kinase, WD40 repeat-containing protein, protein kinase, CMGC group	0.108007	0.100927	0.0999841	0.344679	0.19841	0.34676	0.151886	0.494213	0.0939083	10.9972	11.2172
DDB_G0270446	DDB_G0270446		Cell cycle regulator Mat89Bb homolog	0.28261	0.184441	0.411113	0.160141	0.0793158	0.255021	0.416347	0.315054	0.0858068	3.56984	3.52956
DDB_G0270448	DDB_G0270448			0.0297626	0	0	0	0	0	0	0	0	0.0548263	0.0202751
DDB_G0270450	DDB_G0270450		RNA-binding region RNP-1 domain-containing protein, RNA recognition motif-containing protein RRM	4.87245	6.62874	6.65799	0.74607	1.2066	1.17268	5.86528	3.35494	4.22604	9.53661	8.46895
DDB_G0270452	DDB_G0270452		cyclin-like F-box containing protein	0.0321622	0.128565	0.184222	0.0287039	0	0	0.165837	0.395296	0.341781	0.118493	0.164323
DDB_G0270454	DDB_G0270454		putative phospholipid transfer protein, ML domain-containing protein	0	0	0	0.784636	0.0740231	0.227186	0	0	0.0934278	0.0809769	0.0598915
DDB_G0270456	DDB_G0270456_TE		Tdd-4	0	0	0	0	0	0	0	0	0	0	0
DDB_G0270458	DDB_G0270458_RTE		TRE3-C ORF2	0.111494	0.400208	0.202739	0	0	0.0274392	0.061596	0	0	0.0146704	0.0651026
DDB_G0270460	DDB_G0270460_RTE		TRE3-B ORF2	0	0	0	0	0	0	0	0	0	0	0
DDB_G0270462	DDB_G0270462_RTE		TRE5-A ORF1	0	0.172457	0	0	0	0	0.778593	0.17675	0	0.973553	1.54297
DDB_G0270464	DDB_G0270464_RTE		TRE5-A ORF2	0	0	0	0	0	0	0	0	0	0	0
DDB_G0270466	DDB_G0270466			0	0	0	0.0170989	0	0	0	0	0	0.291169	0.371971
DDB_G0270468	DDB_G0270468			0	0	0	0	0	0	0	0	0	0	0
DDB_G0270470	DDB_G0270470		tetratricopeptide TPR-1 repeat-containing protein	0	0	0.0393745	0.423316	0.208361	0.426324	0.0797517	0.543139	0	20.2577	20.7779
DDB_G0270472	DDB_G0270472		IPT/TIG domain-containing protein, FYVE-type zinc finger-containing protein	2.24179	3.42491	3.53907	4.54713	3.70148	4.28831	4.89769	2.57299	2.55247	1.32739	1.59658
DDB_G0270474	DDB_G0270474			112.253	166.797	139.116	572.243	720.739	687.52	3.56832	2.23463	2.73877	0.527507	0.065025
DDB_G0270476	DDB_G0270476_ps		pseudogene	0	0	0	0	0	0	0	0	0	0	0
DDB_G0270480	DDB_G0270480			0.00414241	0.0141932	0.0105454	0.0221819	0.0453409	0.0677942	0.0106797	0.111524	0	1.9077	2.13901
DDB_G0270482	gfm1		mitochondrial translation elongation factor G	0	0.0207653	0.0231426	0.0865413	0	0.0156609	0.117186	0.0851288	0	73.9514	76.4447
DDB_G0270484	DDB_G0270484		unknown (not in dictyBase)	0.0624458	0	0	0	0	0	0	0	0	0	0
DDB_G0270488	DDB_G0270488			34.0909	29.398	45.3562	12.5304	8.67655	12.6862	196.853	366.904	213.678	28.3635	29.824
DDB_G0270490	DDB_G0270490			0.0809903	0.0924998	0.309269	0.192751	0.136382	0	0.104402	0.0948025	0	0.298388	0.0551728
DDB_G0270492	DDB_G0270492			0.156297	0.0892541	0.0994725	0.255733	0.0328991	0.0673143	0.402956	1.14345	0.664375	3.67095	2.04962
DDB_G0270494	DDB_G0270494			0	0	0	0	0.045006	0	0	0	0	0.344638	0.400554
DDB_G0270496	DDB_G0270496		TRAUB family protein	0	0.233015	0.0649229	0.0910417	0.064417	0	2.10398	0.895558	0.704631	11.6038	9.4336
DDB_G0270498	DDB_G0270498		unknown (not in dictyBase)	0	0	0	0	0	0	0	0	0	0	0
DDB_G0270500	d2hgdh		D-2-hydroxyglutarate dehydrogenase	0	0.0306475	0	0.143692	0.112967	0.808988	0	0.125642	0.0570322	17.0045	16.4521
DDB_G0270502	DDB_G0270502_RTE		TRE5-A ORF1	0	0	0	0	0	0	0	0	0	0	0
DDB_G0270504	DDB_G0270504_RTE		TRE5-A ORF1	0	0	0	0	0.0489196	0	0	0	0	0	0
DDB_G0270506	DDB_G0270506			0	0	0	0.104618	0.0296092	0.21204	0	0.0411642	0	1.42519	1.60509
DDB_G0270508	DDB_G0270508			0	0	0	0	0.15002	0	0	0	0	0	0
DDB_G0270510	spc2		microsomal signal peptidase subunit, signal peptidase complex subunit 2	0	0	0	0.0864237	0	0.0625584	0.0936215	0.0850131	0.385897	4.08053	4.2549
DDB_G0270512	DDB_G0270512_ps		pseudogene	0	0	0	0	0	0	0	0	0	0	0
DDB_G0270514	DDB_G0270514_ps	DdTPS10	pseudogene	0.134531	0.512163	0.570798	0	0	0	0	0	0	0	0
DDB_G0270516	DDB_G0270516		unknown (not in dictyBase)	1.71927	3.40951	2.56639	5.87721	5.04015	5.11588	4.02956	2.17713	2.49141	4.33317	4.28025
DDB_G0270518	DDB_G0270518		unknown	88.6165	28.8196	116.408	77.6886	87.1206	194.975	23.9629	237.607	252.842	1.37525	1.37315
DDB_G0270520	DDB_G0270520			0	0	0.159342	0	0	0.0269572	0	0.0366333	0	0	0
DDB_G0270522	DDB_G0270522			0.124426	0.0852651	0.190054	0.39977	0.314288	0.428705	1.0586	4.42765	1.77182	0.0916834	0.101715
DDB_G0270524	DDB_G0270524			0	0	0	0.875955	0.214541	0	0	0	0	0	0
DDB_G0270526	DDB_G0270526		unknown (not in dictyBase)	0	0	0	0	0	0	0	0	0	0	0
DDB_G0270528	gpt2		putative glycophosphotransferase	0	0.0377784	0.0421034	0.0393613	0	0.0284919	2.30253	0.580783	1.19514	1.49286	1.17174
DDB_G0270530	DDB_G0270530			0.509082	2.25303	0.80999	0.0378618	0	0	0.574212	1.04283	0.473367	0	0
DDB_G0270532	DDB_G0270532			0	0	0	0	0.0231512	0.0236846	0.531678	0.579349	1.37335	0.0253261	0
DDB_G0270534	DDB_G0270534		unknown (not in dictyBase)	0	0	0	0	0	0	0	0	0.295855	0.512854	0
DDB_G0270536	DDB_G0270536_RTE		TRE5-A ORF1	0	0	0	0	0	0	0.0387109	0	0	0.0276595	0
DDB_G0270538	DDB_G0270538			1.92327	1.8368	2.04708	4.42927	3.97851	4.34152	3.18453	3.43512	2.46668	1.2675	1.10688
DDB_G0270540	DDB_G0270540			3.83921	4.34263	3.80606	3.9096	4.72439	2.51201	86.9408	28.9514	48.2913	0.204008	0.276626
DDB_G0270542	DDB_G0270542		unknown (not in dictyBase)	0	0	0	0	0	0	0.226663	0	0	0	0
DDB_G0270544	gdt6		MLK family protein kinase Gdt6	0	0	0	0.0273606	0.00774364	0.0554543	0.0474229	0.204546	0.0488679	1.025	1.19041
DDB_G0270550	gdt4		MLK family protein kinase Gdt4	0.0906832	0.0282464	0.0839471	0.0931947	0.0416465	0.0568081	0.053135	0.212297	0.0876065	0.751722	0.780622
DDB_G0270552	DDB_G0270552		C2H2-type zinc finger-containing protein	2.7473	1.37517	3.12997	1.04937	1.01378	1.24164	0.896295	2.93791	1.71205	18.0254	19.7666
DDB_G0270554	DDB_G0270554			0.291777	0.266593	0.445671	0.0347204	0.638732	0.552918	0.0752243	0.27323	0.248053	1.98871	2.50446
DDB_G0270556	syn1B		t-SNARE family protein, putative syntaxin 1	0.718034	2.82469	3.40196	1.04431	0.134346	0.240523	0.359954	1.21404	0.678258	0.330676	0.190223
DDB_G0270558	DDB_G0270558		Malonyl-CoA-acyl carrier protein transacylase, mitochondrial	0	0	0	0	0.0303275	0	0.0928645	0.0843257	0.0382777	0.232236	0.343529
DDB_G0270560	mybP		myb domain-containing protein	13.9352	18.7594	21.4941	28.1275	37.6836	43.4453	24.7161	28.1002	25.4423	8.88522	8.48153
DDB_G0270562	acy1		N-acyl-L-amino-acid amidohydrolase, aminoacylase	88.2834	104.374	113.288	355.131	373.528	339.299	97.251	128.008	100.692	64.1005	67.3971
DDB_G0270564	DDB_G0270564			9.47903	19.9968	21.7327	3.25973	1.90373	3.17107	11.4344	5.42904	6.16096	4.45883	4.12719
DDB_G0270566	DDB_G0270566		DDHD domain-containing protein	53.1693	87.4123	76.5605	41.7695	29.946	32.4616	127.082	201.233	99.1874	9.49921	8.92742
DDB_G0270568	DDB_G0270568		C3HC4-type zinc finger-containing protein	0.445447	1.34455	2.30847	1.66592	1.09836	1.56217	0.205076	0.893852	0.135248	2.16864	2.05913
DDB_G0270570	DDB_G0270570			0	0.0655041	0	0.238871	0.144869	0.345816	0	0	0	0	0.0390708
DDB_G0270572	pks2	dipks2, PKS	putative polyketide synthase, beta-ketoacyl synthase family protein	0	0	0	0.00264064	0.0037368	0	0.00572114	0.0311705	0	0.228919	0.226756
DDB_G0270574	DDB_G0270574			0	0	0	0	0	0.0177909	0	0	0	0.0951197	0.112563
DDB_G0270578	DDB_G0270578			0.864416	0.533652	0.921859	1.55683	1.33759	1.97212	0.030116	1.25796	0.521366	3.05561	2.4032
DDB_G0270580	DDB_G0270580		UPF0558 protein	0	0	0	0	0	0	0	0	0	0.873506	0.616689
DDB_G0270582	DDB_G0270582		peptidase M20 family protein, putative carboxypeptidase	40.8876	41.6734	50.7144	132.009	117.562	162.571	0.319007	0.772465	0.233762	0.0253261	0.0187315
DDB_G0270584	DDB_G0270584			20.0451	24.6505	31.205	9.38101	3.84494	6.79051	25.2199	35.8988	18.3387	1.15115	0.523943
DDB_G0270586	DDB_G0270586			0	0.0324733	0	0	0	0	0	0	0	0.733272	0.813505
DDB_G0270588	DDB_G0270588		unknown	0.116204	0.265434	0.443734	0.276556	0.195678	0	0	0	0	0.10703	0
DDB_G0270590	DDB_G0270590		fungal transcriptional regulatory protein, N-terminal domain-containing protein, putative zinc cluster transcription factor	0.335071	1.26062	0.627205	4.26867	4.61345	5.78932	1.24497	4.19899	0.816873	216.815	222.62
DDB_G0270592	DDB_G0270592			0	0	0	0.62978	0.111401	0	0.170558	0.154875	0.140604	0.731198	1.44214
DDB_G0270594	DDB_G0270594			0	0	0	0.581779	0.548854	0.140375	15.1256	20.4114	15.7597	0	0
DDB_G0270596	DDB_G0270596			0.249395	0.379781	0.449715	0.358598	0.332471	0.948786	0.241115	0.413563	1.01594	0.803976	0.821156
DDB_G0270598	DDB_G0270598			0	0	0	0	0	0	0	0	0	0	0
DDB_G0270600	DDB_G0270600		unknown	0	0.0465319	0	0.0484816	0.0343034	0.105281	0	0	0	0	0
DDB_G0270602	drnA_ps		pseudogene	0	0	0	0	0	0	0	0	0	0	0
DDB_G0270604	DDB_G0270604		unknown	0	0	0	0	0.267893	0.54813	5.12689	4.65548	4.39555	0.293059	0
DDB_G0270606	DDB_G0270606			7.16265	13.1634	10.8006	111.631	70.2858	120.093	378.471	357.885	288.328	0.253131	0.222322
DDB_G0270608	DDB_G0270608		unknown (not in dictyBase)	0	0	0	0	0	0	0	0	0	0	0
DDB_G0270610	DDB_G0270610			0.679495	5.82043	4.32452	5.86216	2.28844	4.38969	0	0.132563	0	0	0
DDB_G0270612	DDB_G0270612		unknown (not in dictyBase)	0	0	0	0	0	0	0	0	0	0	0
DDB_G0270614	DDB_G0270614			0	0	0	0.152903	0.216375	0	0	0	0	0	0
DDB_G0270616	DDB_G0270616		unknown (not in dictyBase)	0	0	0	0	0	0	0	0	0	0	0
DDB_G0270618	DDB_G0270618		WD-40 repeat-containing protein	10.3905	18.4561	21.9928	11.296	4.78313	5.9582	79.1123	20.5694	41.0391	24.9423	22.3978
DDB_G0270620	DDB_G0270620			0	0	0	0	0	0	0	0	0	0	0
DDB_G0270622	DDB_G0270622			6.44588	12.9282	6.40369	8.13806	12.5752	16.6567	5.06658	2.94445	6.68283	115.121	116.311
DDB_G0270624	DDB_G0270624			1.02795	2.13461	1.30845	0	0.0786819	0.563463	7.10738	6.78202	5.46193	0	0
DDB_G0270626	armc8		armadillo repeat-containing protein	16.0437	17.3684	17.8567	73.9678	81.2573	92.5771	27.5916	19.2693	21.3116	12.7987	12.5999
DDB_G0270628	DDB_G0270628			0	0	0	0	0	0	0	0	0	0.00933877	0
DDB_G0270630	DDB_G0270630			0.117223	0.334703	0.149209	0.104618	0	0.100971	0.0755542	0	0	0	0
DDB_G0270632	DDB_G0270632			0.419705	0.230087	0.641072	0.209762	0	0.159068	0	0.0982563	0	0.726758	0.697631
DDB_G0270634	DDB_G0270634		RNA-binding region RNP-1 domain-containing protein, RNA recognition motif-containing protein RRM, putative splicing regulator	15.319	10.9195	16.8715	7.34765	8.53773	7.98577	151.069	90.4208	91.2098	214.948	214.636
DDB_G0270636	DDB_G0270636		transmembrane protein	62.6773	81.9415	58.0935	3.35588	2.42893	3.93349	149.968	215.481	61.7944	0.750663	0.564012
DDB_G0270638	DDB_G0270638_RTE		TRE5-B ORF1	0	0	0.0395577	0	0	0	0	0	0	0.0286244	0
DDB_G0270640	DDB_G0270640		putative spindle pole body-interacting protein	1.08108	1.57769	2.08322	4.3507	3.59037	4.90176	3.77432	7.62787	5.52085	25.6957	27.8015
DDB_G0270642	DDB_G0270642			0	0.0194923	0	0	0	0	0	0.0199775	0	0.880301	0.871983
DDB_G0270644	DDB_G0270644			0.0165184	0	0	0	0.152987	0.0142284	0	0.038671	0	1.32366	0.843959
DDB_G0270646	DDB_G0270646			0	0.0225776	0	0	0.0166442	0.0170277	0	0.0462793	0	0.855768	0.996538
DDB_G0270648	DDB_G0270648_RTE		TRE3-C ORF2	0.697828	0.239099	0.355296	0.498234	1.2926	0.540975	0.0899549	0.0816836	0.22247	0.321371	0.427841
DDB_G0270650	DDB_G0270650_RTE		TRE3-C ORF2	0	0.266982	0.0991824	0	0	0	0	0	0	0	0
DDB_G0270652	DDB_G0270652		molybdenum cofactor sulfurase domain-containing protein	0.142924	0.204044	0.682211	0	0.120337	0	0	0	0	0.0329104	0.0973637
DDB_G0270654	DDB_G0270654			0	0	0	0	0	0	0	0	0	0	0
DDB_G0270658	acbA		acyl-CoA binding protein AcbA	2036.9	1571.67	1603.52	10812.1	13789.3	11384.9	379.588	274.754	272.325	2535.26	2542.66
DDB_G0270660	DDB_G0270660			0.543228	2.72987	0.691455	23.0772	34.0289	50.3478	0	0	0	0.400276	0.592098
DDB_G0270662	DDB_G0270662			3.95448	4.67218	3.99209	3094.07	1890.71	1803.43	0.527338	0.638466	2.31853	0	0
DDB_G0270664	DDB_G0270664		UPF0557 family protein	0.129922	0	0	0.011043	0.0156271	0.0479614	0	0	0	1.45309	1.17587
DDB_G0270666	gdt2		MLK family protein kinase Gdt2	0.342651	0.335439	0.612685	0.689279	0.322845	0.541103	1.1358	3.08455	1.76863	3.55428	3.84037
DDB_G0270668	gdt8		MLK family protein kinase Gdt8	0.0503519	0.023003	0.0384547	0.155784	0.161099	0.225531	0.0129814	0.330058	0.0428064	15.963	17.6308
DDB_G0270670	psaB	psA	puromycin-sensitive aminopeptidase-like protein, metallopeptidase	0.0623729	0.302756	0.178633	1.23393	0.669576	0.56412	0.26131	6.46139	0.0662825	147.343	151.541
DDB_G0270672	fslN		frizzled and smoothened-like protein N	0	0	0	0	0	0	0	0	0	0	0.014875
DDB_G0270674	DDB_G0270674		unknown (not in dictyBase)	0	0	0	0	0	0	0	0	0	0	0
DDB_G0270676	DDB_G0270676		unknown (not in dictyBase)	0	0	0.312106	0	0	0	0	0	0	0	0
DDB_G0270678	samkC	smkC, SAMK-C	SAM domain-containing protein, SAMK family protein kinase	0.0305101	0.0871145	0.0388351	0.0635352	0.128442	0.144541	0.707933	0.357133	0.551181	2.12167	2.5045
DDB_G0270680	samkD	smkD, SAMK-D	putative SAMK family protein kinase	0	0.0275496	0.0307036	0	0.0203096	0	1.24378	0.73412	0.589573	0.555437	0.279349
DDB_G0270682	tspD		tetraspanin family protein	16.4295	12.7518	25.1097	9.22451	8.32904	9.66703	4.17609	11.7826	4.9181	2.02477	2.95568
DDB_G0270684	DDB_G0270684		unknown (not in dictyBase)	0	0	0	0	0	0	0	0	0	0	0
DDB_G0270686	DDB_G0270686			3.85483	1.90781	2.56237	4.02646	5.12088	5.86605	233.715	174.974	151.022	187.152	183.617
DDB_G0270688	mpl2		leucine-rich repeat-containing protein (LRR), putative protein tyrosine phosphatase, dual specificity	0.153602	0.789438	0.562105	1.42798	0.695136	0.529229	0.0247505	0.0674242	0	0	0
DDB_G0270690	DDB_G0270690			0.64961	2.0138	1.18124	4.30678	0.85949	1.35891	2.27292	4.77963	1.47927	6.49615	6.069
DDB_G0270692	DDB_G0270692		ankyrin repeat-containing protein	17.2213	24.7712	22.106	36.2448	34.2233	33.1048	27.3605	43.8391	27.923	2.73522	2.70938
DDB_G0270694	DDB_G0270694		stomatin-like protein	38.7678	37.8382	49.1689	12.4648	9.31765	13.3992	51.4548	66.8876	50.85	22.9823	23.1381
DDB_G0270696	DDB_G0270696		unknown (not in dictyBase)	0.523123	0.923352	0.78693	0.311248	0.240246	0.286744	0	0.0556669	0	0	0
DDB_G0270698	cniA		cornichon family protein	0	0	0	0.250031	0.0707642	0.0723946	0	0.19676	0.357258	2.47718	1.43137
DDB_G0270700	DDB_G0270700		calcium-binding EGF domain-containing protein	0.276709	0.278851	0.248621	0.222744	0.20557	0.36453	0	0.13337	0	0.929509	1.09774
DDB_G0270702	DDB_G0270702		unknown (not in dictyBase)	0	0	0	0	0	0	0	0	0	0.232236	0.515293
DDB_G0270704	DDB_G0270704_ps		pseudogene	0	0	0	0.00854026	0.0120854	0.0123638	0	0.10081	0.0152535	1.57327	1.6134
DDB_G0270706	DDB_G0270706_ps		pseudogene	0	0	0	0.0729448	0.0516124	0	0	0.25114	0	2.45605	2.94402
DDB_G0270708	DDB_G0270708		EGF-like domain-containing protein	0.012408	0	0.0157937	0.0590602	0.0417883	0	0.0319895	0.101668	0.0131857	3.02855	3.42332
DDB_G0270710	DDB_G0270710			0	0	0	0.194877	0.220618	0.0564252	0	0	0	0	0
DDB_G0270714	DDB_G0270714_ps		pseudogene	0.443336	0.144668	0.0806151	11.154	6.50561	10.4197	0	0	0.0673034	0	0
DDB_G0270718	DDB_G0270718		EGF-like domain-containing protein	0.0190906	0.174428	0.121499	0.0567927	0.0562575	0.106885	0.0123045	0.17877	0.0101436	1.06381	1.64513
DDB_G0270720	DDB_G0270720		Probable 3-phenylpropionic acid transporter	0	0	0	0.0611614	0	0.0442721	0.0331276	0	0.0273097	0.923137	0.927857
DDB_G0270722	DDB_G0270722			121.683	201.577	166.75	18.0761	5.82641	8.84974	10.7409	9.29866	4.76494	0.308932	0.565211
DDB_G0270724	DDB_G0270724_ps		pseudogene	0	0	0	0	0	0	0	0	0	0.056461	0.208796
DDB_G0270726	uduC		pyridoxal phosphate-dependent decarboxylase family protein	0.158251	0.722959	0.111907	0.46032	0.370115	0.196894	0.317328	4.65156	0.448453	1.13368	1.48531
DDB_G0270728	DDB_G0270728_ps		pseudogene	0	0	0	0	0	0	0	0	0	0	0
DDB_G0270730	fslB		frizzled and smoothened-like protein B	0.103914	0.189891	0.21163	1.79299	2.13481	2.68524	0.0803718	0.0973089	0.0220856	0.842261	0.86363
DDB_G0270732	DDB_G0270732			0	0.0479198	0	0	0	0	0	0	0	0	0
DDB_G0270734	DDB_G0270734			0.577004	1.00168	0.998848	0.247181	0.213759	0.596411	1.04132	0.783471	0.956545	1.33927	1.27355
DDB_G0270736	rasV		Ras GTPase	18.0696	45.3892	36.5341	2.76556	2.20138	1.5014	0	0.544084	0	0.10703	0.237483
DDB_G0270738	DDB_G0270738		Mitochondrial inner membrane protease ATP23 homolog	0.109987	0.125617	0.139998	0.719842	0.138907	0.521062	1.91404	1.86679	0.818166	9.72523	8.05454
DDB_G0270740	DDB_G0270740			0	0.0997546	0	0	0	0	0	0	0.0928171	0	0
DDB_G0270742	DDB_G0270742		unknown	73.9016	113.471	86.8867	115.309	124.926	141.542	47.4807	72.7883	56.8041	10.5457	10.5903
DDB_G0270744	DDB_G0270744		Rab GTPase domain-containing protein	7.0391	8.30562	11.7486	5.11266	5.53417	8.21813	6.52999	9.23994	6.55559	6.98435	7.66388
DDB_G0270746	DDB_G0270746		WD40 repeat-containing protein	0.989882	0.598528	1.25998	1.40311	0.735393	1.05327	0.150121	0.681586	0.247512	9.06377	10.0357
DDB_G0270748	DDB_G0270748		unknown (not in dictyBase)	0	0	0	0.828227	0.937626	0.479614	0	0	0	0	0
DDB_G0270750	DDB_G0270750		Kelch repeat-containing protein	108.695	171.342	150.568	265.703	308.56	310.198	472.981	98.2639	294.218	0.91174	1.21755
DDB_G0270752	DDB_G0270752		cytochrome b5 domain-containing protein	0	0	0.0919448	1.07446	0.60819	0.808863	0.372462	3.38214	1.30496	176.244	179.068
DDB_G0270754	vps16		Vacuolar protein sorting-associated protein 16 homolog	1.62029	1.1543	2.04199	2.27171	2.0531	3.13678	0.289519	1.78395	1.17631	45.2444	43.9875
DDB_G0270756	gtaG		putative GATA-binding transcription factor, GATA zinc finger domain-containing protein 7	179.815	292.078	278.001	441.188	493.658	480.525	2.63442	3.86788	3.27173	0.452249	0.153684
DDB_G0270758	DDB_G0270758			26.2495	24.4511	30.635	46.2049	50.4596	51.3872	9.3163	6.94331	8.47714	3.9563	5.15556
DDB_G0270760	DDB_G0270760		unknown	71.1682	71.9274	72.5317	125.725	127.691	152.482	83.0929	73.3553	69.0439	12.9413	14.0866
DDB_G0270762	fimD	fimbrin 4	fimbrin-4	5.28302	9.48675	9.05536	31.8085	18.3108	26.2834	0.522315	0.720554	0.488548	0.0933005	0.106163
DDB_G0270764	myh		A/G-specific adenine DNA glycosylase Myh	0.209166	0.0796302	0.236658	0.138278	0.0195678	0.0200187	0.179753	0.0816126	0.296369	5.50136	5.33545
DDB_G0270766	DDB_G0270766		short-chain dehydrogenase/reductase (SDR) family protein	0.0669509	0.015293	0.0511316	0.517849	0.225481	0.392149	0.0172609	0.12539	0.0142295	4.34127	4.40581
DDB_G0270768	DDB_G0270768			0.234446	0	0	0.139491	0	0.201943	0	0	0	0	0
DDB_G0270770	DDB_G0270770_RTE		TRE3-A ORF2	0	0	0.0283497	0	0	0	0	0	0	0	0.0151725
DDB_G0270772	DDB_G0270772			0	0.594641	1.43589	0.413038	0.365309	0.672705	4.92182	4.87556	7.46937	0.239776	0.532023
DDB_G0270774	DDB_G0270774			0	0.0173832	0.00968667	0.0271674	0.0320373	0.0196653	0.01962	0.106896	0	1.51403	2.28106
DDB_G0270776	DDB_G0270776		DUF255 family protein	16.2629	22.3664	20.9272	48.9395	46.6153	51.7774	50.5098	45.4483	44.9957	9.60808	11.3104
DDB_G0270778	DDB_G0270778		putative prolyl 4-hydroxylase alpha subunit	17.008	32.7522	26.3692	12.2689	6.67554	10.8223	68.1636	142.466	44.2338	6.00702	6.35939
DDB_G0270780	trx_ps		pseudogene	0	0	0	0	0	0	0	0	0	0	0
DDB_G0270784	psmC1	DdTBPalpha	26S proteasome ATPase 1 subunit, 26S protease regulatory subunit 4, TAT binding protein alpha	3.28011	2.11593	3.71123	5.94516	6.08604	7.03725	39.5815	92.9301	58.5792	186.502	188.422
DDB_G0270786	DDB_G0270786			0.0216938	0	0	0.0129074	0.0182654	0	0	0.126968	0.0230536	7.83268	8.23158
DDB_G0270788	DDB_G0270788		unknown	45.1763	48.6349	39.9857	2483.43	4614.71	3137.19	5.52786	8.87181	6.04073	0.459272	0.271746
DDB_G0270790	DDB_G0270790_RTE		TRE3-A ORF2	0	0	0	0.0211462	0	0	0	0	0	0	0
DDB_G0270792	DDB_G0270792_RTE		TRE3-A ORF2	0	0	0	0	0	0	0	0.047258	0.0214517	0.0743716	0.027503
DDB_G0270794	DDB_G0270794			0	0	0	0.0685429	0	0.0992305	0	0	0	1.90994	1.02022
DDB_G0270796	cmbC_ps2		pseudogene	0	0	1.06311	0	0.10046	0	0	0	0	0	0
DDB_G0270798	DDB_G0270798	sigN158	hssA/2C/7E family protein	0	0	0	0	0	0	0	0	0	0	0
DDB_G0270800	DDB_G0270800			21.7694	20.432	22.4968	7.30977	7.44051	6.498	34.7306	37.8445	49.9326	159.812	146.097
DDB_G0270802	DDB_G0270802			0	0	0.0182118	0.0170256	0	0	0.0184436	0.0502433	0.0152045	0.0922478	0.0584808
DDB_G0270804	vps13D_ps1		pseudogene	0	0	0	0.19632	0	0	0	0	0	0	0
DDB_G0270806	ldhd		D-lactate dehydrogenase (cytochrome)	15.6027	14.3825	15.0789	22.8071	73.1449	83.7484	4.74889	3.83309	3.37754	33.7541	37.4638
DDB_G0270808	scy2		SCY1 family protein kinase	5.76786	3.9986	6.23894	5.13354	7.24453	7.09454	10.1737	15.0589	10.5562	4.91903	4.84281
DDB_G0270810	DDB_G0270810			0	0	0	0	0	0	0	0	0	0.0468597	0.0231053
DDB_G0270812	DDB_G0270812			0	0	0	0	0	0	0	0	0	0	0
DDB_G0270814	nek2	Ddnek2	NEK family protein kinase Nek2	0.0318936	0	0.0811923	0.0569282	0.0268532	0.0274719	0.041113	0.0373327	0.0338926	9.0184	7.25673
DDB_G0270816	DDB_G0270816		Zinc finger CCCH domain-containing protein 14	29.213	25.6203	36.429	26.9627	24.3109	26.9395	31.6849	45.4391	36.8386	24.1746	25.4821
DDB_G0270818	sdhaf1B		putative mitochondrial succinate dehydrogenase assembly factor 1B	0	0	0	0	0	0	0.153807	0	0	1.97815	1.13794
DDB_G0270820	DDB_G0270820_TE		DDT-A	0	0	0	0	0	0	0	0	0	0.0406221	0.0300446
DDB_G0270822	DDB_G0270822_TE		DDT-A	0	0	0	0	0	0	0	0	0	0	0
DDB_G0270824	DDB_G0270824_TE		Tdd-4 - thugS fusion fragment	0	0	0	0	0	0	0	0	0	0	0
DDB_G0270826	abcG22		ABC transporter G family protein	0.216938	0.322097	0.33136	2.98162	1.22378	1.47621	0.167789	1.24428	0.0922144	19.7016	23.0691
DDB_G0270828	DDB_G0270828		unknown	0.0278404	0.0476952	0	0.0165645	0	0	0.0358883	0	0	1.80781	1.69742
DDB_G0270830	bopA		unknown	7.43903	10.248	9.98135	1.80237	1.22685	1.55238	18.1161	4.82513	9.39264	3.70844	3.16076
DDB_G0270834	sgmA		sphingomyelinase A	77.6633	73.5159	69.9032	15.194	17.8213	25.2487	18.2883	11.464	11.1128	109.744	107.683
DDB_G0270836	fbp	FBPase	D-fructose-1,6-bisphosphate 1-phosphohydrolase, fructose-1,6-bisphosphatase	7.66374	3.78263	7.49999	59.7584	35.7973	50.3553	25.0204	13.9294	25.169	47.8861	60.9174
DDB_G0270838	H3b		histone H3	24.4833	19.6072	19.493	3.88843	5.58469	4.45306	1.76036	2.28356	0.829257	90.7415	89.3738
DDB_G0270840	DDB_G0270840_RTE		TRE5-A ORF1	0	0	0	0	0	0	0	0	0	0	0
DDB_G0270842	DDB_G0270842_RTE		TRE5-A ORF1	0	0	0	0	0	0	0	0	0	0	0
DDB_G0270848	DDB_G0270848_ps		pseudogene	0	0	0	0	0.0218476	0	0	0	0	0.1673	0.300504
DDB_G0270850	DDB_G0270850			0	0.018773	0	0.0097798	0	0	0	0	0	3.20959	2.37385
DDB_G0270852	DDB_G0270852_RTE		TRE3-C ORF2	0	0.514991	0.365241	0.048779	0	0	0	0	0	0	0
DDB_G0270854	nif3		protein NIF3	0	0.0429928	0.0479149	0.358354	0.0633888	0.518794	1.79542	0.925326	0.520037	19.9363	16.9248
DDB_G0270856	DDB_G0270856		RabGAP/TBC domain-containing protein, GRAM domain-containing protein	40.813	53.9506	60.9858	27.924	25.7081	27.3933	19.1312	19.083	12.5624	4.77842	4.62835
DDB_G0270858	DDB_G0270858		regulator of G protein signalling (RGS) domain-containing protein	18.635	28.5983	26.9406	39.1119	35.0417	35.4858	7.06723	9.53354	4.92974	9.88078	9.01373
DDB_G0270860	DDB_G0270860_RTE		TRE5-A ORF2	0	0	0	0	0	0	0	0	0	0.0704685	0.0173731
DDB_G0270862	DDB_G0270862_RTE		TRE5-A ORF1	0	0	0	0	0	0	0	0	0	0	0
DDB_G0270864	DDB_G0270864		unknown	23.4969	21.9596	20.6447	18.533	16.6205	22.305	145.048	214.775	164.181	45.0971	48.6622
DDB_G0270866	magoh		mago nashi protein	0.33746	0.924998	0.85908	1.52595	1.13652	1.04643	0.348007	0.158004	0.143445	19.2087	20.5059
DDB_G0270868	DDB_G0270868			0.273965	0.104299	0.251853	0.51618	0.589487	0.380195	0.37278	0.0712638	0.210266	2.41123	2.05295
DDB_G0270870	atp9b		ATPase, class II, type 9B	16.3244	19.4226	22.3289	30.7003	31.2709	39.6235	14.749	5.41468	6.94615	15.5914	16.6162
DDB_G0270872	DDB_G0270872_ps		pseudogene	0.11826	0.405198	0	0.492538	0	0	0	0	0	0	0
DDB_G0270878	DDB_G0270878			0.0812365	0.463905	0.103403	7.90264	2.70173	5.87782	0	0	0	0	0
DDB_G0270880	gflC		PHD zinc finger-containing protein	65.0311	81.9348	97.6407	79.4266	87.2858	101.858	91.7371	102.171	94.6542	15.8058	17.1808
DDB_G0270882	nosip		putative nitric oxide synthase-interacting protein	0.800204	0.411264	1.06948	0.642744	0.640056	0.379096	3.19771	4.02769	3.69907	2.80074	2.67109
DDB_G0270884	abnA		actobindin A	344.287	221.88	315.687	222.371	169.015	226.997	1512.96	2626.07	2375.23	440.459	440.394
DDB_G0270886	DDB_G0270886_RTE		TRE3-D ORF2	0	0	0	0.0119744	0	0.0346709	0.0259433	0	0	0.574644	0.644375
DDB_G0270888	DDB_G0270888_RTE		TRE3-D ORF1	0	0	0	0	0.0949494	0.0485685	0	0	0	1.1945	0.691406
DDB_G0270890	DDB_G0270890			0.66817	0.763123	0.85049	5.24765	2.6441	3.68344	0.0861318	0.625696	0	0	0
DDB_G0270892	DDB_G0270892			0	0	0	8.57215	8.39468	6.78954	0.942067	0.366619	0.166418	0	0
DDB_G0270894	irlC		putative protein serine/threonine kinase, IRE family protein kinase	0.0554882	0.23237	0.200115	0.13756	0.0934381	0.382364	0.0834495	0.173203	0.0294831	1.89951	2.1546
DDB_G0270896	DDB_G0270896_RTE		TRE5-A ORF1	0	0	0	0	0	0	0	0	0	0	0
DDB_G0270898	DDB_G0270898			8.36536	6.09531	9.05751	8.03918	9.6467	9.5406	3.46711	3.39621	3.84845	1.18989	1.87552
DDB_G0270900	DDB_G0270900		unknown (not in dictyBase)	5.49624	7.38506	6.44726	9.23339	14.5181	12.3462	1.80599	3.15371	3.43573	2.28303	2.20246
DDB_G0270902	DDB_G0270902		Ninein-like protein	8.19475	16.0319	13.0315	4.00834	1.99923	3.04416	21.4404	27.4582	21.0785	9.75524	10.1643
DDB_G0270906	jcdD		transcription factor jumonji, jmjC domain-containing protein	0	0	0	0.0177082	0	0	0	0	0	0.137066	0.162201
DDB_G0270910	DDB_G0270910		eukaryotic translation initiation factor 4E (eIF-4E) family protein	4.08554	3.2304	4.122	2.29261	2.36995	2.41278	26.6498	39.8098	33.4552	35.7173	32.3184
DDB_G0270912	DDB_G0270912		unknown	38.7345	66.3585	41.9082	163.629	37.8312	90.7513	0.748972	2.26702	0.617436	0	0
DDB_G0270914	DDB_G0270914			0.0403728	0.0461101	0	0.384337	0.509887	0.0695513	0.0520434	1.08693	0.0429034	0.0371858	0
DDB_G0270916	DDB_G0270916			0	0.0591568	0	0.0308177	0	0	0	0.303147	0	8.68274	8.22138
DDB_G0270918	DDB_G0270918		DENN domain-containing protein	1.72142	2.13652	2.22913	6.13936	7.12958	7.73096	5.6053	5.3112	4.25079	3.01526	3.213
DDB_G0270920	DDB_G0270920		unknown	0.0960532	0.219406	0.259808	0.557211	0.626769	0.268894	1.11437	0.238923	0.969701	9.26731	8.30194
DDB_G0270922	DDB_G0270922			6.91211	6.44707	7.03853	7.60826	6.01374	7.1446	6.38563	9.97878	1.46907	865.733	930.677
DDB_G0270924	DDB_G0270924			1.26601	1.60657	1.4324	3.51517	9.00121	9.20859	2.17596	0.658628	0.149484	5.83034	6.32454
DDB_G0270926	DDB_G0270926			1.3323	1.89052	1.33612	15.4215	25.6303	18.605	138.644	101.747	87.3084	0	0
DDB_G0270928	sir2E		NAD(+)-dependent deacetylase, silent information regulator protein (Sir2) family protein	90.708	124.274	136.375	64.9022	65.7755	68.8971	178.073	271.287	248.105	27.6583	25.4581
DDB_G0270930	DDB_G0270930		unknown (not in dictyBase)	0	0	0	0	0	0	0	0	0	0	0
DDB_G0270932	phr	pleckstrin homology (PH) domain-containing protein, Ras GTPase domain-containing protein	Sca1 complex protein PHR	53.8991	59.3889	88.3842	55.2671	27.4669	41.8675	2.22929	6.76304	1.80993	26.053	27.3998
DDB_G0270934	DDB_G0270934			1.25282	0.476952	1.29936	3.67181	2.34406	6.11508	0.0598138	0.760395	0.0493091	11.9666	13.3076
DDB_G0270936	DDB_G0270936			0	0	0	0.503682	0.458206	0.10417	0.311789	0.495461	0	28.2371	27.3105
DDB_G0270938	DDB_G0270938_ps		pseudogene	0.140667	0	0.17905	0	0	0	0	0	0	1.29563	0.287479
DDB_G0270940	DDB_G0270940			0.0406182	0.0927809	0	0.0725013	0.102597	0	0.209439	0.285272	0.172657	0.261883	0.138351
DDB_G0270942	DDB_G0270942		DUF423 family protein	1.43574	1.00909	0.562307	163.356	112.794	142.505	0	0.129276	0.117364	0	0
DDB_G0270946	DDB_G0270946		C-4 methyl sterol oxidase, methylsterol monooxygenase	0.14959	0.227798	0.444286	0.237343	0.293883	0.171802	0.321387	1.34245	0.158967	36.1447	33.6286
DDB_G0270948	fntB		protein farnesyltransferase beta subunit	1.04026	0.822528	1.62968	0.460236	0.35933	0.781168	1.0659	1.56112	1.64403	7.66517	7.28644
DDB_G0270950	DDB_G0270950_RTE		TRE5-B ORF2	0	0	0	0.0486086	0.0393066	0.0402122	0.376121	0.478152	0.347274	0.214996	0.190816
DDB_G0270952	DDB_G0270952_RTE		Skipper GAG-PRO	0	0	0	0	0	0	0	0	0	0	0
DDB_G0270954	DDB_G0270954_RTE		Skipper GAG-PRO-POL	0	0	0	0.0240392	0.0170091	0	0	0.0236469	0.0429358	0.0186069	0
DDB_G0270958	DDB_G0270958			0	0	0.0210778	0.00985251	0	0	0	0	0	1.83026	2.3915
DDB_G0270962	DDB_G0270962		IPT/TIG domain-containing protein	0.00417737	0.00477101	0	0.00497092	0	0.00719646	0.00538492	0.00977956	0.00443921	0.661788	0.910635
DDB_G0270964	DDB_G0270964_ps		pseudogene	0	0.00957194	0.0373373	0.0673178	0.0529234	0.0505332	0.0324108	0.156964	0.00445313	0.752636	0.890654
DDB_G0270966	DDB_G0270966		Ribonuclease H2 subunit B	7.86716	5.12851	7.17886	4.2106	7.68248	7.11685	1.8986	1.97633	1.60334	10.4887	11.2081
DDB_G0270968	DDB_G0270968_RTE		TRE3-A ORF1	0	0	0	0	0	0	0	0	0	0	0
DDB_G0270970	DDB_G0270970			0	0.053931	0	0	0	0	0	0	0	0.0434929	0.289511
DDB_G0270972	DDB_G0270972		DUF341 family protein	209.405	256.155	285.991	252.894	229.231	268.43	344.814	353.31	370.505	114.756	119.438
DDB_G0270974	DDB_G0270974			0.427629	1.8315	0.544313	25.3159	38.0751	53.0415	0	0	0.454433	1.18162	0.873937
DDB_G0270976	DDB_G0270976_ps		pseudogene	0.827821	1.35066	1.20423	0	0	0.101865	0	0.138428	0	1.85172	2.90023
DDB_G0270978	DDB_G0270978		putative transmembrane protein	165.988	159.586	227.692	26.0848	5.13227	9.08743	2.41773	13.1726	5.73024	110.129	90.3962
DDB_G0270980	DDB_G0270980			11.5354	26.4933	24.8728	156.319	45.696	61.7345	1.62513	1.69705	1.4067	0.290295	0
DDB_G0270982	DDB_G0270982			0.188217	0	0.479149	0.783899	0.475416	0.810615	0	0	0.800057	5.89421	5.38517
DDB_G0270984	rpl36a		S60 ribosomal protein L36a	9.21614	11.3153	9.38471	31.5983	21.824	21.7315	24.6515	84.0105	12.4871	5745.52	6109.24
DDB_G0270986	tspC		tetraspanin family protein	0.503224	0.638597	1.06756	2.76122	0.847394	1.10773	1.58569	1.76713	4.27813	0.0515	0.3809
DDB_G0270990	DDB_G0270990		putative acyl-CoA oxidase	177.87	180.947	187.991	31.9301	21.1554	27.4896	133.859	318.311	108.362	30.4604	29.9115
DDB_G0270992	sec31		WD40 repeat-containing protein, putative transport protein	57.0606	81.5461	66.6342	7.14767	4.88727	7.0117	11.7256	19.0339	16.5469	125.327	129.423
DDB_G0270994	psaA	psA	puromycin-sensitive aminopeptidase PsaA	0.217039	0.301	0.33546	1.12531	0.900643	1.01487	5.19589	12.3579	5.60133	63.3845	64.9813
DDB_G0270996	DDB_G0270996			1.55111	2.36205	2.48059	29.6269	43.6331	34.8748	38.708	75.7446	39.0528	7.47301	8.64291
DDB_G0270998	DDB_G0270998_ps		pseudogene	0.150151	0.285814	0	0.327568	0.126421	0.431114	0	0	0	0	0
DDB_G0271000	pks3	dipks3, PKS	putative polyketide synthase, beta-ketoacyl synthase family protein	0.296651	0.188226	0.251731	8.87551	2.28757	1.73188	0.0121398	0.0937001	0.0300233	0.307929	0.317564
DDB_G0271002	DDB_G0271002		WD40 repeat-containing protein DDB_G0271002	2.78556	3.13982	3.70786	1.96066	1.96212	2.39938	23.7508	33.629	17.5675	4.67857	4.72539
DDB_G0271004	DDB_G0271004		unknown (not in dictyBase)	0	0	0	0.021724	0	0	0	0	0	0	0
DDB_G0271006	DDB_G0271006_RTE		TRE3-B ORF2	0.115003	0.262693	0.234214	0.24633	0.154926	0.138684	0	0	0	0	0
DDB_G0271008	DDB_G0271008_ps		pseudogene	0.0896873	0	0.11416	0	0	0.0772533	0	0	0	0	0
DDB_G0271010	DDB_G0271010		UPF0459 protein C19orf50	2.81813	2.80331	4.85994	1.73083	2.21969	2.27083	2.22654	2.8731	3.4778	7.03343	5.88322
DDB_G0271012	DDB_G0271012		unknown (not in dictyBase)	0	0	0	0	0	0	0	0	0.0336916	0.0730041	0.0971905
DDB_G0271014	DDB_G0271014			1.63679	1.07554	1.96925	0.22679	0.339811	0.366953	1.84981	1.496	0.738644	5.24557	5.55986
DDB_G0271016	DDB_G0271016			0.251192	0.525962	0.447626	3.23818	2.23479	3.28878	4.23104	1.78378	1.21901	16.5887	19.2794
DDB_G0271018	DDB_G0271018_RTE		TRE5-A ORF2	0	0	0	0	0	0	0	0	0	0	0
DDB_G0271020	DDB_G0271020_RTE		TRE5-A ORF1	0	0	0	0	0	0	0.0774219	0	0	0.0553191	0.061372
DDB_G0271022	adcC		arrestin domain-containing protein AdcC	0.632466	1.28158	0.960858	0.655501	0.893249	1.01927	32.4013	36.4671	32.7816	10.3542	8.99232
DDB_G0271024	DDB_G0271024			0.054712	0.0468653	0.0174102	0.341803	0.161229	0.400578	0.105791	0.544362	0.479666	1.474	1.71448
DDB_G0271026	DDB_G0271026_RTE		TRE3-C ORF2	0	0	0	0	0	0	0	0	0	0	0
DDB_G0271028	DDB_G0271028_RTE		TRE5-A ORF1	0	0.1221	0.272157	0.381647	0.0900121	0	1.2403	0	0.227216	2.85557	0.873937
DDB_G0271030	DDB_G0271030_ps		pseudogene	12.0044	12.5721	11.705	28.4618	33.4494	36.6393	66.3945	119.943	81.0662	2.4617	2.86992
DDB_G0271032	DDB_G0271032		EGF-like domain-containing protein	0	0	0	0.0231807	0.0164016	0	0	0	0	0.0358848	0.0265408
DDB_G0271034	DDB_G0271034			0.0379642	0.0867185	0.14497	0.391525	1.07614	0.893826	0.22838	0.0444387	0.0134479	2.34281	2.71553
DDB_G0271036	DDB_G0271036		unknown (not in dictyBase)	1.6927	1.4245	1.70098	3.18039	5.40072	4.37408	14.1256	12.7225	13.7277	52.106	49.8872
DDB_G0271038	DDB_G0271038			0	0	0	0	0	0	0	0	0	0	0
DDB_G0271040	ints2	INT2	integrator complex subunit 2	2.15697	2.10517	3.6815	0.659179	0.454023	0.937412	1.97162	3.05274	2.32342	1.2462	1.14879
DDB_G0271042	DDB_G0271042			0	0	0	0	0	0	0	0	0	0.270787	0.455175
DDB_G0271044	DDB_G0271044		putative protein transport protein	1.62136	6.14007	3.08479	2.69094	2.19857	3.01367	0.308006	0.259708	0.199503	5.91059	5.33654
DDB_G0271046	DDB_G0271046_ps		pseudogene	0	0	0	0.0993872	0	0	0	0	0	0	0
DDB_G0271048	DDB_G0271048		unknown (not in dictyBase)	0	0	0	0	0	0	0	0	0	0	0
DDB_G0271050	magA	methyladenine glycosylase	DNA-3-methyladenine glycosylase I	17.4046	23.1297	21.2769	4.86349	1.81725	2.53157	0.473577	0.645048	0.146402	17.0035	19.865
DDB_G0271052	snf2b	SNF2	SNF2-related protein Snf2a	23.8056	36.6196	31.553	24.8346	20.0088	20.7356	89.2981	57.4021	97.0243	12.8163	13.0611
DDB_G0271054	DDB_G0271054		SMAD/FHA domain-containing protein	0.346202	0.448121	0.293779	0.590487	0.349788	0.51689	3.98676	9.10448	4.16956	2.44469	2.32698
DDB_G0271056	DDB_G0271056			0	0	0	0	0	0	0	0	0	0.0172388	0.06375
DDB_G0271058	vilC		villin-like protein C	200.329	304.57	248.783	41.2889	29.3834	31.95	26.1944	19.3049	14.4889	13.1698	14.8907
DDB_G0271060	DDB_G0271060			0.151641	0.736062	0.36191	0.0451119	0.0478788	0.0816364	0.0244346	0.399381	0.18129	0.104753	0.0774767
DDB_G0271062	DDB_G0271062		FNIP repeat-containing protein	2.25443	4.43814	5.56924	5.71835	5.51961	8.8151	6.27108	12.7605	5.91052	0.30054	0.636538
DDB_G0271066	DDB_G0271066		GNS1/SUR4 family protein, very long chain fatty acid elongase	0.0536683	0.061295	0	0.0638633	0	0	0	0.565388	0	7.41476	7.05613
DDB_G0271068	iliC		unknown	1626.04	2293.86	1777.02	10.8651	12.0152	21.4068	43.6505	41.6187	48.4505	6.29348	4.98427
DDB_G0271070	DDB_G0271070			0.153602	0.877153	0.195515	0.456953	2.45723	0.396922	0	0	0	0	0
DDB_G0271072	med27	med3	putative mediator complex subunit 27	0.118522	0.439938	0.339441	0.176297	0.0997916	0.306272	1.60423	2.63597	1.95225	2.94749	3.57277
DDB_G0271074	DDB_G0271074		unknown	163.153	113.557	131.509	719.504	380.2	331.32	1.28555	12.3738	3.07335	1.19411	0.679366
DDB_G0271076	DDB_G0271076_RTE		TRE3-A ORF1	0	0	0	0	0	0	0	0.0641082	0.0582009	0	0
DDB_G0271078	orcC	ORC3	origin recognition complex subunit 3	0.0370862	0.0141188	0.0314705	0.0514864	0.0520421	0.0532412	0.334647	0.159173	0.118232	3.49557	3.7812
DDB_G0271080	DDB_G0271080			0.513977	0	0	4.07742	1.58675	1.77088	0	0	0.182064	0	0
DDB_G0271082	DDB_G0271082		unknown (not in dictyBase)	0	0	0	0	0	0	0	0	0	0	0
DDB_G0271084	DDB_G0271084		glutaredoxin family protein	0.314433	0.448896	0.200115	0.467705	0.0661853	0.270841	0	0	0	5.35781	4.7124
DDB_G0271086	DDB_G0271086			112.407	71.6501	156.753	41.3911	29.2322	43.7852	362.418	711.956	481.876	38.3107	41.0097
DDB_G0271088	DDB_G0271088		unknown (not in dictyBase)	2.36054	1.90502	2.21003	0.673222	0.952682	1.09226	1.58432	2.16939	1.90729	2.43475	2.42539
DDB_G0271090	DDB_G0271090		unknown (not in dictyBase)	0	0	0	0	0	0	0	0	0	0	0
DDB_G0271092	H3c		histone H3	0	0	0	0.986618	1.97107	0.67216	10.5621	10.7327	6.01211	0.539058	1.52833
DDB_G0271094	fah	fumarylacetoacetase	fumarylacetoacetate hydrolase	42.5568	53.8465	45.4257	15.7162	6.6773	9.41299	9.4584	13.0841	10.5512	142.008	145.805
DDB_G0271096	atg7	APG7	autophagy protein 7, E1-like enzyme family protein	13.8164	12.4169	17.0578	14.2174	13.1109	17.2336	15.0366	19.6856	18.4533	19.332	20.7015
DDB_G0271098	DDB_G0271098			2.58647	9.35441	8.13909	13.5081	6.29117	5.44594	0.277845	0.084099	0.152699	0	0
DDB_G0271100	DDB_G0271100		Exosome complex component RRP45	2.61182	1.50597	3.19539	1.02593	1.49451	1.17947	9.41403	7.45018	6.4942	13.0559	11.7292
DDB_G0271102	DDB_G0271102			0	0	0	0	0	0	0	0	0	0	0
DDB_G0271104	DDB_G0271104			0.50587	1.20366	1.23415	0.351147	0.141975	0.217869	0	0.0493451	0.0447982	0.155312	0.0287177
DDB_G0271106	sod2	SOD	superoxide dismutase, putative mitochondrial superoxide dismutase	11.4207	8.60614	8.24263	14.0806	8.32711	10.2937	18.2129	27.357	14.3261	255.279	279.201
DDB_G0271108	DDB_G0271108			7.78849	6.64807	10.0702	4.58523	2.10534	4.02523	41.2164	59.0669	41.122	8.72166	10.779
DDB_G0271110	DDB_G0271110		unknown	24380.9	15842.6	15100.7	2808.98	4406.79	1830.06	752.146	198.463	542.834	2.61555	3.30002
DDB_G0271112	DDB_G0271112			5.74209	6.03344	8.42516	13.4545	12.3239	14.6762	3.20303	9.60542	4.37125	1.48087	1.73536
DDB_G0271114	DDB_G0271114			0.32201	0.214533	0.27325	0.223521	0.248527	0.254253	0	0.0942314	0.0855483	1.30994	1.27961
DDB_G0271116	DDB_G0271116		unknown (not in dictyBase)	0	0.282638	0.629992	0.14724	0.416722	0	0.319007	0.869023	1.31491	1.59555	1.68583
DDB_G0271118	DDB_G0271118_ps		pseudogene	0.0568655	0.259787	0.0723821	0.101502	0.0478788	0.146946	1.09956	0	0.483439	0.628519	0.736028
DDB_G0271120	DDB_G0271120		protein kinase C substrate 80K-H homolog	4.19993	3.40135	3.92035	4.83117	5.59361	6.22676	2.82184	2.97951	3.51644	52.3756	57.118
DDB_G0271122	ufd1		ubiquitin fusion degradation protein UFD1 family protein	23.9815	13.8792	22.9709	22.5318	34.4004	32.1327	37.0549	35.8216	39.3853	29.0421	31.0784
DDB_G0271124	DDB_G0271124			13.569	18.5967	19.1295	35.3146	41.6479	44.8742	30.6364	31.1886	34.0824	3.88191	4.28565
DDB_G0271126	plbB	PLB	phospholipase B-like protein	0.303184	0.239724	0.0296855	0.45791	0.51054	0.582568	0.0601269	0.545983	0.0247836	14.8217	13.3137
DDB_G0271128	DDB_G0271128_ps		pseudogene	0	0	0	0	0	0	0	0	0	0	0
DDB_G0271130	DDB_G0271130			0.10539	0.0240733	0	0.363688	0.212962	0.363115	0.815128	1.57904	1.00796	0.0970701	0.387689
DDB_G0271132	DDB_G0271132		unknown	0.0156847	0.0179137	0	0	0	0.0135103	0	0	0	0	0.0106849
DDB_G0271134	celA		cellulase 270-6	12.9281	24.6448	25.4665	57.3799	77.4697	77.4122	2978.43	2749.21	1958.96	3.53913	4.88701
DDB_G0271136	gafA		GAF domain-containing protein	3.86614	2.30377	2.24658	0.500062	0.636878	0.79634	19.5015	9.73961	15.0942	22.9139	25.1348
DDB_G0271138	abcA8		ABC transporter A family protein	0	0	0	0.123345	0.0939863	0.0686798	0	0.130665	0	0.778461	0.945113
DDB_G0271140	abcA7		ABC transporter A family protein	0.0159088	0.0363392	0.0202498	0.331291	0.0803679	0.0822196	0.0615227	0.577279	0	2.9599	3.14288
DDB_G0271142	proC	p3	profilin III	5.47163	7.57114	6.69677	3.56855	4.8727	3.89734	3.11973	6.6511	4.1373	59.5072	58.2051
DDB_G0271144	cnxA		calnexin	31.9527	23.05	27.1777	7.71408	8.50673	8.0811	6.03083	11.5643	3.59653	328.456	325.522
DDB_G0271146	udkD	UDK	adenylate cyclase domain-containing protein, phosphoribulokinase/uridine kinase family protein	15.1795	8.94696	16.9063	10.9991	6.80111	8.66224	4.43762	4.6959	3.94633	119.415	127.209
DDB_G0271148	rps25	RPS31, rpgF	40S ribosomal protein S25	23.2355	18.15	18.5422	692.523	1034.53	661.919	27.9346	117.529	12.5378	6267.91	6320.7
DDB_G0271150	DDB_G0271150			6.12489	7.63123	15.7948	0.757236	0.803679	1.16478	0	0.465548	0.0845299	0	0.975376
DDB_G0271152	DDB_G0271152			0	0.300442	0.133935	0.125212	0.0442973	0.271907	0.135641	0.123169	0.0559095	0.33921	0.716812
DDB_G0271154	DDB_G0271154_TE		thugS element	0.564651	0.107482	0	0	0.158472	0.324246	4.24593	2.20316	2.60019	4.16062	5.32106
DDB_G0271156	DDB_G0271156_ps		pseudogene	0	0	0	0	0	0	0	0	0	0.0659973	0.0976247
DDB_G0271158	DDB_G0271158_ps		pseudogene	0	0	0	0	0	0	0	0	0	0	0.0494756
DDB_G0271160	DDB_G0271160			0.0307913	0	0.0391931	0	0	0	0.0396921	0	0	0	0
DDB_G0271162	DDB_G0271162			1330.14	984.822	1594.01	4738.87	2690.39	3232.5	5.32774	14.5136	17.2755	2.28405	3.09707
DDB_G0271164	DDB_G0271164_ps		pseudogene	0	0	0	0	0	0	0	0	0.0491385	0.17036	0.063
DDB_G0271166	DDB_G0271166			0.104752	0	0	0.00890367	0	0	0	0.0875835	0	0.523766	0.326217
DDB_G0271168	DDB_G0271168_ps		pseudogene	0	0	0	0.077194	0	0.111755	0	0	0	0.239	1.41414
DDB_G0271170	DDB_G0271170		unknown (not in dictyBase)	0	0	0.641879	0.450055	0.212293	0	2.60021	0.885419	3.75121	3.48354	4.46587
DDB_G0271172	DDB_G0271172_TE		thugS element	0.0746559	0	0	0.710702	1.57144	0.385835	4.04194	1.92253	0.952024	1.6503	1.78002
DDB_G0271174	DDB_G0271174		unknown (not in dictyBase)	0	0.164703	0.0611863	3.37488	1.57845	1.65622	0	0	0	0	0
DDB_G0271176	DDB_G0271176_ps		pseudogene	0.0819841	0.374539	0.104355	1.1707	0.759304	1.05927	0	0	0	0	0
DDB_G0271178	DDB_G0271178			14792.5	17132.9	16789.3	24749.7	27600.4	25787.7	176.127	83.4749	116.926	1.03529	0.595557
DDB_G0271180	DDB_G0271180_ps		pseudogene	0	0	0	0	0	0	0	0	0	0.512854	0.252875
DDB_G0271186	DDB_G0271186_ps		pseudogene	0	0	0	0	0	0	0	0	0	0	0
DDB_G0271188	DDB_G0271188		zinc finger, B-box domain and FNIP repeat-containing protein	0.167043	0.190781	0.595343	0.337917	0.45006	0.172661	0.0430659	0.351954	0.14201	2.49247	1.11518
DDB_G0271190	DDB_G0271190_ps		pseudogene	0.0445447	0.203499	0.0566993	0.212026	0.037505	0.115107	0	0	0	0	0
DDB_G0271192	DDB_G0271192			0	0	0	0	0	0	0	0	0	0	0
DDB_G0271194	DDB_G0271194_TE		thugS element	0	0.104537	0.116505	0.163376	0.0770651	0.157681	0.117989	0.21428	0.194535	1.26457	1.80823
DDB_G0271196	staC			7399.83	11766.5	10093.3	23374.5	24211.6	20150.9	151.978	76.1654	136.701	0.345098	1.53143
DDB_G0271198	DDB_G0271198			0	0	0	0	0	0	0	0	0	13.1112	19.9881
DDB_G0271200	DDB_G0271200		unknown (not in dictyBase)	0	0.0193196	0	0.0905808	0.0427272	0.0145706	0.0218055	0.0792021	0.0359519	1.09063	1.07168
DDB_G0271202	DDB_G0271202			1.55231	2.64652	3.03542	1.36532	1.74266	2.28664	1.33403	0.39501	0.573779	0.372985	0.597705
DDB_G0271204	DDB_G0271204_ps		pseudogene	0.114217	0.130448	0	0.0679571	0	0.196765	0.147234	0.133696	0	1.68321	2.10081
DDB_G0271206	DDB_G0271206		unknown (not in dictyBase)	0.212118	0	0.269997	0	0.178595	0.36542	0.546869	0.993169	0.450826	4.88432	3.6125
DDB_G0271208	DDB_G0271208		unknown (not in dictyBase)	0	0	0	0	0	0	0	0	0	0.346718	0
DDB_G0271210	DDB_G0271210			0	0	0	0	0	0	0	0	0	0	0
DDB_G0271212	DDB_G0271212			0	0	0	0	0	0	0	0	0	0	0
DDB_G0271214	DDB_G0271214			0.0202476	0	0	0.0602347	0.0511432	0.0872026	0.208804	0.189605	0.0215167	0.205142	0.317243
DDB_G0271216	DDB_G0271216			0.166782	0.261914	0.371509	0.334909	0.22819	0.0359149	0.644981	0.756497	0.44309	0.134414	0.440263
DDB_G0271218	DDB_G0271218		unknown	0.0650604	0.386391	0.132501	0.0929033	0.0876456	0.123289	9.07445	7.14342	7.52225	0.0719094	0
DDB_G0271220	DDB_G0271220		unknown	0	1.13522	0.140577	0.197132	0.185975	0.28539	0.711833	0	0	4.67926	4.66461
DDB_G0271226	DDB_G0271226_ps		pseudogene	0	0	0	0	0	0	0.382808	0	0	0	0
DDB_G0271228	DDB_G0271228			0	0	0	0	0	0	0	0	0	0.369449	0.604024
DDB_G0271230	DDB_G0271230		unknown (not in dictyBase)	0	0	0	0	0	0	0	0	0	5.19692	3.4391
DDB_G0271232	DDB_G0271232_ps		pseudogene	0	0	0	0	0	0	0	0	0	0	0
DDB_G0271234	dduB		unknown	0	0	0	0.0264592	0.0187213	0.0191526	0	0	0	0	0.0151473
DDB_G0271238	DDB_G0271238		unknown	0.0111921	0.0639131	0.0142461	0.0932276	0.0376935	0.0289215	0.0288549	0.183412	0	0.154629	0.358346
DDB_G0271240	utp18		WD40 repeat-containing protein, U3 snoRNP protein, U3 small nucleolar ribonucleoprotein	0.307794	0.32224	0.685615	0.213654	0.388728	0.154655	0.396768	0.270214	0	16.4901	14.4852
DDB_G0271242	DDB_G0271242			0.0530294	0.0302827	0.0674992	0.236636	0.0446488	0.137033	0.102538	1.11731	0	75.072	75.0317
DDB_G0271244	DDB_G0271244			0.66204	0.392063	0.749055	0.320957	0.557414	1.05603	0.537336	0.803647	0.495081	0.519441	0.785073
DDB_G0271246	med19		putative mediator complex subunit 19	5.8799	4.83311	6.69052	10.7868	11.9266	12.4316	23.1982	20.3351	23.8104	5.08751	7.40419
DDB_G0271248	DDB_G0271248		Methylmalonic aciduria type A protein, mitochondrial	0.578224	0.990592	1.06311	0.229355	0.649125	0.691751	3.0229	4.62504	2.25305	20.8002	22.3211
DDB_G0271250	DDB_G0271250			0.0941085	0.0358274	0.159716	0.653249	0.39618	0.351267	0.525687	0.697666	0.300022	5.11409	5.72709
DDB_G0271252	DDB_G0271252			0	0	0	0.441721	0.625084	0.89528	0.574212	0.695218	0.315578	1.36761	1.31495
DDB_G0271254	DDB_G0271254		unknown	0.0478975	0.328225	0.304835	5.75662	3.30689	4.45577	0.123486	1.12132	0.152699	4.10283	4.6007
DDB_G0271256	DDB_G0271256_ps		pseudogene	0	0	0	0	0	0	0	0	0	0	0
DDB_G0271258	DDB_G0271258		unknown (not in dictyBase)	0	0	0	0	0	0	0	0	0	0	0
DDB_G0271260	DDB_G0271260			2167.35	2030.34	1735.97	2548.52	3049.16	3542.51	94.9911	29.944	52.5438	0.175836	0.5202
DDB_G0271262	DDB_G0271262		unknown (not in dictyBase)	3.77575	2.77705	3.59822	308.771	204.075	255.007	0.688035	0.254536	0.462163	0	0
DDB_G0271264	usp14		ubiquitin domain-containing protein, peptidase C19 family protein, putative ubiquitin carboxyl-terminal hydrolase (UCH)	0.442842	0.20826	0.629992	1.68939	1.64496	1.57067	12.3573	40.9508	13.5366	62.6462	66.4219
DDB_G0271266	DDB_G0271266			0	0	0	0	0	0	0	0	0	0	0
DDB_G0271268	DDB_G0271268		Uncharacterized N-acetyltransferase yncA	1.07193	0.408087	0.363846	4.1243	6.43803	3.69329	13.6337	29.2772	12.4544	12.7692	12.9494
DDB_G0271270	DDB_G0271270		beta-lactamase-like domain-containing protein	0.853773	0.678332	0.566993	19.9658	28.1913	17.9056	7.75186	21.8559	7.65277	7.41929	10.2667
DDB_G0271272	DDB_G0271272		DNA polymerase V family protein	0.210231	0.135713	0.418846	0.17403	0.107744	0.133846	5.14906	2.10777	1.57357	14.8679	14.8508
DDB_G0271274	DDB_G0271274			0.272723	0.934436	0.0867846	9.41136	29.8509	17.9708	0	0.0798082	0.0724542	0.0627984	0
DDB_G0271276	DDB_G0271276_ps		pseudogene	0.195086	0	0	0	0	0	0	0.0570891	0	0	0.132898
DDB_G0271278	DDB_G0271278		unknown (not in dictyBase)	0	0	0	0.128242	0	0	0	0	0	0	0
DDB_G0271280	DDB_G0271280		unknown	12.4928	13.7959	20.0571	26.3004	30.8042	33.0887	19.6953	43.9465	29.5816	25.4589	30.0683
DDB_G0271282	csn7		proteasome component region PCI (PINT) domain-containing protein, COP9 signalosome complex subunit 7	8.73761	6.98551	8.70116	11.009	5.3661	8.23461	44.9211	94.9374	42.6031	58.9387	61.1686
DDB_G0271284	DDB_G0271284		unknown (not in dictyBase)	0	0	0	0	0	0	0	0	0	0	0
DDB_G0271286	clasp	DdCLASP	CLIP-associating protein	0.178179	0.373082	0.264597	0.344542	0.337545	0.396481	0.382808	0.330229	0.28402	2.44802	2.04323
DDB_G0271288	DDB_G0271288		NPR2 family protein	4.82851	2.602	4.11178	1.49713	1.20245	2.226	0.613662	1.23388	0.758833	12.9975	14.7324
[truncated: 11,244 more rows]

## Sheet: NA_genes
Gene ID	cdna	Gene Name	Synonyms	Gene products	cdna length	chromosome	TSS	TES	Strand	CUP1	CUP2	CUP3	DdST1	DdST2	DdST3	DdSP1	DdSP2	DdSP3	DdV1	DdV2
DDB_G0267186	EAL73830	DDB_G0267186_RTE		DIRS1 ORF1 fragment	255	1	9635	9889	-1	0	0	0	0.187082	0	0	0	0	0	0	0
DDB_G0267188	EAL73831	DDB_G0267188_RTE		DIRS1 ORF2 fragment	1971	1	10033	12183	1	0.833941	1.41706	1.24272	0.798728	0.702149	0.473044	0.235978	0	0.0648448	0.0374688	0.0277124
DDB_G0267190	EAL73832	DDB_G0267190_TE		DDT-A	609	1	12436	13044	-1	0	0	0	0	0	0	0	0	0	0	0
DDB_G0267192	EAL73833	DDB_G0267192		unknown (not in dictyBase)	150	1	16686	17247	-1	0	0.305249	0	0	0.22503	0	0	0	0	0	0.18207
DDB_G0267194	EAL73834	DDB_G0267194			270	1	17379	17833	1	0	0	0	0	0	0	0	0	0	0	0
DDB_G0267196	EAL73835	DDB_G0267196			372	1	17928	18299	1	0	0	0	0	0	0	0	0	0	0	0
DDB_G0267198	EAL73836	DDB_G0267198			198	1	18497	18694	1	0	0	0	0	0	0	0	0	0	0	0
DDB_G0267200	EAL73837	DDB_G0267200		unknown (not in dictyBase)	165	1	18781	18985	1	0	0	0	0	0	0	0	0	0	0	0
DDB_G0267202	EAL73838	DDB_G0267202_TE		DDT-B	381	1	20869	21249	1	0	0	0	0	0	0	0	0	0	0	0
DDB_G0267204	EAL73839	DDB_G0267204_ps		pseudogene	408	1	21490	23468	1	0	0	0	0	0	0	0	0	0	0.181007	0
DDB_G0267206	EAL73840	DDB_G0267206_RTE		DIRS1 ORF2 fragment	2025	1	23929	26416	1	0.41575	0.768776	0.604793	0.259143	0.333378	0.238741	0.357288	0.0463479	0.0420771	0.0364696	0
DDB_G0267214	EAL73844	DDB_G0267214		unknown (not in dictyBase)	138	1	35915	36052	-1	0	0	0	0	0	0	0	0	0	0	0
DDB_G0267216	EAL73845	DDB_G0267216			498	1	36170	36667	-1	0	0	0	0	0	0	0	0	0	0	0
DDB_G0267218	EAL73846	DDB_G0267218			207	1	36858	37064	-1	0	0	0	0	0	0	0	0	0	0	0
DDB_G0267220	EAL73847	DDB_G0267220			231	1	37303	37533	-1	0	0	0	0	0	0	0	0	0	0	0
DDB_G0267222	EAL73848	DDB_G0267222			480	1	38063	38542	-1	0.0835213	0.0953904	0.106311	0.0496936	0.140644	0	0	0	0	0	0.0568969
DDB_G0267224	EAL73849	DDB_G0267224			297	1	38714	39010	-1	0	0	0	0	0	0	0	0	0	0.124328	0
DDB_G0267226	EAL73850	DDB_G0267226			261	1	39234	39494	-1	0.460807	0	0	0.0913906	0	0.132307	0	0	0	0	0
DDB_G0267228	EAL73851	DDB_G0267228_TE		DDT-B	2160	1	39890	42049	1	0	0	0	0	0	0	0	0	0	0	0
DDB_G0267230	EAL73852	DDB_G0267230			771	1	42193	43179	1	0	0	0	0	0	0	0	0	0	0	0
DDB_G0267232	EAL73853	DDB_G0267232		unknown (not in dictyBase)	138	1	45035	45172	-1	0	0	0	0	0	0	0	0	0	0	0
DDB_G0267234	EAL73854	DDB_G0267234		unknown (not in dictyBase)	318	1	45329	45646	-1	0	0	0	0	0	0	0	0	0	0	0
DDB_G0267242	EAL73858	DDB_G0267242_RTE		DIRS1 ORF1 fragment	845	1	55333	56177	-1	0.948881	1.13791	0.905847	0.16937	0.479354	0.245199	0.122317	0	0	0	0
DDB_G0267246	EAL73816	DDB_G0267246_RTE		DIRS1 ORF1	1008	1	60063	61070	-1	0.715897	2.31662	1.21499	0.283964	0.234406	0.205549	0.205076	0	0	0.0732648	0.108375
DDB_G0267250	EAL73818	DDB_G0267250_TE		DDT-B	2451	1	63591	66041	1	0	0	0	0	0	0	0	0.0191462	0	0	0
DDB_G0267252	EAL73819	DDB_G0267252			771	1	66189	67191	1	0	0	0	0	0	0	0.0670286	0	0	0.383144	0.673022
DDB_G0267264	EAL73825	DDB_G0267264_RTE		DIRS1 ORF1 fragment	438	1	56374	56811	-1	0	1.25445	0.815538	0.163376	0.616521	0.157681	0	0.428559	0.194535	0	0
DDB_G0267270	EAL73803	DDB_G0267270_RTE		DIRS1 ORF1 fragment	276	1	88569	88844	-1	0	2.15665	1.10933	0.0864237	0.122299	0.250233	0	0	0	0	0
DDB_G0267272	EAL73804	DDB_G0267272_RTE		DIRS1 ORF2 fragment	831	1	89316	90391	1	0.530677	3.25085	33.7125	0.688893	0.934241	0.955765	0.559701	0.112942	0.153802	0.08887	0.0328646
DDB_G0267274	EAL73805	DDB_G0267274_TE		DDT-A	1212	1	90719	92580	1	0	0	0	0	0	0	0	0	0	0	0
DDB_G0267276	EAL73806	DDB_G0267276		unknown (not in dictyBase)	276	1	92626	93641	-1	0	0	0	0	0	0	0	0	0	0	0
DDB_G0267278	EAL73807	DDB_G0267278_TE		DDT-A	543	1	94094	94636	-1	0	0	0	0	0	0	0	0	0	0	0
DDB_G0267280	EAL73808	DDB_G0267280_TE		DDT-A	1284	1	94704	96086	-1	0	0	0	0	0	0	0	0	0	0	0
DDB_G0267284	EAL73810	DDB_G0267284		unknown (not in dictyBase)	186	1	98859	99044	-1	0	0	0	0	0	0	0	0	0	0	0
DDB_G0267286	EAL73811	DDB_G0267286			273	1	100754	101026	-1	0	0	0	0	0	0	0	0	0	0	0
DDB_G0267290	EAL73782	DDB_G0267290		unknown (not in dictyBase)	162	1	103527	103933	-1	0.494941	0.282638	1.25998	0.736202	0.416722	1.06581	0	0	0.262982	0	0
DDB_G0267294	EAL73784	DDB_G0267294_RTE		DIRS1 ORF2 fragment	2265	1	105880	108144	1	0.0707995	0.161721	0.405531	0	0	0	0	0	0.0188093	0	0
DDB_G0267296	EAL73785	DDB_G0267296_RTE		DIRS1 ORF2 fragment	537	1	108593	109261	-1	0.0746559	0.17053	0.28508	0.0444189	0	0	0	0	0	0	0
DDB_G0267298	EAL73786	DDB_G0267298_TE		DDT-A	417	1	109429	109997	-1	0	0	0	0	0	0	0	0	0	0	0
DDB_G0267302	EAL73788	DDB_G0267302_TE		DDT-A	183	1	113142	113324	-1	0	0	0	0	0	0	0	0	0	0	0
DDB_G0267306	EAL73790	DDB_G0267306_RTE		Skipper GAG-PRO-POL	3462	1	117148	121209	-1	0.463203	0.476125	0.397976	0.103349	0.12675	0.0797971	0.104493	0.162659	0.0738355	0.266648	0.339212
DDB_G0267308	EAL73791	DDB_G0267308_RTE		Skipper GAG-PRO	411	1	121433	121843	-1	0	0.22281	0	0	0	0	0.25148	0	0.310971	0.089843	0
DDB_G0267310	EAL73792	DDB_G0267310_RTE		Skipper GAG-PRO	519	1	121880	122398	-1	0	0	0.196645	0	0.0650376	0	0.0995743	0	0.164174	0.355737	0.36835
DDB_G0267312	EAL73793	DDB_G0267312		unknown (not in dictyBase)	138	1	122800	123098	-1	0	0	0	0	0	0	0	0	0	0	0
DDB_G0267318	EAL73796	DDB_G0267318		unknown (not in dictyBase)	147	1	125994	126140	-1	0	0	0	0	0	0	0	0	0	0	0
DDB_G0267320	EAL73797	DDB_G0267320		unknown (not in dictyBase)	159	1	126335	126493	-1	0	0	0	0	0	0	0	0	0	0	0
DDB_G0267324	EAL73799	DDB_G0267324_RTE		DIRS1 ORF1	1008	1	128570	129577	1	0.954529	2.31662	1.01249	0.236636	0	0.650905	0	0.139664	0	0.14653	0.0541875
DDB_G0267332	EAL73772	DDB_G0267332		unknown	531	1	137038	137749	-1	0	0	0	0	0	0	0	0	0	0	0
DDB_G0267336	EAL73774	DDB_G0267336_TE		DDT-B	789	1	142027	144884	-1	0.152434	0	0	0	0	0	0	0	0	0	0
DDB_G0267344	EAL73778	DDB_G0267344			1011	1	149314	151160	1	0.039654	0	0	0	0	0	0	0	0	0	0
DDB_G0267346	EAL73779	DDB_G0267346			621	1	151286	152888	1	0.0645575	0.0737317	0.0821729	0	0	0	0	0	0	0	0
DDB_G0267348	EAL73780	DDB_G0267348_TE		DDT-A	606	1	153529	154134	-1	0	0	0	0	0	0	0	0	0	0	0
DDB_G0267350	EAL73781	DDB_G0267350_TE		DDT-A	546	1	154265	154810	-1	0	0	0	0	0	0	0	0	0	0	0
DDB_G0267352	EAL73765	DDB_G0267352_TE		DDT-A	2442	1	158583	161024	1	0	0	0	0	0	0	0	0.0192167	0	0.317541	0.234857
DDB_G0267354	EAL73766	DDB_G0267354_TE		DDT-A	663	1	161143	162112	1	0.544211	0.552487	0.384837	0.575636	0.509118	0.729187	0.467684	0.353901	0.064258	36.3128	31.1826
DDB_G0267358	EAL73768	DDB_G0267358_RTE		Skipper GAG-PRO	1149	1	167225	168373	-1	0	0	0	0	0	0	0.0899549	0	0.0741568	0	0
DDB_G0267364	EAL73771	DDB_G0267364_RTE		Skipper GAG-PRO	441	1	173832	174272	-1	0	0	0	0	0	0	0	0	0	0	0
DDB_G0267366	EAL73761	DDB_G0267366_RTE		Skipper GAG-PRO-POL	2337	1	186570	188939	-1	0	0.117554	0.131013	0.336819	0.0577741	0.11821	0.0442269	0.461843	0.127609	0.663616	0.280467
DDB_G0267370	EAL73763	DDB_G0267370_TE		DDT-A	573	1	191815	192624	-1	0	0.479449	0	0.0416282	0	0	0	0	0	1.80439	1.52519
DDB_G0267372	EAL73764	DDB_G0267372_RTE		TRE5-A ORF1	644	1	193516	194159	1	0	0	0	0	0	0	0	0	0	0	0
DDB_G0267392	EAL73148	plbG	DG1067, PLB	phospholipase B-like protein	1797	1	1331239	1333035	-1	0	0	0	0.504403	0.131487	0.192166	0	0.522284	0	2.23978	2.06691
DDB_G0267410	EAL73157	pslA		unknown	3819	1	1603473	1607291	-1	0.104976	0.0359681	0.0935338	0.281064	0.106063	0.198929	0.297706	0.479225	0.423911	1.6147	1.1442
DDB_G0267414	EAL73159	repD	RAD3, TFIIH-XPD, ERCC2, XPD	transcription factor IIH component	2331	1	833130	835460	-1	0.0515962	0.0589284	0	0.624208	0.318575	0.666645	0.155192	0.56369	0.219321	9.31454	9.11522
DDB_G0267434	EAL73169	DDB_G0267434		unknown	2460	1	1260113	1262650	1	0	0	0	0	0	0.0140375	0	0	0	0.0150104	0
DDB_G0267466	EAL73186	cupA		calcium up-regulated protein, ricin B lectin domain-containing protein	1272	1	1122624	1123895	1	0.504279	1.40386	1.12329	0.206275	0.132683	0.0542959	0	0.0368925	0	0.928943	0.558234
DDB_G0267488	EAL73197	DDB_G0267488			2040	1	210356	212554	1	0.0196521	0	0	0.327393	0.198556	0.13542	0.96265	0.253039	0.375909	3.78305	3.89577
DDB_G0267494	EAL73200	DDB_G0267494			603	1	217763	218365	1	0	0	0.0846258	0.0791142	0.279888	0.229069	0	0	0.0706518	1.77585	1.76635
DDB_G0267510	EAL73208	DDB_G0267510		coiled-coil domain containing protein	669	1	256535	257366	-1	0	0.0684415	0.610217	0.0713092	0.0504552	0.0516177	0	0	0	4.85716	5.91932
DDB_G0267518	EAL73212	DDB_G0267518		unknown (not in dictyBase)	168	1	267999	268166	1	0	0	0	0	0	0	0	0	0	0	0
DDB_G0267520	EAL73213	DDB_G0267520		unknown (not in dictyBase)	252	1	268383	269017	1	0.159088	0.181696	0.202498	0	0	0	0	0	0	0.586119	0.108375
DDB_G0267522	EAL73214	DDB_G0267522			1128	1	269690	270976	-1	0	0	0	0	0	0.0306137	0.0458148	0.0416022	0	0.982061	1.01688
DDB_G0267532	EAL73219	DDB_G0267532			2658	1	283495	286152	1	0.0754142	0.241168	0.211182	0.708947	0.33018	0.454713	0	0	0	0.0138922	0.0205497
DDB_G0267542	EAL73224	DDB_G0267542			228	1	303809	304036	1	0	0	0	0.104618	0	0	0	0	0	0	0
DDB_G0267550	EAL73228	DDB_G0267550			1404	1	323194	324597	1	0.856628	2.02195	1.74459	0.526667	0.120208	0.368934	0.147234	0.0668479	0.0303441	0	0
DDB_G0267554	EAL73230	DDB_G0267554			966	1	325873	326929	1	0	0.0473989	0	0	0	0.107243	0.374486	0.0485789	0.264615	0.344026	0.452348
DDB_G0267558	EAL73232	DDB_G0267558		unknown (not in dictyBase)	1011	1	331477	332578	1	0	0	0	0.0235934	0	0	0.0511168	0	0.0421395	0.255666	0.783388
DDB_G0267564	EAL73235	DDB_G0267564			1563	1	341837	343496	1	0	0.0292945	0	0.030522	0	0	0	0.150119	0.0272572	0.141748	0.227151
DDB_G0267566	EAS66945	DDB_G0267566		NEK family protein kinase DDB_G0267566	2535	1	343868	346712	-1	0.585143	0.108372	0.684418	1.27968	0.612508	1.02166	0	0.0185117	0	0	0
DDB_G0267576	EAL73241	DDB_G0267576		p53 and DNA damage-regulated protein 1	447	1	366936	367540	1	0.0896873	0	0.456639	0	0	0.0772533	0	0	0	0.0826073	0.855363
DDB_G0267596	EAL73251	DDB_G0267596			5139	1	390446	395584	-1	0.101415	0.222745	0.139018	0.0696233	0.177344	0.154552	0.0201125	0.100447	0.0331606	1.77478	1.48271
DDB_G0267602	EAL73254	DDB_G0267602			5424	1	400350	405975	-1	0.206955	0.0590914	0.235202	0.0615673	0.0248927	0.0827653	0.0952786	0.0865178	0.00785455	1.04159	1.2185
DDB_G0267604	EAL73255	mserS	serRS, seryl-tRNA synthetase, mitochondrial, seryl-tRNA synthetase, serine-tRNA ligase	serine-tRNA ligase, mitochondrial	1578	1	406648	408225	-1	0	0	0	0.0302319	0.0427814	0	0.523996	0.297384	0.0539963	12.9169	13.1534
DDB_G0267606	EAL73256	fcf1	UTP24	FCF1 family protein, PINc domain-containing protein	585	1	408722	409582	1	0	0	0	0.815485	0.0577	0.236118	0.265021	0.0802175	0	11.4879	11.3911
DDB_G0267608	EAL73257	DDB_G0267608			672	1	409670	410341	-1	0.0596581	0	0	0.177477	0.25115	0.0513872	0.307614	0.139664	0	7.52796	4.9988
DDB_G0267610	EAL73258	DDB_G0267610		NAD-dependent epimerase/dehydratase family protein	924	1	411512	412435	-1	0.0433877	0.0495534	0	0	0	0.0373725	0	0	0	0	0.0295568
DDB_G0267612	EAL73259	DDB_G0267612			630	1	413651	414280	1	0.318176	0	0.080999	0.492203	0.7501	0.383691	0.0820303	0.595901	0	0.527507	0.1734
DDB_G0267616	EAL73261	DDB_G0267616			2247	1	427853	430458	1	0	0.0203771	0.02271	0.0955391	0.015022	0.0153681	0	0.18796	0	8.01942	8.31348
DDB_G0267618	EAL73262	DDB_G0267618_ps		pseudogene	1326	1	434296	435920	1	0	0	0	0	0	0	0	0	0	0	0
DDB_G0267626	EAL73266	DDB_G0267626		unknown (not in dictyBase)	156	1	441074	441229	-1	0	0	0	0	0	0	0	0	0	0	0.175067
DDB_G0267628	EAL73267	rad54_ps		pseudogene	123	1	441857	441979	-1	0	0	0	0	0	0	20.5876	0.763044	6.58096	0	0
DDB_G0267634	EAL73270	DDB_G0267634			2901	1	448892	451792	1	0	0	0	0	0.0116355	0	0.0534427	0	0.0293713	0	0
DDB_G0267642	EAL73274	DDB_G0267642			1428	1	484012	485684	1	0	0	0	0	0	0.0241822	0	0	0.0596681	0.362015	0.286875
DDB_G0267654	EAL73280	tgrO2		immunoglobulin E-set domain-containing protein	2673	1	511341	514098	1	0	0.0171296	0.0190907	0.0803129	0.0252559	0.0129189	0	0	0	0	0
DDB_G0267656	EAL73281	l2hgdh		L-2-hydroxyglutarate dehydrogenase	1341	1	518710	520050	1	0	0	0	0.0355748	0	0.0257511	0	0	0	6.41584	7.14839
DDB_G0267658	EAL73282	DDB_G0267658			3042	1	523164	526205	1	0.131789	0.0752587	0.184524	0.0548884	0.0221923	0.0794627	0.0169885	0	0	0.376295	0.296268
DDB_G0267660	EAL73283	DDB_G0267660			1011	1	526607	527617	-1	0	0	0	0	0	0	0	0.0464166	0	0	0
DDB_G0267662	EAL73284	DDB_G0267662			1005	1	527773	528777	1	0.0398908	0.0911192	0	0.0474685	0	0.103081	0	0.233469	0.0423911	1.39619	2.1468
DDB_G0267672	EAL73289	DDB_G0267672			1995	1	538843	541233	1	0	0	0	0	0	0	0	0	0	0	0.027379
DDB_G0267676	EAL73291	DDB_G0267676			1986	1	548246	550335	-1	0.201864	0.207496	0.179862	0.0600527	0.0169962	0.0347756	0.31226	0.141774	0.214517	0.818087	0.577564
DDB_G0267678	EAL73292	tgrO_ps2		pseudogene	333	1	556942	557274	1	0	0	0	0	0.101365	0	0	0	0.127937	0.110887	0.0820136
DDB_G0267684	EAS66946	DDB_G0267684		putative cell surface glycoprotein	2295	1	561516	564086	1	0	0	0	0.0103934	0	0	0	0	0	0	0
DDB_G0267688	EAL73297	cpnD		phospholipid-binding protein, copine D	1593	1	578409	580066	-1	0.0754995	0.229943	0.224235	0.718733	0.169514	0.325162	0.778593	0.795377	0.160463	12.4476	12.8066
DDB_G0267692	EAL73299	DDB_G0267692		EGF-like domain-containing protein	3549	1	600250	604291	1	0.0225924	0.116113	0.028757	0.0739313	0.066577	0.0583808	0.422286	0.700801	0.348123	2.3306	2.36245
DDB_G0267694	EAL73300	DDB_G0267694			1704	1	611485	613188	-1	0	0	0	0	0	0	0	0	0	0.0216699	0.0320546
DDB_G0267700	EAL73303	DDB_G0267700			1083	1	624602	625684	-1	0	0	0.0471185	0.0220249	0	0	0	0	0	0	0
DDB_G0267702	EAL73304	DDB_G0267702			846	1	625985	626830	-1	0	0	0	0.028195	0.039899	0	0	0	0	0	0
DDB_G0267716	EAL73311	DDB_G0267716			1530	1	678047	679663	-1	0	0	0	0.171492	0.0441236	0.0451401	0.337772	0.0613428	0.0278451	0	0.01785
DDB_G0267720	EAL73313	DDB_G0267720			1053	1	698211	699346	1	0.114217	0.0434828	0.0484609	0.0453047	0.0961667	0.229559	0.0981559	0.579349	0.0404587	5.36524	4.95376
DDB_G0267724	EAL73315	DDB_G0267724			2730	1	700627	703356	1	0	0	0	0	0	0	0	0	0	0.0270516	0.0900347
DDB_G0267726	EAL73316	uduA2		unknown protein UduA2	525	1	711088	711951	1	0.305449	0	0.291596	0.454342	0	0.131551	0	0.625696	0	3.44638	3.3813
DDB_G0267728	EAL73317	uduA3		unknown protein UduA3	528	1	713027	713821	1	0	0	0	0.090352	0	0	0	0.355509	0	6.71372	5.79314
DDB_G0267736	EAL73321	DDB_G0267736_RTE		TRE5-B ORF2 fragment	684	1	734616	735299	-1	0	0	0	0	0	0	0	0	0.12457	0.107969	0
DDB_G0267738	EAL73322	DDB_G0267738		unknown (not in dictyBase)	138	1	735466	735603	1	0	0	0	0	0	0	0	0	0	0	0
DDB_G0267740	EAL73323	DDB_G0267740			2616	1	746953	749568	-1	0	0	0	0	0	0	0	0	0	0.0141152	0
DDB_G0267742	EAL73324	DDB_G0267742		putative acylaminoacyl-peptidase	2334	1	764516	767051	1	0.137413	0.0196176	0.415406	0.0102198	0	0	0	0	0	0.0316414	0.0117012
DDB_G0267748	EAL73327	cdc45		cell division cycle protein 45	1935	1	776324	778499	-1	0	0.0236627	0.0527435	0.0616355	0.174442	0.0535383	0.133538	0.0727554	0.0220171	12.0222	10.4867
DDB_G0267750	EAL73328	DDB_G0267750			2937	1	780178	783237	1	0.0136501	0	0.0173747	0.113701	0.0114929	0	0.0175959	0	0.0145056	0.691488	0.61372
DDB_G0267752	EAL73329	DDB_G0267752		Anoctamin-5	2325	1	783552	786233	1	0	0	0	0	0.0145181	0	0	0	0	0.0635277	0.117465
DDB_G0267756	EAL73331	DDB_G0267756			546	1	788307	788933	-1	0.0734253	0	0	0.611614	0	0.252983	0	0.601631	0.780276	6.35713	6.65256
DDB_G0267758	EAL73332	DDB_G0267758		type A von Willebrand factor (VWFA) domain-containing protein	2637	1	789209	791845	-1	0.015203	0	0.0193513	0.108546	0.115203	0.0523811	0.783907	0.605053	0.242338	0.714145	0.952813
DDB_G0267762	EAL73334	DDB_G0267762			1635	1	795721	797355	-1	0	0	0	0	0	0	0	0	0	0.0225844	0
DDB_G0267764	EAL73335	DDB_G0267764			1227	1	799346	800788	-1	0.0326734	0	0	0.524881	0.137549	0.168862	0	0	0.0347213	0.120376	0.022258
DDB_G0267766	EAL73336	gfm2		mitochondrial translation elongation factor G	2298	1	806804	809101	-1	0	0	0	0	0.0146887	0.0150271	0	0.0408418	0	10.782	11.421
DDB_G0267768	EAL73337	DDB_G0267768		metal-dependent protein hydrolase domain-containing protein	990	1	809267	810455	1	0	0	0	0.0481877	0.136382	0	0	0.0474012	0.0430334	31.368	29.2692
DDB_G0267770	EAL73338	DDB_G0267770			1593	1	820114	821706	1	0.0251665	0.114971	0.0320335	0	0.0211893	0.0433549	0.0324414	0	0	0.0463597	0.222873
DDB_G0267772	EAL73339	DDB_G0267772			237	1	824718	825057	1	0	0	0	0	0	0	0	0	0	0	0
DDB_G0267778	EAL73342	DDB_G0267778_RTE		TRE3-C ORF1	873	1	835920	836792	1	0	0	0	0	0.038665	0	0	0	0	0	0.0625671
DDB_G0267780	EAL73343	DDB_G0267780_RTE		TRE3-C ORF2	3294	1	836942	840235	1	0.18256	0.444808	0.38729	0.637237	1.17844	1.12172	0.282399	0.185202	0.0388006	0.123309	0.240439
DDB_G0267782	EAL73344	DDB_G0267782		unknown (not in dictyBase)	141	1	848927	849067	1	0	0	0	0	0	0	0	0	0	0	0
DDB_G0267802	EAL73354	DDB_G0267802			156	1	897809	898549	-1	0	0	0	0	0	0	0	0	0	0	0
DDB_G0267806	EAL73356	ampA_ps		pseudogene	129	1	902462	902590	-1	0.310777	0	0	0.369813	0.261663	0	0	0.363777	0	0	0
DDB_G0267812	EAL73359	DDB_G0267812			810	1	909280	910089	1	0	0	0	0	0	0	0	0	0.0525964	0	0
DDB_G0267814	EAL73360	DDB_G0267814			1605	1	910680	912284	1	0.0499566	0.228224	0.31794	0.861975	0.231339	0.451823	0.321988	0.672477	0.291984	5.84366	6.22782
DDB_G0267818	EAL73362	DDB_G0267818			3783	1	914771	918553	-1	0.0105975	0.0242069	0.0269783	0.0378318	0.0713815	0.0182565	0.532774	0.148857	0.146402	3.07468	3.10429
DDB_G0267820	EAL73363	DDB_G0267820			1098	1	919584	920681	-1	0.036512	0	0.0464748	0.0868959	0.0307418	0.1258	0	0.0427388	0.0388006	1.07615	2.03958
DDB_G0267824	EAL73365	DDB_G0267824			1509	1	922136	923726	-1	0	0	0	0.363564	0.111844	0.137305	0.136989	0.155491	0.0846979	9.1029	9.55597
DDB_G0267826	EAL73366	DDB_G0267826			1572	1	924216	925787	-1	0	0	0.0324614	0.804202	0.687115	0.702946	0	0	0.0271012	0.234895	0.0173731
DDB_G0267856	EAL73381	DDB_G0267856		FNIP repeat-containing protein	2493	1	974099	976591	1	0.257298	0.0918319	0.245629	0.0191359	0.0135397	0.0692584	0.0414594	0.0376472	0	0.414727	0.262917
DDB_G0267858	EAL73382	DDB_G0267858			2496	1	977722	980295	1	0.0160618	0	0	0.133791	0.0405703	0.013835	0	0	0.0170685	2.47058	2.84485
DDB_G0267860	EAL73383	DDB_G0267860			642	1	983481	984122	-1	0	0	0	0.111462	0.0525771	0	0	0	0	0	0
DDB_G0267862	EAL73384	DDB_G0267862		unknown	870	1	984537	985406	1	0	0	0	0.0274172	0	0	0.0594012	0	0.0979381	0.169772	0.0627828
DDB_G0267864	EAL73385	DDB_G0267864			951	1	985707	986657	-1	0	0.0481466	0	0	0	0	0.0543418	0.0493451	0.0447982	0.0388281	0.0574354
DDB_G0267872	EAL73389	DDB_G0267872		NOL1/NOP2/Sun family protein	2043	1	1012281	1014423	-1	0.0784928	0.156883	0.124888	0.0583772	0.016522	0.0169027	0	0.0229698	0	1.19289	1.14964
DDB_G0267876	EAL73391	DDB_G0267876		coiled-coil domain-containing protein	561	1	1024145	1024920	-1	0	0	0	0	0	0	0	0	0	0.0658208	0
DDB_G0267878	EAL73392	DDB_G0267878			2850	1	1025189	1028129	1	0	0	0	0	0	0	0.126931	0.0329314	0.149484	0.0518252	0.0191653
DDB_G0267880	EAL73393	DDB_G0267880		GCN5-related N-acetyltransferase	570	1	1028328	1028897	1	0	0	0	0	0.0592185	0	0	0.0823285	0	1.16607	1.72487
DDB_G0267910	EAL73408	DDB_G0267910			1614	1	1106720	1108333	-1	0.571298	1.02128	1.1382	0.60593	0.209136	0.406513	0.544327	0.639652	0.158376	0.617713	0.406104
DDB_G0267912	EAL73409	DDB_G0267912		unknown (not in dictyBase)	159	1	1112268	1112426	-1	0	0	0	0	0	0	0	0	0	0	0
DDB_G0267920	EAL73413	DDB_G0267920			372	1	1121667	1122038	1	0	0	0	0	0	0	0	0	0	0	0
DDB_G0267922	EAL73414	DDB_G0267922_ps		pseudogene	273	1	1125063	1125549	-1	0	0	0	0	0	0	0	0	0	0	0
DDB_G0267926	EAL73416	DDB_G0267926		unknown (not in dictyBase)	132	1	1133623	1135179	-1	0	0	0	0	0	0	0	0	0	0	0
DDB_G0267932	EAL73419	DDB_G0267932			156	1	1145056	1145211	1	0	0	0	0	0	0	0	0	0	0.236702	0.175067
DDB_G0267934	EAL73420	fnkB	FNIPK-B	FNIP repeat-containing protein, protein kinase, STE group, FNIPK subfamily protein kinase	1593	1	1147906	1149691	-1	0.553663	1.26469	0.512536	1.33265	0.423786	0.802067	0.0324414	0.382959	0	0	0
DDB_G0267936	EAL73421	DDB_G0267936		hssA/2C/7E family protein	246	1	1152289	1152619	1	0.814842	0	0.207436	2.03623	0	0.140375	0.84031	0	0	0	0
DDB_G0267938	EAL73422	DDB_G0267938			3546	1	1153178	1156723	1	0.0113058	0	0.0143907	0.0336336	0.0285571	0.0292151	0.116591	0.105871	0.240288	1.16629	1.13986
DDB_G0267944	EAL73425	DDB_G0267944		unknown (not in dictyBase)	153	1	1166420	1166963	1	0.262028	0	0	0	0.220618	0.225701	0	0.306714	0	0	0
DDB_G0267954	EAL73430	DDB_G0267954		putative RNA modifying methyltransferase	1302	1	1175758	1177189	1	0	0	0	0.0183202	0.0259251	0.132612	0.674765	0.648764	0.490819	2.07032	1.9927
DDB_G0267958	EAL73432	DDB_G0267958		bromodomain-containing protein, SMAD/FHA domain-containing protein, BRD group protein	2190	1	1179370	1181659	1	0.018306	0	0	0.0544588	0.0924781	0.0946088	0.42476	0.257136	0.350162	21.582	21.8484
DDB_G0267960	EAL73433	cog4		oligomeric Golgi complex component	2736	1	1187972	1190807	-1	0.0293057	0.133881	0.130558	0.0610272	0.0370115	0.0126214	0.113331	0.0343035	0.108999	2.7937	2.71508
DDB_G0267964	EAL73435	DDB_G0267964		unknown	378	1	1199077	1199454	-1	0	0	0	0.063103	0.0892977	0.274065	0.683586	2.35878	1.01436	0	0
DDB_G0267968	EAL73437	DDB_G0267968			1698	1	1207158	1209051	1	0	0	0	0.0140477	0.019879	0.020337	0.0304353	0	0	0.130479	0.0160839
DDB_G0267970	EAL73438	DDB_G0267970			162	1	1209177	1209413	-1	0	0	0	0	0	0	0	0	0	0	0
DDB_G0267972	EAL73439	DDB_G0267972		unknown (not in dictyBase)	273	1	1212397	1212742	1	0	0	0	0	0	0	0	0	0	0	0
DDB_G0267974	EAL73440	DDB_G0267974			2865	1	1214003	1217095	-1	0.0139931	0	0.0356226	0.0416282	0.0117817	0	0	0.032759	0	8.75127	9.78984
DDB_G0268000	EAL73453	psiB		PA14 domain-containing protein	1659	1	1276791	1278869	1	0.338314	0.0827982	0.215314	1.84037	1.24112	0.978309	0.0934522	0.367724	0.10272	0.890307	0.625557
DDB_G0268012	EAL73459	DDB_G0268012		response regulator receiver domain-containing protein	1149	1	1302705	1303853	-1	0.558262	0.239099	0.66618	2.03445	0.822564	0.901624	0	0.816836	0.111235	0.54633	0.213921
DDB_G0268022	EAL73464	DDB_G0268022			522	1	1318763	1319387	-1	0	0	0	0	0	0	0	0	0	4.24431	3.50537
DDB_G0268046	EAL73476	DDB_G0268046			138	1	1352853	1352990	1	0	0	0	0.172847	0.244598	0.250233	0	0	0	1.87303	2.96853
DDB_G0268048	EAL73477	DDB_G0268048		UPF0172 protein	579	1	1353351	1354182	-1	0	0	0.264401	0.0411968	0	0.0596411	0	0.162098	0	2.67853	2.26408
DDB_G0268050	EAL73478	DDB_G0268050			723	1	1354807	1355529	-1	0	0	0	0.0989748	0	0	0	0	0	0	0
DDB_G0268054	EAL73480	DDB_G0268054			360	1	1365318	1365947	-1	0.111362	0	0	0	0	0	0	0	0	1.12828	1.2138
DDB_G0268058	EAL73482	alrC		aldo-keto reductase	966	1	1371493	1372547	-1	0	0	0	0	0	0	0	0.0485789	0	0	0
DDB_G0268066	EAL73486	DDB_G0268066		putative ATPase	2595	1	1394864	1397458	1	0	0.0529334	0.039329	0.0919188	0.0390226	0.0931505	0.0199149	0.0361674	0	2.76052	2.66264
DDB_G0268072	EAL73489	DDB_G0268072		unknown	2187	1	1404967	1408062	1	0	0.0837446	0.0466661	0.0327201	0.0154342	0.0473693	0	0	0	0	0
DDB_G0268082	EAL73494	DDB_G0268082			294	1	1428341	1428634	1	0	0	0	0.0811324	0	0.117457	0.175779	0	0	0.251194	0.0928929
DDB_G0268086	EAL73496	DDB_G0268086			186	1	1432461	1432727	1	0.646616	0	1.09741	0.128242	0	0	0	0.252297	0.229049	0	0
DDB_G0268094	EAL73500	DDB_G0268094			1149	1	1446577	1447961	1	0.0697828	0.0796995	0.088824	0.0415195	0.0587546	0.0601083	0	0.122525	0.0370784	0.0964112	0.308996
DDB_G0268096	EAL73501	DDB_G0268096			1128	1	1448032	1449159	-1	0	0	0	0.0634387	0	0	0	0.124806	0.151075	0.818384	1.13794
DDB_G0268106	EAL73506	DDB_G0268106			387	1	1463479	1463865	-1	0	0.828195	0	1.0478	0.087221	1.42769	0	0	0	0	0
DDB_G0268116	EAL73511	DDB_G0268116		TPR repeat-containing protein	1113	1	1479679	1480888	-1	0.0720399	0.0411387	0.0458485	0.642936	0.212293	0.341289	0.278593	0.0421628	0.344499	5.14236	4.66217
DDB_G0268120	EAL73513	DDB_G0268120_ps		pseudogene	273	1	1484124	1484396	-1	0	0	0	0	0	0.126492	0	0	0	0	0
DDB_G0268124	EAL73515	DDB_G0268124_ps		pseudogene	351	1	1488640	1488990	-1	0	0	0	0	0.0961667	0	0	0	0	1.36761	0.622462
DDB_G0268126	EAL73516	DDB_G0268126	hps4	Hermansky-Pudlak syndrome 4 protein ortholog	1653	1	1489512	1491326	-1	0.024253	0.0553991	0.154354	0.331892	0.102101	0.376031	0.125055	0.170335	0.180412	2.81465	2.4287
DDB_G0268128	EAL73517	DDB_G0268128_RTE		TRE3-B ORF2	192	1	1507711	1507902	-1	0	0	0	0	0	0	0	0	0	0	0
DDB_G0268130	EAL73518	DDB_G0268130			1626	1	1512409	1514206	1	0.0246557	0	0	0.0293394	0.0415185	0	0.031783	0.144303	0	18.8261	19.5675
DDB_G0268136	EAL73521	DDB_G0268136			972	1	1527025	1528102	1	0	0	0.0524994	0.14724	0	0	0	0	0	0	0
DDB_G0268138	EAL73522	DDB_G0268138	gsta1, putative glutathione transferase	putative glutathione S-transferase alpha-1	609	1	1528262	1528973	1	0	0	0.0837921	0	0	0	0	0	0	61.1787	59.6437
DDB_G0268146	EAL73526	DDB_G0268146			1053	1	1536630	1537772	1	0	0	0	0	0	0	0	0	0	0.561071	0.518718
DDB_G0268148	EAL73527	DDB_G0268148			1038	1	1538303	1539435	1	0	0.0441112	0.0491612	0	0.0650376	0.033268	0	0	0	3.27278	2.57845
DDB_G0268150	EAL73528	DDB_G0268150_ps		pseudogene	357	1	1539560	1539916	1	0	0	0	0	0	0	0	0	0	0	0
DDB_G0268152	EAL73529	DDB_G0268152			2463	1	1542257	1544719	-1	0.016277	0	0	0.0096845	0.0274093	0.0560816	0	0	0	0	0.0554416
DDB_G0268156	EAL73531	tsin	torsin	putative torsin-related ATPase	1461	1	1548695	1550155	-1	0.0274403	0.313398	0.209566	0.604078	0.231037	0.47272	0.176862	0.995718	0.379083	3.15926	3.15912
DDB_G0268158	EAL73532	DDB_G0268158		PHD zinc finger-containing protein	2067	1	1574564	1576904	1	0	0	0	0.311577	0.718529	0.651551	0.025002	0.113515	0.0824442	11.6297	12.9748
DDB_G0268170	EAL73538	DDB_G0268170		hssA/2C/7E family protein	273	1	1593660	1594019	-1	0	0	0	3.14544	0.741858	2.65632	0	0	0	0.811549	0
DDB_G0268172	EAL73539	DDB_G0268172		hssA/2C/7E family protein	264	1	1596761	1597122	-1	0	0	0	1.71669	0	0.261608	0	0	0.161375	0.139869	0.103449
DDB_G0268176	EAL73541	DDB_G0268176			1434	1	1600589	1602124	-1	0	0.0319298	0	0	0.0235387	0	0	0	0	0.43775	0.22854
DDB_G0268178	EAL73542	jcdB		transcription factor jumonji, jmjC domain-containing protein	861	1	1602467	1603407	1	0	0	0	0	0	0	0	0	0	0	0.0317195
DDB_G0268188	EAL73547	DDB_G0268188			3144	1	1633311	1636454	1	0.0127513	0	0	0	0	0	0.164374	0.014926	0.0271012	0	0.0173731
DDB_G0268202	EAL73554	DDB_G0268202			195	1	1682868	1683162	-1	0	0	0	0.244645	0	0	0	0	0	2.27234	2.80108
DDB_G0268204	EAL73555	gnt9		GlcNAc transferase, glycosyltransferase, beta-1,6-N-acetylglucosaminyltransferase, core-2/I-branching enzyme	1896	1	1683897	1685943	1	0.211446	0.45884	0.376799	0.616452	0.160227	0.327837	0	0	0.02247	0.389509	0.20166
DDB_G0268206	EAL73556	DDB_G0268206			894	1	1686758	1687651	1	0.0448436	0	0	0	0	0	0	0	0	0	0.0305487
DDB_G0268208	EAL73557	DDB_G0268208			633	1	1693320	1693952	1	0	0	0	0.263777	0.319948	0.0545533	0	0.741346	0	1.22502	1.03547
DDB_G0268212	EAL73559	DDB_G0268212		putative DEAD/DEAH box helicase	1368	1	1695570	1696937	-1	0.791254	0.702876	0.708741	0.261545	0.197395	0.302914	0	0	0	0.944731	0.818517
DDB_G0268234	EAL73570	DDB_G0268234			840	1	1732577	1733416	-1	0	0	0	0.0851891	0	0	1.41502	0.893852	1.4201	0.131877	0.2601
DDB_G0268240	EAL73573	DDB_G0268240			324	1	1754914	1755359	-1	0.866147	0.847914	0.314996	0.0736202	0	0	0.95702	0	0	2.96316	2.10729
DDB_G0268246	EAL73576	DDB_G0268246		unknown	2478	1	1764265	1766742	1	0.339748	0.332596	0.432452	0.0481294	0.0681084	0.0975486	0.0417103	0.0378751	0.0859626	0.163915	0.264509
DDB_G0268254	EAL73580	DDB_G0268254_ps		pseudogene	1176	1	1784155	1785979	-1	0	0	0.130177	0	0	0	0	0	0	0	0.0232232
DDB_G0268256	EAL73581	DDB_G0268256		unknown (not in dictyBase)	282	1	1786057	1786338	-1	0	0	0	0	0	0	0	0	0	0	0
DDB_G0268280	EAL73593	DDB_G0268280			3348	1	332626	336050	1	0	0	0	0	0.010082	0	0	0.0140165	0	0.352932	0.334448
DDB_G0268284	EAL73595	tgrO4		immunoglobulin E-set domain-containing protein	3117	1	348371	351563	1	0.0128618	0.0146896	0.0982279	0.382626	0.119121	0.155101	0	0.105387	0	0	0
DDB_G0268290	EAL73598	DDB_G0268290			186	1	397569	397823	-1	0	0	0	0	0	0	0	0	0	0	0
DDB_G0268292	EAL73599	DDB_G0268292			1104	1	416596	417778	-1	0	0	0	0.0216059	0	0	0	0	0	0	0
DDB_G0268294	EAL73600	DDB_G0268294_ps		pseudogene	687	1	426692	427642	-1	0	0.0666483	0	0	0	0	0	0	0	0	0
DDB_G0268296	EAL73601	DDB_G0268296		unknown (not in dictyBase)	192	1	447261	447452	1	0	0	0	0	0	0	0	0	0	0	0
DDB_G0268298	EAL73602	DDB_G0268298			396	1	447485	447880	-1	0	0	0	0	0	0	0	0	0	0	0
DDB_G0268300	EAL73603	DDB_G0268300			192	1	475634	475923	1	0	0	0	0	0	0	0	0	0	0	0
DDB_G0268304	EAL73605	tgrO3		immunoglobulin E-set domain-containing protein	3117	1	515177	518377	1	0.0385854	0.0146896	0.0654852	0.811168	0.379021	0.232652	0	0.225829	0	0	0
DDB_G0268310	EAL73608	DDB_G0268310			423	1	577816	578337	1	0	0.108244	0	0	0	0.0816364	0	0	0	0	0
DDB_G0268312	EAL73609	DDB_G0268312			201	1	580421	580716	-1	0	0	0	0	0	0.687208	0	0	0	0.734835	0.40762
DDB_G0268314	EAL73610	DDB_G0268314			3615	1	604725	608840	1	0	0	0	0	0	0	0	0	0	0.0102145	0
DDB_G0268322	EAL73614	DDB_G0268322		zinc-containing alcohol dehydrogenase (ADH)	1008	1	659396	660693	-1	0.039772	0.090848	0.253122	0.378618	0.435326	0.856454	0.46142	0.512103	0.338119	0.183162	0.541875
DDB_G0268324	EAL73615	DDB_G0268324			909	1	679845	681131	-1	0.132311	0.251856	0	0	0	0	0.795938	0.0516251	0.515549	0	0
DDB_G0268326	EAL73616	DDB_G0268326			882	1	682072	682953	-1	0.0454538	0.0519131	0	0	0.0382704	0	0.76171	0.0532055	0.144908	0	0
DDB_G0268338	EAL73622	DDB_G0268338			714	1	733269	733982	1	0	0	0	0	0	0	0	0	0	0	0
DDB_G0268340	EAL73623	DDB_G0268340_RTE		TRE3-A ORF2	3099	1	743291	746469	1	0	0	0	0	0	0.022286	0	0	0	0.0238306	0
DDB_G0268342	EAL73624	DDB_G0268342_ps		pseudogene	876	1	778920	779964	1	0	0	0	0	0	0	0	0	0	0	0
DDB_G0268344	EAL73625	DDB_G0268344			909	1	798097	799005	1	0	0	0	0.262409	0.185668	0	0	0	0	17.0207	19.7994
DDB_G0268348	EAL73627	DDB_G0268348			4065	1	868196	872344	1	0	0	0	0.00586788	0.00830369	0	0	0	0	0.227094	0.450137
DDB_G0268352	EAL73629	DDB_G0268352		EGF-like domain-containing protein	3354	1	885149	889039	1	0.0597648	0.0273031	0.0152145	0	0.010064	0.0205917	0	0	0	0.583497	0.73284
DDB_G0268362	EAL73634	DDB_G0268362			2316	1	980835	983272	1	0	0.01977	0	0.0720944	0.058298	0.0149103	0.0223139	0.121573	0.0919755	0	0
DDB_G0268366	EAL73636	DDB_G0268366			1059	1	989851	991118	1	0.0757133	0.172946	0.0481864	0.22524	0	0	0.0975998	0.0443128	0.0402295	3.24275	2.811
DDB_G0268370	EAL73638	DDB_G0268370			141	1	1000903	1001043	-1	0	0	0	0	0.239394	0.244909	0	0	0	0	0
DDB_G0268376	EAL73641	DDB_G0268376			741	1	1015734	1016551	1	0	0	0	0.0321902	0.0455527	0	0.0697424	0.253318	0.28747	0	0
DDB_G0268382	EAL73644	DDB_G0268382			393	1	1076498	1076890	1	0	0	0	0.0606945	0.171779	0	0	0	0	0	0
DDB_G0268388	EAL73647	DDB_G0268388_ps		pseudogene	1476	1	1108930	1110561	-1	0	0	0	0.032321	0	0.0701874	0	0	0	0.82557	1.29521
DDB_G0268390	EAL73648	DDB_G0268390_ps		pseudogene	1146	1	1110890	1112145	-1	0	0	0	0	0	0	0	0	0	0.0322212	0
DDB_G0268392	EAL73649	DDB_G0268392		unknown (not in dictyBase)	138	1	1133102	1133283	1	0	0	0	0	0	0	0	0	0	0	0
DDB_G0268406	EAL73656	DDB_G0268406		putative actin binding protein, profilin/allergen superfamily protein	408	1	1206080	1206733	-1	0	0	0	0	0	0	0	0	0	0	0
DDB_G0268408	EAL73657	DDB_G0268408_ps		pseudogene	558	1	1213138	1213880	1	0	0	0	0	0	0	0	0	0	0	0
DDB_G0268410	EAL73658	drnB		dicer-like protein B	4158	1	1225333	1229934	1	0.356743	0.286309	0.355905	0.309778	0.308483	0.489995	0.472296	0.620731	0.840176	1.41201	1.12973
DDB_G0268412	EAL73659	DDB_G0268412			2823	1	1253788	1257146	1	0.127812	0.145975	0.0903815	0.33798	0.239139	0.183487	0	0.0332464	0.0301828	1.39958	1.37375
DDB_G0268416	EAL73661	DDB_G0268416		unknown (not in dictyBase)	156	1	1289415	1289873	-1	0	0	0	0	0	0	0	0	0	0	0
DDB_G0268418	EAL73662	DDB_G0268418		unknown (not in dictyBase)	165	1	1294665	1294909	-1	0	0	0	0	0	0	0	0	0	0	0
DDB_G0268422	EAL73664	DDB_G0268422			486	1	1339034	1339601	1	0.0824901	0.565276	0.419995	0.539881	0.55563	0.426324	0.106336	0.289674	0	0.607827	0.224778
DDB_G0268428	EAL73667	DDB_G0268428			1878	1	1402669	1404546	1	0	0	0	0	0.0179737	0	0	0.0249879	0	0	0
DDB_G0268432	EAL73669	DDB_G0268432			2895	1	1475254	1478148	-1	0.0138481	0.015816	0	0.0494361	0.0466384	0.0238565	0	0.194517	0.0441482	0.102039	0.245276
DDB_G0268436	EAL73671	DDB_G0268436		unknown (not in dictyBase)	357	1	1488240	1488596	-1	0	0	0	0	0	0	0	0	0	0.310298	0.3825
DDB_G0268438	EAL73672	DDB_G0268438			327	1	1491471	1491797	1	0.7356	0.700113	0.468159	0	0	0	0	0	0	0	0
DDB_G0268440	EAL73673	DDB_G0268440_RTE		TRE3-B ORF2	642	1	1506583	1507224	-1	0	0	0	0.0371541	0	0	0	0	0	0	0
DDB_G0268450	EAL73678	DDB_G0268450			1779	1	1586565	1588451	1	0	0	0	0	0	0	0	0	0	0.0207563	0.0767581
DDB_G0268454	EAL73680	DDB_G0268454		unknown	246	1	1594682	1595023	-1	0	0	0	0.678742	0	0	0	0	0	1.05073	0.66611
DDB_G0268460	EAS66948	ponK		ponticulin-related protein	564	1	1599584	1600147	-1	0.142164	0	0	0.803556	0.538636	0.122455	0	0	0	0.0654707	0
DDB_G0268464	EAL73685	DDB_G0268464_RTE		TRE3-B ORF2	978	1	1691546	1692523	1	0	0	0	0	0	0	0	0	0	0	0
DDB_G0268466	EAL73686	DDB_G0268466			171	1	1756054	1756317	-1	0	0.535525	0	0	0	0	0	0	0	0	0
DDB_G0268468	EAL73687	DDB_G0268468		unknown (not in dictyBase)	363	1	1756761	1757123	-1	0	0	0	0	0	0	0	0	0	0	0
DDB_G0268470	EAL73688	DDB_G0268470_RTE		TRE5-A ORF1	1128	1	1791230	1792357	-1	0	0	0	0	0	0	0	0	0	0	0
DDB_G0268474	EAL73690	DDB_G0268474_RTE		TRE5-A ORF1	675	1	194176	194850	1	0	0	0	0	0	0	0	0	0	0	0.0809201
DDB_G0268476	EAL73691	DDB_G0268476_TE		DDT-A	1026	1	195959	196984	-1	0	0.0446271	0	0.0232485	0	0	0	0	0	0.0359897	0
DDB_G0268482	EAL73694	DDB_G0268482_ps		pseudogene	1179	1	316889	320193	1	0	0	0	0	0	0	0	0	0	0	0
DDB_G0268484	EAL73695	DDB_G0268484_ps		pseudogene	741	1	431176	433575	-1	0.973851	0.803287	0.275462	0.321902	0.182211	0.0466022	0	0	0	0.946807	0.442276
DDB_G0268490	EAL73698	tgrO1		immunoglobulin E-set domain-containing protein	2664	1	507666	510414	1	0.0150489	0	0	0.143261	0.0760237	0.0388876	0.0193991	0.0176153	0	0	0
DDB_G0268494	EAL73700	DDB_G0268494			2259	1	542006	544264	1	0.0354938	0.141882	0.248483	0	0	0.0764325	2.92825	0.477789	1.03726	0.359611	0.181345
DDB_G0268508	EAL73707	DDB_G0268508_RTE		TRE3-B	4704	1	735632	741152	1	0	0	0	0	0	0	0	0	0	0	0
DDB_G0268510	EAL73708	DDB_G0268510_RTE		TRE3-A ORF1	1077	1	741690	742766	1	0	0	0	0	0	0	0	0	0	0	0
DDB_G0268516	EAL73711	tbcD		tubulin folding cofactor D	4443	1	802089	806703	1	0	0	0	0.0805298	0.0151945	0.0388614	0.0465263	0.0316862	0.0095888	1.978	1.86865
DDB_G0268518	EAL73712	DDB_G0268518		Ribosome-recycling factor, mitochondrial	792	1	810583	811472	-1	0	0	0.064431	0.150587	0	0.0872026	0.0652514	0	0.0537917	13.3808	13.9656
DDB_G0268524	EAL73715	DDB_G0268524_RTE		TRE3-B	4824	1	842918	848447	1	0	0	0	0	0	0	0	0	0	0	0
DDB_G0268526	EAL73716	DDB_G0268526			2277	1	874156	876609	1	0.0176066	0	0.0224108	0.136183	0.0148241	0.0758283	0.226961	0.432794	0.392914	4.18391	4.38983
DDB_G0268528	EAL73717	DDB_G0268528_RTE		TRE3-C ORF2	1386	1	945806	947605	1	0.1157	0.0660713	0.147271	0.0688396	0.0487078	0.174405	0.0372865	0	0	0.0532835	0.0394091
DDB_G0268530	EAL73718	DDB_G0268530		unknown (not in dictyBase)	249	1	953297	953800	1	0	0	0	0	0	0	0	0.188463	0	0	0
DDB_G0268540	EAL73723	ugt2		putative glycosyltransferase	1314	1	1089190	1090568	-1	0	0	0	0	0	0	0	0	0.0324224	0	0
DDB_G0268542	EAL73724	DDB_G0268542			216	1	1091218	1091622	1	0.371206	0.847914	0.708741	0.11043	0.312542	0	0	0.217256	0.197236	0.170951	0.885063
DDB_G0268544	EAL73725	ugt3		putative glycosyltransferase	1314	1	1091709	1093085	-1	0	0	0	0.0181529	0.0256884	0.0525604	0	0	0	0	0
DDB_G0268550	EAL73728	DDB_G0268550		putative protein serine/threonine kinase, protein kinase, STE group	1611	1	1145507	1147336	-1	0	0	0	0.103644	0	0.150047	0	0	0	0	0
DDB_G0268552	EAL73729	DDB_G0268552			1557	1	1182084	1184169	1	0.102993	0	0.0327742	0.919188	0.54198	0.621003	0.630638	0.391814	0.684057	1.42295	1.08751
DDB_G0268554	EAL73730	DDB_G0268554			1863	1	1209766	1211808	1	0.0215192	0.172041	0.164346	0.0128035	0.0181184	0.0556074	0.0277397	0	0	0.336947	0.234551
DDB_G0268562	EAL73734	alr_ps		pseudogene	462	1	1374090	1374822	-1	0	0	0	0.0516297	0	0	0	0	0	0	0
DDB_G0268570	EAL73738	DDB_G0268570			1911	1	1492031	1493941	1	0	0	0	0	0	0.0180702	0	0	0	0.135258	0.242951
DDB_G0268572	EAL73739	DDB_G0268572			3324	1	1551637	1554960	1	0.0241217	0	0.107463	0.165047	0.0304644	0.0519438	0	0.0141177	0	0	0
DDB_G0268580	EAL73743	DDB_G0268580_RTE		TRE3-C ORF2	3294	1	1611083	1614376	-1	0.0243414	0	0	0.043448	0	0	0.0313777	0	0	0.0224198	0
DDB_G0268582	EAL73744	DDB_G0268582_RTE		TRE3-C ORF1	873	1	1614526	1615398	-1	0	0	0	0.0273229	0	0.118667	0	0	0	0	0
DDB_G0268588	EAL73747	DDB_G0268588			3303	1	1668764	1672521	-1	0	0	0	0	0.0102194	0	0	0	0	0.670763	0.512641
DDB_G0268590	EAL73748	DDB_G0268590		unknown	1755	1	1672557	1674578	-1	0	0	0	0	0.0384667	0.0196765	0.323914	0.775436	0.218477	7.30094	6.1935
DDB_G0268594	EAL73750	DDB_G0268594			1458	1	1680932	1682389	1	0.0824901	0.376851	0.104999	0.850722	0.138907	0.426324	0.0354452	0.193116	0	0	0
DDB_G0268596	EAL73751	DDB_G0268596_RTE		TRE3-B ORF1	699	1	1688502	1689200	1	0	0	0	0	0	0	0	0	0	0	0
DDB_G0268598	EAL73752	DDB_G0268598_RTE		TRE3-B ORF2	402	1	1690396	1690910	1	0	0	0	0	0	0	0	0	0	0	0
DDB_G0268604	EAL73755	DDB_G0268604			192	1	1746832	1747104	1	0.208803	0	0	0	0.175805	0	0	0	0	0	0
DDB_G0268606	EAL73756	DDB_G0268606_RTE		TRE5-A ORF1	675	1	1773769	1774443	-1	0	0	0	0	0	0	0	0	0	0	0
DDB_G0268608	EAL73757	DDB_G0268608_RTE		TRE3-B	4983	1	1775368	1781673	1	0	0	0	0	0	0	0	0	0	0	0
DDB_G0268610	EAL73758	DDB_G0268610_RTE		TRE3-B ORF2	1497	1	1782218	1783993	1	0	0	0	0.0159338	0	0	0	0	0	0	0
DDB_G0268612	EAL73759	DDB_G0268612_ps		pseudogene	1110	1	1787069	1788702	-1	0	0.0412499	0	0	0	0	0	0	0	0	0
DDB_G0268624	EAL72901	DDB_G0268624		UPF0405 family protein	1017	1	2362108	2363237	1	0.11826	0.585286	0.752646	0.140725	0.132761	0	0.203261	0.0461428	0.0418909	3.73975	4.69945
DDB_G0268626	EAL72902	DDB_G0268626		EGF-like domain-containing protein	4320	1	2357127	2361800	1	0	0	0	0	0	0.00799357	0	0.0108628	0	0.256427	0.170691
DDB_G0268654	EAL72916	DDB_G0268654		unknown (not in dictyBase)	504	1	1851313	1851816	-1	0.0795441	0	0	0.0473273	0.267893	0.0685163	0	0.186219	0	0	0.0541875
DDB_G0268658	EAL72918	DDB_G0268658		unknown (not in dictyBase)	126	1	1872678	1872853	1	0	0	0	0	0	0	0	0	0	0	0.21675
DDB_G0268660	EAL72919	DDB_G0268660		DNA2/NAM7 helicase family protein	6945	1	1873355	1880413	-1	0.0115451	0.0131857	0.0514335	0.0171727	0.00972052	0.0149167	0	0.00675698	0	0.260525	0.29493
DDB_G0268662	EAL72920	DDB_G0268662		DNA2/NAM7 helicase family protein	7572	1	1881042	1888712	-1	0.0158836	0.0362816	0.00673922	0.107105	0.0312047	0.0319236	0.614252	0.266491	0.185671	1.34594	1.36697
DDB_G0268668	EAL72923	cycH		cyclin, putative H-type cyclin	861	1	1891354	1892315	-1	0	0	0	0	0.0392039	0	0	0	0	0.385981	0.158598
DDB_G0268670	EAL72924	DDB_G0268670			165	1	1893644	1893808	-1	0	0	0	0	0	0	0	0	0	0	0
DDB_G0268672	EAL72925	DDB_G0268672			174	1	1895260	1895433	1	0	0	0	0	0	0	0	0	0	0	0
DDB_G0268674	EAL72926	DDB_G0268674			165	1	1896312	1896476	-1	0	0	0	0	0	0	0	0	0	0	0
DDB_G0268676	EAL72927	DDB_G0268676			177	1	1897615	1897791	1	0	0	0	0	0	0	0	0	0	0	0
DDB_G0268682	EAL72930	DDB_G0268682		unknown (not in dictyBase)	249	1	1916625	1916873	1	0.161005	0.73554	0.204937	0	0	0	0	0.188463	0	2.07613	0.877446
DDB_G0268684	EAL72931	DDB_G0268684		Protein MAK10 homolog	2259	1	1916941	1919356	1	0.85185	0.567528	0.926164	0.0844725	0.179307	0.183438	0.571924	0.311602	0.188593	4.2336	4.44899
DDB_G0268688	EAL72933	DDB_G0268688			180	1	1924769	1924948	-1	0	0	0	0.132516	0	0.767383	0	0	0	0	0
DDB_G0268690	EAL72934	DDB_G0268690			180	1	1926730	1926909	-1	0	0	0	0.795098	0	0.191846	0	0	0	0	0
DDB_G0268692	EAL72935	DDB_G0268692			978	1	1928290	1929267	1	0	0	0	0	0	0	0	0	0	0	0.0279249
DDB_G0268694	EAL72936	DDB_G0268694			1086	1	1929940	1931025	1	0	0	0	0	0	0	0	0	0.0392293	0.0340014	0.0251478
DDB_G0268712	EAL72945	DDB_G0268712		unknown	678	1	1979347	1980121	1	0	0	0	0	0	0	0.0762228	0.207643	0.377018	0	0.080562
DDB_G0268716	EAL72947	lsm5		LSM (like-Sm) domain-containing protein, putative U6 small nuclear ribonucleoparticle-associated protein	294	1	1990918	1991418	1	0	0	0	0	0	0	0	0	0	1.50716	1.95075
DDB_G0268722	EAL72950	DDB_G0268722		unknown (not in dictyBase)	477	1	1995818	1996294	1	0	0	0	0	0.353821	0.579157	0	0	0	0	0.11451
DDB_G0268724	EAL72951	DDB_G0268724_RTE		TRE3-B ORF2	663	1	1999319	2000836	1	0	0	0	0	0	0	0	0	0	0	0
DDB_G0268726	EAL72952	DDB_G0268726_ps		pseudogene	204	1	2004502	2004705	-1	0	0	0	0	0	0	0	0	0	0	0
DDB_G0268728	EAL72953	DDB_G0268728		unknown (not in dictyBase)	144	1	2005436	2005579	1	0	0	0	0	0	0	0	0	0	0	0
DDB_G0268730	EAL72954	DDB_G0268730_ps		pseudogene	180	1	2006217	2006396	-1	0	0	0	0	0	0	0	0	0	0	0
DDB_G0268734	EAL72956	DDB_G0268734			459	1	2009231	2009689	-1	0	0	0	0.103934	0	0.0752336	0	0	0	0	0
DDB_G0268736	EAL72957	DDB_G0268736		unknown (not in dictyBase)	219	1	2018985	2019203	-1	0.18306	0	0	0.108918	0	0	0	0	0	0	0
DDB_G0268738	EAL72958	DDB_G0268738			198	1	2019408	2019643	1	0.202476	0.693748	0	0	0	0.174405	0.261005	0.237006	1.07583	0.559477	0.275864
DDB_G0268742	EAL72960	DDB_G0268742			1182	1	2030028	2031344	-1	0.0339173	0	0.0431721	0.0807206	0.142786	0.0584301	0.131165	0.0397015	0.10813	1.99935	1.91774
DDB_G0268744	EAL72961	act23		actin	1077	1	2031686	2032762	1	0.37224	0.212569	0.0947621	0.0664427	0.0940237	0.0641267	0.191937	0.0871443	0.158229	2.81141	2.48508
DDB_G0268750	EAL72964	DDB_G0268750			180	1	2039946	2040221	1	0	0	0	1.06013	0	0	0	0.521414	0	0	0
DDB_G0268752	EAL72965	DDB_G0268752			180	1	2040402	2040671	-1	0.222723	0	0	0	0	0	0	0	0	0	0
DDB_G0268766	EAL72972	DDB_G0268766		unknown (not in dictyBase)	129	1	2062288	2062491	1	0	0	0	0	0	0.267692	0	0	0	0	0
DDB_G0268768	EAL72973	DDB_G0268768		unknown (not in dictyBase)	135	1	2063026	2063160	1	0	0	0	0	0	0	0	0	0	0	0
DDB_G0268780	EAL72979	DDB_G0268780_ps		pseudogene	441	1	2089123	2089563	1	0	0	0	0	0	0	0	0	0	0	0
DDB_G0268782	EAL72980	DDB_G0268782			1278	1	2097735	2099012	1	0.219586	0.214964	0.0798582	0.0746571	0.052824	0	0.283062	1.02814	0.866729	0.693436	0.683832
DDB_G0268786	EAL72982	DDB_G0268786		Glucokinase regulatory protein	1965	1	2108112	2110076	-1	0	0	0	0.0121389	0	0.0351473	0	0.0955262	0	3.19457	2.7519
DDB_G0268788	EAL72983	DDB_G0268788			1317	1	2116939	2118255	1	0.0913217	0.208599	0.0387467	0.126781	0	0.104881	0.1962	0.427583	0.0970457	0.0560751	0.228106
DDB_G0268792	EAL72985	gtaF		putative GATA-binding transcription factor, GATA zinc finger domain-containing protein 6	1872	1	2120474	2122457	-1	0.44973	0.122295	0.38163	0.64984	0.414719	0.553401	0.938616	0.877379	0.273097	14.498	14.3993
DDB_G0268798	EAL72988	DDB_G0268798			1140	1	2125974	2127217	1	0	0	0.0447626	0.0418473	0	0.0302914	0.135998	0	0.112113	0.42108	0.287479
DDB_G0268800	EAL72989	DDB_G0268800			903	1	2127909	2128811	1	0.0887934	0.0507058	0	0	0.0747608	0.0382417	0	0	0.0471795	0	0
DDB_G0268802	EAL72990	gpaJ	Galpha10, Ga10, gpa10	G-protein subunit alpha 10	1050	1	2129299	2130540	1	0	0	0.0485994	0	0	0.0328878	0	0.17877	0.0405743	0.527507	0.49419
DDB_G0268804	EAL72991	DDB_G0268804		unknown (not in dictyBase)	156	1	2140278	2141039	1	0	0	0.654223	0	0.43275	0	0	0	0	0	0
DDB_G0268806	EAL72992	DDB_G0268806_ps		pseudogene	168	1	2141132	2141564	1	0.477264	0.272544	0.303746	0	0.20092	0	0	0	0	0	0
DDB_G0268808	EAL72993	DDB_G0268808			2874	1	2141889	2145041	-1	0.0836956	0.0159316	0.035511	0.18259	0.152682	0.0720923	0.0179816	0.0489846	0.0592944	1.60601	1.96704
DDB_G0268812	EAL72995	DDB_G0268812		putative actin fragmin kinase, putative AFK family protein kinase	1230	1	2154156	2155464	-1	0	0	0.0414873	0.659349	1.18004	1.03877	0.714264	0.0381522	0.0346366	0	0
DDB_G0268814	EAL72996	DDB_G0268814			2880	1	2157480	2160359	1	0.515048	0.572342	0.637867	0.538347	0.925905	0.659469	1.14842	0.0814709	0.207098	0.910316	0.929316
DDB_G0268816	EAL72997	DDB_G0268816			1107	1	2160760	2161866	-1	0.0362152	0	0.046097	0.301663	0.121968	0.155972	0.0933678	0.0423914	0.0769703	10.7407	9.89297
DDB_G0268818	EAL72998	DDB_G0268818			1341	1	2167055	2168395	1	0.0298958	0	0.0380532	0.0889371	0.0755135	0.128755	0.0385377	0.0699884	0.0317696	6.49844	5.49876
DDB_G0268824	EAL73001	DDB_G0268824			1299	1	2182743	2184185	-1	0	0	0.0392836	0.0183625	0	0.0265837	0	0	0	4.66188	3.30081
DDB_G0268830	EAL73004	DDB_G0268830			231	1	2194306	2194536	1	0.520652	0.991069	0.441813	0.722816	0.146123	0	0	0	0	0.159851	0
DDB_G0268832	EAL73005	DDB_G0268832			453	1	2194685	2195137	-1	0	0	0	0	0.0745133	0	0.114082	0.103592	0	0.0815132	0.241152
DDB_G0268834	EAL73006	DDB_G0268834			147	1	2196631	2196777	1	0.272723	0	0	0.162265	0	0.704739	0	0	0	0	0
DDB_G0268836	EAL73007	DDB_G0268836			348	1	2196870	2197601	-1	0	0	0	0.0685429	0.484979	0	0	0	0	0.106108	0.156957
DDB_G0268838	EAL73008	DDB_G0268838			468	1	2198420	2198887	1	0	0	0	0	0	0	0	0	0	0.236702	0.466847
DDB_G0268840	EAL73009	atg10		autophagy protein 10	693	1	2216150	2216921	1	0	0	0	0	0	0	0	0	0	0.0532835	0
DDB_G0268842	EAL73010	DDB_G0268842			306	1	2218538	2218843	1	0	0	0	0	0	0	0	0	0	0	0
DDB_G0268844	EAL73011	DDB_G0268844			1746	1	2221088	2222833	1	0	0.0262242	0	0.122953	0.0966624	0.0395558	0	0.403155	0	0	0.0625671
DDB_G0268846	EAL73012	DDB_G0268846			1746	1	2223009	2224754	1	0.114806	0	0	0.0136615	0	0	0.0295986	0.833187	0	7.86728	8.82196
DDB_G0268848	EAL73013	DDB_G0268848		putative ATP binding protein	7983	1	2225484	2234074	1	0.0451975	0.217953	0.153414	0.487039	0.427058	0.168703	0.174788	0.58784	0.0426938	5.31472	6.21953
DDB_G0268850	EAL73014	DDB_G0268850		putative ATP binding protein	7986	1	2235139	2243566	1	0.0451806	0.0860018	0.108628	0.663079	0.519886	0.367548	0.0129424	0.458343	0.149372	0.342159	0.34198
DDB_G0268852	EAL73015	DDB_G0268852		putative ATP binding protein	8022	1	2244141	2252535	1	0.339832	0.616434	0.578867	0.892032	0.22301	0.314242	0.180381	0.62593	0.111526	1.09552	1.19156
DDB_G0268866	EAL73022	DDB_G0268866			2493	1	2278922	2281414	1	0	0	0	0	0	0.0138517	0.0207297	0.0188236	0.102534	0	0.0219098
DDB_G0268876	EAL73027	DDB_G0268876		filamin/ABP280 repeat-containing protein, protein kinase, TKL group, tyrosine kinase-like protein	4158	1	2297918	2302573	-1	0.0674919	0.0550594	0.159543	0.619557	0.365309	0.440165	0.074573	0.891595	0.112706	19.8925	22.1676
DDB_G0268894	EAL73036	DDB_G0268894			192	1	2339948	2340211	-1	2.08803	3.33866	0.265778	0.62117	0.703219	0.719421	0	0.244413	0	0	0
DDB_G0268896	EAL73037	DDB_G0268896			228	1	2340589	2340909	-1	0.703337	0	0	0	0	0	0	1.02911	0.186856	0	0
DDB_G0268898	EAL73038	wdr75	UTP17	WD40 repeat-containing protein, U3 snoRNP protein, U3 small nucleolar ribonucleoprotein	3048	1	2341344	2344486	-1	0	0	0.0334838	0.0313031	0	0	0.186506	0.200149	0.0559095	11.3878	10.8597
DDB_G0268900	EAL73039	DDB_G0268900			642	1	2344800	2345556	-1	0	0	0	0	0	0	0	0	0	0.345098	0.255239
DDB_G0268902	EAL73040	DDB_G0268902			1755	1	2346148	2349802	1	0	0	0.0581531	0	0.0384667	0.0196765	0.0588935	0	0.0242752	0.168321	0.171177
DDB_G0268906	EAL73042	DDB_G0268906			363	1	2356141	2356699	1	0	0	0.140577	0.0657106	0	0	0	0	0	0	0
DDB_G0268910	EAL73044	rabT1		Rab GTPase	669	1	2365532	2366200	1	0.179777	0.0684415	0.53394	0	0	0.0516177	0.0772483	0	0	0.275975	0.0408229
DDB_G0268912	EAL73045	DDB_G0268912		unknown (not in dictyBase)	267	1	2368543	2369340	1	0	0	0	0	0	0	0	0	0	0	0
DDB_G0268914	EAL73046	DDB_G0268914			13623	1	2371552	2385174	-1	0.164799	0.238633	0.254716	0.0385205	0.0297331	0.0354879	0.307275	0.196348	0.212656	1.55584	1.59777
DDB_G0268918	EAL73048	DDB_G0268918			2667	1	1795565	1798231	-1	0	0	0	0	0	0.012948	0	0	0	0	0.0102402
DDB_G0268926	EAL73052	DDB_G0268926_ps		pseudogene	330	1	1872262	1872591	-1	0	0	0	0	0	0	0	0	0	0	0
DDB_G0268930	EAL73054	DDB_G0268930_ps		pseudogene	2964	1	1911597	1914728	-1	0	0	0	0	0	0.0233011	0	0	0	0	0
DDB_G0268932	EAL73055	DDB_G0268932			675	1	1915657	1916434	1	0	0	0	1.55486	0.650087	0.716224	0	0	0	0	0
DDB_G0268936	EAL73057	DDB_G0268936		unknown (not in dictyBase)	252	1	1950233	1950484	1	0	0	0	0	0	0	0	0	0	0	0
DDB_G0268940	EAL73059	DDB_G0268940		unknown (not in dictyBase)	411	1	1963368	1963868	1	0.0975431	0.557024	0.496636	0.406254	0.410639	0.08402	0.754439	0	0	0.89843	1.06318
DDB_G0268942	EAL73060	DDB_G0268942_RTE		TRE3-B ORF1	1209	1	1970717	1971925	1	0	0	0	0	0	0	0	0	0	0	0.0225893
DDB_G0268944	EAL73061	DDB_G0268944_RTE		TRE3-B ORF2	3078	1	1972671	1975748	1	0	0	0	0	0	0	0	0	0	0	0
DDB_G0268946	EAL73062	DDB_G0268946			1968	1	1980426	1982481	1	0	0	0	0.0969631	0	0	0.183818	1.9553	1.23393	0	0
DDB_G0268950	EAL73064	gpt6		putative glycophosphotransferase	1482	1	1984869	1986587	1	0	0	0	0	0	0.0466022	0	0	0	0.049832	0
DDB_G0268952	EAL73065	DDB_G0268952		unknown (not in dictyBase)	132	1	2002076	2002207	-1	0	0	0	0	0	0	0	0	0	0	0
DDB_G0268954	EAL73066	DDB_G0268954		unknown (not in dictyBase)	150	1	2004305	2004454	1	0	0	0	0	0	0	0	0	0	0	0
DDB_G0268956	EAL73067	DDB_G0268956		unknown (not in dictyBase)	213	1	2009983	2010195	-1	0	0	0	0	0	0	0	0	0	0	0
DDB_G0268962	EAL73070	DDB_G0268962			459	1	2016807	2017584	-1	0.262028	0.698282	0.333525	0.0519672	0.0735393	0.451402	0	0	0	0	0.119
DDB_G0268970	EAL73074	DDB_G0268970		cycloeucalenol cycloisomerase	849	1	2050767	2051719	1	0	0	0	0	0	0.040674	0	0.276368	0	62.8907	50.8252
DDB_G0268972	EAL73075	DDB_G0268972		unknown (not in dictyBase)	177	1	2052176	2052352	1	0	0	0	0	0	0	0	0	0	0	0
DDB_G0268974	EAL73076	DDB_G0268974			369	1	2052354	2052722	-1	0	0	0	0	0	0	0	0	0	0	0
DDB_G0268976	EAL73077	DDB_G0268976		unknown (not in dictyBase)	246	1	2062013	2062258	-1	0	0	0	0	0	0	0	0	0	0	0
DDB_G0268978	EAL73078	DDB_G0268978_RTE		TRE3-B ORF2	642	1	2063551	2064192	-1	0	0	0	0	0	0	0	0	0	0	0
DDB_G0268980	EAL73079	DDB_G0268980_ps		pseudogene	243	1	2065538	2065780	-1	0	0	0	0	0	0	0	0	0	0	0
DDB_G0268982	EAL73080	DDB_G0268982			1338	1	2066042	2067379	-1	0.0299628	0.102662	0.0762771	0.0891365	0.0252276	0.154853	0.154497	0.0350727	0.0636817	0.44156	0.387818
DDB_G0268986	EAL73082	DDB_G0268986_RTE		TRE3-B ORF2	1545	1	2071718	2073633	-1	0	0.148179	0	0.138949	0.0436952	0	0	0	0	0	0
DDB_G0268990	EAL73084	DDB_G0268990		Mitochondrial GTPase 1	1308	1	2079025	2080332	1	0	0	0.0390133	0.291779	0.20645	0.369611	0.11853	0.968681	0.390854	2.51251	1.92092
DDB_G0268992	EAL73085	anapc10	APC10	anaphase promoting complex subunit 10	567	1	2080758	2081980	1	0	0	0	0	0	0.243614	0	0	0	2.4096	1.5895
DDB_G0268994	EAL73086	manC		alpha-mannosidase	3240	1	2093909	2097333	1	0.235097	0.113055	0.330746	0.220861	0.114599	0.362375	0.877268	0.680734	0.999331	0.330506	0.328738
DDB_G0268998	EAL73088	DDB_G0268998		unknown (not in dictyBase)	324	1	2110384	2110964	-1	0.123735	0.141319	0	0	0	0	0	0	0	0	0
DDB_G0269004	EAL73091	DDB_G0269004			3642	1	2149656	2154061	1	0	0	0	0	0	0	0	0	0	0.0202776	0.0824865
DDB_G0269010	EAL73094	DDB_G0269010			516	1	2195578	2196135	1	0	0.266206	0.0988941	0	0	0.0669229	0	0	0	0	0
DDB_G0269012	EAL73095	DDB_G0269012			270	1	2196293	2196562	1	0	0.508749	0	0.176688	0.250033	0.255794	0	0.347609	0	0	0
DDB_G0269026	EAL73102	abcG23		ABC transporter G family protein	2106	1	2337236	2339585	-1	0.266507	0.130448	0.266535	0.181219	0	0	0	0	0	0	0.012968
DDB_G0269028	EAL73103	DDB_G0269028			159	1	2367538	2367990	-1	0	0	0	0	0	0	0	0	0	0	0
DDB_G0269030	EAL73104	DDB_G0269030_RTE		TRE3-B ORF1	273	1	2369649	2369921	-1	0	0	0	0	0	0	0	0	0	0	0
DDB_G0269034	EAL73106	udkA	UDK, UK-UPRT	uridine kinase, uridine phosphokinase	1500	1	2213969	2215930	-1	0.0534536	0	0	0.286235	0.112515	0.230215	0.0689054	0.218994	0.028402	26.3156	24.5431
DDB_G0269036	EAL73107	DDB_G0269036_RTE		TRE3-B ORF2	2345	1	1793029	1795373	1	0	0	0	0	0	0	0	0	0	0	0
DDB_G0269042	EAL73110	DDB_G0269042_ps		pseudogene	1755	1	1824333	1826289	-1	0	0	0	0	0	0	0	0.0534783	0	0.0631205	0.0311231
DDB_G0269044	EAL73111	DDB_G0269044			675	1	1851870	1852544	-1	0	0	0	0.0706754	0.30004	0.204635	0	0.0695218	0	0	0.0809201
DDB_G0269054	EAL73116	ppwd1		WD40 repeat-containing protein, cyclophilin-type peptidylprolyl cis-trans isomerase (PPIase)	1908	1	1931476	1933597	1	0.546303	0.671932	0.802349	0.212526	0.212293	0.27148	0.83965	0.73785	0.178629	10.9731	12.2525
DDB_G0269056	EAL73117	DDB_G0269056_RTE		TRE5-A ORF2	3144	1	1950932	1954075	-1	0.0127513	0.0145634	0.0324614	0.0227604	0	0	0.131499	0.0298519	0.0271012	0.69294	0.469074
DDB_G0269058	EAL73118	DDB_G0269058_RTE		TRE5-A ORF1	1335	1	1954366	1955700	-1	0	0	0	0	0	0	0	0	0	0	0
DDB_G0269062	EAL73120	DDB_G0269062		DUF974 family protein	1536	1	1988769	1990709	-1	0	0	0.0332222	0.388231	0.285683	0.449638	0.0672905	0.122206	0.0554727	10.0487	9.44133
DDB_G0269064	EAL73121	DDB_G0269064_RTE		TRE3-B ORF1	480	1	1997520	1998667	1	0	0	0	0	0	0	0	0	0	0	0
DDB_G0269066	EAL73122	DDB_G0269066			480	1	2003674	2004237	1	0	0	0	0	0	0	0	0	0	0	0
DDB_G0269068	EAL73123	DDB_G0269068			1041	1	2007191	2008261	1	0	0	0	0	0	0	0	0	0	0	0
DDB_G0269076	EAL73127	DDB_G0269076_RTE		TRE5-A ORF1	1131	1	2022160	2023290	-1	0	0	0	0	0	0	0	0	0	0	0
DDB_G0269082	EAL73130	DDB_G0269082		unknown	570	1	2086586	2087328	-1	0	0.240986	0	0.125542	0	0	0	0	0	0	0
DDB_G0269084	EAL73131	DDB_G0269084			1848	1	2091187	2093118	1	0	0	0	0	0	0	0	0.101574	0.0230536	0.159851	0.0295568
DDB_G0269088	EAL73133	DDB_G0269088			501	1	2134088	2134666	-1	0.320082	0.548352	0.509275	1.19027	0.808492	1.79209	0.103152	0.468336	0.255108	0.515925	0.708656
DDB_G0269090	EAL73134	DDB_G0269090			2190	1	2162449	2164638	-1	0	0	0	0	0	0	0	0	0	0	0.0498822
DDB_G0269094	EAL73136	DDB_G0269094_RTE		TRE5-A ORF1	1335	1	2390879	2392213	1	0	0	0	0	0	0	0	0	0	0	0.0204573
DDB_G0269096	EAL73137	DDB_G0269096			858	1	2393899	2394756	-1	0	0	0	0	0	0.0402473	0	0	0	0	0
DDB_G0269098	EAL73138	DDB_G0269098		unknown (not in dictyBase)	5394	1	2395862	2402819	1	0.00743237	0.0424429	0.0378416	0.00442212	0.00625779	0	0.0574851	0	0.0315929	0.0958392	0.0911363
DDB_G0269128	EAL71914	DDB_G0269128	DG1110	transmembrane protein	1635	1	3055800	3057686	-1	0.56396	0.812131	0.749055	1.38595	0.619349	0.654739	0.031608	0.086105	0	0	0
DDB_G0269208	EAL71954	abcG19	abcG13	ABC transporter G family protein	4350	1	4493232	4498057	-1	0	0.0315775	0	0.0274172	0	0	0.0356407	0.118667	0.0783504	0.271636	0.470871
DDB_G0269220	EAL71960	DDB_G0269220	cox6b, coxVIb, cox12	cytochrome c oxidase subunit VIb	324	1	3734477	3734926	1	0	0	0	0	0.416722	0.106581	0.159503	0.869023	0.131491	12.5364	13.1495
DDB_G0269228	EAL71964	DDB_G0269228		phosphatidylinositol-specific phospholipase C X domain-containing protein	1725	1	3259661	3261385	1	0.185926	0.106174	0.236658	0.401006	0.0978392	0.380355	0.0599178	0.489675	0.148185	1.00609	1.21908
DDB_G0269258	EAL71979	DDB_G0269258_RTE		TRE3-C ORF2	588	1	2410260	2410847	-1	0	0	0	0	0	0	0	0	0	0.376791	0.371572
DDB_G0269260	EAL71980	DDB_G0269260		AhpC/TSA family protein	465	1	2415581	2416221	1	0	0	0	0	0	0.0742628	0	0	0	0	0
DDB_G0269264	EAL71982	DDB_G0269264_RTE		TRE3-C ORF2	816	1	2419170	2419985	-1	0	0	0	0	0	0	0	0	0	0.0905036	1.03753
DDB_G0269266	EAL71983	DDB_G0269266_RTE		TRE3-D ORF2	3300	1	2420227	2423526	-1	0	0	0	0	0	0	0	0	0	0.358065	0.54621
DDB_G0269268	EAL71984	DDB_G0269268_RTE		TRE3-D ORF1 fragment	546	1	2423664	2424209	-1	0	0	0	0	0.123643	0	0	0	0	0.879178	0.550212
DDB_G0269278	EAL71989	DDB_G0269278		RAT1-interacting protein	1323	1	2442606	2443928	-1	0	0	0	0	0	0	0	0	0	0.251194	0.0619286
DDB_G0269302	EAL72001	DDB_G0269302			867	1	2482897	2483850	-1	0	0	0	0	0.0389326	0	0	0	0.0982769	0.681439	0.724501
DDB_G0269318	EAL72009	DDB_G0269318			435	1	2540112	2540788	-1	0	0	0	0	0	0	0	0	0	0	0
DDB_G0269320	EAL72010	DDB_G0269320_ps		pseudogene	465	1	2541233	2541833	-1	0	0	0	0	0	0	0	0	0	0	0
DDB_G0269324	EAL72012	gins4		GINS complex subunit 4	636	1	2543534	2544345	-1	0	0.0719927	0	0.0375046	0.0530731	0.0542959	0	0	0	0.638648	0.343529
DDB_G0269336	EAL72018	DDB_G0269336			252	1	2560862	2561113	1	0	0	0	0	0	0	0.205076	0.186219	0	9.52443	9.86213
DDB_G0269346	EAL72023	DDB_G0269346			828	1	2569786	2570613	1	0	0	0	0	0	0	0	0	0	0	0.0329837
DDB_G0269350	EAL72025	DDB_G0269350			2109	1	2573853	2575961	-1	0.114055	0	0	0.0339302	0.03201	0.114616	0.367561	0.400517	0.121204	0.682833	1.02301
DDB_G0269354	EAL72027	DDB_G0269354		EGF-like domain-containing protein	2928	1	2578522	2581449	1	0	0.0625511	0.0697123	0.13849	0.103754	0.188701	0.0352999	0.112189	0.0291004	1.71512	1.70691
DDB_G0269356	EAL72028	DDB_G0269356		Carbonyl reductase family member 4	819	1	2583576	2584480	1	0	0	0	0.116498	0.494572	0.0421639	0.694102	0.63028	0.572202	2.75025	2.83443
DDB_G0269366	EAL72033	DDB_G0269366		unknown (not in dictyBase)	183	1	2626379	2626725	-1	0	0	0	0	0	0	0.282399	0	0	0	0
DDB_G0269376	EAL72038	DDB_G0269376			852	1	2642577	2643428	-1	0.517597	0.0537411	0	0	0.079236	0.0405308	0.606562	0	0.300022	5.80753	5.03257
DDB_G0269384	EAL72042	DDB_G0269384			1932	1	2655370	2657301	1	0	0	0	0	0	0	0.026749	0	0	0.305801	0.381669
DDB_G0269386	EAS66931	grlK		G-protein-coupled receptor (GPCR) family 3 protein 10	2115	1	2668447	2670641	-1	0	0.0216489	0	0	0	0.0326546	0	0	0	0	0.0129128
DDB_G0269390	EAL72045	DDB_G0269390	sigN144	unknown	246	1	2681142	2681466	-1	0.162968	0.186128	0	1.93926	0	0.140375	0.210078	5.53207	0.173183	0	0
DDB_G0269392	EAL72046	DDB_G0269392		AhpC/TSA family protein	429	1	2689530	2690085	-1	0	0	0	0	0	0	0	0	0	0.0860734	0.70027
DDB_G0269396	EAL72048	DDB_G0269396		unknown (not in dictyBase)	201	1	2705886	2707995	-1	0	0	0	0.237343	0	0	0	0.700406	0.211956	0	0
DDB_G0269408	EAL72054	DDB_G0269408			177	1	2716911	2717087	-1	0.905993	0.258686	0.576603	0	0	0.195097	0.291972	0	0	3.75513	2.00586
DDB_G0269418	EAL72059	DDB_G0269418	osmC	osmotically inducible family protein	489	1	2728317	2728894	-1	0.0819841	0.468174	0.417418	0.682906	0.552221	0.282472	0.422733	0.0959657	0.0871228	13.0636	15.247
DDB_G0269420	EAL72060	DDB_G0269420			306	1	2730080	2730479	1	0.131014	0	0	0	0	0	0	0	0	0.724029	1.2495
DDB_G0269422	EAL72061	DDB_G0269422			465	1	2730908	2731372	-1	0	0	0	0.205187	0.0725904	0.0742628	0	0	0	0	0
DDB_G0269428	EAL72064	DDB_G0269428	DdTPS1	terpenoid synthase domain-containing protein	1038	1	2743300	2744337	1	0.386226	0.705778	1.32735	0.0919188	0.0325188	0.033268	0	0.0452093	0	0	0
DDB_G0269434	EAL72067	DDB_G0269434			354	1	2760643	2760996	-1	0	0	0	0	0	0	0	0	0	0	0
DDB_G0269436	EAL72068	DDB_G0269436		unknown	537	1	2762300	2763013	1	0	0.0852651	0	0	0	0.192917	0	0	0.0793353	0.0687625	0.254288
DDB_G0269440	EAL72070	DDB_G0269440		UPF0464 protein C15orf44	2166	1	2782084	2784323	-1	0.148071	0.190252	0.0471185	0.319361	0.264925	0.286971	0.0238592	0.0216654	0.039338	2.43783	3.06392
DDB_G0269448	EAL72074	DDB_G0269448			3879	1	2791078	2795119	-1	0.0723463	0.0590196	0.171019	0.147582	0.174037	0.133535	0.226487	0.133075	0.021966	2.58926	2.45717
DDB_G0269450	EAL72075	DDB_G0269450			621	1	2798117	2798819	-1	0.968363	2.8018	1.06825	0.384105	0.0543551	0.0556074	0	0	0	0.356768	0.219891
DDB_G0269456	EAL72078	DDB_G0269456			213	1	2810443	2810655	1	0	0	0	0.671914	0.158472	0	0	0	0	0	0
DDB_G0269468	EAL72084	DDB_G0269468			579	1	2836013	2836591	1	0	0	0	0	0	0	0	0	0	0	0
DDB_G0269470	EAL72085	mcfF	slc25a28	mitochondrial substrate carrier family protein, putative mitoferrin, putative mitochondrial iron transporter	927	1	2836764	2838030	-1	0	0.0987861	0.0550479	0.154388	0.0728253	0.186258	0	0.101245	0	107.51	116.195
DDB_G0269478	EAL72089	DDB_G0269478		unknown	195	1	2845861	2846125	-1	0.205591	0.234807	0.261689	0	0	0	0	0	0	0	0
DDB_G0269484	EAL72092	DDB_G0269484			861	1	2859071	2859931	1	0	0.0531793	0.23707	0.22163	0	0	0.0600222	0.381522	0.0494809	0	0
DDB_G0269486	EAL72093	DDB_G0269486			3207	1	2860257	2863558	1	0.137509	0.285546	0.286414	0.156193	0.0947274	0.19382	0.0966868	0.0731637	0.066422	2.90153	2.52071
DDB_G0269488	EAL72094	DDB_G0269488			387	1	2863702	2864193	-1	0	0.118314	0	0.369813	0	0.446153	0	0.121259	0	54.5772	55.8207
DDB_G0269492	EAL72096	DDB_G0269492_ps		pseudogene	375	1	2868963	2869337	-1	0	0	0	0	0	0	0	0	0	0	0
DDB_G0269494	EAL72097	DDB_G0269494			1821	1	2875151	2876971	-1	0	0	0.0280227	0	0	0	0.0283795	0	0.0233954	0	0
DDB_G0269498	EAL72099	DDB_G0269498		RING zinc finger-containing protein	1053	1	2883107	2884312	-1	0	0	0	0.0226524	0	0	0	0	0	0	0
DDB_G0269504	EAL72102	DDB_G0269504		unknown	714	1	2898939	2899652	-1	0	0.128256	0.428818	0	0.236376	0.338551	0.0723797	0	0.119336	0.517164	0.34425
DDB_G0269506	EAL72103	DDB_G0269506		unknown	714	1	2900455	2901168	-1	0.168446	0.769536	0.643227	0.367482	0.330927	0.290187	0.579037	0.262898	0	0.982611	1.377
DDB_G0269514	EAL72107	DDB_G0269514			1113	1	2909436	2910548	-1	0	0.0411387	0	0	0.0303275	0.124105	0.139297	0.252977	0.574165	0.331765	0.588906
DDB_G0269516	EAL72108	DDB_G0269516			126	1	2912518	2912643	-1	0	0	0	0	0	0	0	0	0	0	0
DDB_G0269524	EAL72112	DDB_G0269524		unknown (not in dictyBase)	132	1	2946181	2946312	-1	0	0	0	0	0	0	0	0	0	0	0
DDB_G0269528	EAL72114	fslD		frizzled and smoothened-like protein D	1905	1	2948285	2950264	-1	0	0	0	0	0	0	0	0	0	0.0387669	0.100354
DDB_G0269532	EAL72116	DDB_G0269532			840	1	2955284	2956203	1	0	0	0	0	0	0	0.0615227	0.446926	0.760769	1.23085	0.747788
DDB_G0269534	EAL72117	DDB_G0269534			711	1	2956743	2957453	1	0.0563857	0	0	0	0	0.097137	1.30833	0.528014	0.23968	0.882888	0.729817
DDB_G0269536	EAL72118	DDB_G0269536			714	1	2958224	2958937	1	0	0.256512	0.214409	0.668149	0.614578	0.290187	0	0	0	0.620596	0.688501
DDB_G0269542	EAL72121	DDB_G0269542_RTE		TRE3-D ORF2	1314	1	2962520	2963833	-1	0	0	0	0.108918	0	0.0262802	0.0393296	0.10714	0	0.562032	0.332548
DDB_G0269544	EAL72122	act32		actin	1179	1	2967350	2968528	-1	0	0	0	0.0606945	0	0.0292894	0.043833	0.119408	0	1.06486	1.25086
DDB_G0269572	EAL72136	DDB_G0269572			4539	1	3034894	3039544	-1	0.0176648	0.131138	0.0562121	1.19291	0.252843	0.532552	0.0455423	0.558288	0.197106	0.715894	0.860411
DDB_G0269578	EAL72139	DDB_G0269578			663	1	3051829	3052746	-1	0	0.0690609	0	0.0359773	0	0	0	0	0	0	0
DDB_G0269582	EAL72141	DDB_G0269582			2895	1	3066210	3069104	1	0.0553923	0.126528	0.0881336	0.13183	0.0932767	0.143139	0.0357023	0.145888	0.0588643	1.18621	1.29241
DDB_G0269586	EAL72143	DDB_G0269586			414	1	3074692	3075105	-1	0	0	0	0.576158	0.0815327	0.0834111	0	0.113351	0	0	0
DDB_G0269596	EAL72148	DDB_G0269596			993	1	3090844	3091928	1	0	0.0461101	0	0.0240211	0.101977	0.208654	0.31226	0.425322	0	2.04522	1.70519
DDB_G0269598	EAL72149	DDB_G0269598			873	1	3092703	3093698	1	0	0	0	0.847011	0.811964	1.06801	0	0	0	0	0.0312835
DDB_G0269600	EAL72150	DDB_G0269600			1113	1	3096976	3098088	-1	0	0	0	0.0428624	0.0303275	0.0620525	0	0.421628	0	9.32261	11.042
DDB_G0269604	EAL72152	DDB_G0269604_ps		pseudogene	276	1	3115961	3116406	1	0	0	0	0	0	0	0	0	0	0	0
DDB_G0269606	EAL72153	DDB_G0269606		unknown	2175	1	3116884	3119058	1	0.0921614	0.0842067	0.0469236	0.0219337	0	0	0	0	0	0.152795	0.0125566
DDB_G0269608	EAL72154	DDB_G0269608		Glomulin	2520	1	3131550	3134161	1	0.111362	0.090848	0.222747	0.435411	0.683127	0.411098	0.0410151	0.558657	0.016906	12.3964	13.9912
DDB_G0269620	EAL72160	DDB_G0269620			1164	1	3159757	3161048	-1	0.0344418	0.0393362	0.0438397	0.122953	0.0289987	0.0593337	0	0.0403155	0	0.0951688	0
DDB_G0269650	EAL72175	DDB_G0269650			144	1	3230494	3230637	-1	0	0	0	0.331291	0	0.239807	0	0	0	0	0
DDB_G0269654	EAL72177	DDB_G0269654_ps		pseudogene	2109	1	3233164	3235474	1	0	0	0	0	0	0	0.0245041	0.0667528	0	0	0
DDB_G0269656	EAL72178	DDB_G0269656			1695	1	3236251	3238114	1	0	0	0	0	0	0	0.0304891	0	0	0	0
DDB_G0269660	EAL72180	DDB_G0269660		unknown (not in dictyBase)	186	1	3256615	3257064	1	0	0	0	0	0	0	0	0	0	0	0
DDB_G0269666	EAL72183	DDB_G0269666		tRNA-splicing endonuclease subunit Sen15	390	1	3273351	3273836	-1	0	0	0	0.0611614	0	0	0.13251	0	0.436954	0.0946807	0
DDB_G0269676	EAL72188	DDB_G0269676		Putative methyltransferase NSUN3	1557	1	3289699	3291350	-1	0	0.0294074	0	0.0306396	0.0216792	0	0	0	0	1.18579	1.40324
DDB_G0269680	EAL72190	DDB_G0269680		Integrin-alpha FG-GAP repeat-containing protein 2	2778	1	3305788	3308565	-1	0.966899	0.4615	0.918455	0.1889	0.267314	0.397779	0.669707	0.472989	0.337389	0.970324	1.33702
DDB_G0269690	EAL72195	DDB_G0269690		unknown (not in dictyBase)	180	1	3326525	3326704	-1	0	0	0.283497	0	0	0	0	0	0	0	0
DDB_G0269734	EAL72217	DDB_G0269734			642	1	3450462	3451264	1	0	0	0	0.0743082	0	0.0537885	0	0.0730954	0.26544	1.61046	0.808255
DDB_G0269736	EAL72218	DDB_G0269736			2052	1	3451792	3454310	-1	0	0	0	0	0	0	0	0	0	0.305913	0.332731
DDB_G0269746	EAL72223	itpk1	ipkB	inositol-tetrakisphosphate 1-kinase, inositol 1,3,4-Tri5Phosphate 5/6 Kinase	981	1	3471589	3472824	1	0.163467	0.280045	0.104035	0.437669	0.0344083	0.246407	0.05268	0.0478361	0	1.99495	1.80957
DDB_G0269752	EAL72226	DDB_G0269752_ps		pseudogene	972	1	3482394	3483700	-1	0	0.0471064	0	0	0	0	0	0	0	0.873751	1.29247
DDB_G0269754	EAL72227	DDB_G0269754		Phosphodiesterase yaeI	1062	1	3484288	3485533	1	0	0	0	0	0.0317839	0	0	0	0	0.591086	0.385742
DDB_G0269756	EAL72228	DDB_G0269756		enoyl-CoA hydratase/isomerase family protein	1788	1	3489330	3491399	-1	0.0448436	0.0256082	0.228319	0.280152	0.22654	0.154507	0.144516	0.498667	0	107.286	113.412
DDB_G0269758	EAL72229	DDB_G0269758			3297	1	3496969	3500265	1	0	0	0.0464325	0	0	0.0209477	0	0	0	0.0559986	0.0165669
DDB_G0269774	EAL72237	DDB_G0269774	UBXD6	UBX domain-containing protein 6	795	1	3527142	3528263	1	0.504279	0.748724	0.962818	0.390048	0.339668	0.781861	0	0.059028	0	0.0464471	0.137411
DDB_G0269788	EAL72244	DDB_G0269788		C-4 methyl sterol oxidase, methylsterol monooxygenase	813	1	3558146	3559074	1	0.197246	0.056319	0.0627668	0.117358	0.083037	0.212375	0.190698	0.692653	0.157207	71.2621	64.9003
DDB_G0269792	EAL72246	DDB_G0269792		unknown (not in dictyBase)	123	1	3571000	3572003	1	0	0	0	0	0	0	0	0	0	0	0
DDB_G0269802	EAL72251	DDB_G0269802			1854	1	3631591	3633444	1	0.345978	0.765593	0.63305	0.128657	0.0364126	0.0186258	0.0557487	0.101245	0.160853	0.159333	0.279881
DDB_G0269806	EAL72253	DDB_G0269806			279	1	3645779	3646132	-1	0	0	0	0	0	0	0	0	0	0	0
DDB_G0269808	EAL72254	DDB_G0269808			465	1	3646239	3646703	-1	0	0	0	0	0	0	0	0	0	0.0794096	0.0587323
DDB_G0269810	EAL72255	DDB_G0269810		unknown (not in dictyBase)	4146	1	3653375	3658191	-1	0.0966961	0.121481	0.209238	0.189857	0.179112	0.191568	0.236831	0.305604	0.277444	2.82329	2.68758
DDB_G0269812	EAL72256	DDB_G0269812			651	1	3658614	3659264	-1	0	0	0	0	0	0.0530449	0.317537	0	0.0654425	17.6403	17.9553
DDB_G0269818	EAL72259	DDB_G0269818	sigN162	hssA/2C/7E family protein	276	1	3667020	3667381	-1	0.871526	0.165896	0	0	0	0	0	0	0	0	0
DDB_G0269820	EAL72260	DDB_G0269820	sigN169	hssA/2C/7E family protein	276	1	3669036	3669397	1	0.145254	0.165896	0	0	0	0	0	0	0	0.133788	0.593707
DDB_G0269836	EAL72268	DDB_G0269836			786	1	3688411	3689196	-1	0	0	0	0	0	0.0878682	0	0	0	0.046979	0.138985
DDB_G0269844	EAL72272	DDB_G0269844			126	1	3709558	3709683	-1	0	0	0	0	0	0	0	0	0	0	0
DDB_G0269846	EAL72273	DDB_G0269846			360	1	3710387	3710746	-1	0	0	0	0	0	0	0	0	0	0.102571	0.0758626
DDB_G0269850	EAL72275	DDB_G0269850		putative transmembrane protein, DG1041 family protein	3081	1	3719484	3722655	1	0	0.0594448	0.265002	0.255484	0.0986013	0.145706	0.318696	0.274161	0.221243	103.849	103.259
DDB_G0269852	EAL72276	psaB_ps		pseudogene	648	1	3728354	3729609	-1	0.123735	0	0.393745	0.404911	0.677174	1.27897	0	0.144837	0	0.170951	0
DDB_G0269856	EAL72278	ddcA	DAPDC	group IV decarboxylase, Orn/DAP/Arg decarboxylase 2 domain-containing protein, putative diaminopimelate decarboxylase	1266	1	3743580	3744917	1	0	0.036167	0	0.357982	0	0	0.0408208	0.185337	0.134607	16.1585	15.2516
DDB_G0269858	EAL72279	DDB_G0269858		Telomerase Cajal body protein 1	1683	1	3745025	3746842	-1	0	0	0	0	0.0200562	0	0.0307065	0.0836492	0.0759413	0.175522	0
DDB_G0269862	EAL72281	DDB_G0269862		unknown (not in dictyBase)	213	1	3761718	3761930	1	0	0	0	0	0	0	0	0	0	0	0
DDB_G0269866	EAL72283	DDB_G0269866			294	1	3767514	3767807	1	0	0	0	0	0	0	0	0	0	0	0
DDB_G0269868	EAL72284	DDB_G0269868		unknown (not in dictyBase)	255	1	3767965	3768219	1	0	0	0	0	0	0	0	0	0	0	0
DDB_G0269870	EAL72285	DDB_G0269870			477	1	3768283	3768998	1	0	0.0959903	0	0	0	0.144789	0	0	0	0	0
DDB_G0269880	EAL72290	DDB_G0269880		CoA-transferase family III protein, CAIB/BAIF family protein	1416	1	3785577	3786992	1	0.0283123	0.0323357	0	0.303215	0.595948	0.634066	0.401462	0.265126	0.0601738	2.2948	1.90942
DDB_G0269888	EAL72294	DDB_G0269888		Putative uncharacterized hydrolase YOR131C	810	1	3802780	3803589	1	0	0	0.377995	0.14724	0.125017	0.0426324	0	0.0579349	0	0.45587	0.269734
DDB_G0269900	EAL72300	gnt10		GlcNAc transferase, glycosyltransferase, beta-1,6-N-acetylglucosaminyltransferase, core-2/I-branching enzyme	2034	1	3823854	3826081	1	0.15768	0.67533	0.677381	1.59489	0.929328	1.18842	0.0254076	0.207643	0.0209455	0	0
DDB_G0269902	EAL72301	act26		actin	1128	1	3826453	3827580	1	0.0710819	0	0	1.07846	0.897727	0.887796	0.0458148	0.0416022	0.151075	0.130941	0.677921
DDB_G0269928	EAL72314	DDB_G0269928		DUF3430 family protein	714	1	3884502	3885310	-1	0	0	0	0	0.0472752	0	0	0.131449	0	1.65492	1.53
DDB_G0269930	EAL72315	DDB_G0269930		Autoinducer 2-degrading protein lsrG	297	1	3886301	3886597	1	0	0	0	0	0	0	0	0	0	0	0
DDB_G0269936	EAL72318	DDB_G0269936			1053	1	3903678	3904826	1	0	0.0434828	0.0969219	0.0906094	0.0641112	0.0327941	0.049078	0.311957	0.121376	1.78841	2.04894
DDB_G0269938	EAL72319	osbB		oxysterol binding family protein, member 2	1176	1	3904926	3906193	-1	0	0.0389348	0.0433923	1.6835	0.287028	0.117457	0	0	0.0362271	0	0
DDB_G0269952	EAL72326	DDB_G0269952		Protein fem-1 homolog B	795	1	3922020	3922814	-1	0.100856	0.0575942	0	0.0900111	0.0424585	0.0434367	0.325026	0.472224	0.589476	1.62565	1.09929
DDB_G0269954	EAL72327	DDB_G0269954			2385	1	3923641	3926025	1	0	0	0	0.110014	0.0424585	0.0579157	0	0.0787039	0	0	0.011451
DDB_G0269956	EAL72328	DDB_G0269956_RTE		TRE3-C ORF2	888	1	3927053	3927940	-1	0	0	0	0	0	0.0777753	0	0.052846	0	0.0831655	0
DDB_G0269960	EAL72330	DDB_G0269960			558	1	3932800	3933662	1	0.0718463	0	0	0.0427472	0	0	0	0	0	0	0
DDB_G0269974	EAL72337	DDB_G0269974			1062	1	3955288	3956544	1	0.264248	0.0431143	0.0480503	0.0224604	0.0317839	0	0.632607	0.530251	0.320927	0.312928	0.33431
DDB_G0269978	EAL72339	DDB_G0269978			1521	1	3960032	3961552	1	0.0790734	0.541862	0.402599	2.07008	0.932078	1.9071	0.101931	0.524499	0.0280099	0.0242771	0
DDB_G0269984	EAL72342	DDB_G0269984			390	1	3976381	3976770	-1	0	0	0	0	0	0	0	0	0.109239	0	0
DDB_G0269998	EAL72349	DDB_G0269998			3243	1	3995432	3998774	1	0.135983	0.112951	0.0944114	0.0588417	0.13531	0.0319447	0.0159356	0.0723516	0.0394108	0	0
DDB_G0270002	EAL72351	DDB_G0270002			1284	1	4001179	4002462	1	0	0	0	1.59763	0.9201	1.07577	0.0402485	0	0.0331799	0.431372	0.446667
DDB_G0270016	EAL72358	DDB_G0270016		short-chain dehydrogenase/reductase (SDR) family protein	909	1	4029381	4030378	-1	0	0	0.112276	0.760985	0.816941	1.25364	0.0568527	0.0516251	0	0.284355	0.120178
DDB_G0270030	EAL72365	DDB_G0270030			1068	1	4058777	4059949	1	0	0.0428721	0	0	0	0	0	0.131818	0	16.8723	15.522
DDB_G0270032	EAL72366	DDB_G0270032			1074	1	4060239	4061396	1	0	0	0	0.133257	0	0	0	0	0	11.1395	9.81551
DDB_G0270038	EAL72369	DDB_G0270038			492	1	4074913	4075404	-1	0	0	0	0	0	0	0	0	0	3.00207	2.83097
DDB_G0270040	EAL72370	DDB_G0270040		RAD50-interacting protein 1	3240	1	4075572	4079519	-1	0.0371206	0.0282638	0.125998	0.11043	0.0937626	0.202504	0.0638013	0.333125	0.302429	3.03154	3.55711
DDB_G0270048	EAL72374	DDB_G0270048			1566	1	4103221	4104786	1	0	0.467815	0.0651716	0.319867	1.03462	0.507178	0	0	0	0.212215	0.819664
DDB_G0270052	EAL72376	DDB_G0270052			4128	1	4106977	4111104	-1	0.00971178	0	0	0.00577833	0	0.00836536	0	0.0227361	0	0.339915	0.258021
DDB_G0270054	EAL72377	DDB_G0270054		ssDNA-binding transcriptional regulator	390	1	4111305	4112469	1	0	0	0	0	0	0	0	0	0	0.0946807	0.770297
DDB_G0270058	EAL72379	DDB_G0270058			3414	1	4143232	4147175	1	0.0469715	0	0	0	0.0197742	0	0	0.0137455	0	3.90454	2.57586
DDB_G0270060	EAL72380	DDB_G0270060		carbohydrate-binding domain-containing protein	3414	1	4148273	4152208	1	0	0.0134117	0	0	0	0	0	0	0	0.118975	0.0639965
DDB_G0270062	EAL72381	DDB_G0270062			4488	1	4152838	4157625	1	0	0	0	0.00531482	0	0.00769434	0	0	0	0.37847	0.38337
DDB_G0270064	EAL72382	DDB_G0270064_RTE		TRE5-A ORF1	855	1	4159771	4160625	1	0	0	0	0	0	0	0	0	0	0	0
DDB_G0270066	EAL72383	DDB_G0270066			5736	1	4165016	4171458	-1	0.0489246	0.0319298	0.177927	0.141388	0.0470774	0.162547	0.0090096	0.0981741	0.00742731	0.502125	0.60944
DDB_G0270080	EAL72390	DDB_G0270080			345	1	4192479	4192823	-1	0	0	0	0.0691389	0	0.100093	0	0	0	0	0
DDB_G0270082	EAL72391	DDB_G0270082		unknown (not in dictyBase)	180	1	4193386	4193565	1	0	0	0	0	0	0	0	0	0	0	0
DDB_G0270084	EAL72392	DDB_G0270084_ps		pseudogene	183	1	4193659	4193884	1	0	0	0	0	0	0	0	0	0	0	0
DDB_G0270092	EAL72396	DDB_G0270092			771	1	4199147	4199917	1	0	0	0.066186	0.0309377	0.0437802	0.134367	0.0670286	0	0	0	0.0354222
DDB_G0270094	EAL72397	DDB_G0270094_ps		pseudogene	675	1	4203953	4204731	1	0.0593929	0.135666	0.0755991	0.212026	0.15002	0.0511588	0.535931	1.25139	0.441809	0	0
DDB_G0270114	EAL72407	DDB_G0270114			1101	1	4260144	4261313	-1	0	0	0	0	0.0919742	0.0313644	0	0	0	0.301843	0.347273
DDB_G0270136	EAL72418	DDB_G0270136			366	1	4297732	4298097	-1	0	0	0	0	0	0	0	0	0	0	0
DDB_G0270138	EAL72419	rasU		Ras GTPase	642	1	4299011	4299652	1	0.0624458	1.4264	0.556395	1.15178	0.525771	0.484096	0	0	0	0.0575163	0.0850795
DDB_G0270142	EAL72421	DDB_G0270142		unknown (not in dictyBase)	174	1	4301958	4302131	-1	0	0	0.293272	0	0	0	0	0	0	0	0.156957
DDB_G0270144	EAL72422	DDB_G0270144_ps		pseudogene	408	1	4302709	4303116	1	0.0982603	0.112224	0	0	0	0	0	0	0	0	0
DDB_G0270150	EAL72425	cepF	CP103	centrosomal protein 103 kDa	2670	1	4316335	4319082	1	0.225226	0.274381	0.477803	0.393082	0.101137	0.0905339	0.270976	1.16	0.398905	0.442553	0.511433
DDB_G0270160	EAL72430	DDB_G0270160			645	1	4339530	4340174	1	0	0	0	0	0	0	0	0	0	0	0
DDB_G0270166	EAL72433	DDB_G0270166			255	1	4352624	4352878	1	0.786083	0.359117	0.800461	1.02895	0.529483	0.812523	0.202663	0	0.668283	0.289612	1.2852
DDB_G0270172	EAL72436	DDB_G0270172			552	1	4366498	4367403	-1	0.145254	0	0	0.993872	0.856093	0.0625584	0	0	0	0.066894	0
DDB_G0270178	EAL72439	wdr85		WD40 repeat-containing protein	1104	1	4375992	4377095	-1	0	0	0	0.0432118	0	0	0	0	0	3.04368	2.64694
DDB_G0270180	EAL72440	DDB_G0270180		Helper of Tim protein 13	357	1	4377432	4377910	1	0	0.513024	0	0.601334	0	0.193458	0	0	0	11.6879	10.863
DDB_G0270182	EAL72441	DDB_G0270182			1089	1	4377987	4379075	-1	0.441765	0.756816	0.796602	0.394263	0.123984	0.22197	0.8542	0.258552	0.117364	19.9377	20.439
DDB_G0270186	EAL72443	DDB_G0270186		Ctr copper transporter family protein	471	1	4381272	4381856	1	0.340469	0.388852	0.758398	0	0.0716656	0	0	0.398533	0	0	0
DDB_G0270208	EAL72454	DDB_G0270208		WD40 repeat-containing protein	1068	1	4413499	4414682	-1	0	0	0	0	0	0	0	0	0	0.414893	0.15343
DDB_G0270210	EAL72455	cbpJ	CBP10	calcium-binding protein, NCS-1/frequenin-related protein	585	1	4415136	4415868	-1	0	0	0	0.0407742	0.0577	0.0590294	0.353361	0.0802175	0	0.378723	1.30717
DDB_G0270212	EAL72456	DDB_G0270212		galactose-binding domain-containing protein	789	1	4416314	4417227	-1	0.304869	0.348193	0.258704	0.48371	0.470595	0.131301	0.916993	0.594768	0.485966	36.5979	46.4175
DDB_G0270216	EAL72458	DDB_G0270216		Transmembrane protein C6orf70	3033	1	4420069	4423204	-1	0	0	0.0168247	0.00786447	0	0	0	0	0	0.0121746	0.0270134
DDB_G0270222	EAL72461	DDB_G0270222			468	1	4435722	4436301	-1	0	0	0	0.0509678	0	0	0	0	0	0	0
DDB_G0270224	EAL72462	DDB_G0270224			3615	1	4437084	4440698	1	0	0	0.014116	0.00659832	0	0.00955248	0.0142957	0	0.0117851	0.0612871	0.00755478
DDB_G0270226	EAL72463	DDB_G0270226			183	1	4441377	4441559	1	0	0	0	0	0	0	0	0	0	0	0
DDB_G0270228	EAL72464	gtpbp3		GTP-binding protein 3, putative tRNA modification GTPase 3	1539	1	4442110	4443725	1	0	0	0	0	0	0.0224381	0	0	0	3.07113	3.30069
DDB_G0270232	EAL72466	DDB_G0270232			2307	1	4457457	4459763	1	0.0521329	0.13893	0.265432	0.206787	0.131682	0.0299369	0	0.0203412	0	2.54493	1.90594
DDB_G0270242	EAL72471	DDB_G0270242			759	1	4484790	4485548	-1	0.0528198	0	0	0	0	0.045497	0	0.0618277	0	1.75141	2.41081
DDB_G0270244	EAL72472	DDB_G0270244			840	1	4485669	4486508	1	0	0	0	0	0	0	0	0	0	0	0
DDB_G0270246	EAL72473	DDB_G0270246		regulator of chromosome condensation (RCC1) domain-containing protein	1725	1	4514326	4516297	-1	0	0	0	0.0276556	0	0	0.0898767	0.0544084	0.0740923	1.32718	1.75737
DDB_G0270252	EAL72476	DDB_G0270252			2043	1	4519307	4521349	-1	0.451334	0.470649	0.74933	0.396965	0.115654	0.202832	0.480618	10.8877	3.23224	0.596447	0.842175
DDB_G0270254	EAL72477	DDB_G0270254			351	1	4521755	4522105	1	0	0	0	0.203871	0	0	0	0	0	1.47281	0.933693
DDB_G0270258	EAL72479	DDB_G0270258			1158	1	4523481	4524638	-1	0.311582	0.474481	0.572869	0.0617952	0.466384	0.208744	0	0	0	0	0
DDB_G0270274	EAL72487	DDB_G0270274_RTE		TRE5-A ORF2	288	1	4551821	4552286	1	0	0	0	0	0	0	0	0	0	0	0
DDB_G0270282	EAL72491	DDB_G0270282			1326	1	4576953	4578426	-1	0.181404	0.310774	0.538772	0.575636	0.178191	0.208339	0.0389737	0.14156	0.128516	2.50625	2.78048
DDB_G0270286	EAL72493	DDB_G0270286			1938	1	4590927	4592864	1	0	0.236261	0.105324	0.135388	0.261258	0.23164	0	0.314785	0.131898	0.571602	0.46504
DDB_G0270300	EAL72500	DDB_G0270300			801	1	4604758	4605654	-1	0	0	0	0	0	0	0.0645182	0.0585858	0	1.06028	0.818293
DDB_G0270302	EAL72501	DDB_G0270302			657	1	4605944	4606819	-1	0.0610201	0.0696916	0	0	0	0	0	0	0	1.96711	1.91215
DDB_G0270318	EAL72509	DDB_G0270318			1041	1	4638217	4639569	1	0.0385112	0.131952	0	0.939453	0.1297	0.597099	1.09216	0.811422	0.368326	0.0354712	0
DDB_G0270320	EAL72510	nup54		nucleoporin 54	1323	1	4639723	4641353	-1	0.181815	0.138435	0.231426	0.396647	0.331677	0.287116	0.820303	0.354703	0.772845	19.0628	19.7139
DDB_G0270326	EAL72513	DDB_G0270326			3231	1	4649483	4652713	1	0	0	0	0	0	0	0	0	0.0131857	0.251427	0.262032
DDB_G0270330	EAL72515	DDB_G0270330		unknown	1548	1	4654733	4656612	1	0.155388	0.0591568	0.0329647	0.446857	0.196247	0.133846	0.166922	0.0909442	0	0.238537	0.246994
DDB_G0270344	EAL72522	DDB_G0270344			4644	1	4674130	4678854	-1	0.0172654	0.197189	0.109882	0.303041	0.232589	0.245384	0.612048	1.6471	0.632991	0.667903	0.776268
DDB_G0270348	EAL72524	DDB_G0270348			408	1	4683008	4683415	-1	0.0982603	0	0	0	0	0	0	0	0	0.543022	1.20488
DDB_G0270354	EAL72527	cyp513A3		cytochrome P450 family protein	1479	1	4697435	4699014	1	0	0	0	0.14515	0.0228225	0.0233484	0	0	0	2.24699	2.06814
DDB_G0270364	EAL72532	DDB_G0270364	sigN146	hssA/2C/7E family protein	192	1	4714774	4715046	1	0	0	0.265778	0	0	0	0	0	0	0	0
DDB_G0270370	EAL72535	DDB_G0270370		unknown (not in dictyBase)	399	1	4722003	4722401	-1	0	0	0	0	0	0	0	0	0	0	0
DDB_G0270372	EAL72536	DDB_G0270372_ps		pseudogene	405	1	4722499	4723120	-1	0	0	0	0	0	0	0	0	0	0	0
DDB_G0270374	EAL72537	DDB_G0270374_ps		pseudogene	129	1	4724596	4724743	1	0	0	0	0	0	0	0	0	0	0.286244	0
DDB_G0270376	EAL72538	DDB_G0270376	sigN148	hssA/2C/7E family protein	252	1	4726483	4726846	1	0	0.363392	0.404995	0	0.267893	0.54813	0	0	0	0	0
DDB_G0270392	EAL72546	cpsf2		beta-lactamase domain-containing protein, DNA repair metallo-beta-lactamase domain-containing protein, cleavage and polyadenylation specificity factor 100 kDa subunit	2355	1	4749183	4751699	1	0.0510703	0	0.216685	0.313988	0.143331	0.307931	0.153611	0.0996332	0.0542714	10.521	11.7824
DDB_G0270394	EAL72547	DDB_G0270394			327	1	4751920	4752333	-1	0	0	0	0	0	0	0	0	0	5.08149	3.84185
DDB_G0270396	EAL72548	ddx49		putative RNA helicase, DEAD/DEAH box helicase	1527	1	4752654	4754329	1	0	0	0	0	0.0221051	0.113072	0.0676871	0	0	8.85051	6.9573
DDB_G0270404	EAL72552	docB	GEF, DockB	DOCK family protein, putative guanine nucleotide exchange factor (GEF)	6531	1	4785053	4791836	-1	0.116631	0.126194	0.257842	0.230093	0.366953	0.385982	0.134519	0.316153	0.0978481	5.71607	6.60287
DDB_G0270408	EAL72554	DDB_G0270408			1209	1	4810031	4811239	1	0	0.0757442	0.0844158	0.236754	0.474629	0.399877	0.256472	0.465779	0.281906	2.26012	1.85233
DDB_G0270418	EAL72559	top2	topB	DNA topoisomerase II	4566	1	4831688	4836353	-1	0.052681	0.100279	0.111759	0.141049	0.155244	0.0831919	0.0226365	0.113053	0.0466525	31.7174	35.4391
DDB_G0270422	EAL72561	slc4		putative bicarbonate transporter	2307	1	4842234	4844540	-1	0	0	0	0.0206787	0.0146313	0.0149684	0.156807	0.183071	0.0738675	0.65624	0.426172
DDB_G0270430	EAL72565	wipA	WIPa	WH2 domain-containing protein	594	1	4856092	4856685	-1	0.404952	0.770831	0	0.240939	0.454606	0	0.348007	0.632017	0.143445	22.8764	19.7702
DDB_G0270434	EAL72567	med23		putative mediator complex subunit 23	4989	1	4866950	4872568	1	0.305357	0.100954	0.31708	0.253399	0.243568	0.387614	0.113945	0.498525	0.119552	2.96795	2.83561
DDB_G0270440	EAL72570	DDB_G0270440			519	1	4882133	4882733	1	0	0	0	0.0459594	0	0	1.19489	0.0904186	0.0820868	0.213442	0.526214
DDB_G0270442	EAL72571	polA3	prim2	DNA polymerase alpha primase subunit, DNA primase large subunit	1413	1	4882826	4884472	-1	0.0851172	0	0.0361142	0.0675242	0.0238886	0.293267	0.475462	0.597799	0.331659	11.3938	11.6162
DDB_G0270444	EAL72572	DDB_G0270444		putative protein serine/threonine kinase, WD40 repeat-containing protein, protein kinase, CMGC group	4083	1	4890352	4894529	1	0.108007	0.100927	0.0999841	0.344679	0.19841	0.34676	0.151886	0.494213	0.0939083	10.9972	11.2172
DDB_G0270446	EAL72573	DDB_G0270446		Cell cycle regulator Mat89Bb homolog	2979	1	4899926	4903011	-1	0.28261	0.184441	0.411113	0.160141	0.0793158	0.255021	0.416347	0.315054	0.0858068	3.56984	3.52956
DDB_G0270448	EAL72574	DDB_G0270448			1347	1	4903242	4904821	1	0.0297626	0	0	0	0	0	0	0	0	0.0548263	0.0202751
DDB_G0270452	EAL72576	DDB_G0270452		cyclin-like F-box containing protein	2493	1	4906213	4908821	1	0.0321622	0.128565	0.184222	0.0287039	0	0	0.165837	0.395296	0.341781	0.118493	0.164323
DDB_G0270454	EAL72577	DDB_G0270454		putative phospholipid transfer protein, ML domain-containing protein	456	1	4909508	4909963	1	0	0	0	0.784636	0.0740231	0.227186	0	0	0.0934278	0.0809769	0.0598915
DDB_G0270456	EAL72578	DDB_G0270456_TE		Tdd-4	231	1	4916220	4916450	-1	0	0	0	0	0	0	0	0	0	0	0
DDB_G0270458	EAL72579	DDB_G0270458_RTE		TRE3-C ORF2	2517	1	2404459	2407381	1	0.111494	0.400208	0.202739	0	0	0.0274392	0.061596	0	0	0.0146704	0.0651026
DDB_G0270460	EAL72580	DDB_G0270460_RTE		TRE3-B ORF2	642	1	2411033	2411674	-1	0	0	0	0	0	0	0	0	0	0	0
DDB_G0270462	EAL72581	DDB_G0270462_RTE		TRE5-A ORF1	531	1	2425241	2425771	-1	0	0.172457	0	0	0	0	0.778593	0.17675	0	0.973553	1.54297
DDB_G0270464	EAL72582	DDB_G0270464_RTE		TRE5-A ORF2	1620	1	2425838	2427457	1	0	0	0	0	0	0	0	0	0	0	0
DDB_G0270466	EAL72583	DDB_G0270466			1395	1	2429583	2431239	-1	0	0	0	0.0170989	0	0	0	0	0	0.291169	0.371971
DDB_G0270468	EAL72584	DDB_G0270468			1197	1	2447181	2448908	-1	0	0	0	0	0	0	0	0	0	0	0
DDB_G0270470	EAL72585	DDB_G0270470		tetratricopeptide TPR-1 repeat-containing protein	1296	1	2488609	2490364	-1	0	0	0.0393745	0.423316	0.208361	0.426324	0.0797517	0.543139	0	20.2577	20.7779
DDB_G0270476	EAL72588	DDB_G0270476_ps		pseudogene	1161	1	2504110	2505723	-1	0	0	0	0	0	0	0	0	0	0	0
DDB_G0270480	EAL72590	DDB_G0270480			9678	1	2529046	2539393	1	0.00414241	0.0141932	0.0105454	0.0221819	0.0453409	0.0677942	0.0106797	0.111524	0	1.9077	2.13901
DDB_G0270482	EAL72591	gfm1		mitochondrial translation elongation factor G	2205	1	2561561	2563899	1	0	0.0207653	0.0231426	0.0865413	0	0.0156609	0.117186	0.0851288	0	73.9514	76.4447
DDB_G0270484	EAL72592	DDB_G0270484		unknown (not in dictyBase)	642	1	2572945	2573695	-1	0.0624458	0	0	0	0	0	0	0	0	0	0
DDB_G0270490	EAL72595	DDB_G0270490			495	1	2607006	2607609	1	0.0809903	0.0924998	0.309269	0.192751	0.136382	0	0.104402	0.0948025	0	0.298388	0.0551728
DDB_G0270494	EAL72597	DDB_G0270494			750	1	2611408	2612236	-1	0	0	0	0	0.045006	0	0	0	0	0.344638	0.400554
DDB_G0270498	EAL72599	DDB_G0270498		unknown (not in dictyBase)	168	1	2671435	2671636	1	0	0	0	0	0	0	0	0	0	0	0
DDB_G0270500	EAL72600	d2hgdh		D-2-hydroxyglutarate dehydrogenase	1494	1	2682747	2684442	-1	0	0.0306475	0	0.143692	0.112967	0.808988	0	0.125642	0.0570322	17.0045	16.4521
DDB_G0270502	EAL72601	DDB_G0270502_RTE		TRE5-A ORF1	597	1	2685505	2686101	-1	0	0	0	0	0	0	0	0	0	0	0
DDB_G0270504	EAL72602	DDB_G0270504_RTE		TRE5-A ORF1	690	1	2686145	2686834	-1	0	0	0	0	0.0489196	0	0	0	0	0	0
DDB_G0270506	EAL72603	DDB_G0270506			1140	1	2687569	2689235	-1	0	0	0	0.104618	0.0296092	0.21204	0	0.0411642	0	1.42519	1.60509
DDB_G0270508	EAL72604	DDB_G0270508			225	1	2717192	2717475	-1	0	0	0	0	0.15002	0	0	0	0	0	0
DDB_G0270510	EAL72605	spc2		microsomal signal peptidase subunit, signal peptidase complex subunit 2	552	1	2718039	2718873	1	0	0	0	0.0864237	0	0.0625584	0.0936215	0.0850131	0.385897	4.08053	4.2549
DDB_G0270512	EAL72606	DDB_G0270512_ps		pseudogene	675	1	2731691	2732599	1	0	0	0	0	0	0	0	0	0	0	0
DDB_G0270514	EAL72607	DDB_G0270514_ps	DdTPS10	pseudogene	894	1	2741124	2742151	1	0.134531	0.512163	0.570798	0	0	0	0	0	0	0	0
DDB_G0270520	EAL72610	DDB_G0270520			1281	1	2765942	2767289	1	0	0	0.159342	0	0	0.0269572	0	0.0366333	0	0	0
DDB_G0270524	EAL72612	DDB_G0270524			1416	1	2771493	2773012	-1	0	0	0	0.875955	0.214541	0	0	0	0	0	0
DDB_G0270526	EAL72613	DDB_G0270526		unknown (not in dictyBase)	162	1	2802758	2802958	1	0	0	0	0	0	0	0	0	0	0	0
DDB_G0270530	EAL72615	DDB_G0270530			630	1	2809230	2809981	-1	0.509082	2.25303	0.80999	0.0378618	0	0	0.574212	1.04283	0.473367	0	0
DDB_G0270532	EAL72616	DDB_G0270532			1458	1	2814532	2815989	-1	0	0	0	0	0.0231512	0.0236846	0.531678	0.579349	1.37335	0.0253261	0
DDB_G0270534	EAL72617	DDB_G0270534		unknown (not in dictyBase)	144	1	2851126	2851269	1	0	0	0	0	0	0	0	0	0.295855	0.512854	0
DDB_G0270536	EAL72618	DDB_G0270536_RTE		TRE5-A ORF1	1335	1	2855765	2857099	1	0	0	0	0	0	0	0.0387109	0	0	0.0276595	0
DDB_G0270542	EAL72621	DDB_G0270542		unknown (not in dictyBase)	228	1	2901296	2901559	1	0	0	0	0	0	0	0.226663	0	0	0	0
DDB_G0270544	EAL72622	gdt6		MLK family protein kinase Gdt6	4359	1	2913781	2918690	1	0	0	0	0.0273606	0.00774364	0.0554543	0.0474229	0.204546	0.0488679	1.025	1.19041
DDB_G0270550	EAL72625	gdt4		MLK family protein kinase Gdt4	4863	1	2926042	2931347	1	0.0906832	0.0282464	0.0839471	0.0931947	0.0416465	0.0568081	0.053135	0.212297	0.0876065	0.751722	0.780622
DDB_G0270554	EAL72627	DDB_G0270554			687	1	2988150	2988932	1	0.291777	0.266593	0.445671	0.0347204	0.638732	0.552918	0.0752243	0.27323	0.248053	1.98871	2.50446
DDB_G0270558	EAL72629	DDB_G0270558		Malonyl-CoA-acyl carrier protein transacylase, mitochondrial	1113	1	3016390	3017663	1	0	0	0	0	0.0303275	0	0.0928645	0.0843257	0.0382777	0.232236	0.343529
DDB_G0270570	EAL72635	DDB_G0270570			699	1	3093873	3094739	1	0	0.0655041	0	0.238871	0.144869	0.345816	0	0	0	0	0.0390708
DDB_G0270572	EAL72636	pks2	dipks2, PKS	putative polyketide synthase, beta-ketoacyl synthase family protein	9033	1	3098695	3108214	1	0	0	0	0.00264064	0.0037368	0	0.00572114	0.0311705	0	0.228919	0.226756
DDB_G0270574	EAL72637	DDB_G0270574			1941	1	3112749	3114887	1	0	0	0	0	0	0.0177909	0	0	0	0.0951197	0.112563
DDB_G0270580	EAL72640	DDB_G0270580		UPF0558 protein	930	1	3152348	3153799	1	0	0	0	0	0	0	0	0	0	0.873506	0.616689
DDB_G0270586	EAL72643	DDB_G0270586			1410	1	3181593	3183333	1	0	0.0324733	0	0	0	0	0	0	0	0.733272	0.813505
DDB_G0270588	EAL72644	DDB_G0270588		unknown	345	1	3189061	3189405	1	0.116204	0.265434	0.443734	0.276556	0.195678	0	0	0	0	0.10703	0
DDB_G0270592	EAL72646	DDB_G0270592			303	1	3212380	3212770	1	0	0	0	0.62978	0.111401	0	0.170558	0.154875	0.140604	0.731198	1.44214
DDB_G0270596	EAL72648	DDB_G0270596			1929	1	3250824	3252752	-1	0.249395	0.379781	0.449715	0.358598	0.332471	0.948786	0.241115	0.413563	1.01594	0.803976	0.821156
DDB_G0270598	EAL72649	DDB_G0270598			1353	1	3253076	3254603	-1	0	0	0	0	0	0	0	0	0	0	0
DDB_G0270600	EEU04147	DDB_G0270600		unknown	984	1	3270165	3271230	-1	0	0.0465319	0	0.0484816	0.0343034	0.105281	0	0	0	0	0
DDB_G0270602	EAL72651	drnA_ps		pseudogene	177	1	3271835	3272080	-1	0	0	0	0	0	0	0	0	0	0	0
DDB_G0270608	EAL72654	DDB_G0270608		unknown (not in dictyBase)	168	1	3298761	3298966	1	0	0	0	0	0	0	0	0	0	0	0
DDB_G0270612	EAL72656	DDB_G0270612		unknown (not in dictyBase)	153	1	3314806	3314958	1	0	0	0	0	0	0	0	0	0	0	0
DDB_G0270614	EAL72657	DDB_G0270614			624	1	3326748	3327586	-1	0	0	0	0.152903	0.216375	0	0	0	0	0	0
DDB_G0270616	EAL72658	DDB_G0270616		unknown (not in dictyBase)	225	1	3359731	3360005	-1	0	0	0	0	0	0	0	0	0	0	0
DDB_G0270620	EAL72660	DDB_G0270620			138	1	3369226	3369472	1	0	0	0	0	0	0	0	0	0	0	0
DDB_G0270628	EAL72664	DDB_G0270628			3954	1	3456576	3460962	1	0	0	0	0	0	0	0	0	0	0.00933877	0
DDB_G0270630	EAL72665	DDB_G0270630			684	1	3470541	3471348	1	0.117223	0.334703	0.149209	0.104618	0	0.100971	0.0755542	0	0	0	0
DDB_G0270632	EAL72666	DDB_G0270632			2388	1	3492337	3494799	-1	0.419705	0.230087	0.641072	0.209762	0	0.159068	0	0.0982563	0	0.726758	0.697631
DDB_G0270638	EAL72669	DDB_G0270638_RTE		TRE5-B ORF1	1290	1	3577989	3579341	-1	0	0	0.0395577	0	0	0	0	0	0	0.0286244	0
DDB_G0270642	EAL72671	DDB_G0270642			2349	1	3586235	3588840	-1	0	0.0194923	0	0	0	0	0	0.0199775	0	0.880301	0.871983
DDB_G0270644	EAL72672	DDB_G0270644			2427	1	3610346	3612888	-1	0.0165184	0	0	0	0.152987	0.0142284	0	0.038671	0	1.32366	0.843959
DDB_G0270646	EAL72673	DDB_G0270646			2028	1	3633884	3635911	1	0	0.0225776	0	0	0.0166442	0.0170277	0	0.0462793	0	0.855768	0.996538
DDB_G0270648	EAL72674	DDB_G0270648_RTE		TRE3-C ORF2	1149	1	3639054	3640202	-1	0.697828	0.239099	0.355296	0.498234	1.2926	0.540975	0.0899549	0.0816836	0.22247	0.321371	0.427841
DDB_G0270650	EAL72675	DDB_G0270650_RTE		TRE3-C ORF2	1029	1	3640332	3641360	-1	0	0.266982	0.0991824	0	0	0	0	0	0	0	0
DDB_G0270652	EAL72676	DDB_G0270652		molybdenum cofactor sulfurase domain-containing protein	1122	1	3647265	3648460	1	0.142924	0.204044	0.682211	0	0.120337	0	0	0	0	0.0329104	0.0973637
DDB_G0270654	EAL72677	DDB_G0270654			468	1	3660860	3661468	1	0	0	0	0	0	0	0	0	0	0	0
DDB_G0270664	EAL72682	DDB_G0270664		UPF0557 family protein	2160	1	3699523	3701813	1	0.129922	0	0	0.011043	0.0156271	0.0479614	0	0	0	1.45309	1.17587
DDB_G0270668	EAL72684	gdt8		MLK family protein kinase Gdt8	3981	1	3723386	3727938	-1	0.0503519	0.023003	0.0384547	0.155784	0.161099	0.225531	0.0129814	0.330058	0.0428064	15.963	17.6308
DDB_G0270672	EAL72686	fslN		frizzled and smoothened-like protein N	1836	1	3740758	3742851	-1	0	0	0	0	0	0	0	0	0	0	0.014875
DDB_G0270674	EAL72687	DDB_G0270674		unknown (not in dictyBase)	138	1	3762717	3762854	1	0	0	0	0	0	0	0	0	0	0	0
DDB_G0270676	EAL72688	DDB_G0270676		unknown (not in dictyBase)	327	1	3764751	3765122	1	0	0	0.312106	0	0	0	0	0	0	0	0
DDB_G0270678	EAL72689	samkC	smkC, SAMK-C	SAM domain-containing protein, SAMK family protein kinase	2628	1	3778203	3780924	1	0.0305101	0.0871145	0.0388351	0.0635352	0.128442	0.144541	0.707933	0.357133	0.551181	2.12167	2.5045
DDB_G0270680	EAL72690	samkD	smkD, SAMK-D	putative SAMK family protein kinase	1662	1	3781297	3783053	1	0	0.0275496	0.0307036	0	0.0203096	0	1.24378	0.73412	0.589573	0.555437	0.279349
DDB_G0270684	EAL72692	DDB_G0270684		unknown (not in dictyBase)	123	1	3828485	3828647	1	0	0	0	0	0	0	0	0	0	0	0
DDB_G0270688	EAL72694	mpl2		leucine-rich repeat-containing protein (LRR), putative protein tyrosine phosphatase, dual specificity	2088	1	3859398	3861680	1	0.153602	0.789438	0.562105	1.42798	0.695136	0.529229	0.0247505	0.0674242	0	0	0
DDB_G0270696	EAL72698	DDB_G0270696		unknown (not in dictyBase)	843	1	3930627	3931600	-1	0.523123	0.923352	0.78693	0.311248	0.240246	0.286744	0	0.0556669	0	0	0
DDB_G0270698	EAL72699	cniA		cornichon family protein	477	1	3944438	3944996	1	0	0	0	0.250031	0.0707642	0.0723946	0	0.19676	0.357258	2.47718	1.43137
DDB_G0270700	EAL72700	DDB_G0270700		calcium-binding EGF domain-containing protein	2463	1	4002803	4005323	1	0.276709	0.278851	0.248621	0.222744	0.20557	0.36453	0	0.13337	0	0.929509	1.09774
DDB_G0270702	EAL72701	DDB_G0270702		unknown (not in dictyBase)	477	1	4034417	4035076	1	0	0	0	0	0	0	0	0	0	0.232236	0.515293
DDB_G0270704	EAL72702	DDB_G0270704_ps		pseudogene	2793	1	4035400	4038553	1	0	0	0	0.00854026	0.0120854	0.0123638	0	0.10081	0.0152535	1.57327	1.6134
DDB_G0270706	EAL72703	DDB_G0270706_ps		pseudogene	1308	1	4039293	4040600	-1	0	0	0	0.0729448	0.0516124	0	0	0.25114	0	2.45605	2.94402
DDB_G0270708	EAL72704	DDB_G0270708		EGF-like domain-containing protein	3231	1	4062615	4066228	-1	0.012408	0	0.0157937	0.0590602	0.0417883	0	0.0319895	0.101668	0.0131857	3.02855	3.42332
DDB_G0270710	EAL72705	DDB_G0270710			612	1	4079745	4080356	-1	0	0	0	0.194877	0.220618	0.0564252	0	0	0	0	0
DDB_G0270718	EEU04153	DDB_G0270718		EGF-like domain-containing protein	4200	1	4098007	4102857	1	0.0190906	0.174428	0.121499	0.0567927	0.0562575	0.106885	0.0123045	0.17877	0.0101436	1.06381	1.64513
DDB_G0270720	EAL72710	DDB_G0270720		Probable 3-phenylpropionic acid transporter	1560	1	4125800	4127359	1	0	0	0	0.0611614	0	0.0442721	0.0331276	0	0.0273097	0.923137	0.927857
DDB_G0270724	EAL72712	DDB_G0270724_ps		pseudogene	654	1	4171726	4173261	-1	0	0	0	0	0	0	0	0	0	0.056461	0.208796
DDB_G0270728	EAL72714	DDB_G0270728_ps		pseudogene	411	1	4234555	4235228	-1	0	0	0	0	0	0	0	0	0	0	0
DDB_G0270732	EAL72716	DDB_G0270732			1911	1	4247306	4249429	1	0	0.0479198	0	0	0	0	0	0	0	0	0
DDB_G0270740	EAL72720	DDB_G0270740			459	1	4309867	4310947	1	0	0.0997546	0	0	0	0	0	0	0.0928171	0	0
DDB_G0270748	EAL72724	DDB_G0270748		unknown (not in dictyBase)	144	1	4351183	4351951	1	0	0	0	0.828227	0.937626	0.479614	0	0	0	0	0
DDB_G0270764	EAS66941	myh		A/G-specific adenine DNA glycosylase Myh	1725	1	4483000	4484724	1	0.209166	0.0796302	0.236658	0.138278	0.0195678	0.0200187	0.179753	0.0816126	0.296369	5.50136	5.33545
DDB_G0270766	EAL72733	DDB_G0270766		short-chain dehydrogenase/reductase (SDR) family protein	2994	1	4499254	4502247	1	0.0669509	0.015293	0.0511316	0.517849	0.225481	0.392149	0.0172609	0.12539	0.0142295	4.34127	4.40581
DDB_G0270768	EAL72734	DDB_G0270768			171	1	4534439	4534675	1	0.234446	0	0	0.139491	0	0.201943	0	0	0	0	0
DDB_G0270770	EAL72735	DDB_G0270770_RTE		TRE3-A ORF2	1800	1	4549776	4551575	-1	0	0	0.0283497	0	0	0	0	0	0	0	0.0151725
DDB_G0270774	EAL72737	DDB_G0270774			5268	1	4621793	4627393	-1	0	0.0173832	0.00968667	0.0271674	0.0320373	0.0196653	0.01962	0.106896	0	1.51403	2.28106
DDB_G0270780	EAL72740	trx_ps		pseudogene	420	1	4661629	4662128	-1	0	0	0	0	0	0	0	0	0	0	0
DDB_G0270786	EAL72743	DDB_G0270786			1848	1	4686330	4688375	-1	0.0216938	0	0	0.0129074	0.0182654	0	0	0.126968	0.0230536	7.83268	8.23158
DDB_G0270790	EAL72745	DDB_G0270790_RTE		TRE3-A ORF2	1128	1	4703859	4704986	-1	0	0	0	0.0211462	0	0	0	0	0	0	0
DDB_G0270792	EAL72746	DDB_G0270792_RTE		TRE3-A ORF2	1986	1	4705053	4707038	-1	0	0	0	0	0	0	0	0.047258	0.0214517	0.0743716	0.027503
DDB_G0270794	EAL72747	DDB_G0270794			348	1	4715122	4715514	-1	0	0	0	0.0685429	0	0.0992305	0	0	0	1.90994	1.02022
DDB_G0270796	EAL72748	cmbC_ps2		pseudogene	336	1	4716417	4716918	1	0	0	1.06311	0	0.10046	0	0	0	0	0	0
DDB_G0270798	EAL72749	DDB_G0270798	sigN158	hssA/2C/7E family protein	243	1	4725378	4725695	1	0	0	0	0	0	0	0	0	0	0	0
DDB_G0270802	EAL72751	DDB_G0270802			2802	1	4745841	4748998	1	0	0	0.0182118	0.0170256	0	0	0.0184436	0.0502433	0.0152045	0.0922478	0.0584808
DDB_G0270804	EAL72752	vps13D_ps1		pseudogene	243	1	4775754	4776315	-1	0	0	0	0.19632	0	0	0	0	0	0	0
DDB_G0270810	EAL72755	DDB_G0270810			2364	1	4836650	4839376	-1	0	0	0	0	0	0	0	0	0	0.0468597	0.0231053
DDB_G0270812	EAL72756	DDB_G0270812			132	1	4839738	4839869	-1	0	0	0	0	0	0	0	0	0	0	0
DDB_G0270814	EAL72757	nek2	Ddnek2	NEK family protein kinase Nek2	1257	1	4847143	4848761	-1	0.0318936	0	0.0811923	0.0569282	0.0268532	0.0274719	0.041113	0.0373327	0.0338926	9.0184	7.25673
DDB_G0270818	EAL72759	sdhaf1B		putative mitochondrial succinate dehydrogenase assembly factor 1B	336	1	4894629	4895040	-1	0	0	0	0	0	0	0.153807	0	0	1.97815	1.13794
DDB_G0270820	EAL72760	DDB_G0270820_TE		DDT-A	909	1	4912005	4912913	1	0	0	0	0	0	0	0	0	0	0.0406221	0.0300446
DDB_G0270822	EAL72761	DDB_G0270822_TE		DDT-A	765	1	4913554	4914318	1	0	0	0	0	0	0	0	0	0	0	0
DDB_G0270824	EAL72762	DDB_G0270824_TE		Tdd-4 - thugS fusion fragment	2310	1	4916854	4919783	-1	0	0	0	0	0	0	0	0	0	0	0
DDB_G0270828	EAL72764	DDB_G0270828		unknown	2880	1	3009708	3012882	-1	0.0278404	0.0476952	0	0.0165645	0	0	0.0358883	0	0	1.80781	1.69742
DDB_G0270840	EAL72770	DDB_G0270840_RTE		TRE5-A ORF1	503	1	2402920	2403422	-1	0	0	0	0	0	0	0	0	0	0	0
DDB_G0270842	EAL72771	DDB_G0270842_RTE		TRE5-A ORF1	1335	1	2501983	2503317	-1	0	0	0	0	0	0	0	0	0	0	0
DDB_G0270848	EAL72774	DDB_G0270848_ps		pseudogene	1545	1	2518022	2519734	-1	0	0	0	0	0.0218476	0	0	0	0	0.1673	0.300504
DDB_G0270850	EAL72775	DDB_G0270850			2439	1	2525867	2528497	-1	0	0.018773	0	0.0097798	0	0	0	0	0	3.20959	2.37385
DDB_G0270852	EAL72776	DDB_G0270852_RTE		TRE3-C ORF2	978	1	2559165	2560492	1	0	0.514991	0.365241	0.048779	0	0	0	0	0	0	0
DDB_G0270860	EAL72780	DDB_G0270860_RTE		TRE5-A ORF2	3144	1	2691885	2695028	-1	0	0	0	0	0	0	0	0	0	0.0704685	0.0173731
DDB_G0270862	EAL72781	DDB_G0270862_RTE		TRE5-A ORF1	1335	1	2695319	2696653	-1	0	0	0	0	0	0	0	0	0	0	0
DDB_G0270868	EAL72784	DDB_G0270868			2634	1	2774064	2776697	-1	0.273965	0.104299	0.251853	0.51618	0.589487	0.380195	0.37278	0.0712638	0.210266	2.41123	2.05295
DDB_G0270872	EAL72786	DDB_G0270872_ps		pseudogene	339	1	2847685	2850900	1	0.11826	0.405198	0	0.492538	0	0	0	0	0	0	0
DDB_G0270886	EAL72793	DDB_G0270886_RTE		TRE3-D ORF2	1992	1	2963981	2965972	-1	0	0	0	0.0119744	0	0.0346709	0.0259433	0	0	0.574644	0.644375
DDB_G0270888	EAL72794	DDB_G0270888_RTE		TRE3-D ORF1	711	1	2966061	2966907	-1	0	0	0	0	0.0949494	0.0485685	0	0	0	1.1945	0.691406
DDB_G0270894	EAL72797	irlC		putative protein serine/threonine kinase, IRE family protein kinase	4335	1	3195968	3200425	1	0.0554882	0.23237	0.200115	0.13756	0.0934381	0.382364	0.0834495	0.173203	0.0294831	1.89951	2.1546
DDB_G0270896	EAL72798	DDB_G0270896_RTE		TRE5-A ORF1	675	1	3221057	3221731	-1	0	0	0	0	0	0	0	0	0	0	0
DDB_G0270906	EAL72803	jcdD		transcription factor jumonji, jmjC domain-containing protein	1347	1	3291492	3292937	1	0	0	0	0.0177082	0	0	0	0	0	0.137066	0.162201
DDB_G0270914	EAL72807	DDB_G0270914			993	1	3328824	3329816	1	0.0403728	0.0461101	0	0.384337	0.509887	0.0695513	0.0520434	1.08693	0.0429034	0.0371858	0
DDB_G0270916	EAL72808	DDB_G0270916			774	1	3330425	3331198	1	0	0.0591568	0	0.0308177	0	0	0	0.303147	0	8.68274	8.22138
DDB_G0270930	EAL72815	DDB_G0270930		unknown (not in dictyBase)	279	1	3406195	3406988	1	0	0	0	0	0	0	0	0	0	0	0
DDB_G0270936	EAL72818	DDB_G0270936			663	1	3488110	3489009	-1	0	0	0	0.503682	0.458206	0.10417	0.311789	0.495461	0	28.2371	27.3105
DDB_G0270938	EAL72819	DDB_G0270938_ps		pseudogene	285	1	3495913	3496197	1	0.140667	0	0.17905	0	0	0	0	0	0	1.29563	0.287479
DDB_G0270940	EAL72820	DDB_G0270940			987	1	3508370	3509356	-1	0.0406182	0.0927809	0	0.0725013	0.102597	0	0.209439	0.285272	0.172657	0.261883	0.138351
DDB_G0270950	EAL72825	DDB_G0270950_RTE		TRE5-B ORF2	3435	1	3567457	3570891	-1	0	0	0	0.0486086	0.0393066	0.0402122	0.376121	0.478152	0.347274	0.214996	0.190816
DDB_G0270952	EAL72826	DDB_G0270952_RTE		Skipper GAG-PRO	1149	1	3572251	3573399	1	0	0	0	0	0	0	0	0	0	0	0
DDB_G0270954	EAL72827	DDB_G0270954_RTE		Skipper GAG-PRO-POL	3969	1	3573682	3577683	1	0	0	0	0.0240392	0.0170091	0	0	0.0236469	0.0429358	0.0186069	0
DDB_G0270958	EAL72829	DDB_G0270958			2421	1	3595703	3598413	-1	0	0	0.0210778	0.00985251	0	0	0	0	0	1.83026	2.3915
DDB_G0270962	EEU04149	DDB_G0270962		IPT/TIG domain-containing protein	9597	1	3599415	3609732	1	0.00417737	0.00477101	0	0.00497092	0	0.00719646	0.00538492	0.00977956	0.00443921	0.661788	0.910635
DDB_G0270964	EEU04151	DDB_G0270964_ps		pseudogene	9567	1	3616147	3626352	1	0	0.00957194	0.0373373	0.0673178	0.0529234	0.0505332	0.0324108	0.156964	0.00445313	0.752636	0.890654
DDB_G0270968	EAL72834	DDB_G0270968_RTE		TRE3-A ORF1	1077	1	3642654	3643730	-1	0	0	0	0	0	0	0	0	0	0	0
DDB_G0270970	EAL72835	DDB_G0270970			849	1	3644457	3645638	-1	0	0.053931	0	0	0	0	0	0	0	0.0434929	0.289511
DDB_G0270982	EAL72841	DDB_G0270982			213	1	3771006	3771407	1	0.188217	0	0.479149	0.783899	0.475416	0.810615	0	0	0.800057	5.89421	5.38517
DDB_G0270998	EAL72849	DDB_G0270998_ps		pseudogene	801	1	3865933	3866881	-1	0.150151	0.285814	0	0.327568	0.126421	0.431114	0	0	0	0	0
DDB_G0271004	EAL72852	DDB_G0271004		unknown (not in dictyBase)	1098	1	4005997	4007094	-1	0	0	0	0.021724	0	0	0	0	0	0	0
DDB_G0271006	EAL72853	DDB_G0271006_RTE		TRE3-B ORF2	1743	1	4008027	4010233	-1	0.115003	0.262693	0.234214	0.24633	0.154926	0.138684	0	0	0	0	0
DDB_G0271008	EAL72854	DDB_G0271008_ps		pseudogene	447	1	4013016	4014043	-1	0.0896873	0	0.11416	0	0	0.0772533	0	0	0	0	0
DDB_G0271012	EAL72856	DDB_G0271012		unknown (not in dictyBase)	2529	1	4054671	4057974	-1	0	0	0	0	0	0	0	0	0.0336916	0.0730041	0.0971905
DDB_G0271018	EAL72859	DDB_G0271018_RTE		TRE5-A ORF2	3144	1	4119220	4122363	-1	0	0	0	0	0	0	0	0	0	0	0
DDB_G0271020	EAL72860	DDB_G0271020_RTE		TRE5-A ORF1	1335	1	4122654	4123988	-1	0	0	0	0	0	0	0.0774219	0	0	0.0553191	0.061372
DDB_G0271024	EAL72862	DDB_G0271024			2931	1	4138891	4141933	1	0.054712	0.0468653	0.0174102	0.341803	0.161229	0.400578	0.105791	0.544362	0.479666	1.474	1.71448
DDB_G0271026	EAL72863	DDB_G0271026_RTE		TRE3-C ORF2	849	1	4157920	4158806	-1	0	0	0	0	0	0	0	0	0	0	0
DDB_G0271028	EAL72864	DDB_G0271028_RTE		TRE5-A ORF1	375	1	4160763	4164087	1	0	0.1221	0.272157	0.381647	0.0900121	0	1.2403	0	0.227216	2.85557	0.873937
DDB_G0271032	EAL72866	DDB_G0271032		EGF-like domain-containing protein	4116	1	4228148	4232826	-1	0	0	0	0.0231807	0.0164016	0	0	0	0	0.0358848	0.0265408
DDB_G0271038	EAL72869	DDB_G0271038			195	1	4263564	4263758	1	0	0	0	0	0	0	0	0	0	0	0
DDB_G0271042	EAL72871	DDB_G0271042			3000	1	4340831	4344152	1	0	0	0	0	0	0	0	0	0	0.270787	0.455175
DDB_G0271046	EAL72873	DDB_G0271046_ps		pseudogene	240	1	4444266	4444636	1	0	0	0	0.0993872	0	0	0	0	0	0	0
DDB_G0271048	EAL72874	DDB_G0271048		unknown (not in dictyBase)	183	1	4466500	4466682	-1	0	0	0	0	0	0	0	0	0	0	0
DDB_G0271056	EAS66942	DDB_G0271056			2142	1	4568604	4570745	1	0	0	0	0	0	0	0	0	0	0.0172388	0.06375
DDB_G0271060	EAL72880	DDB_G0271060			2115	1	4581402	4583577	1	0.151641	0.736062	0.36191	0.0451119	0.0478788	0.0816364	0.0244346	0.399381	0.18129	0.104753	0.0774767
DDB_G0271066	EAL72883	DDB_G0271066		GNS1/SUR4 family protein, very long chain fatty acid elongase	747	1	4618383	4619679	-1	0.0536683	0.061295	0	0.0638633	0	0	0	0.565388	0	7.41476	7.05613
DDB_G0271070	EAL72885	DDB_G0271070			261	1	4634981	4635241	1	0.153602	0.877153	0.195515	0.456953	2.45723	0.396922	0	0	0	0	0
DDB_G0271076	EAL72888	DDB_G0271076_RTE		TRE3-A ORF1	732	1	4707908	4708639	-1	0	0	0	0	0	0	0	0.0641082	0.0582009	0	0
DDB_G0271078	EAL72889	orcC	ORC3	origin recognition complex subunit 3	3243	1	4764421	4768313	1	0.0370862	0.0141188	0.0314705	0.0514864	0.0520421	0.0532412	0.334647	0.159173	0.118232	3.49557	3.7812
DDB_G0271082	EAL72891	DDB_G0271082		unknown (not in dictyBase)	144	1	4771824	4772832	1	0	0	0	0	0	0	0	0	0	0	0
DDB_G0271084	EAL72892	DDB_G0271084		glutaredoxin family protein	510	1	4795072	4795581	1	0.314433	0.448896	0.200115	0.467705	0.0661853	0.270841	0	0	0	5.35781	4.7124
DDB_G0271090	EAL72895	DDB_G0271090		unknown (not in dictyBase)	135	1	4922182	4922316	-1	0	0	0	0	0	0	0	0	0	0	0
DDB_G0271102	EAL71883	DDB_G0271102			192	2	44348	44558	-1	0	0	0	0	0	0	0	0	0	0	0
DDB_G0271104	EAL71884	DDB_G0271104			951	2	39516	40537	1	0.50587	1.20366	1.23415	0.351147	0.141975	0.217869	0	0.0493451	0.0447982	0.155312	0.0287177
DDB_G0271114	EAL71889	DDB_G0271114			1494	2	13927	15420	1	0.32201	0.214533	0.27325	0.223521	0.248527	0.254253	0	0.0942314	0.0855483	1.30994	1.27961
DDB_G0271118	EAL71891	DDB_G0271118_ps		pseudogene	705	2	25027	25857	1	0.0568655	0.259787	0.0723821	0.101502	0.0478788	0.146946	1.09956	0	0.483439	0.628519	0.736028
DDB_G0271126	EAL71895	plbB	PLB	phospholipase B-like protein	1719	2	40824	42647	1	0.303184	0.239724	0.0296855	0.45791	0.51054	0.582568	0.0601269	0.545983	0.0247836	14.8217	13.3137
DDB_G0271128	EAL71896	DDB_G0271128_ps		pseudogene	444	2	43460	44226	-1	0	0	0	0	0	0	0	0	0	0	0
DDB_G0271130	EAL71897	DDB_G0271130			1902	2	45087	47409	1	0.10539	0.0240733	0	0.363688	0.212962	0.363115	0.815128	1.57904	1.00796	0.0970701	0.387689
DDB_G0271132	EAL71898	DDB_G0271132		unknown	2556	2	51145	53815	1	0.0156847	0.0179137	0	0	0	0.0135103	0	0	0	0	0.0106849
DDB_G0271138	EAL71699	abcA8		ABC transporter A family protein	2514	2	193220	196196	-1	0	0	0	0.123345	0.0939863	0.0686798	0	0.130665	0	0.778461	0.945113
DDB_G0271140	EAL71700	abcA7		ABC transporter A family protein	2520	2	196707	199668	1	0.0159088	0.0363392	0.0202498	0.331291	0.0803679	0.0822196	0.0615227	0.577279	0	2.9599	3.14288
DDB_G0271152	EAL71706	DDB_G0271152			762	2	374800	375858	-1	0	0.300442	0.133935	0.125212	0.0442973	0.271907	0.135641	0.123169	0.0559095	0.33921	0.716812
DDB_G0271156	EAL71708	DDB_G0271156_ps		pseudogene	1119	2	369665	371153	1	0	0	0	0	0	0	0	0	0	0.0659973	0.0976247
DDB_G0271158	EAL71709	DDB_G0271158_ps		pseudogene	1104	2	365027	366305	1	0	0	0	0	0	0	0	0	0	0	0.0494756
DDB_G0271160	EAL71710	DDB_G0271160			1302	2	361149	363197	-1	0.0307913	0	0.0391931	0	0	0	0.0396921	0	0	0	0
DDB_G0271164	EAL71712	DDB_G0271164_ps		pseudogene	867	2	355407	356592	1	0	0	0	0	0	0	0	0	0.0491385	0.17036	0.063
DDB_G0271166	EAL71713	DDB_G0271166			2679	2	351938	354690	1	0.104752	0	0	0.00890367	0	0	0	0.0875835	0	0.523766	0.326217
DDB_G0271168	EAL71714	DDB_G0271168_ps		pseudogene	309	2	351471	351779	1	0	0	0	0.077194	0	0.111755	0	0	0	0.239	1.41414
DDB_G0271176	EAL71718	DDB_G0271176_ps		pseudogene	489	2	343222	343911	1	0.0819841	0.374539	0.104355	1.1707	0.759304	1.05927	0	0	0	0	0
DDB_G0271180	EAL71720	DDB_G0271180_ps		pseudogene	216	2	338297	338512	1	0	0	0	0	0	0	0	0	0	0.512854	0.252875
DDB_G0271186	EAL71723	DDB_G0271186_ps		pseudogene	372	2	333149	333520	1	0	0	0	0	0	0	0	0	0	0	0
DDB_G0271188	EAL71724	DDB_G0271188		zinc finger, B-box domain and FNIP repeat-containing protein	1200	2	328676	330047	-1	0.167043	0.190781	0.595343	0.337917	0.45006	0.172661	0.0430659	0.351954	0.14201	2.49247	1.11518
DDB_G0271190	EAL71725	DDB_G0271190_ps		pseudogene	900	2	327301	328200	1	0.0445447	0.203499	0.0566993	0.212026	0.037505	0.115107	0	0	0	0	0
DDB_G0271192	EAL71726	DDB_G0271192			138	2	319239	319508	-1	0	0	0	0	0	0	0	0	0	0	0
DDB_G0271194	EAL71727	DDB_G0271194_TE		thugS element	438	2	306767	307204	-1	0	0.104537	0.116505	0.163376	0.0770651	0.157681	0.117989	0.21428	0.194535	1.26457	1.80823
DDB_G0271198	EAL71729	DDB_G0271198			138	2	303072	303319	1	0	0	0	0	0	0	0	0	0	13.1112	19.9881
DDB_G0271200	EAL71730	DDB_G0271200		unknown (not in dictyBase)	2370	2	299937	302708	-1	0	0.0193196	0	0.0905808	0.0427272	0.0145706	0.0218055	0.0792021	0.0359519	1.09063	1.07168
DDB_G0271204	EAL71732	DDB_G0271204_ps		pseudogene	351	2	293845	294195	-1	0.114217	0.130448	0	0.0679571	0	0.196765	0.147234	0.133696	0	1.68321	2.10081
DDB_G0271206	EAL71733	DDB_G0271206		unknown (not in dictyBase)	189	2	292886	293273	-1	0.212118	0	0.269997	0	0.178595	0.36542	0.546869	0.993169	0.450826	4.88432	3.6125
DDB_G0271208	EAL71734	DDB_G0271208		unknown (not in dictyBase)	213	2	291051	291263	-1	0	0	0	0	0	0	0	0	0	0.346718	0
DDB_G0271210	EAL71735	DDB_G0271210			120	2	290849	290968	-1	0	0	0	0	0	0	0	0	0	0	0
DDB_G0271212	EAL71736	DDB_G0271212			120	2	290676	290795	-1	0	0	0	0	0	0	0	0	0	0	0
DDB_G0271214	EAL71737	DDB_G0271214			1980	2	288473	290452	1	0.0202476	0	0	0.0602347	0.0511432	0.0872026	0.208804	0.189605	0.0215167	0.205142	0.317243
DDB_G0271216	EAL71738	DDB_G0271216			1923	2	285190	287112	1	0.166782	0.261914	0.371509	0.334909	0.22819	0.0359149	0.644981	0.756497	0.44309	0.134414	0.440263
DDB_G0271226	EAL71743	DDB_G0271226_ps		pseudogene	135	2	263709	263843	1	0	0	0	0	0	0	0.382808	0	0	0	0
DDB_G0271228	EAL71744	DDB_G0271228			1899	2	258017	259915	1	0	0	0	0	0	0	0	0	0	0.369449	0.604024
DDB_G0271230	EAL71745	DDB_G0271230		unknown (not in dictyBase)	135	2	257615	257749	-1	0	0	0	0	0	0	0	0	0	5.19692	3.4391
DDB_G0271232	EAL71746	DDB_G0271232_ps		pseudogene	843	2	256636	257478	1	0	0	0	0	0	0	0	0	0	0	0
DDB_G0271234	EAL71747	dduB		unknown	3606	2	252762	256367	1	0	0	0	0.0264592	0.0187213	0.0191526	0	0	0	0	0.0151473
DDB_G0271238	EAL71749	DDB_G0271238		unknown	3582	2	244515	248096	1	0.0111921	0.0639131	0.0142461	0.0932276	0.0376935	0.0289215	0.0288549	0.183412	0	0.154629	0.358346
DDB_G0271240	EAL71750	utp18		WD40 repeat-containing protein, U3 snoRNP protein, U3 small nucleolar ribonucleoprotein	1563	2	234746	236537	1	0.307794	0.32224	0.685615	0.213654	0.388728	0.154655	0.396768	0.270214	0	16.4901	14.4852
DDB_G0271244	EAL71752	DDB_G0271244			1635	2	230689	232323	1	0.66204	0.392063	0.749055	0.320957	0.557414	1.05603	0.537336	0.803647	0.495081	0.519441	0.785073
DDB_G0271250	EAL71755	DDB_G0271250			1278	2	214985	216567	1	0.0941085	0.0358274	0.159716	0.653249	0.39618	0.351267	0.525687	0.697666	0.300022	5.11409	5.72709
DDB_G0271252	EAL71756	DDB_G0271252			270	2	213313	213582	1	0	0	0	0.441721	0.625084	0.89528	0.574212	0.695218	0.315578	1.36761	1.31495
DDB_G0271256	EAL71758	DDB_G0271256_ps		pseudogene	138	2	206277	206414	-1	0	0	0	0	0	0	0	0	0	0	0
DDB_G0271258	EAL71759	DDB_G0271258		unknown (not in dictyBase)	135	2	205354	205488	-1	0	0	0	0	0	0	0	0	0	0	0
DDB_G0271266	EAL71763	DDB_G0271266			210	2	182683	182892	-1	0	0	0	0	0	0	0	0	0	0	0
DDB_G0271276	EAL71768	DDB_G0271276_ps		pseudogene	822	2	166090	166911	-1	0.195086	0	0	0	0	0	0	0.0570891	0	0	0.132898
DDB_G0271278	EAL71769	DDB_G0271278		unknown (not in dictyBase)	186	2	165859	166044	-1	0	0	0	0.128242	0	0	0	0	0	0	0
DDB_G0271284	EAL71772	DDB_G0271284		unknown (not in dictyBase)	126	2	159730	159855	1	0	0	0	0	0	0	0	0	0	0	0
DDB_G0271286	EAL71773	clasp	DdCLASP	CLIP-associating protein	2700	2	155520	158592	-1	0.178179	0.373082	0.264597	0.344542	0.337545	0.396481	0.382808	0.330229	0.28402	2.44802	2.04323
DDB_G0271296	EAL71778	DDB_G0271296			1875	2	141746	143828	1	0	0	0	0	0	0	0	0.100111	0	1.10284	1.22351
DDB_G0271318	EAL71789	DDB_G0271318			168	2	113549	113814	-1	0	0	0	0	0	0	0	0	0	0	0
DDB_G0271330	EAL71795	DDB_G0271330			1752	2	97345	99331	-1	0	0.0261343	0.0873791	0.0544588	0.0385326	0.0591305	0.0294972	0	0	0	0
DDB_G0271332	EAL71796	DDB_G0271332			633	2	93170	93866	1	0	0	0	0	0	0	0	0	0	0	0.0431446
DDB_G0271352	EAL71806	DDB_G0271352_TE		Tdd-4	231	2	312077	312307	-1	0	0	0	0	0	0	0	0	0	0	0
DDB_G0271360	EAL71810	DDB_G0271360			1698	2	85049	86746	-1	0.118051	0.323586	0.0601053	0.140477	0.278306	0.122022	0	0.221094	0.0501803	0.521915	0.788113
DDB_G0271362	EAL71811	DDB_G0271362			1788	2	94411	96261	-1	0.134531	1.15237	0.171239	0	0	0	0	0	0	0	0
DDB_G0271364	EAL71812	DDB_G0271364_ps		pseudogene	570	2	105543	106965	1	0	0	0	0	0.0592185	0	0	0	0	0	0
DDB_G0271366	EAL71813	DDB_G0271366			531	2	111179	111790	-1	0	0	0	0	0.254271	0	0	0	0	0	0
DDB_G0271368	EAL71814	DDB_G0271368			918	2	111944	113107	-1	0	0	0	0	0.0367696	0	0.0562953	0	0	0	0
DDB_G0271370	EAL71815	DDB_G0271370		tRNA guanosine-2'-O-methyltransferase	933	2	115000	116100	1	0.0859383	0	0.0546939	0.178961	0	0	0	0	0	1.06858	0.585435
DDB_G0271378	EAL71819	DDB_G0271378			1629	2	147174	148936	-1	0.0492206	0.0562153	0.187953	0.278211	0.062163	0.275579	0	0.144037	0	3.55881	3.78894
DDB_G0271380	EAL71820	DDB_G0271380_ps		pseudogene	492	2	160146	160818	1	0	0	0	0	0	0	0	0	0	0	0
DDB_G0271382	EAL71821	DDB_G0271382		unknown (not in dictyBase)	201	2	167300	167500	1	0	0	0	0	0	0	0	0	0	0	0
DDB_G0271386	EAL71823	DDB_G0271386			1725	2	190327	192051	1	0	0	0	0.0138278	0.0195678	0	0	0	0	0.0214061	0.0633287
DDB_G0271390	EAL71825	DDB_G0271390_ps		pseudogene	792	2	203789	204580	-1	0	0	0	0	0	0	0	0	0	0	0
DDB_G0271392	EAL71826	DDB_G0271392_ps		pseudogene	1743	2	207386	209672	-1	0	0.0525386	0.146384	0.0957949	0.0193658	0.158496	0.0889485	0	0	0	0.0156687
DDB_G0271400	EAL71830	dcc1	dscc1	sister chromatid cohesion protein Dcc1	1131	2	227992	229290	-1	0	0.121452	0	0.0843605	0.119379	0.24426	0.0913865	0.248951	0.150674	1.63243	1.71445
DDB_G0271404	EAL71832	DDB_G0271404			2082	2	260280	262361	1	0.0192556	0	0	0.0229135	0	0	0.0992874	0.112697	0.0409251	0.709423	0.708342
DDB_G0271406	EAL71833	DDB_G0271406			1989	2	279448	281436	1	0.20156	0.115102	0.102623	0.215864	0.169706	0.190978	0.0779473	0.0235934	0.0214193	0.111389	0.329539
DDB_G0271412	EAL71836	DDB_G0271412			1854	2	294765	296618	1	0	0	0	0.0257313	0	0	0.0278744	0	0	0.239	0.25042
DDB_G0271414	EAL71837	DDB_G0271414			957	2	303584	304540	-1	0	0.287068	0.106644	0.84744	1.48139	1.19077	0.97202	0.735537	0.578725	0	0.0285376
DDB_G0271416	EAL71838	DDB_G0271416		unknown (not in dictyBase)	135	2	308274	308408	1	0	0	0	0	0	0	0	0	0	0	0
DDB_G0271418	EAL71839	DDB_G0271418			1983	2	309490	311472	1	0	0	0	0	0	0	0	0	0	0	0
DDB_G0271422	EAL71841	DDB_G0271422_TE		Tdd-4 fragment	663	2	314547	315689	-1	0	0	0	0	0	0	0	0	0	0	0.411923
DDB_G0271424	EAL71842	DDB_G0271424_ps		pseudogene	1719	2	317314	319032	1	0	0	0	0	0	0	0	0	0	0	0
DDB_G0271426	EAL71843	DDB_G0271426_ps		pseudogene	327	2	319722	320461	1	0	0	0	0	0	0	0	0	0	0	0
DDB_G0271428	EAL71844	DDB_G0271428_ps		pseudogene	921	2	321504	322716	-1	0	0	0.0554065	0.0517979	0.0732997	0.337448	0.0561119	0.458572	0	3.44798	3.52872
DDB_G0271430	EAL71845	DDB_G0271430		unknown	2097	2	323360	325456	1	0	0	0	0.0341244	0.112676	0.0164674	0.123221	0.201404	0.304743	0.598696	0.638157
DDB_G0271432	EAL71846	DDB_G0271432		unknown (not in dictyBase)	561	2	326565	327283	1	0	0	0.0909614	0.0425186	0.0601685	0	0	0	0	0	0
DDB_G0271434	EAL71847	DDB_G0271434			1848	2	334485	336395	1	0.0216938	0.0495534	0.138066	0.116167	0.0365309	0.112118	0.447438	0.482477	0.0922144	0.939122	1.33006
DDB_G0271436	EAL71848	DDB_G0271436		unknown (not in dictyBase)	201	2	338672	339341	1	0	0.227798	0	0.118671	0	0	0.51422	0	0	0.734835	1.49461
DDB_G0271438	EAL71849	DDB_G0271438			2832	2	358067	360898	1	0.0141561	0.0646714	0.0180188	0.0589585	0.011919	0.0243872	0	0	0	0.0130387	0
DDB_G0271440	EAL71850	DDB_G0271440_TE	tnpA, tdd4	Tdd-4	231	2	366668	366898	-1	0	0	0	0	0	0	0	0	0	0	0
DDB_G0271444	EAL71852	DDB_G0271444_ps		pseudogene	330	2	371549	372686	-1	0	0	0	0	0	0	0	0.142204	0	0	0
DDB_G0271446	EAL71853	DDB_G0271446_ps		pseudogene	219	2	374254	374700	-1	0	0.209075	0	0	0	0	0	0	0	0	0
DDB_G0271448	EAL71854	DDB_G0271448_RTE		TRE3-B ORF2	642	2	377800	378441	-1	0	0	0	0	0	0	0	0	0	0	0
DDB_G0271450	EAL71855	DDB_G0271450_RTE		TRE3-B ORF2	537	2	378769	379305	-1	0	0	0	0	0	0	0	0	0	0	0
DDB_G0271452	EAL71856	DDB_G0271452_RTE		TRE3-A ORF2	2052	2	382297	384348	-1	0	0.0446271	0	0	0	0	0	0	0	0	0
DDB_G0271454	EAL71857	DDB_G0271454_RTE		TRE3-A ORF1	951	2	384873	385951	-1	0.0421558	0.0481466	0	0.877868	0.141975	0.762541	0.0543418	0	0	0.155312	0.0574354
DDB_G0271456	EAL71858	DDB_G0271456_RTE		DGLT-A	1929	2	386778	388706	-1	0	0	0	0.0494618	0.0349969	0	0.0267906	0	0	0.0957115	0.0283157
DDB_G0271458	EAL71859	DDB_G0271458			3036	2	389413	392448	1	0.0792297	0.0452444	0.0504243	0.0707103	0	0.0113742	0.0851105	0.0154569	0.0420979	0.0973003	0.206898
DDB_G0271460	EAL71860	DDB_G0271460			3162	2	393193	396354	1	0.0887513	0.188247	0.258213	0.0226309	0.0533753	0.021842	0.310532	0.222615	0.377257	0.175168	0.440492
DDB_G0271462	EAL71861	DDB_G0271462			3054	2	396914	399967	1	0.0131271	0.0149926	0	0.0312416	0	0.0339216	0.0169218	0	0.0139499	0.241817	0.465012
DDB_G0271464	EAL71862	DDB_G0271464		unknown (not in dictyBase)	324	2	400364	400940	1	0	0	0	0	0	0	0	0	0	0	0
DDB_G0271466	EAL71863	DDB_G0271466_ps		pseudogene	714	2	401358	402181	1	0	0	0	0	0	0	0	0	0	0	0
DDB_G0271468	EAL71864	DDB_G0271468			2733	2	403904	406636	1	0	0	0	0	0	0	0	0	0	0.013511	0.00999287
DDB_G0271478	EAL71869	DDB_G0271478			1950	2	415978	417927	-1	0.0205591	0	0	0.0122323	0	0	0	0	0	0.0189361	0.0140054
DDB_G0271480	EAL71870	DDB_G0271480			3648	2	418580	422227	1	0.0219793	0.0376541	0	0.0457704	0.0740231	0.0283982	0.0141664	0.0643191	0	1.45758	1.89407
DDB_G0271482	EAL71871	DDB_G0271482			3963	2	422622	426584	1	0.0202323	0.0577686	0.2189	0.10834	0.0170348	0.0348546	0.156485	0.189461	0.150503	0.223621	0.0964793
DDB_G0271508	EAL71618	DDB_G0271508_ps		pseudogene	690	2	459995	460684	-1	0	0	0	0	0	0	0	0	0	0.0535152	0.0791609
DDB_G0271512	EAL71620	trmt61		tRNA(m1A58)-methyltransferase subunit, tRNA (adenine-N(1)-)-methyltransferase catalytic subunit	939	2	468500	469516	1	0.341557	0.0487619	0.326066	0.10161	0.215684	0.404531	0.385254	0.34983	0.453707	11.7186	13.9897
DDB_G0271524	EDR41104	pks6	dipks6, PKS	putative polyketide synthase, beta-ketoacyl synthase family protein	8775	2	507457	516313	1	0.612204	1.02272	1.33752	0.369687	0.134633	0.3345	0.429923	0.807523	0.946735	0.0757446	0.0746954
DDB_G0271528	EAL71628	DDB_G0271528			390	2	527305	528270	1	0	0.117404	0	0.0611614	0	0.0885441	0.397531	0.481305	0.327716	0.473404	1.26049
DDB_G0271530	EAL71629	pks9	dipks9, PKS	putative polyketide synthase, beta-ketoacyl synthase family protein	8796	2	541447	550308	1	0	0	0	0	0	0	0	0	0	0	0
DDB_G0271532	EAL71630	DDB_G0271532		pyridine nucleotide-disulphide oxidoreductase, NAD-binding region domain-containing protein	1755	2	550427	552387	-1	0	0	0	0	0	0	0	0	0	0	0
DDB_G0271540	EAL71634	DDB_G0271540		unknown (not in dictyBase)	630	2	590623	591252	-1	0	0	0	0	0	0	0	0	0	0	0.0867001
DDB_G0271542	EAL71635	DDB_G0271542_ps		pseudogene	1404	2	591434	593019	-1	0	0	0	0	0	0	0	0	0	0	0
DDB_G0271546	EAL71637	DDB_G0271546			1137	2	620269	621713	-1	0	0	0	0.0209788	0	0.0303713	0	0	0	2.30581	2.35394
DDB_G0271548	EAL71638	DDB_G0271548			942	2	632125	633298	1	0	0	0	0.0506432	0	0.0366584	0	0.14945	0	8.85898	7.306
DDB_G0271554	EAL71641	DDB_G0271554			183	2	639768	640024	-1	0	0	0	0.130344	0.184451	0	0	0	0	0	0
DDB_G0271556	EAL71642	tgrJ1		IPT/TIG domain-containing protein	2658	2	644311	647239	-1	0.0301657	0.172263	0.0383968	0.0897402	0.0253984	0.0519672	0.0194428	0	0.0160282	0	0
DDB_G0271558	EAL71643	DDB_G0271558			333	2	654748	657148	1	0	0	0	0	0	0	0	0	0	0	0
DDB_G0271560	EAL71644	DDB_G0271560			192	2	665896	666158	-1	0	0	0	0	0	0	0	0	0	0	0
DDB_G0271562	EAL71645	orcD	ORC4	origin recognition complex subunit 4	1323	2	681736	683293	1	0	0	0	0.0180294	0.0255136	0	0	0	0	0.111642	0.0412857
DDB_G0271574	EAL71651	DDB_G0271574			657	2	616734	617613	-1	0	0.0696916	0.388351	0.108918	0.0513767	0.0525604	0	0	0	0	0
DDB_G0271576	EAL71652	DDB_G0271576_RTE		TRE3-B ORF2	1398	2	618122	619780	1	0	0	0.0730034	0.0511866	0.120724	0.0247012	0	0	0	0.0264131	0
DDB_G0271578	EAL71653	DDB_G0271578			186	2	640693	640960	-1	0.431078	0	0	0	0	0	0	0	0	0	0
DDB_G0271580	EAL71654	DDB_G0271580		unknown (not in dictyBase)	159	2	641838	642080	1	0	0	0	0	0	0	0	0	0	0	0
DDB_G0271586	EAL71657	tgrK1		immunoglobulin E-set domain-containing protein	2733	2	647755	650574	1	0	0	0	0.00872775	0	0	0	0	0	0.013511	0.00999287
DDB_G0271588	EAL71658	DDB_G0271588			231	2	666195	666877	-1	0.520652	0.991069	0.220906	0	0	0	0	0	0	0	0
DDB_G0271594	EAL71661	DDB_G0271594_ps		pseudogene	2496	2	445806	448427	-1	0	0	0	0	0	0	0	0	0	0	0
DDB_G0271596	EAL71662	DDB_G0271596			2550	2	448767	451393	-1	0	0	0	0	0	0	0	0	0	0	0.02142
DDB_G0271598	EAL71663	tgrS1		IPT/TIG domain-containing protein, immunoglobulin E-set domain-containing protein	2952	2	451802	454753	-1	0	0.0155106	0.0172864	0	0	0	0	0	0	0.0375259	0.0185031
DDB_G0271600	EAL71664	DDB_G0271600		unknown (not in dictyBase)	435	2	459066	459608	-1	0	0	0	0	0	0	0	0.107879	0	0.169772	0.627828
DDB_G0271602	EAL71665	DDB_G0271602			2169	2	461460	463813	-1	0	0	0.0235267	0.120969	0.0778113	0.0159208	0.19061	0.540886	0.333911	0.544774	0.705113
DDB_G0271618	EDR41106	pks8	dipks8, PKS	putative polyketide synthase, beta-ketoacyl synthase family protein	7545	2	530981	538599	1	0	0	0	0.00316142	0	0	0	0	0	0	0
DDB_G0271624	EAL71676	DDB_G0271624			3279	2	557800	562277	-1	0	0	0	0	0	0.0105313	0	0	0.0129927	0.202702	0.141592
DDB_G0271634	EAL71681	DDB_G0271634			2991	2	583523	586607	1	0	0	0	0	0.0112854	0.0230907	0.0172782	0.188274	0.0997062	0.518512	0.40176
DDB_G0271636	EAL71682	DDB_G0271636			3075	2	587121	590511	1	0	0	0	0.00775705	0	0	0	0	0	0.612423	0.612821
DDB_G0271638	EAL71683	DDB_G0271638			3201	2	593663	597179	1	0	0	0	0.0149034	0	0.0107879	0.0161447	0.0293204	0	0.173034	0.264488
DDB_G0271644	EAL71686	DDB_G0271644		unknown (not in dictyBase)	432	2	631063	631494	-1	1.11362	0.635936	0.354371	0.165645	0	0	0.47851	0.869023	1.67651	0.256427	0.0632188
DDB_G0271646	EAL71687	tgrK2		immunoglobulin E-set domain-containing protein	2490	2	651346	653954	1	0.0161005	0	0	0	0	0	0	0	0	0	0
DDB_G0271654	EAL71691	tgrK3		immunoglobulin E-set domain-containing protein	858	2	661610	662555	1	0	0	0	0	0	0	0	0	0	0	0
DDB_G0271656	EAL71692	DDB_G0271656		unknown	201	2	665072	665359	-1	0.199454	0.227798	0.253877	0	0	0	0	0	0	0	0
DDB_G0271672	EAL71526	DDB_G0271672		ZIP zinc transporter protein, zinc/iron permease	1170	2	818432	819693	1	0.0342651	0.078269	0.0872297	0.570839	0	0.118059	0	0.240652	0	0.252482	0.350135
DDB_G0271674	EAL71527	DDB_G0271674_ps		pseudogene	570	2	814811	815522	1	0	0	0	0	0	0	0	0	0	0	0
DDB_G0271680	EAL71530	DDB_G0271680		zinc-containing alcohol dehydrogenase (ADH)	1008	2	796698	797982	1	0	0	0	0	0.0334866	0	0.256345	0.0465548	0.0422649	0.109897	0.0541875
DDB_G0271686	EAL71533	grlB	G-protein-coupled receptor (GPCR) family 3 protein 2, gamma aminobutyric acid receptor GrlB	GABA receptor GrlB	2268	2	776318	778661	-1	0	0.0403769	0.0224997	0.0105172	0.0148829	0	0	0.0827641	0	1.77464	1.45704
DDB_G0271688	EAL71534	grlO		G-protein-coupled receptor (GPCR) family 3 protein 14	2460	2	773062	775760	-1	0	0	0	0.0193926	0.0274427	0	0.0210078	0.0572283	0.0173183	0.210145	0.188731
DDB_G0271692	EAL71536	comC		EGF-like domain-containing protein	4506	2	758362	762958	-1	0	0	0	0.0105872	0.00749102	0.0229908	0	0.0416575	0	2.41745	2.33952
DDB_G0271696	EAL71538	prtA	M3L	proteosomal alpha-subunit M3	1536	2	741000	742942	-1	0.0261004	0.0298095	0.0664445	0.0776463	0	0.0674457	0.0336452	0.274964	0	0.16828	0.231144
DDB_G0271698	EAL71539	DDB_G0271698			1137	2	736637	737773	1	0	0.0402703	0.0448807	0	0	0	0	0	0	0.746953	0.648535
DDB_G0271702	EAL71541	DDB_G0271702			702	2	725506	726207	-1	0	0	0	0	0	0	0	0	0	0	0.155616
DDB_G0271704	EAL71542	DDB_G0271704			396	2	724441	725418	-1	0	0	0	0.240939	0.170477	0.0872026	0	0	0.107583	0	0.068966
DDB_G0271706	EAL71543	tbcA		tubulin folding cofactor A	342	2	829537	830065	-1	0	0	0	0.488218	0	0	0.906651	0.137214	1.12113	0.107969	0.319421
DDB_G0271720	EAL71550	DDB_G0271720		short-chain dehydrogenase/reductase (SDR) family protein	1029	2	843067	844242	-1	0	0.0889939	0	0.115903	0	0.100677	0	0.410442	0.0414024	72.4156	66.6971
DDB_G0271722	EAL71551	DDB_G0271722		putative extracellular matrix protein	1044	2	844656	845699	1	0	0	0	0	0	0	0	0	0	0.106108	0.470871
DDB_G0271732	EAL71556	DDB_G0271732		AN1-type zinc finger-containing protein, DNA helicase, single-stranded nucleic acid binding R3H domain-containing protein	3075	2	872358	875432	-1	0.378087	0.268024	0.315303	0.535237	0.351267	0.38182	0.100837	0.579914	0.0831279	4.31097	4.20982
DDB_G0271738	EAL71559	tubC	GCP1	gamma tubulin, tubulin gamma-2 chain	1389	2	727031	728611	1	0.317489	0.395571	0.698026	0.103036	0.36452	0.248612	0.18603	0.236494	0.429404	19.2204	19.0132
DDB_G0271740	EAL71560	DDB_G0271740		zinc-containing alcohol dehydrogenase (ADH)	1008	2	897538	898749	1	0.278404	0.45424	0.658117	0.141982	0.234406	0.239807	0.820303	0.465548	1.31021	0.402957	0.379313
DDB_G0271744	EAL71562	DDB_G0271744		unknown (not in dictyBase)	129	2	703501	703675	-1	0	0	0	0	0	0	0	0	0	0	0
DDB_G0271746	EAL71563	DDB_G0271746		unknown (not in dictyBase)	189	2	710129	710317	-1	0	0	0	0	0	0	0	0	0	0	0
DDB_G0271748	EAL71564	DDB_G0271748_ps		pseudogene	876	2	711253	712249	1	0	0.156806	0	0.0544588	0.192663	0.157681	0	0.0535699	0.0486336	0.0843048	0.0311764
DDB_G0271758	EAL71569	rccA			1986	2	766288	768273	-1	0	0	0	0.0120105	0.0169962	0	0	0	0	0.111557	0.110012
DDB_G0271762	EAL71571	DDB_G0271762_ps		pseudogene	123	2	850799	850921	1	0	0	0	0	0	0	0.84031	0	0	0	0
DDB_G0271764	EAL71572	DDB_G0271764		unknown	1485	2	851193	852713	1	0	0.0616665	0.0343632	0.0803129	0.0454606	0.046508	0	0.0948025	0.0286889	0.820566	0.551728
DDB_G0271766	EAL71573	pARTg	PARP14	U box domain-containing protein, PARP domain-containing protein, Appr-1-p processing domain-containing protein, WWE domain-containing protein	4857	2	860066	865156	-1	0.0330164	0.0565625	0.0315191	0.112954	0.0694966	0.0426587	0.0106401	0.086956	0.0350859	2.74451	2.73274
DDB_G0271772	EAL71576	DDB_G0271772		unknown (not in dictyBase)	231	2	880805	881297	-1	0	0	0	0	0	0	0	0	0	0	0
DDB_G0271776	EAL71578	DDB_G0271776		unknown (not in dictyBase)	279	2	892336	892733	-1	0	0	0	0	0	0	0.18523	0	0	0	0
DDB_G0271782	EAL71581	DDB_G0271782		unknown (not in dictyBase)	120	2	903809	903966	1	0	0	0	0	0	0	0	0	0	0	0
DDB_G0271786	EAL71583	DDB_G0271786			3492	2	712435	716021	-1	0	0	0.0146132	0	0	0	0	0	0	0	0.00782088
DDB_G0271790	EAL71585	tmem14B		transmembrane protein 14 B	339	2	728723	729221	-1	0	0.135066	0.150529	0.703626	0	0.61119	0	0.138428	0	70.8011	68.3166
DDB_G0271792	EAL71586	arrC		ADP-ribosylation factor-related, ARF-related	603	2	729816	730550	1	0	0	0	0.0395571	0.167933	0.114535	0	0	0	4.10283	4.52911
DDB_G0271796	EAL71588	DDB_G0271796		pseudouridine synthase family protein	951	2	753355	754395	1	0	0	0	0.0501639	0	0.0363115	0	0	0.179193	1.08719	0.976401
DDB_G0271800	EAL71590	DDB_G0271800			207	2	770369	770655	1	0	0.221195	0.246519	0.115232	0.163065	0	0	0	0	0	0
DDB_G0271804	EAL71592	DDB_G0271804			279	2	785458	785736	1	0.143693	0.984675	0.365802	0.0854944	0	0.618857	0.18523	0.168198	0.152699	3.04404	3.62183
DDB_G0271808	EAL71594	DDB_G0271808			3990	2	798398	802915	1	0	0.0114755	0	0.00597818	0	0	0	0	0	0.00925451	0
DDB_G0271810	EAL71595	DDB_G0271810			180	2	803219	803502	-1	0	0	0	0	0	0	0	0	0	0	0
DDB_G0271826	EAL71603	DDB_G0271826_ps		pseudogene	3651	2	845885	849719	1	0.0439224	0	0.0559073	0.00653326	0	0.0189166	0.0849287	0	0.0116689	0.050569	0.0299211
DDB_G0271830	EAL71605	DDB_G0271830		Nogo-B receptor	1065	2	876349	877583	1	0.11293	0.0859857	0.431234	0.0671914	0	0.0324246	0.1941	0.0440631	0.0400029	0.554749	0.615448
DDB_G0271834	EAL71607	DDB_G0271834			2445	2	901139	903697	-1	0.0491904	0.0374539	0.0208709	0.126825	0.0690277	0.183607	0.169093	0.499022	0.243944	2.03883	2.27867
DDB_G0271838	EAL71609	DDB_G0271838		unknown	3813	2	905003	909261	-1	0	0	0.013383	0	0	0	0.0406602	0	0.0782117	1.02651	0.72341
DDB_G0271854	EAL71506	DDB_G0271854		Uncharacterized protein YIR042C	849	2	969621	970469	1	0	0.107862	0	0.702383	0.437338	0.732132	0.182612	0.276368	0.200721	6.00202	6.40141
DDB_G0271864	EAL71511	mocs2l		molybdenum cofactor synthesis protein 2 large subunit	477	2	980070	980546	1	0	0	0	0	0	0	0.108342	0.0983799	0.0893146	2.32236	1.2596
DDB_G0271872	EAL71515	DDB_G0271872			438	2	926405	926842	-1	0	0	0	0	0	0	0.235978	0.428559	0.0972672	1.51749	1.06
DDB_G0271874	EAL71516	DDB_G0271874		unknown (not in dictyBase)	132	2	951174	951748	-1	0	0	0	0	0	0	0	0	0	0	0
DDB_G0271876	EAL71517	DDB_G0271876			1500	2	967334	968952	-1	0	0	0	0.540667	0.787605	0.759709	0	0.344133	0.0568041	0	0
DDB_G0271890	EAL71469	DDB_G0271890			1137	2	1033465	1034601	-1	0.387856	0.161081	0.314165	0.503492	0.534372	0.45557	0.681782	0.57782	0.0374697	15.3288	14.8202
DDB_G0271898	EAL71473	DDB_G0271898			549	2	1042985	1043533	-1	0	0	0	0	0	0	0.282399	0	0.0776012	0	0
DDB_G0271902	EAL71475	pscA		putative peptidase S13, D-Ala-D-Ala carboxypeptidase C, carboxypeptidase	1569	2	1056759	1058327	-1	0.0255514	0	0.065047	0.896955	0.172107	0.638263	0.757565	0.269181	0.190071	9.4373	8.2506
DDB_G0271906	EAL71477	mgluS	GluRS	glutamate-tRNA ligase, glutamyl-tRNA synthetase, glutamate-tRNA ligase, mitochondrial, glutamyl-tRNA synthetase, mitochondrial	1755	2	1062208	1063962	-1	0	0	0.0581531	0.0407742	0	0.137735	0	0	0.0485505	10.1414	11.4689
DDB_G0271912	EAL71480	DDB_G0271912			1608	2	1004091	1005698	1	0.324112	0.0284747	0.222143	0.311512	0.230908	0.300654	0.289249	0.554488	0.317933	9.23137	9.01859
DDB_G0271918	EAL71483	DDB_G0271918			195	2	1028566	1028884	1	0	0	0	0	0	0	0	0	0	0	0
DDB_G0271926	EAL71487	DDB_G0271926			3009	2	1066723	1070060	1	0.0133234	0	0	0	0	0	0	0	0.0424756	0.036815	0.0181526
DDB_G0271932	EAL71490	DDB_G0271932		unknown (not in dictyBase)	360	2	999342	1000386	-1	0	0	0	0	0	0	0	0	0	0	0
DDB_G0271938	EAL71493	DDB_G0271938_ps		pseudogene	1305	2	1025934	1027238	-1	0	0	0	0.0365562	0	0	0	0	0	0	0.0418552
DDB_G0271940	EAL71494	DDB_G0271940		unknown (not in dictyBase)	147	2	1024246	1024442	-1	0	0	0	0	0	0	0	0	0	0	0
DDB_G0271944	EAL71496	DDB_G0271944			1518	2	1016342	1017971	-1	0	0.030163	0	0.141421	0	0.045497	0	0.0618277	0	10.8733	9.62525
DDB_G0271950	EAL71499	DDB_G0271950			1344	2	1002205	1003631	-1	0	0	0	0	0	0	0	0	0	1.48361	0.711211
DDB_G0271952	EAL71500	DDB_G0271952_RTE		TRE5-A ORF1	1335	2	996675	998009	1	0	0	0	0	0	0	0	0	0	0	0.0409146
DDB_G0271954	EAL71501	DDB_G0271954_RTE		TRE3-B ORF1	1209	2	994788	995996	-1	0	0	0	0	0	0	0	0	0	0	0
DDB_G0271958	EAL71413	DDB_G0271958		putative glutathione S-transferase	717	2	1074422	1075280	-1	0.0559138	0.127719	0.427024	1.43051	0.423697	2.98605	0.144154	0.0654494	0.0594185	0.103	0.64753
DDB_G0271966	EAS66924	DDB_G0271966		poly(ADP-ribose) polymerase, catalytic region domain-containing protein	423	2	1085006	1085428	1	0	0	0	0	0.159596	0	0	0	0	0	0
DDB_G0271970	EAL71419	DDB_G0271970			1707	2	1088983	1090689	1	0.0939431	0.0804699	0.0597884	0.181657	0.158193	0.101149	0	0.192437	0	16.2671	10.8314
DDB_G0271974	EAL71421	DDB_G0271974		unknown (not in dictyBase)	210	2	1092981	1093459	-1	0	0	0	0	0	0	0.246091	0.446926	0.202872	1.05501	1.0404
DDB_G0271978	EAL71423	epnA_ps1		pseudogene	198	2	1096689	1096886	-1	0	0	0	0	0	0	0	0	0	0	0
DDB_G0272004	EAL71436	p2xA	DdP2X	ATP-gated ion channel P2XA	1137	2	1165671	1167128	-1	0	0	0.0448807	0.209788	0	0	0.272713	0.86673	0.299758	16.8876	19.456
DDB_G0272010	EAL71439	rrpB_ps		pseudogene	516	2	1127658	1128173	-1	0	0	0	0.323586	0.0654157	0.0669229	0	0	0	0	0
DDB_G0272012	EAL71440	DDB_G0272012		GNS1/SUR4 family protein	891	2	1170947	1172056	1	0	0.102778	0	0.669274	0	0.23254	0	0.316008	0.0478149	69.4166	67.5866
DDB_G0272040	EAL71454	DDB_G0272040			474	2	1123795	1124312	-1	0.422893	0	0.645941	0.855485	0.213636	0.145706	0.327083	0.495013	0	84.0561	73.0009
DDB_G0272042	EAL71455	DDB_G0272042			1167	2	1162280	1163790	-1	0.0687064	0	0.480997	1.00154	0.231393	1.06526	0.177135	0.522754	0.401571	0	0
DDB_G0272044	EAL71456	DDB_G0272044		unknown (not in dictyBase)	138	2	1191561	1191818	-1	0	0	0	0	0	0	0	0	0	0	0
DDB_G0272046	EAL71457	DDB_G0272046		unknown (not in dictyBase)	735	2	1191983	1192899	1	0	0	0	0	0	0	0	0	0	0.0502387	0.297257
DDB_G0272050	EAL71459	DDB_G0272050_ps		pseudogene	243	2	1194766	1195067	-1	0	0	0	0	0	0	0	0	0	0	0
DDB_G0272052	EAL71460	DDB_G0272052		leucine-rich repeat-containing protein (LRR), putative cell surface glycoprotein	2211	2	1070817	1073403	1	0.0181322	0	0	0.0323649	0.0305333	0.0156184	0.0233736	0.127347	0	0.20041	0.185282
DDB_G0272058	EAL71463	DDB_G0272058		unknown	2652	2	1124620	1127271	-1	0	0	0	0	0	0	0	0	0	0	0
DDB_G0272060	EAL71464	DDB_G0272060			1464	2	1146550	1148085	-1	0	0	0	0	0	0	0	0	0	0.0252223	0
DDB_G0272068	EAL71395	DDB_G0272068_ps		pseudogene	168	2	1199474	1199641	-1	0	0	0	0	0	0	0	0	0	0	0
DDB_G0272074	EAL71398	DDB_G0272074			576	2	1216065	1216640	1	0.0696011	0	0	0.207057	0	0.119904	0	0.162942	0	77.3127	70.7892
DDB_G0272086	EAL71404	DDB_G0272086_ps		pseudogene	120	2	1196266	1196385	1	0	0	0.425245	0	0	0	0	0	0	0	0
DDB_G0272088	EAL71405	DDB_G0272088_ps		pseudogene	300	2	1200169	1200595	1	0.133634	0	0	0.15902	0	0	0.344527	0	0	0	0
DDB_G0272096	EAL71409	DDB_G0272096			4941	2	1203890	1208907	1	0	0	0	0	0	0	0	0	0	0.269038	0.265312
DDB_G0272100	EAL71411	DDB_G0272100			5673	2	1227402	1233247	1	0.0565348	0.153351	0.188898	0.0210232	0.00595003	0.0243485	0.00910966	0.0248161	0	0.0390539	0.0914683
DDB_G0272102	EAL71412	DDB_G0272102			4959	2	1233762	1238792	1	0	0	0.0102903	0	0	0	0	0	0	0.0595692	0.0165218
DDB_G0272122	EAL71213	DDB_G0272122			6063	2	1381315	1387377	-1	0.0198368	0.0151039	0.0757487	0.0944203	0.0501057	0.0797379	0.630752	1.25387	0.653486	0.596849	0.531526
DDB_G0272126	EAL71215	DDB_G0272126			219	2	1376138	1376356	1	0	0	0	0.108918	0	0	0	0	0	0	0
DDB_G0272130	EAL71217	DDB_G0272130		recoverin family protein	618	2	1366581	1367288	1	0	0	0	0.501761	0.163857	0.782283	0	0	0	4.8995	4.90529
DDB_G0272134	EAL71219	DDB_G0272134			1509	2	1490717	1492225	-1	0.10627	0.273086	0.4058	0	0.0223688	0	0.136989	0.435375	0.112931	0.367053	0.416264
DDB_G0272136	EAL71220	DDB_G0272136		unknown (not in dictyBase)	603	2	1489722	1490324	-1	0	0.0759326	0	0	0	0.0572674	0	0	0	0	0.0452911
DDB_G0272152	EAL71228	DDB_G0272152		unknown	408	2	1595785	1596308	1	0	0	0.125072	0.116926	0	0	0.126664	0.115018	0.104419	5.33971	9.50513
DDB_G0272176	EAL71240	DDB_G0272176		las1-like protein	1845	2	1520760	1522810	1	0.0217291	0.024817	0.0276582	0.0258568	0.0548854	0.0187166	0.112041	0	0.0461822	0.780539	0.991764
DDB_G0272178	EAL71241	DDB_G0272178		DUF1715 family protein	420	2	1520067	1520570	-1	0.477264	0	0	0	0	0.411098	0	0	0	0.351671	0.065025
DDB_G0272180	EAL71242	DDB_G0272180			1008	2	1518514	1519610	1	0.278404	0.317968	0.80999	1.5618	0.502299	0.37684	0.0512689	0	0	0.0366324	0
DDB_G0272216	EAL71260	aslF		putative acetyl-CoA synthetase	2046	2	1682586	1684744	-1	0.0195944	0.290927	0.349175	0.524625	0.67641	0.421948	0.0505172	0.229361	0.374807	0	0.0400448
DDB_G0272224	EAL71264	DDB_G0272224		NAD+ kinase family protein	1389	2	1711679	1713171	1	0	0.0329643	0	0.137382	0.0972052	0.124306	0.037206	0.337849	0.0613435	6.45997	6.90136
DDB_G0272228	EAL71266	DDB_G0272228	sigN182	hssA/2C/7E family protein	264	2	1715738	1716111	1	0	0	0	0	0	0	0	0	0	0.419608	0.206898
DDB_G0272230	EAL71267	DDB_G0272230		FAD-linked sulfhydryl oxidase ALR	675	2	1716242	1716916	-1	0.237572	0.610498	0.453594	0.0353377	0.0500067	0.0511588	0	0	0	6.72864	7.76833
DDB_G0272244	EAL71274	far2	grlG, G-protein-coupled receptor (GPCR) family 3 protein 7	putative folic acid receptor 2	2319	2	1741474	1743889	-1	0	0	0	0.0411435	0.0291113	0.014891	0.0222851	0.40472	0	22.3081	24.1543
DDB_G0272256	EAL71280	DDB_G0272256		unknown (not in dictyBase)	177	2	1403814	1403990	-1	0	0.258686	0	0.943336	0.381407	0	1.16789	0	0.240695	1.25171	0.308593
DDB_G0272258	EAL71281	DDB_G0272258		unknown (not in dictyBase)	297	2	1412028	1412359	-1	0	0	0	0	0	0	0	0	0	0	0
DDB_G0272268	EAL71286	DDB_G0272268_RTE		TRE3-B ORF2	642	2	1460129	1460770	-1	0	0	0	0	0	0	0	0	0	0	0
DDB_G0272270	EAL71287	DDB_G0272270_RTE		TRE3-B ORF2 fragment	276	2	1461355	1461630	-1	0	0	0	0	0	0	0	0	0	0	0
DDB_G0272276	EAL71290	gnt5		putative beta-1,4-mannosyl-glycoprotein beta-1,4-N-acetylglucosaminyltransferase, putative glycosyltransferase, putative GlcNAc transferase	1332	2	1522912	1524243	-1	0	0.1375	0.306483	0.089538	0.101365	0.0259251	0.155192	0.211384	0.0319843	0	0
DDB_G0272278	EAL71291	DDB_G0272278_ps		pseudogene	1041	2	1558760	1559973	-1	0.0770225	0.0879681	0	0.0229135	0	0.0331722	0	0	0	0.248298	0.0524698
DDB_G0272284	EAL71294	DDB_G0272284		unknown (not in dictyBase)	228	2	1580699	1581433	-1	0	0	0	0	0	0	0	0	0	0	0
DDB_G0272286	EAL71295	DDB_G0272286		unknown (not in dictyBase)	171	2	1581614	1581831	1	0	0	0	0	0	0	0	0	0	0	0
DDB_G0272290	EAL71297	DDB_G0272290_RTE		TRE3-A ORF2	3180	2	1612117	1615296	1	0	0	0	0	0	0	0	0	0	0	0.0171764
DDB_G0272292	EAL71298	DDB_G0272292_TE		thugS element	594	2	1631049	1632206	1	0	0.154166	0	0	0	0.46508	0.174004	0.158004	0.143445	1.92709	2.20691
DDB_G0272294	EAL71299	DDB_G0272294			3237	2	1632758	1636602	1	0.111465	0.212175	0.25223	0.478975	0.36497	0.565402	0.0319302	0.463908	0.0526451	0	0.00843698
DDB_G0272304	EAL71304	aspS2	aspS, AspRS	aspartyl-tRNA synthetase, aspartate-tRNA ligase	1710	2	1720046	1721821	1	0	0	0	0	0	0	0	0	0	0	0.0479132
DDB_G0272306	EAL71305	fscE		G-protein-coupled receptor (GPCR) family protein, frizzled and smoothened-like sans CRD protein	1332	2	1727972	1729506	1	0.0300978	0	0.0383103	0.340245	0.0506825	0.362951	0.0387981	0.0352307	0.0959528	0.498993	0.266544
DDB_G0272310	EAL71307	DDB_G0272310_ps		pseudogene	1308	2	1262110	1263634	-1	0	0	0	0	0	0	0	0	0	0	0
DDB_G0272312	EAL71308	DDB_G0272312		unknown (not in dictyBase)	324	2	1263755	1264268	-1	0	0	0	0	0	0	0	0	0	0	0
DDB_G0272314	EAL71309	DDB_G0272314			5073	2	1264510	1269657	-1	0.00790266	0	0.010059	0.0611252	0.00665376	0	0	0	0	0.240201	0.274559
DDB_G0272316	EAL71310	DDB_G0272316		unknown	192	2	1270771	1271085	1	0	0	0	0.869638	0.175805	0	0	0	0	0	0
DDB_G0272330	EAL71317	DDB_G0272330_ps		pseudogene	1370	2	1300433	1302120	1	0.0292629	0.334214	0.111743	0.0348218	0	0.075618	0.037722	0.0685069	0.0310971	0	0
DDB_G0272332	EAL71318	DDB_G0272332		unknown (not in dictyBase)	360	2	1304072	1304431	-1	0	0	0	0	0	0	0	0	0	0	0
DDB_G0272334	EAL71319	DDB_G0272334_ps		pseudogene	3441	2	1305653	1310006	1	0.0233015	0.0931449	0.074149	0.0415919	0.00980951	0.0100355	0.0150186	0.040913	0.037143	0.0214621	0.039684
DDB_G0272336	EAL71320	DDB_G0272336_ps		pseudogene	3312	2	1311861	1315601	1	0.0484181	0	0.0154074	0.00720197	0	0	0.0624144	0	0	0.289874	0.379313
DDB_G0272338	EAL71321	DDB_G0272338		unknown	5052	2	1326566	1331617	-1	0	0	0	0.00472148	0	0	0.0102294	0.00928884	0.0337316	0.0657817	0.102712
DDB_G0272352	EAL71328	DDB_G0272352		unknown (not in dictyBase)	942	2	1259590	1260670	-1	0	0	0	0	0	0	0	0	0	0	0
DDB_G0272364	EAL71334	DDB_G0272364		EGF-like domain-containing protein	3882	2	1317794	1322244	1	0.0826176	0.224101	0.118306	0.049156	0.0521708	0.0266864	0.0133125	0.411006	0.021949	5.62158	6.41607
DDB_G0272366	EAL71335	DDB_G0272366		EGF-like domain-containing protein	3351	2	1322780	1326485	1	0.0239273	0	0	0	0	0.010305	0	0.0140039	0	0.914597	1.58109
DDB_G0272368	EAL71336	ndm		macropinocytosis suppressor Ndm	5346	2	1340572	1346005	-1	0	0.0342592	0.00954534	0.00892366	0.0189419	0.00645945	0.33834	0.193116	0.294858	1.94781	1.96681
DDB_G0272370	EAL71337	DDB_G0272370			3543	2	1361017	1364559	1	0	0.03877	0.0144029	0.00673241	0.0666897	0.126706	0	0.0264901	0	0.0104221	0.0616664
DDB_G0272378	EAL71341	DDB_G0272378		transmembrane protein	2469	2	1392234	1394702	1	0.0162374	0.148359	0.0826721	0.125593	0.0136713	0.0139863	0	0	0	0	0
DDB_G0272392	EAL71348	gnt_ps		pseudogene	201	2	1433918	1434151	-1	0	0	0	0	0	0	0	0	0	0	0
DDB_G0272400	EAL71352	DDB_G0272400_RTE		TRE3-B	2400	2	1461647	1466514	-1	0.0167043	0.0190781	0	0	0	0	0	0	0	0	0
DDB_G0272402	EAL71353	DDB_G0272402			345	2	1469564	1470032	1	0	0.132717	0.443734	0	0	0	0	0	0	0	0
DDB_G0272404	EAL71354	DDB_G0272404			816	2	1479556	1480371	-1	0.245651	0.112224	0.250144	0.409242	0.620488	0.126957	0.0633322	0.402562	0.313258	7.46655	6.49294
DDB_G0272408	EAL71356	DDB_G0272408_RTE		TRE3-A ORF2	684	2	1493180	1493863	1	0	0	0	0	0	0	0	0	0	0	0
DDB_G0272420	EAL71362	DDB_G0272420		unknown	1083	2	1507846	1508928	-1	0.111053	0.295948	0.376948	0.991119	1.58955	0.637714	0	0.346646	0.314704	0	0
DDB_G0272434	EAL71369	DDB_G0272434			4089	2	1564450	1569426	-1	0.00980441	0.0559885	0.0249593	0.105002	0.0330198	0.101342	0.0505543	0.55087	0.0104189	22.6845	22.9424
DDB_G0272436	EAL71370	DDB_G0272436			729	2	1579848	1580576	-1	0	0	0	0	0	0.0473693	0	0.579349	0.993487	0.0506522	0.037463
DDB_G0272448	EAL71376	DDB_G0272448_RTE		TRE3-A ORF1	1080	2	1610513	1611592	1	0	0	0	0.0441721	0.0625084	0	0	0.0869023	0	0	0
DDB_G0272450	EAL71377	DDB_G0272450			4623	2	1616616	1621951	-1	0.0260157	0.108947	0.198687	0.0257981	0.0292057	0.0448179	0.0670721	0.0609049	0	8.54646	9.56429
DDB_G0272452	EAL71378	hapA_ps		pseudogene	984	2	1629939	1630922	1	0	0	0	0	0	0	0	0	0	0.187629	0.0277546
DDB_G0272458	EAL71381	DDB_G0272458			690	2	1656497	1657504	-1	0	0	0	0	0	0	0	0	0	0.588667	0.910351
DDB_G0272468	EAL71386	DDB_G0272468		Tripeptide permease tppB	2247	2	1707789	1710325	-1	0.053525	0.0407542	0.02271	0.870468	0.465683	0.276627	0.252991	0.814491	0.360239	0.197199	0.425398
DDB_G0272474	EAL71389	DDB_G0272474			1644	2	1745284	1746927	1	0	0	0	0	0	0	0	0	0	0.089843	0
DDB_G0272482	EAL71393	DDB_G0272482			1917	2	1756945	1758861	1	0	0	0	0.0248857	0	0	0	0	0	0.0192621	0.0142465
DDB_G0272488	EAL71168	DDB_G0272488		unknown (not in dictyBase)	771	2	1784248	1785018	1	0	0	0	0	0	0	0	0	0	0	0
DDB_G0272490	EAL71169	DDB_G0272490_ps		pseudogene	1050	2	1783066	1784115	1	0	0	0	0.0454342	0	0	0	0	0	0.49234	0.754291
DDB_G0272492	EAL71170	DDB_G0272492			4221	2	1771698	1776676	1	0	0.0108475	0	0.00565101	0.0239904	0.0163621	0.0489733	0.200116	0	3.14055	3.13155
DDB_G0272496	EAL71172	DDB_G0272496			1374	2	1802094	1803549	1	0	0	0	0	0	0	0	0	0	0.161247	0.23852
DDB_G0272510	EAL71179	DDB_G0272510	DdTPS2	terpenoid synthase domain-containing protein	1050	2	1844774	1845823	1	0	0.0872141	0	0.15902	0	0	0.0492182	0	0.0811487	0	0
DDB_G0272518	EAL71183	DDB_G0272518			246	2	1770352	1770679	-1	0.97781	0	0	0.290889	0.137213	0.140375	0.420155	0.190761	0.519549	19.0632	18.4291
DDB_G0272528	EAL71188	DDB_G0272528			708	2	1815902	1816935	1	0	0	0	0	0	0	0	0	0	0	0
DDB_G0272536	EAL71192	DDB_G0272536_ps		pseudogene	1245	2	1777162	1778747	-1	0	0	0	0.019159	0	0	0.0415093	0.0376926	0.0684386	0.622839	0.241298
DDB_G0272538	EAL71193	DDB_G0272538			1761	2	1778862	1780622	-1	0	0	0	0.0135451	0.0766713	0	0.0293464	0	0.0241925	0.0838739	0.0620341
DDB_G0272540	EAL71194	DDB_G0272540			1812	2	1786441	1788252	1	0.0221248	0	0	0.0263277	0	0.0190575	0.0570409	0	0	0.24454	0.165792
DDB_G0272546	EAL71197	DDB_G0272546			843	2	1814324	1815406	1	0.0475566	0.0543148	0.181599	0.0565906	0.44045	0.491562	0	0	0.101075	0.0438025	0.291571
DDB_G0272554	EAL71201	DDB_G0272554_RTE		DIRS1 ORF2 fragment	2265	2	1837120	1839384	1	0	0	0	0	0	0.015246	0	0	0	0	0
DDB_G0272556	EAS66951	cyp519C1		cytochrome P450 family protein	1575	2	1842421	1844193	-1	0.0509082	0.0290714	0.0323996	0.378618	0	0.0657756	0	0	0	0	0
DDB_G0272564	EAL70919	psmD8-1	M4, psmD8	26S proteasome regulatory subunit S14, 26S proteasome non-ATPase regulatory subunit 8	792	2	2397564	2398683	1	0	0	0	0	0	0	0	0	0	0	0
DDB_G0272568	EAL70921	cofC-1	DCOF3, cofC	cofilin-2	432	2	2310809	2311240	-1	0	0	0	0	0	0	0	0	0	0	0
DDB_G0272570	EAL70922	DDB_G0272570			687	2	2456931	2457617	-1	0	0	0	0	0	0	0	0	0	0	0
DDB_G0272572	EAL70923	DDB_G0272572			585	2	2458351	2458935	-1	0	0	0	0	0	0	0	0	0	0	0
DDB_G0272574	EAL70924	DDB_G0272574		unknown (not in dictyBase)	267	2	2463220	2463486	-1	0	0	0	0	0	0	0	0	0	0	0
DDB_G0272576	EAL70925	DDB_G0272576			543	2	2466189	2466914	-1	0	0.084323	0	0	0	0.12719	0	0	0	0	0
DDB_G0272578	EAL70926	ap3b-1		beta adaptin	3327	2	2374895	2378827	-1	0	0	0	0	0	0	0	0	0	0	0
DDB_G0272580	EAL70927	DDB_G0272580		RWD domain-containing protein, DRG family-regulatory protein 2	696	2	2380443	2381344	1	0	0	0	0	0	0	0	0	0	0	0
DDB_G0272584	EAL70929	maoC-1	maoC	amine oxidase (flavin-containing), monoamine oxidase	1404	2	2388472	2389978	1	0	0	0	0.0509678	0.0240417	0.0737868	0	0	0	0	0
DDB_G0272586	EAL70930	DDB_G0272586		unknown	855	2	2390435	2391289	1	0	0.107105	0	0.0557963	0.276353	0.0807771	0	0	0	0	0
DDB_G0272588	EAL70931	dpm2-1	dpm2	dolichyl-phosphate mannosyltransferase 2 regulatory subunit	240	2	2396788	2397192	1	0	0	0	0	0	0	0	0	0	0	0
DDB_G0272590	EAL70932	srp14-1	srp14	signal recognition particle 14 kDa subunit	372	2	2398894	2399443	-1	0	0	0	0	0	0	0	0	0	0	0
DDB_G0272592	EAL70933	DDB_G0272592		EGF-like domain-containing protein	4188	2	2400265	2404860	1	0	0	0	0	0	0	0	0	0	0	0
DDB_G0272594	EAL70934	DDB_G0272594_ps		pseudogene	483	2	2405347	2405829	-1	0	0	0	0	0	0	0	0	0	0	0
DDB_G0272596	EAL70935	DDB_G0272596			303	2	2419091	2419482	-1	0	0	0	0	0	0	0	0	0	0	0
DDB_G0272600	EAL70937	DDB_G0272600	hps5, WD40 repeat-containing protein, RING zinc finger-containing protein	Hermansky-Pudlak syndrome 5 protein ortholog	4611	2	2437736	2442458	-1	0	0	0	0.0103461	0	0	0	0	0	0	0
DDB_G0272602	EAL70938	DDB_G0272602			1569	2	2447280	2448933	1	0	0	0	0	0	0	0	0	0	0	0
DDB_G0272604	EAL70939	cyp508A2-1	cyp508A2	cytochrome P450 family protein	1482	2	2449037	2450836	-1	0	0	0	0	0	0	0	0	0	0	0
DDB_G0272606	EAL70940	DDB_G0272606			858	2	2334392	2335249	1	0	0	0	0	0	0	0	0	0	0	0
DDB_G0272608	EAL70941	stip-1	TFIP11, stip	sip1/TFIP11-like interaction protein	2685	2	2335396	2338175	-1	0	0	0	0	0	0	0	0	0	0	0
DDB_G0272610	EAL70942	DDB_G0272610		unknown	2046	2	2342908	2345261	-1	0	0	0	0	0	0	0	0	0	0	0
DDB_G0272612	EAL70943	DDB_G0272612			1638	2	2350685	2352527	1	0	0	0	0	0	0	0	0	0	0	0
DDB_G0272614	EAL70944	DDB_G0272614		DUF1794 family protein	480	2	2352791	2353344	-1	0	0	0	0	0	0	0	0	0	0	0.113794
DDB_G0272616	EAL70945	rnrB-1	rnrB, RNR	ribonucleotide reductase small subunit, ribonucleoside-diphosphate reductase	1017	2	2355911	2357213	1	0	0	0	0	0	0	0	0	0	0.0363082	0
DDB_G0272618	EAL70946	tkt-1	tkt	transketolase	1986	2	2357975	2360086	1	0	0	0	0	0	0	0	0	0	0.167336	0.151267
DDB_G0272620	EAL70947	DDB_G0272620		heat shock factor-binding protein 1	309	2	2363352	2363876	1	0	0	0	0	0	0	0	0	0	0	0
DDB_G0272622	EAL70948	DDB_G0272622			1443	2	2367362	2368875	-1	0	0	0	0	0.0935676	0	0.0358136	0	0	0	0
DDB_G0272624	EAL70949	adrm1-1	adrm1	adhesion regulating molecule family protein	864	2	2270218	2271796	-1	0	0	0	0	0	0	0	0	0	0.0854757	0.0632188
DDB_G0272626	EAL70950	DDB_G0272626			1278	2	2272326	2273717	-1	0	0	0	0	0	0	0	0	0	0	0
DDB_G0272628	EAL70951	DDB_G0272628		zinc-containing alcohol dehydrogenase (ADH)	1023	2	2278778	2279897	-1	0	0	0	0	0	0	0	0	0	0	0.133483
DDB_G0272630	EAL70952	DDB_G0272630			621	2	2280592	2281393	-1	0	0	0	0	0	0	0	0	0	0	0
DDB_G0272632	EAL70953	DDB_G0272632	gsta2, putative glutathione transferase	putative glutathione S-transferase alpha-2	597	2	2282062	2282845	1	0	0	0	0.0799093	0	0	0	0	0	0.247407	0
DDB_G0272634	EAL70954	dohh-1	DOHH	PBS lyase HEAT-like repeat-containing protein, deoxyhypusine monooxygenase, deoxyhypusine hydroxylase, deoxyhypusine dioxygenase	948	2	2283023	2284051	-1	0	0	0	0	0	0	0	0	0	0	0
DDB_G0272636	EAL70955	DDB_G0272636			1221	2	2295735	2296955	1	0	0	0	0	0	0	0	0	0	0	0
DDB_G0272638	EAL70956	DDB_G0272638		phosphatidylinositol-4-phosphate 5-kinase (PIP5K) family protein	3240	2	2297189	2300839	-1	0	0	0.0314996	0	0	0	0	0	0	0	0
DDB_G0272640	EAL70957	DDB_G0272640			828	2	2304323	2305150	-1	0	0	0	0	0	0	0	0	0	0	0
DDB_G0272642	EAL70958	DDB_G0272642		FNIP repeat-containing protein	1563	2	2307287	2308849	1	0	0	0	0	0	0	0	0	0	0	0
DDB_G0272644	EAL70959	DDB_G0272644		FNIP repeat-containing protein	1473	2	2309231	2310703	1	0	0	0	0	0	0	0	0	0	0	0
DDB_G0272646	EAL70960	cofD-1	cofD	cofilin	417	2	2311642	2312058	-1	0	0	0	0	0	0	0	0	0	0	0
DDB_G0272648	EAL70961	DDB_G0272648			672	2	2312521	2313388	1	0	0	0	0	0	0	0	0	0	0	0
DDB_G0272650	EAL70962	DDB_G0272650			396	2	2313660	2314055	-1	0	0	0.128862	0.0602347	0	0	0	0	0	0	0
DDB_G0272652	EAS66966	cyp525A1		cytochrome P450 family protein	1806	2	2253643	2255760	-1	0.0221983	0.0760588	0.367321	0.066038	0.0186902	0	0.400613	0.155904	0.259487	0.71561	0.604884
DDB_G0272670	EAL70972	DDB_G0272670			903	2	1945680	1946582	1	0	0	0	0	0	0.0382417	0	0	0	0.040892	0
DDB_G0272686	EAL70980	DDB_G0272686		unknown	1368	2	1983840	1985207	1	0	0	0	0	0.0246744	0.0757285	0.415548	0	0	6.50515	6.88752
DDB_G0272692	EAL70983	DDB_G0272692			1209	2	1960823	1962031	1	0	0	0	0	0	0	0	0	0	0.0305422	0
DDB_G0272698	EAL70986	DDB_G0272698_ps		pseudogene	174	2	1925070	1925243	1	0	0	0	0	0	0	0	0	0	0	0
[truncated: 4,388 more rows]

## Sheet: edgeR_results
Gene ID	Gene Name	Synonyms	Gene products	Cup1	Cup2	Cup3	Stalk1	Stalk2	Stalk3	Spore1	Spore2	Spore3	Vegetative1	Vegetative2	Cup average	Stalk average	Spore average	Vegetative average	Cup logFC	Cup FDR	Stalk logFC	Stalk FDR	Spore logFC	Spore FDR	Vegetative logFC	Vegetative FDR	Gene Cluster
[truncated: 7,749 more rows]

[truncated: 8 more sheets: cup_up, cup_down, st_up, st_down, sp_up, sp_down, veg_up, veg_down]
