# Supplementary material for: Cell-type specific RNA-Seq reveals novel roles and regulatory programs for terminally differentiated Dictyostelium cells
Source: BMC Genomics. 2018 Oct 22;19:764. doi: 10.1186/s12864-018-5146-3 (PMC6198379; doi:10.1186/s12864-018-5146-3)
Supplement: Supplementary file 3 — GO analysis. (XLSX 924 kb) [file 12864_2018_5146_MOESM3_ESM.xlsx]

## Sheet: ReadMe
Notes
The excel file summarizes the results of GO term enrichment analyses for cell type specific genes.
Each spreadsheet contains the GO terms enriched for a list of genes upregulated in a particular cell type.
"cup", "st", "sp", "veg" in the spreadsheet titles refer to lists of genes upregulated in cup cells, stalk cells, spore cells, and vegetative cells, respectively.
"BP", "MF", "CC" in the spreadsheet title refer to three distint Gene Ontology domains, namely, Biological Process, Molecular Function, and Cellular Coponent respectively.
Therefore, "cup_BP" lists the Biological Process GO terms enriched in the list of genes upregulated in cup cells. Same goes with other spreadsheet titles.
Colum labels
GO.ID: ID of GO term following the convention of Gene Ontology Consortium
Term: Actual GO term associated with ID
Annotated: Number of genes associated with the GO term in the background list
Significant: Number of genes associated with the GO term in the test list
Expected: Number of genes associated with the GO term which is expected from the background list
p-value: P-value of observing the pattern in the test list given the background
Back_feasible: Total number of genes in the background list with any GO annotation
List_feasible: Total number of genes in the test list with any GO annotation
Enrichement_score: Significant/Expected
Significant_Gene_ID: Gene IDs in the test list associated with the GO term

## Sheet: cup_BP
GO.ID	Term	Annotated	Significant	Expected	p-value	Back_feasible	List_feasible	Enrichement_score	Significant_Gene_ID
GO:0007264	small GTPase mediated signal transduction	276	47	17.61	3.2e-10	7506	479	2.66847	DDB_G0268354;DDB_G0268888;DDB_G0269174;DDB_G0269252;DDB_G0269262;DDB_G0270122;DDB_G0270124;DDB_G0270126;DDB_G0270736;DDB_G0270932;DDB_G0271806;DDB_G0271942;DDB_G0272138;DDB_G0272372;DDB_G0272486;DDB_G0272857;DDB_G0274607;DDB_G0274943;DDB_G0275035;DDB_G0275093;DDB_G0276267;DDB_G0276399;DDB_G0276549;DDB_G0277381;DDB_G0277829;DDB_G0277897;DDB_G0279417;DDB_G0280043;DDB_G0280143;DDB_G0280479;DDB_G0280…
GO:0035556	intracellular signal transduction	424	58	27.06	1.5e-08	7506	479	2.14356	DDB_G0268354;DDB_G0268888;DDB_G0269174;DDB_G0269252;DDB_G0269262;DDB_G0269364;DDB_G0270122;DDB_G0270124;DDB_G0270126;DDB_G0270736;DDB_G0270932;DDB_G0271806;DDB_G0271942;DDB_G0272138;DDB_G0272372;DDB_G0272486;DDB_G0272857;DDB_G0274607;DDB_G0274943;DDB_G0275035;DDB_G0275093;DDB_G0276025;DDB_G0276267;DDB_G0276399;DDB_G0276549;DDB_G0277165;DDB_G0277381;DDB_G0277829;DDB_G0277831;DDB_G0277897;DDB_G0279…
GO:0007165	signal transduction	607	65	38.74	1.7e-05	7506	479	1.67802	DDB_G0268354;DDB_G0268888;DDB_G0269174;DDB_G0269252;DDB_G0269262;DDB_G0269364;DDB_G0270122;DDB_G0270124;DDB_G0270126;DDB_G0270736;DDB_G0270932;DDB_G0271806;DDB_G0271942;DDB_G0272138;DDB_G0272150;DDB_G0272240;DDB_G0272372;DDB_G0272486;DDB_G0272857;DDB_G0274243;DDB_G0274607;DDB_G0274943;DDB_G0275035;DDB_G0275093;DDB_G0276025;DDB_G0276267;DDB_G0276399;DDB_G0276549;DDB_G0277165;DDB_G0277329;DDB_G0277…
GO:0044700	single organism signaling	607	65	38.74	1.7e-05	7506	479	1.67802	DDB_G0268354;DDB_G0268888;DDB_G0269174;DDB_G0269252;DDB_G0269262;DDB_G0269364;DDB_G0270122;DDB_G0270124;DDB_G0270126;DDB_G0270736;DDB_G0270932;DDB_G0271806;DDB_G0271942;DDB_G0272138;DDB_G0272150;DDB_G0272240;DDB_G0272372;DDB_G0272486;DDB_G0272857;DDB_G0274243;DDB_G0274607;DDB_G0274943;DDB_G0275035;DDB_G0275093;DDB_G0276025;DDB_G0276267;DDB_G0276399;DDB_G0276549;DDB_G0277165;DDB_G0277329;DDB_G0277…
GO:0023052	signaling	613	65	39.12	2.3e-05	7506	479	1.6616	DDB_G0268354;DDB_G0268888;DDB_G0269174;DDB_G0269252;DDB_G0269262;DDB_G0269364;DDB_G0270122;DDB_G0270124;DDB_G0270126;DDB_G0270736;DDB_G0270932;DDB_G0271806;DDB_G0271942;DDB_G0272138;DDB_G0272150;DDB_G0272240;DDB_G0272372;DDB_G0272486;DDB_G0272857;DDB_G0274243;DDB_G0274607;DDB_G0274943;DDB_G0275035;DDB_G0275093;DDB_G0276025;DDB_G0276267;DDB_G0276399;DDB_G0276549;DDB_G0277165;DDB_G0277329;DDB_G0277…
GO:0007154	cell communication	1035	91	66.05	0.00063	7506	479	1.37776	DDB_G0267422;DDB_G0267436;DDB_G0267674;DDB_G0267962;DDB_G0268354;DDB_G0268888;DDB_G0269174;DDB_G0269252;DDB_G0269262;DDB_G0269364;DDB_G0270122;DDB_G0270124;DDB_G0270126;DDB_G0270736;DDB_G0270932;DDB_G0271806;DDB_G0271916;DDB_G0271942;DDB_G0272138;DDB_G0272150;DDB_G0272240;DDB_G0272372;DDB_G0272486;DDB_G0272857;DDB_G0274243;DDB_G0274607;DDB_G0274943;DDB_G0275035;DDB_G0275093;DDB_G0276025;DDB_G0276…
GO:0051716	cellular response to stimulus	1279	108	81.62	0.00081	7506	479	1.3232	DDB_G0267422;DDB_G0267436;DDB_G0267674;DDB_G0267962;DDB_G0268354;DDB_G0268888;DDB_G0269174;DDB_G0269252;DDB_G0269262;DDB_G0269364;DDB_G0270122;DDB_G0270124;DDB_G0270126;DDB_G0270736;DDB_G0270932;DDB_G0271050;DDB_G0271608;DDB_G0271806;DDB_G0271916;DDB_G0271942;DDB_G0272138;DDB_G0272150;DDB_G0272240;DDB_G0272362;DDB_G0272372;DDB_G0272486;DDB_G0272857;DDB_G0274243;DDB_G0274525;DDB_G0274607;DDB_G0274…
GO:0032436	positive regulation of proteasomal ubiquitin-dependent protein catabolic process	19	6	1.21	0.00087	7506	479	4.94847	DDB_G0270130;DDB_G0283425;DDB_G0286289;DDB_G0291011;DDB_G0292120;DDB_G0292642
GO:1901800	positive regulation of proteasomal protein catabolic process	19	6	1.21	0.00087	7506	479	4.94847	DDB_G0270130;DDB_G0283425;DDB_G0286289;DDB_G0291011;DDB_G0292120;DDB_G0292642
GO:0051056	regulation of small GTPase mediated signal transduction	85	14	5.42	0.00088	7506	479	2.58097	DDB_G0268354;DDB_G0271806;DDB_G0272372;DDB_G0272486;DDB_G0276267;DDB_G0276549;DDB_G0277829;DDB_G0281047;DDB_G0282055;DDB_G0282381;DDB_G0282943;DDB_G0290493;DDB_G0291237;DDB_G0291510
GO:1903052	positive regulation of proteolysis involved in cellular protein catabolic process	20	6	1.28	0.00117	7506	479	4.70104	DDB_G0270130;DDB_G0283425;DDB_G0286289;DDB_G0291011;DDB_G0292120;DDB_G0292642
GO:0045732	positive regulation of protein catabolic process	20	6	1.28	0.00117	7506	479	4.70104	DDB_G0270130;DDB_G0283425;DDB_G0286289;DDB_G0291011;DDB_G0292120;DDB_G0292642
GO:1903364	positive regulation of cellular protein catabolic process	20	6	1.28	0.00117	7506	479	4.70104	DDB_G0270130;DDB_G0283425;DDB_G0286289;DDB_G0291011;DDB_G0292120;DDB_G0292642
GO:0050896	response to stimulus	1537	125	98.08	0.00128	7506	479	1.27441	DDB_G0267422;DDB_G0267436;DDB_G0267674;DDB_G0267962;DDB_G0268332;DDB_G0268354;DDB_G0268888;DDB_G0269174;DDB_G0269252;DDB_G0269262;DDB_G0269364;DDB_G0270122;DDB_G0270124;DDB_G0270126;DDB_G0270736;DDB_G0270932;DDB_G0271050;DDB_G0271608;DDB_G0271806;DDB_G0271916;DDB_G0271942;DDB_G0272138;DDB_G0272150;DDB_G0272240;DDB_G0272362;DDB_G0272372;DDB_G0272484;DDB_G0272486;DDB_G0272857;DDB_G0274181;DDB_G0274…
GO:0006415	translational termination	9	4	0.57	0.00159	7506	479	6.96451	DDB_G0272142;DDB_G0277919;DDB_G0288613;DDB_G0288835
GO:0042330	taxis	191	23	12.19	0.00232	7506	479	1.88698	DDB_G0267962;DDB_G0269252;DDB_G0269364;DDB_G0272486;DDB_G0274607;DDB_G0276025;DDB_G0276153;DDB_G0276267;DDB_G0277829;DDB_G0278215;DDB_G0279657;DDB_G0280975;DDB_G0281569;DDB_G0283349;DDB_G0284489;DDB_G0285425;DDB_G0290157;DDB_G0291125;DDB_G0291237;DDB_G0291303;DDB_G0292736;DDB_G0292850;DDB_G0293416
GO:0040011	locomotion	256	28	16.34	0.00344	7506	479	1.71392	DDB_G0267962;DDB_G0269252;DDB_G0269364;DDB_G0272486;DDB_G0274607;DDB_G0276025;DDB_G0276153;DDB_G0276267;DDB_G0277829;DDB_G0278215;DDB_G0279657;DDB_G0280689;DDB_G0280835;DDB_G0280975;DDB_G0281569;DDB_G0283349;DDB_G0284155;DDB_G0284489;DDB_G0285425;DDB_G0287505;DDB_G0290157;DDB_G0290701;DDB_G0291125;DDB_G0291237;DDB_G0291303;DDB_G0292736;DDB_G0292850;DDB_G0293416
GO:0031331	positive regulation of cellular catabolic process	25	6	1.6	0.00409	7506	479	3.76084	DDB_G0270130;DDB_G0283425;DDB_G0286289;DDB_G0291011;DDB_G0292120;DDB_G0292642
GO:0009896	positive regulation of catabolic process	25	6	1.6	0.00409	7506	479	3.76084	DDB_G0270130;DDB_G0283425;DDB_G0286289;DDB_G0291011;DDB_G0292120;DDB_G0292642
GO:1902531	regulation of intracellular signal transduction	132	17	8.42	0.00419	7506	479	2.01812	DDB_G0268354;DDB_G0269364;DDB_G0271806;DDB_G0272372;DDB_G0272486;DDB_G0274607;DDB_G0276267;DDB_G0276549;DDB_G0277829;DDB_G0281047;DDB_G0282055;DDB_G0282381;DDB_G0282943;DDB_G0285425;DDB_G0290493;DDB_G0291237;DDB_G0291510
GO:0050794	regulation of cellular process	1313	106	83.79	0.00423	7506	479	1.26507	DDB_G0267436;DDB_G0267962;DDB_G0268354;DDB_G0268888;DDB_G0269114;DDB_G0269174;DDB_G0269252;DDB_G0269262;DDB_G0269364;DDB_G0269884;DDB_G0270122;DDB_G0270124;DDB_G0270126;DDB_G0270130;DDB_G0270736;DDB_G0270932;DDB_G0271806;DDB_G0271916;DDB_G0271942;DDB_G0272138;DDB_G0272142;DDB_G0272150;DDB_G0272240;DDB_G0272362;DDB_G0272372;DDB_G0272486;DDB_G0272857;DDB_G0274243;DDB_G0274525;DDB_G0274607;DDB_G0274…
GO:0048583	regulation of response to stimulus	225	25	14.36	0.00454	7506	479	1.74113	DDB_G0267962;DDB_G0268354;DDB_G0269364;DDB_G0271806;DDB_G0272372;DDB_G0272486;DDB_G0274607;DDB_G0276025;DDB_G0276267;DDB_G0276399;DDB_G0276549;DDB_G0277829;DDB_G0280043;DDB_G0281047;DDB_G0282055;DDB_G0282381;DDB_G0282943;DDB_G0285425;DDB_G0287427;DDB_G0290157;DDB_G0290493;DDB_G0291237;DDB_G0291510;DDB_G0292736;DDB_G0292850
GO:0009966	regulation of signal transduction	157	19	10.02	0.0051	7506	479	1.89639	DDB_G0268354;DDB_G0269364;DDB_G0271806;DDB_G0272372;DDB_G0272486;DDB_G0274607;DDB_G0276267;DDB_G0276549;DDB_G0277829;DDB_G0281047;DDB_G0282055;DDB_G0282381;DDB_G0282943;DDB_G0285425;DDB_G0287427;DDB_G0290493;DDB_G0291237;DDB_G0291510;DDB_G0292850
GO:0098742	cell-cell adhesion via plasma-membrane adhesion molecules	12	4	0.77	0.00537	7506	479	5.22338	DDB_G0276399;DDB_G0280043;DDB_G0280689;DDB_G0285817
GO:0010646	regulation of cell communication	205	23	13.08	0.00564	7506	479	1.75811	DDB_G0267962;DDB_G0268354;DDB_G0269364;DDB_G0271806;DDB_G0272372;DDB_G0272486;DDB_G0274607;DDB_G0276025;DDB_G0276267;DDB_G0276399;DDB_G0276549;DDB_G0277829;DDB_G0280043;DDB_G0281047;DDB_G0282055;DDB_G0282381;DDB_G0282943;DDB_G0285425;DDB_G0287427;DDB_G0290493;DDB_G0291237;DDB_G0291510;DDB_G0292850
GO:0045862	positive regulation of proteolysis	27	6	1.72	0.00613	7506	479	3.48225	DDB_G0270130;DDB_G0283425;DDB_G0286289;DDB_G0291011;DDB_G0292120;DDB_G0292642
GO:0050789	regulation of biological process	1451	114	92.6	0.00715	7506	479	1.23115	DDB_G0267436;DDB_G0267962;DDB_G0268354;DDB_G0268888;DDB_G0269114;DDB_G0269174;DDB_G0269252;DDB_G0269262;DDB_G0269364;DDB_G0269884;DDB_G0270122;DDB_G0270124;DDB_G0270126;DDB_G0270130;DDB_G0270736;DDB_G0270932;DDB_G0271806;DDB_G0271916;DDB_G0271942;DDB_G0272138;DDB_G0272142;DDB_G0272150;DDB_G0272240;DDB_G0272362;DDB_G0272372;DDB_G0272486;DDB_G0272857;DDB_G0274243;DDB_G0274307;DDB_G0274525;DDB_G0274…
GO:0016339	calcium-dependent cell-cell adhesion via plasma membrane cell adhesion molecules	7	3	0.45	0.00745	7506	479	6.71578	DDB_G0276399;DDB_G0280043;DDB_G0285817
GO:0023051	regulation of signaling	163	19	10.4	0.00762	7506	479	1.82658	DDB_G0268354;DDB_G0269364;DDB_G0271806;DDB_G0272372;DDB_G0272486;DDB_G0274607;DDB_G0276267;DDB_G0276549;DDB_G0277829;DDB_G0281047;DDB_G0282055;DDB_G0282381;DDB_G0282943;DDB_G0285425;DDB_G0287427;DDB_G0290493;DDB_G0291237;DDB_G0291510;DDB_G0292850
GO:0000209	protein polyubiquitination	38	7	2.42	0.00924	7506	479	2.88661	DDB_G0270130;DDB_G0283425;DDB_G0286289;DDB_G0288697;DDB_G0291011;DDB_G0292120;DDB_G0292642
GO:0044763	single-organism cellular process	2870	208	183.15	0.00932	7506	479	1.13568	DDB_G0267416;DDB_G0267422;DDB_G0267436;DDB_G0267674;DDB_G0267962;DDB_G0268060;DDB_G0268190;DDB_G0268354;DDB_G0268374;DDB_G0268426;DDB_G0268854;DDB_G0268858;DDB_G0268888;DDB_G0269114;DDB_G0269174;DDB_G0269252;DDB_G0269262;DDB_G0269364;DDB_G0269454;DDB_G0269588;DDB_G0270122;DDB_G0270124;DDB_G0270126;DDB_G0270218;DDB_G0270220;DDB_G0270556;DDB_G0270736;DDB_G0270932;DDB_G0271050;DDB_G0271608;DDB_G0271…
GO:0007265	Ras protein signal transduction	88	12	5.62	0.00965	7506	479	2.13684	DDB_G0268354;DDB_G0270124;DDB_G0270126;DDB_G0272372;DDB_G0272486;DDB_G0276267;DDB_G0277829;DDB_G0281047;DDB_G0282055;DDB_G0282381;DDB_G0290493;DDB_G0291237
GO:0043085	positive regulation of catalytic activity	99	13	6.32	0.00985	7506	479	2.0577	DDB_G0269252;DDB_G0274607;DDB_G0276025;DDB_G0276267;DDB_G0277829;DDB_G0277831;DDB_G0278181;DDB_G0280481;DDB_G0284369;DDB_G0284489;DDB_G0285425;DDB_G0289675;DDB_G0291237
GO:0045937	positive regulation of phosphate metabolic process	48	8	3.06	0.0102	7506	479	2.61169	DDB_G0274607;DDB_G0276025;DDB_G0276267;DDB_G0277829;DDB_G0277831;DDB_G0284489;DDB_G0285425;DDB_G0291237
GO:0010562	positive regulation of phosphorus metabolic process	48	8	3.06	0.0102	7506	479	2.61169	DDB_G0274607;DDB_G0276025;DDB_G0276267;DDB_G0277829;DDB_G0277831;DDB_G0284489;DDB_G0285425;DDB_G0291237
GO:0006935	chemotaxis	169	19	10.78	0.01107	7506	479	1.76173	DDB_G0267962;DDB_G0269364;DDB_G0274607;DDB_G0276025;DDB_G0276153;DDB_G0276267;DDB_G0277829;DDB_G0278215;DDB_G0279657;DDB_G0280975;DDB_G0281569;DDB_G0283349;DDB_G0284489;DDB_G0285425;DDB_G0290157;DDB_G0291237;DDB_G0292736;DDB_G0292850;DDB_G0293416
GO:0006904	vesicle docking involved in exocytosis	23	5	1.47	0.01337	7506	479	3.40655	DDB_G0269262;DDB_G0280043;DDB_G0284833;DDB_G0288719;DDB_G0290213
GO:0043327	chemotaxis to cAMP	71	10	4.53	0.01403	7506	479	2.20706	DDB_G0267962;DDB_G0269364;DDB_G0274607;DDB_G0276025;DDB_G0279657;DDB_G0280975;DDB_G0283349;DDB_G0284489;DDB_G0290157;DDB_G0292850
GO:0044699	single-organism process	3437	243	219.33	0.01417	7506	479	1.1079	DDB_G0267416;DDB_G0267422;DDB_G0267436;DDB_G0267624;DDB_G0267674;DDB_G0267708;DDB_G0267962;DDB_G0268060;DDB_G0268190;DDB_G0268354;DDB_G0268374;DDB_G0268426;DDB_G0268702;DDB_G0268740;DDB_G0268854;DDB_G0268858;DDB_G0268888;DDB_G0269114;DDB_G0269174;DDB_G0269252;DDB_G0269262;DDB_G0269364;DDB_G0269454;DDB_G0269588;DDB_G0269590;DDB_G0270122;DDB_G0270124;DDB_G0270126;DDB_G0270218;DDB_G0270220;DDB_G0270…
GO:0032434	regulation of proteasomal ubiquitin-dependent protein catabolic process	32	6	2.04	0.01432	7506	479	2.93815	DDB_G0270130;DDB_G0283425;DDB_G0286289;DDB_G0291011;DDB_G0292120;DDB_G0292642
GO:0009893	positive regulation of metabolic process	210	22	13.4	0.01446	7506	479	1.64163	DDB_G0269252;DDB_G0269364;DDB_G0269884;DDB_G0270130;DDB_G0274607;DDB_G0276025;DDB_G0276267;DDB_G0277829;DDB_G0277831;DDB_G0278181;DDB_G0280481;DDB_G0283425;DDB_G0284369;DDB_G0284489;DDB_G0285425;DDB_G0286289;DDB_G0286385;DDB_G0289675;DDB_G0291011;DDB_G0291237;DDB_G0292120;DDB_G0292642
GO:0048278	vesicle docking	42	7	2.68	0.01586	7506	479	2.61169	DDB_G0269262;DDB_G0270556;DDB_G0276153;DDB_G0280043;DDB_G0284833;DDB_G0288719;DDB_G0290213
GO:0061136	regulation of proteasomal protein catabolic process	33	6	2.11	0.01659	7506	479	2.84912	DDB_G0270130;DDB_G0283425;DDB_G0286289;DDB_G0291011;DDB_G0292120;DDB_G0292642
GO:0044093	positive regulation of molecular function	107	13	6.83	0.01819	7506	479	1.90385	DDB_G0269252;DDB_G0274607;DDB_G0276025;DDB_G0276267;DDB_G0277829;DDB_G0277831;DDB_G0278181;DDB_G0280481;DDB_G0284369;DDB_G0284489;DDB_G0285425;DDB_G0289675;DDB_G0291237
GO:0046578	regulation of Ras protein signal transduction	74	10	4.72	0.01842	7506	479	2.11759	DDB_G0268354;DDB_G0272372;DDB_G0272486;DDB_G0276267;DDB_G0277829;DDB_G0281047;DDB_G0282055;DDB_G0282381;DDB_G0290493;DDB_G0291237
GO:0031325	positive regulation of cellular metabolic process	142	16	9.06	0.01845	7506	479	1.76565	DDB_G0269884;DDB_G0270130;DDB_G0274607;DDB_G0276025;DDB_G0276267;DDB_G0277829;DDB_G0277831;DDB_G0283425;DDB_G0284369;DDB_G0284489;DDB_G0285425;DDB_G0286289;DDB_G0291011;DDB_G0291237;DDB_G0292120;DDB_G0292642
GO:0065007	biological regulation	1558	118	99.42	0.01905	7506	479	1.18683	DDB_G0267422;DDB_G0267436;DDB_G0267962;DDB_G0268354;DDB_G0268888;DDB_G0269114;DDB_G0269174;DDB_G0269252;DDB_G0269262;DDB_G0269364;DDB_G0269884;DDB_G0270122;DDB_G0270124;DDB_G0270126;DDB_G0270130;DDB_G0270736;DDB_G0270932;DDB_G0271806;DDB_G0271916;DDB_G0271942;DDB_G0272138;DDB_G0272142;DDB_G0272150;DDB_G0272240;DDB_G0272362;DDB_G0272372;DDB_G0272486;DDB_G0272857;DDB_G0274141;DDB_G0274243;DDB_G0274…
GO:1903050	regulation of proteolysis involved in cellular protein catabolic process	34	6	2.17	0.01909	7506	479	2.76532	DDB_G0270130;DDB_G0283425;DDB_G0286289;DDB_G0291011;DDB_G0292120;DDB_G0292642
GO:1903362	regulation of cellular protein catabolic process	34	6	2.17	0.01909	7506	479	2.76532	DDB_G0270130;DDB_G0283425;DDB_G0286289;DDB_G0291011;DDB_G0292120;DDB_G0292642
GO:0031281	positive regulation of cyclase activity	17	4	1.08	0.02003	7506	479	3.68709	DDB_G0274607;DDB_G0276267;DDB_G0277829;DDB_G0291237
GO:0051349	positive regulation of lyase activity	17	4	1.08	0.02003	7506	479	3.68709	DDB_G0274607;DDB_G0276267;DDB_G0277829;DDB_G0291237
GO:0090630	activation of GTPase activity	35	6	2.23	0.02184	7506	479	2.68631	DDB_G0269252;DDB_G0276267;DDB_G0277829;DDB_G0278181;DDB_G0289675;DDB_G0291237
GO:0030198	extracellular matrix organization	35	6	2.23	0.02184	7506	479	2.68631	DDB_G0278421;DDB_G0278519;DDB_G0278537;DDB_G0278553;DDB_G0286647;DDB_G0287821
GO:0043062	extracellular structure organization	35	6	2.23	0.02184	7506	479	2.68631	DDB_G0278421;DDB_G0278519;DDB_G0278537;DDB_G0278553;DDB_G0286647;DDB_G0287821
GO:0051591	response to cAMP	76	10	4.85	0.02187	7506	479	2.06186	DDB_G0267962;DDB_G0269364;DDB_G0274607;DDB_G0276025;DDB_G0279657;DDB_G0280975;DDB_G0283349;DDB_G0284489;DDB_G0290157;DDB_G0292850
GO:1990778	protein localization to cell periphery	10	3	0.64	0.02212	7506	479	4.70104	DDB_G0270220;DDB_G0276153;DDB_G0280975
GO:0051345	positive regulation of hydrolase activity	55	8	3.51	0.02233	7506	479	2.27929	DDB_G0269252;DDB_G0276267;DDB_G0277829;DDB_G0277831;DDB_G0278181;DDB_G0280481;DDB_G0289675;DDB_G0291237
GO:0043547	positive regulation of GTPase activity	45	7	2.87	0.02266	7506	479	2.43758	DDB_G0269252;DDB_G0276267;DDB_G0277829;DDB_G0278181;DDB_G0280481;DDB_G0289675;DDB_G0291237
GO:0022406	membrane docking	45	7	2.87	0.02266	7506	479	2.43758	DDB_G0269262;DDB_G0270556;DDB_G0276153;DDB_G0280043;DDB_G0284833;DDB_G0288719;DDB_G0290213
GO:0045981	positive regulation of nucleotide metabolic process	18	4	1.15	0.02449	7506	479	3.48225	DDB_G0274607;DDB_G0276267;DDB_G0277829;DDB_G0291237
GO:1900373	positive regulation of purine nucleotide biosynthetic process	18	4	1.15	0.02449	7506	479	3.48225	DDB_G0274607;DDB_G0276267;DDB_G0277829;DDB_G0291237
GO:0030810	positive regulation of nucleotide biosynthetic process	18	4	1.15	0.02449	7506	479	3.48225	DDB_G0274607;DDB_G0276267;DDB_G0277829;DDB_G0291237
GO:0030801	positive regulation of cyclic nucleotide metabolic process	18	4	1.15	0.02449	7506	479	3.48225	DDB_G0274607;DDB_G0276267;DDB_G0277829;DDB_G0291237
GO:0030804	positive regulation of cyclic nucleotide biosynthetic process	18	4	1.15	0.02449	7506	479	3.48225	DDB_G0274607;DDB_G0276267;DDB_G0277829;DDB_G0291237
GO:1900544	positive regulation of purine nucleotide metabolic process	18	4	1.15	0.02449	7506	479	3.48225	DDB_G0274607;DDB_G0276267;DDB_G0277829;DDB_G0291237
GO:0048193	Golgi vesicle transport	100	12	6.38	0.02482	7506	479	1.88042	DDB_G0268702;DDB_G0269174;DDB_G0271044;DDB_G0276153;DDB_G0277381;DDB_G0278709;DDB_G0279279;DDB_G0281401;DDB_G0281985;DDB_G0290213;DDB_G0292682;DDB_G0295697
GO:0032270	positive regulation of cellular protein metabolic process	79	10	5.04	0.02788	7506	479	1.98356	DDB_G0270130;DDB_G0277831;DDB_G0283425;DDB_G0284369;DDB_G0284489;DDB_G0285425;DDB_G0286289;DDB_G0291011;DDB_G0292120;DDB_G0292642
GO:0051247	positive regulation of protein metabolic process	79	10	5.04	0.02788	7506	479	1.98356	DDB_G0270130;DDB_G0277831;DDB_G0283425;DDB_G0284369;DDB_G0284489;DDB_G0285425;DDB_G0286289;DDB_G0291011;DDB_G0292120;DDB_G0292642
GO:0042176	regulation of protein catabolic process	37	6	2.36	0.02812	7506	479	2.5411	DDB_G0270130;DDB_G0283425;DDB_G0286289;DDB_G0291011;DDB_G0292120;DDB_G0292642
GO:0046683	response to organophosphorus	81	10	5.17	0.03249	7506	479	1.93459	DDB_G0267962;DDB_G0269364;DDB_G0274607;DDB_G0276025;DDB_G0279657;DDB_G0280975;DDB_G0283349;DDB_G0284489;DDB_G0290157;DDB_G0292850
GO:0022407	regulation of cell-cell adhesion	5	2	0.32	0.03572	7506	479	6.26806	DDB_G0291237;DDB_G0291303
GO:0000076	DNA replication checkpoint	5	2	0.32	0.03572	7506	479	6.26806	DDB_G0274525;DDB_G0292504
GO:0031284	positive regulation of guanylate cyclase activity	5	2	0.32	0.03572	7506	479	6.26806	DDB_G0276267;DDB_G0291237
GO:0046874	quinolinate metabolic process	5	2	0.32	0.03572	7506	479	6.26806	DDB_G0272462;DDB_G0286525
GO:0030825	positive regulation of cGMP metabolic process	5	2	0.32	0.03572	7506	479	6.26806	DDB_G0276267;DDB_G0291237
GO:0030828	positive regulation of cGMP biosynthetic process	5	2	0.32	0.03572	7506	479	6.26806	DDB_G0276267;DDB_G0291237
GO:0031282	regulation of guanylate cyclase activity	5	2	0.32	0.03572	7506	479	6.26806	DDB_G0276267;DDB_G0291237
GO:0006672	ceramide metabolic process	12	3	0.77	0.03687	7506	479	3.91754	DDB_G0268374;DDB_G0282265;DDB_G0293880
GO:0006887	exocytosis	72	9	4.59	0.03855	7506	479	1.95877	DDB_G0269262;DDB_G0270556;DDB_G0271916;DDB_G0279191;DDB_G0280043;DDB_G0284833;DDB_G0288719;DDB_G0290213;DDB_G0293712
GO:0009187	cyclic nucleotide metabolic process	41	6	2.62	0.04396	7506	479	2.29319	DDB_G0274607;DDB_G0276027;DDB_G0276267;DDB_G0277829;DDB_G0283453;DDB_G0291237
GO:0032940	secretion by cell	86	10	5.49	0.04629	7506	479	1.82211	DDB_G0269262;DDB_G0270556;DDB_G0271916;DDB_G0276153;DDB_G0279191;DDB_G0280043;DDB_G0284833;DDB_G0288719;DDB_G0290213;DDB_G0293712
GO:0006418	tRNA aminoacylation for protein translation	42	6	2.68	0.04865	7506	479	2.23859	DDB_G0269454;DDB_G0272867;DDB_G0277733;DDB_G0285451;DDB_G0287159;DDB_G0289481
GO:0098609	cell-cell adhesion	42	6	2.68	0.04865	7506	479	2.23859	DDB_G0276399;DDB_G0280043;DDB_G0280689;DDB_G0285817;DDB_G0291237;DDB_G0291303
GO:0009605	response to external stimulus	721	57	46.01	0.04943	7506	479	1.23883	DDB_G0267422;DDB_G0267436;DDB_G0267674;DDB_G0267962;DDB_G0269252;DDB_G0269364;DDB_G0271916;DDB_G0272150;DDB_G0272484;DDB_G0272486;DDB_G0274181;DDB_G0274607;DDB_G0275121;DDB_G0276025;DDB_G0276153;DDB_G0276267;DDB_G0276399;DDB_G0276761;DDB_G0277165;DDB_G0277325;DDB_G0277829;DDB_G0277831;DDB_G0278215;DDB_G0278333;DDB_G0279191;DDB_G0279541;DDB_G0279657;DDB_G0280043;DDB_G0280053;DDB_G0280547;DDB_G0280…
GO:0014074	response to purine-containing compound	87	10	5.55	0.04947	7506	479	1.80117	DDB_G0267962;DDB_G0269364;DDB_G0274607;DDB_G0276025;DDB_G0279657;DDB_G0280975;DDB_G0283349;DDB_G0284489;DDB_G0290157;DDB_G0292850
GO:0046903	secretion	87	10	5.55	0.04947	7506	479	1.80117	DDB_G0269262;DDB_G0270556;DDB_G0271916;DDB_G0276153;DDB_G0279191;DDB_G0280043;DDB_G0284833;DDB_G0288719;DDB_G0290213;DDB_G0293712
GO:0006888	ER to Golgi vesicle-mediated transport	53	7	3.38	0.0499	7506	479	2.06964	DDB_G0269174;DDB_G0271044;DDB_G0277381;DDB_G0278709;DDB_G0279279;DDB_G0281985;DDB_G0292682
GO:0090002	establishment of protein localization to plasma membrane	6	2	0.38	0.05135	7506	479	5.22338	DDB_G0270220;DDB_G0276153
GO:0007155	cell adhesion	100	11	6.38	0.05306	7506	479	1.72372	DDB_G0276399;DDB_G0280043;DDB_G0280689;DDB_G0282305;DDB_G0285817;DDB_G0286533;DDB_G0287505;DDB_G0291237;DDB_G0291303;DDB_G0291530;DDB_G0293364
GO:0022610	biological adhesion	100	11	6.38	0.05306	7506	479	1.72372	DDB_G0276399;DDB_G0280043;DDB_G0280689;DDB_G0282305;DDB_G0285817;DDB_G0286533;DDB_G0287505;DDB_G0291237;DDB_G0291303;DDB_G0291530;DDB_G0293364
GO:0031279	regulation of cyclase activity	23	4	1.47	0.05519	7506	479	2.72524	DDB_G0274607;DDB_G0276267;DDB_G0277829;DDB_G0291237
GO:0051339	regulation of lyase activity	23	4	1.47	0.05519	7506	479	2.72524	DDB_G0274607;DDB_G0276267;DDB_G0277829;DDB_G0291237
GO:0000387	spliceosomal snRNP assembly	14	3	0.89	0.05552	7506	479	3.35789	DDB_G0272374;DDB_G0278335;DDB_G0289595
GO:0043087	regulation of GTPase activity	89	10	5.68	0.05624	7506	479	1.76069	DDB_G0269252;DDB_G0274243;DDB_G0276267;DDB_G0277829;DDB_G0278181;DDB_G0280481;DDB_G0281043;DDB_G0282055;DDB_G0289675;DDB_G0291237
GO:0051726	regulation of cell cycle	66	8	4.21	0.05761	7506	479	1.89941	DDB_G0269114;DDB_G0271916;DDB_G0274525;DDB_G0278271;DDB_G0280975;DDB_G0286347;DDB_G0291842;DDB_G0292504
GO:1901136	carbohydrate derivative catabolic process	44	6	2.81	0.0589	7506	479	2.13684	DDB_G0272484;DDB_G0274181;DDB_G0275121;DDB_G0276027;DDB_G0287465;DDB_G0288933
GO:0043038	amino acid activation	45	6	2.87	0.06448	7506	479	2.08935	DDB_G0269454;DDB_G0272867;DDB_G0277733;DDB_G0285451;DDB_G0287159;DDB_G0289481
GO:0043039	tRNA aminoacylation	45	6	2.87	0.06448	7506	479	2.08935	DDB_G0269454;DDB_G0272867;DDB_G0277733;DDB_G0285451;DDB_G0287159;DDB_G0289481
GO:0051336	regulation of hydrolase activity	116	12	7.4	0.06556	7506	479	1.62105	DDB_G0269252;DDB_G0274243;DDB_G0276267;DDB_G0277829;DDB_G0277831;DDB_G0278181;DDB_G0280481;DDB_G0281043;DDB_G0282055;DDB_G0283349;DDB_G0289675;DDB_G0291237
GO:0046068	cGMP metabolic process	15	3	0.96	0.06622	7506	479	3.13403	DDB_G0276027;DDB_G0276267;DDB_G0291237
GO:0046513	ceramide biosynthetic process	7	2	0.45	0.0689	7506	479	4.47718	DDB_G0282265;DDB_G0293880
GO:0030823	regulation of cGMP metabolic process	7	2	0.45	0.0689	7506	479	4.47718	DDB_G0276267;DDB_G0291237
GO:0030826	regulation of cGMP biosynthetic process	7	2	0.45	0.0689	7506	479	4.47718	DDB_G0276267;DDB_G0291237
GO:0065009	regulation of molecular function	207	19	13.21	0.06898	7506	479	1.43832	DDB_G0269252;DDB_G0274243;DDB_G0274607;DDB_G0276025;DDB_G0276267;DDB_G0277829;DDB_G0277831;DDB_G0278181;DDB_G0280481;DDB_G0281043;DDB_G0282055;DDB_G0283349;DDB_G0284369;DDB_G0284489;DDB_G0285425;DDB_G0286347;DDB_G0289675;DDB_G0291237;DDB_G0292850
GO:0009190	cyclic nucleotide biosynthetic process	35	5	2.23	0.06919	7506	479	2.23859	DDB_G0274607;DDB_G0276267;DDB_G0277829;DDB_G0283453;DDB_G0291237
GO:0042787	protein ubiquitination involved in ubiquitin-dependent protein catabolic process	46	6	2.94	0.07035	7506	479	2.04393	DDB_G0270130;DDB_G0283425;DDB_G0286289;DDB_G0291011;DDB_G0292120;DDB_G0292642
GO:0055085	transmembrane transport	248	22	15.83	0.0718	7506	479	1.39009	DDB_G0268060;DDB_G0268426;DDB_G0268858;DDB_G0274141;DDB_G0278265;DDB_G0279943;DDB_G0282693;DDB_G0283985;DDB_G0284225;DDB_G0284605;DDB_G0286491;DDB_G0287127;DDB_G0287319;DDB_G0288055;DDB_G0289105;DDB_G0289771;DDB_G0291279;DDB_G0291632;DDB_G0291824;DDB_G0292256;DDB_G0292412;DDB_G0293416
GO:0050790	regulation of catalytic activity	196	18	12.51	0.07495	7506	479	1.4391	DDB_G0269252;DDB_G0274243;DDB_G0274607;DDB_G0276025;DDB_G0276267;DDB_G0277829;DDB_G0277831;DDB_G0278181;DDB_G0280481;DDB_G0281043;DDB_G0282055;DDB_G0283349;DDB_G0284369;DDB_G0284489;DDB_G0285425;DDB_G0286347;DDB_G0289675;DDB_G0291237
GO:0045762	positive regulation of adenylate cyclase activity	16	3	1.02	0.07778	7506	479	2.93815	DDB_G0274607;DDB_G0276267;DDB_G0277829
GO:0006308	DNA catabolic process	16	3	1.02	0.07778	7506	479	2.93815	DDB_G0269630;DDB_G0278649;DDB_G0290577
GO:0015991	ATP hydrolysis coupled proton transport	16	3	1.02	0.07778	7506	479	2.93815	DDB_G0274141;DDB_G0287127;DDB_G0292256
GO:0015988	energy coupled proton transmembrane transport, against electrochemical gradient	16	3	1.02	0.07778	7506	479	2.93815	DDB_G0274141;DDB_G0287127;DDB_G0292256
GO:0010243	response to organonitrogen compound	108	11	6.89	0.08259	7506	479	1.59603	DDB_G0267962;DDB_G0269364;DDB_G0274607;DDB_G0276025;DDB_G0279657;DDB_G0280975;DDB_G0283349;DDB_G0284489;DDB_G0285425;DDB_G0290157;DDB_G0292850
GO:0006811	ion transport	186	17	11.87	0.08466	7506	479	1.43222	DDB_G0268060;DDB_G0268426;DDB_G0268858;DDB_G0269590;DDB_G0274141;DDB_G0279943;DDB_G0281401;DDB_G0284225;DDB_G0284605;DDB_G0284777;DDB_G0286491;DDB_G0287127;DDB_G0288055;DDB_G0289105;DDB_G0291632;DDB_G0292256;DDB_G0292412
GO:0006195	purine nucleotide catabolic process	8	2	0.51	0.08809	7506	479	3.91754	DDB_G0272484;DDB_G0276027
GO:0051781	positive regulation of cell division	8	2	0.51	0.08809	7506	479	3.91754	DDB_G0278271;DDB_G0280975
GO:0045292	mRNA cis splicing, via spliceosome	8	2	0.51	0.08809	7506	479	3.91754	DDB_G0278335;DDB_G0292846
GO:0051223	regulation of protein transport	8	2	0.51	0.08809	7506	479	3.91754	DDB_G0280043;DDB_G0291306
GO:0031126	snoRNA 3'-end processing	8	2	0.51	0.08809	7506	479	3.91754	DDB_G0279755;DDB_G0291328
GO:0070201	regulation of establishment of protein localization	8	2	0.51	0.08809	7506	479	3.91754	DDB_G0280043;DDB_G0291306
GO:0031329	regulation of cellular catabolic process	49	6	3.13	0.08977	7506	479	1.91879	DDB_G0270130;DDB_G0283425;DDB_G0286289;DDB_G0291011;DDB_G0292120;DDB_G0292642
GO:0030816	positive regulation of cAMP metabolic process	17	3	1.08	0.09016	7506	479	2.76532	DDB_G0274607;DDB_G0276267;DDB_G0277829
GO:0030819	positive regulation of cAMP biosynthetic process	17	3	1.08	0.09016	7506	479	2.76532	DDB_G0274607;DDB_G0276267;DDB_G0277829
GO:0009987	cellular process	4531	303	289.15	0.09834	7506	479	1.0479	DDB_G0267182;DDB_G0267244;DDB_G0267322;DDB_G0267416;DDB_G0267422;DDB_G0267436;DDB_G0267674;DDB_G0267708;DDB_G0267732;DDB_G0267962;DDB_G0268060;DDB_G0268078;DDB_G0268190;DDB_G0268354;DDB_G0268374;DDB_G0268426;DDB_G0268854;DDB_G0268858;DDB_G0268888;DDB_G0269114;DDB_G0269174;DDB_G0269252;DDB_G0269262;DDB_G0269304;DDB_G0269348;DDB_G0269364;DDB_G0269454;DDB_G0269588;DDB_G0269630;DDB_G0269632;DDB_G0269…
GO:0030799	regulation of cyclic nucleotide metabolic process	28	4	1.79	0.09972	7506	479	2.23859	DDB_G0274607;DDB_G0276267;DDB_G0277829;DDB_G0291237
GO:1900371	regulation of purine nucleotide biosynthetic process	28	4	1.79	0.09972	7506	479	2.23859	DDB_G0274607;DDB_G0276267;DDB_G0277829;DDB_G0291237
GO:0030802	regulation of cyclic nucleotide biosynthetic process	28	4	1.79	0.09972	7506	479	2.23859	DDB_G0274607;DDB_G0276267;DDB_G0277829;DDB_G0291237
GO:0030808	regulation of nucleotide biosynthetic process	28	4	1.79	0.09972	7506	479	2.23859	DDB_G0274607;DDB_G0276267;DDB_G0277829;DDB_G0291237
GO:1900542	regulation of purine nucleotide metabolic process	28	4	1.79	0.09972	7506	479	2.23859	DDB_G0274607;DDB_G0276267;DDB_G0277829;DDB_G0291237
GO:0009719	response to endogenous stimulus	112	11	7.15	0.10056	7506	479	1.53903	DDB_G0267962;DDB_G0269364;DDB_G0274607;DDB_G0276025;DDB_G0279657;DDB_G0280975;DDB_G0283349;DDB_G0284489;DDB_G0285425;DDB_G0290157;DDB_G0292850
GO:0014070	response to organic cyclic compound	125	12	7.98	0.10128	7506	479	1.50433	DDB_G0267962;DDB_G0269252;DDB_G0269364;DDB_G0274607;DDB_G0276025;DDB_G0279657;DDB_G0280975;DDB_G0283349;DDB_G0284489;DDB_G0285425;DDB_G0290157;DDB_G0292850
GO:0044270	cellular nitrogen compound catabolic process	113	11	7.21	0.10538	7506	479	1.52541	DDB_G0269630;DDB_G0272462;DDB_G0272470;DDB_G0272484;DDB_G0276027;DDB_G0278649;DDB_G0286525;DDB_G0288469;DDB_G0288933;DDB_G0290577;DDB_G0291328
GO:0046700	heterocycle catabolic process	113	11	7.21	0.10538	7506	479	1.52541	DDB_G0269630;DDB_G0272462;DDB_G0272470;DDB_G0272484;DDB_G0276027;DDB_G0278649;DDB_G0286525;DDB_G0288469;DDB_G0288933;DDB_G0290577;DDB_G0291328
GO:0006388	tRNA splicing, via endonucleolytic cleavage and ligation	9	2	0.57	0.10862	7506	479	3.48225	DDB_G0286929;DDB_G0293404
GO:0090068	positive regulation of cell cycle process	9	2	0.57	0.10862	7506	479	3.48225	DDB_G0278271;DDB_G0280975
GO:0072659	protein localization to plasma membrane	9	2	0.57	0.10862	7506	479	3.48225	DDB_G0270220;DDB_G0276153
GO:0000394	RNA splicing, via endonucleolytic cleavage and ligation	9	2	0.57	0.10862	7506	479	3.48225	DDB_G0286929;DDB_G0293404
GO:0043144	snoRNA processing	9	2	0.57	0.10862	7506	479	3.48225	DDB_G0279755;DDB_G0291328
GO:0006140	regulation of nucleotide metabolic process	29	4	1.85	0.11016	7506	479	2.1614	DDB_G0274607;DDB_G0276267;DDB_G0277829;DDB_G0291237
GO:0006399	tRNA metabolic process	140	13	8.93	0.11019	7506	479	1.45508	DDB_G0269348;DDB_G0269454;DDB_G0272867;DDB_G0275625;DDB_G0277733;DDB_G0278803;DDB_G0281097;DDB_G0283877;DDB_G0285451;DDB_G0286929;DDB_G0287159;DDB_G0289481;DDB_G0293404
GO:1901698	response to nitrogen compound	114	11	7.27	0.11035	7506	479	1.51203	DDB_G0267962;DDB_G0269364;DDB_G0274607;DDB_G0276025;DDB_G0279657;DDB_G0280975;DDB_G0283349;DDB_G0284489;DDB_G0285425;DDB_G0290157;DDB_G0292850
GO:0098662	inorganic cation transmembrane transport	64	7	4.08	0.11178	7506	479	1.71392	DDB_G0268426;DDB_G0268858;DDB_G0274141;DDB_G0284605;DDB_G0287127;DDB_G0288055;DDB_G0292256
GO:0098660	inorganic ion transmembrane transport	64	7	4.08	0.11178	7506	479	1.71392	DDB_G0268426;DDB_G0268858;DDB_G0274141;DDB_G0284605;DDB_G0287127;DDB_G0288055;DDB_G0292256
GO:0009894	regulation of catabolic process	52	6	3.32	0.11179	7506	479	1.80809	DDB_G0270130;DDB_G0283425;DDB_G0286289;DDB_G0291011;DDB_G0292120;DDB_G0292642
GO:0030162	regulation of proteolysis	52	6	3.32	0.11179	7506	479	1.80809	DDB_G0270130;DDB_G0283425;DDB_G0286289;DDB_G0291011;DDB_G0292120;DDB_G0292642
GO:0009266	response to temperature stimulus	19	3	1.21	0.11713	7506	479	2.47423	DDB_G0269252;DDB_G0271916;DDB_G0291237
GO:0030154	cell differentiation	236	20	15.06	0.11721	7506	479	1.32798	DDB_G0269364;DDB_G0271916;DDB_G0272150;DDB_G0276025;DDB_G0276761;DDB_G0277325;DDB_G0277831;DDB_G0277903;DDB_G0279541;DDB_G0279757;DDB_G0280547;DDB_G0283349;DDB_G0283453;DDB_G0283993;DDB_G0285425;DDB_G0285427;DDB_G0286385;DDB_G0290627;DDB_G0292098;DDB_G0293524
GO:0051174	regulation of phosphorus metabolic process	90	9	5.74	0.11905	7506	479	1.56701	DDB_G0274607;DDB_G0276025;DDB_G0276267;DDB_G0277829;DDB_G0277831;DDB_G0284489;DDB_G0285425;DDB_G0286347;DDB_G0291237
GO:0019220	regulation of phosphate metabolic process	90	9	5.74	0.11905	7506	479	1.56701	DDB_G0274607;DDB_G0276025;DDB_G0276267;DDB_G0277829;DDB_G0277831;DDB_G0284489;DDB_G0285425;DDB_G0286347;DDB_G0291237
GO:0060176	regulation of aggregation involved in sorocarp development	30	4	1.91	0.12106	7506	479	2.08935	DDB_G0267962;DDB_G0276025;DDB_G0276399;DDB_G0280043
GO:0034655	nucleobase-containing compound catabolic process	91	9	5.81	0.12514	7506	479	1.54979	DDB_G0269630;DDB_G0272470;DDB_G0272484;DDB_G0276027;DDB_G0278649;DDB_G0288469;DDB_G0288933;DDB_G0290577;DDB_G0291328
GO:0010564	regulation of cell cycle process	42	5	2.68	0.12705	7506	479	1.86549	DDB_G0269114;DDB_G0278271;DDB_G0280975;DDB_G0291842;DDB_G0292504
GO:0048518	positive regulation of biological process	295	24	18.83	0.12942	7506	479	1.27486	DDB_G0269252;DDB_G0269364;DDB_G0269884;DDB_G0270130;DDB_G0274607;DDB_G0276025;DDB_G0276267;DDB_G0277829;DDB_G0277831;DDB_G0278181;DDB_G0278271;DDB_G0280481;DDB_G0280975;DDB_G0283425;DDB_G0284369;DDB_G0284489;DDB_G0285425;DDB_G0286289;DDB_G0286385;DDB_G0289675;DDB_G0291011;DDB_G0291237;DDB_G0292120;DDB_G0292642
GO:0000959	mitochondrial RNA metabolic process	10	2	0.64	0.13024	7506	479	3.13403	DDB_G0267416;DDB_G0275625
GO:0005977	glycogen metabolic process	10	2	0.64	0.13024	7506	479	3.13403	DDB_G0267674;DDB_G0270218
GO:0006301	postreplication repair	10	2	0.64	0.13024	7506	479	3.13403	DDB_G0271608;DDB_G0288697
GO:0044774	mitotic DNA integrity checkpoint	10	2	0.64	0.13024	7506	479	3.13403	DDB_G0274525;DDB_G0292504
GO:0030155	regulation of cell adhesion	10	2	0.64	0.13024	7506	479	3.13403	DDB_G0291237;DDB_G0291303
GO:0009166	nucleotide catabolic process	10	2	0.64	0.13024	7506	479	3.13403	DDB_G0272484;DDB_G0276027
GO:0016074	snoRNA metabolic process	10	2	0.64	0.13024	7506	479	3.13403	DDB_G0279755;DDB_G0291328
GO:0006182	cGMP biosynthetic process	10	2	0.64	0.13024	7506	479	3.13403	DDB_G0276267;DDB_G0291237
GO:0006112	energy reserve metabolic process	10	2	0.64	0.13024	7506	479	3.13403	DDB_G0267674;DDB_G0270218
GO:0098655	cation transmembrane transport	68	7	4.34	0.14126	7506	479	1.6131	DDB_G0268426;DDB_G0268858;DDB_G0274141;DDB_G0284605;DDB_G0287127;DDB_G0288055;DDB_G0292256
GO:1901361	organic cyclic compound catabolic process	120	11	7.66	0.14286	7506	479	1.43643	DDB_G0269630;DDB_G0272462;DDB_G0272470;DDB_G0272484;DDB_G0276027;DDB_G0278649;DDB_G0286525;DDB_G0288469;DDB_G0288933;DDB_G0290577;DDB_G0291328
GO:0006414	translational elongation	32	4	2.04	0.14417	7506	479	1.95877	DDB_G0267436;DDB_G0272142;DDB_G0280703;DDB_G0287685
GO:0000045	autophagosome assembly	21	3	1.34	0.14667	7506	479	2.23859	DDB_G0267422;DDB_G0267674;DDB_G0292682
GO:0043326	chemotaxis to folate	21	3	1.34	0.14667	7506	479	2.23859	DDB_G0267962;DDB_G0285425;DDB_G0292850
GO:0006892	post-Golgi vesicle-mediated transport	21	3	1.34	0.14667	7506	479	2.23859	DDB_G0276153;DDB_G0290213;DDB_G0295697
GO:0006812	cation transport	108	10	6.89	0.15026	7506	479	1.45094	DDB_G0268426;DDB_G0268858;DDB_G0269590;DDB_G0274141;DDB_G0284605;DDB_G0284777;DDB_G0287127;DDB_G0288055;DDB_G0292256;DDB_G0292412
GO:0045184	establishment of protein localization	344	27	21.95	0.15227	7506	479	1.22992	DDB_G0267422;DDB_G0267708;DDB_G0268702;DDB_G0269262;DDB_G0270220;DDB_G0270556;DDB_G0271044;DDB_G0274943;DDB_G0276153;DDB_G0276399;DDB_G0277381;DDB_G0278181;DDB_G0278271;DDB_G0280043;DDB_G0280143;DDB_G0280621;DDB_G0280633;DDB_G0281985;DDB_G0282693;DDB_G0284833;DDB_G0288719;DDB_G0289173;DDB_G0289675;DDB_G0290213;DDB_G0291306;DDB_G0292682;DDB_G0292736
GO:0006813	potassium ion transport	11	2	0.7	0.15274	7506	479	2.84912	DDB_G0288055;DDB_G0292412
GO:0046956	positive phototaxis	11	2	0.7	0.15274	7506	479	2.84912	DDB_G0269252;DDB_G0291303
GO:0043157	response to cation stress	11	2	0.7	0.15274	7506	479	2.84912	DDB_G0289283;DDB_G0289813
GO:0010212	response to ionizing radiation	11	2	0.7	0.15274	7506	479	2.84912	DDB_G0274525;DDB_G0284507
GO:0043647	inositol phosphate metabolic process	11	2	0.7	0.15274	7506	479	2.84912	DDB_G0292392;DDB_G0292736
GO:0000054	ribosomal subunit export from nucleus	11	2	0.7	0.15274	7506	479	2.84912	DDB_G0274943;DDB_G0291306
GO:0009651	response to salt stress	11	2	0.7	0.15274	7506	479	2.84912	DDB_G0289283;DDB_G0289813
GO:0032880	regulation of protein localization	11	2	0.7	0.15274	7506	479	2.84912	DDB_G0280043;DDB_G0291306
GO:0033750	ribosome localization	11	2	0.7	0.15274	7506	479	2.84912	DDB_G0274943;DDB_G0291306
GO:0033753	establishment of ribosome localization	11	2	0.7	0.15274	7506	479	2.84912	DDB_G0274943;DDB_G0291306
GO:0052128	positive energy taxis	11	2	0.7	0.15274	7506	479	2.84912	DDB_G0269252;DDB_G0291303
GO:1901292	nucleoside phosphate catabolic process	11	2	0.7	0.15274	7506	479	2.84912	DDB_G0272484;DDB_G0276027
GO:0010033	response to organic substance	176	15	11.23	0.15359	7506	479	1.33552	DDB_G0267962;DDB_G0269252;DDB_G0269364;DDB_G0272150;DDB_G0274607;DDB_G0276025;DDB_G0279657;DDB_G0280975;DDB_G0283349;DDB_G0284489;DDB_G0285425;DDB_G0286251;DDB_G0288833;DDB_G0290157;DDB_G0292850
GO:0046434	organophosphate catabolic process	33	4	2.11	0.15632	7506	479	1.89941	DDB_G0272484;DDB_G0276027;DDB_G0282265;DDB_G0292392
GO:0046058	cAMP metabolic process	33	4	2.11	0.15632	7506	479	1.89941	DDB_G0274607;DDB_G0276027;DDB_G0276267;DDB_G0277829
GO:0030001	metal ion transport	70	7	4.47	0.15728	7506	479	1.56701	DDB_G0268426;DDB_G0268858;DDB_G0269590;DDB_G0284605;DDB_G0284777;DDB_G0288055;DDB_G0292412
GO:0006334	nucleosome assembly	22	3	1.4	0.16227	7506	479	2.13684	DDB_G0267732;DDB_G0269800;DDB_G0277183
GO:0006623	protein targeting to vacuole	22	3	1.4	0.16227	7506	479	2.13684	DDB_G0267422;DDB_G0267708;DDB_G0292682
GO:0007188	adenylate cyclase-modulating G-protein coupled receptor signaling pathway	22	3	1.4	0.16227	7506	479	2.13684	DDB_G0276267;DDB_G0283349;DDB_G0285425
GO:0051593	response to folic acid	22	3	1.4	0.16227	7506	479	2.13684	DDB_G0267962;DDB_G0285425;DDB_G0292850
GO:0045761	regulation of adenylate cyclase activity	22	3	1.4	0.16227	7506	479	2.13684	DDB_G0274607;DDB_G0276267;DDB_G0277829
GO:0007187	G-protein coupled receptor signaling pathway, coupled to cyclic nucleotide second messenger	22	3	1.4	0.16227	7506	479	2.13684	DDB_G0276267;DDB_G0283349;DDB_G0285425
GO:0033273	response to vitamin	22	3	1.4	0.16227	7506	479	2.13684	DDB_G0267962;DDB_G0285425;DDB_G0292850
GO:0006026	aminoglycan catabolic process	22	3	1.4	0.16227	7506	479	2.13684	DDB_G0274181;DDB_G0275121;DDB_G0287465
GO:0009314	response to radiation	58	6	3.7	0.16308	7506	479	1.62105	DDB_G0269252;DDB_G0272486;DDB_G0274525;DDB_G0284507;DDB_G0291125;DDB_G0291303
GO:0015031	protein transport	333	26	21.25	0.16421	7506	479	1.22349	DDB_G0267422;DDB_G0267708;DDB_G0268702;DDB_G0269262;DDB_G0270220;DDB_G0270556;DDB_G0271044;DDB_G0274943;DDB_G0276153;DDB_G0276399;DDB_G0277381;DDB_G0278181;DDB_G0278271;DDB_G0280043;DDB_G0280143;DDB_G0280621;DDB_G0280633;DDB_G0281985;DDB_G0282693;DDB_G0284833;DDB_G0288719;DDB_G0289173;DDB_G0289675;DDB_G0290213;DDB_G0291306;DDB_G0292682
GO:0019954	asexual reproduction	551	41	35.16	0.16638	7506	479	1.16602	DDB_G0267422;DDB_G0267436;DDB_G0267962;DDB_G0269364;DDB_G0271916;DDB_G0272150;DDB_G0276025;DDB_G0276267;DDB_G0276399;DDB_G0276761;DDB_G0277165;DDB_G0277325;DDB_G0277829;DDB_G0277831;DDB_G0278333;DDB_G0279541;DDB_G0280043;DDB_G0280053;DDB_G0280547;DDB_G0280689;DDB_G0280975;DDB_G0281969;DDB_G0283023;DDB_G0283453;DDB_G0283767;DDB_G0283993;DDB_G0284489;DDB_G0284619;DDB_G0285425;DDB_G0286385;DDB_G0287…
GO:0031667	response to nutrient levels	566	42	36.12	0.1674	7506	479	1.1628	DDB_G0267422;DDB_G0267436;DDB_G0267674;DDB_G0267962;DDB_G0269364;DDB_G0271916;DDB_G0272150;DDB_G0276025;DDB_G0276267;DDB_G0276399;DDB_G0276761;DDB_G0277165;DDB_G0277325;DDB_G0277829;DDB_G0277831;DDB_G0278333;DDB_G0279541;DDB_G0280043;DDB_G0280053;DDB_G0280547;DDB_G0280689;DDB_G0280975;DDB_G0281969;DDB_G0283453;DDB_G0283993;DDB_G0284489;DDB_G0284619;DDB_G0285425;DDB_G0286385;DDB_G0287505;DDB_G0289…
GO:0009991	response to extracellular stimulus	566	42	36.12	0.1674	7506	479	1.1628	DDB_G0267422;DDB_G0267436;DDB_G0267674;DDB_G0267962;DDB_G0269364;DDB_G0271916;DDB_G0272150;DDB_G0276025;DDB_G0276267;DDB_G0276399;DDB_G0276761;DDB_G0277165;DDB_G0277325;DDB_G0277829;DDB_G0277831;DDB_G0278333;DDB_G0279541;DDB_G0280043;DDB_G0280053;DDB_G0280547;DDB_G0280689;DDB_G0280975;DDB_G0281969;DDB_G0283453;DDB_G0283993;DDB_G0284489;DDB_G0284619;DDB_G0285425;DDB_G0286385;DDB_G0287505;DDB_G0289…
GO:0019932	second-messenger-mediated signaling	46	5	2.94	0.16753	7506	479	1.70328	DDB_G0269364;DDB_G0274607;DDB_G0276025;DDB_G0277829;DDB_G0277831
GO:0015672	monovalent inorganic cation transport	46	5	2.94	0.16753	7506	479	1.70328	DDB_G0274141;DDB_G0287127;DDB_G0288055;DDB_G0292256;DDB_G0292412
GO:0052652	cyclic purine nucleotide metabolic process	34	4	2.17	0.16884	7506	479	1.84355	DDB_G0274607;DDB_G0276267;DDB_G0277829;DDB_G0291237
GO:0048522	positive regulation of cellular process	222	18	14.17	0.17469	7506	479	1.27055	DDB_G0269884;DDB_G0270130;DDB_G0274607;DDB_G0276025;DDB_G0276267;DDB_G0277829;DDB_G0277831;DDB_G0278271;DDB_G0280975;DDB_G0283425;DDB_G0284369;DDB_G0284489;DDB_G0285425;DDB_G0286289;DDB_G0291011;DDB_G0291237;DDB_G0292120;DDB_G0292642
GO:0006986	response to unfolded protein	12	2	0.77	0.17591	7506	479	2.61169	DDB_G0286251;DDB_G0288833
GO:0043269	regulation of ion transport	12	2	0.77	0.17591	7506	479	2.61169	DDB_G0284777;DDB_G0286491
GO:0030148	sphingolipid biosynthetic process	12	2	0.77	0.17591	7506	479	2.61169	DDB_G0282265;DDB_G0293880
GO:0007009	plasma membrane organization	12	2	0.77	0.17591	7506	479	2.61169	DDB_G0270220;DDB_G0276153
GO:0071428	rRNA-containing ribonucleoprotein complex export from nucleus	12	2	0.77	0.17591	7506	479	2.61169	DDB_G0274943;DDB_G0291306
GO:0009308	amine metabolic process	23	3	1.47	0.17833	7506	479	2.04393	DDB_G0281309;DDB_G0282265;DDB_G0286525
GO:0016337	single organismal cell-cell adhesion	23	3	1.47	0.17833	7506	479	2.04393	DDB_G0285817;DDB_G0291237;DDB_G0291303
GO:0072666	establishment of protein localization to vacuole	23	3	1.47	0.17833	7506	479	2.04393	DDB_G0267422;DDB_G0267708;DDB_G0292682
GO:0031497	chromatin assembly	23	3	1.47	0.17833	7506	479	2.04393	DDB_G0267732;DDB_G0269800;DDB_G0277183
GO:0098602	single organism cell adhesion	23	3	1.47	0.17833	7506	479	2.04393	DDB_G0285817;DDB_G0291237;DDB_G0291303
GO:0006022	aminoglycan metabolic process	23	3	1.47	0.17833	7506	479	2.04393	DDB_G0274181;DDB_G0275121;DDB_G0287465
GO:0034220	ion transmembrane transport	99	9	6.32	0.1795	7506	479	1.42456	DDB_G0268426;DDB_G0268858;DDB_G0274141;DDB_G0284605;DDB_G0286491;DDB_G0287127;DDB_G0288055;DDB_G0291632;DDB_G0292256
GO:0019933	cAMP-mediated signaling	35	4	2.23	0.1817	7506	479	1.79087	DDB_G0269364;DDB_G0276025;DDB_G0277829;DDB_G0277831
GO:0007346	regulation of mitotic cell cycle	35	4	2.23	0.1817	7506	479	1.79087	DDB_G0269114;DDB_G0274525;DDB_G0278271;DDB_G0292504
GO:0032268	regulation of cellular protein metabolic process	182	15	11.61	0.18497	7506	479	1.2915	DDB_G0267436;DDB_G0270130;DDB_G0272142;DDB_G0275395;DDB_G0277831;DDB_G0283425;DDB_G0284369;DDB_G0284489;DDB_G0285425;DDB_G0286289;DDB_G0286347;DDB_G0291011;DDB_G0292120;DDB_G0292642;DDB_G0292850
GO:0009267	cellular response to starvation	558	41	35.61	0.18785	7506	479	1.15139	DDB_G0267422;DDB_G0267436;DDB_G0267674;DDB_G0267962;DDB_G0269364;DDB_G0271916;DDB_G0272150;DDB_G0276025;DDB_G0276267;DDB_G0276399;DDB_G0276761;DDB_G0277165;DDB_G0277325;DDB_G0277829;DDB_G0277831;DDB_G0278333;DDB_G0279541;DDB_G0280043;DDB_G0280053;DDB_G0280547;DDB_G0280689;DDB_G0280975;DDB_G0281969;DDB_G0283453;DDB_G0283993;DDB_G0284489;DDB_G0284619;DDB_G0285425;DDB_G0286385;DDB_G0287505;DDB_G0289…
GO:0071496	cellular response to external stimulus	558	41	35.61	0.18785	7506	479	1.15139	DDB_G0267422;DDB_G0267436;DDB_G0267674;DDB_G0267962;DDB_G0269364;DDB_G0271916;DDB_G0272150;DDB_G0276025;DDB_G0276267;DDB_G0276399;DDB_G0276761;DDB_G0277165;DDB_G0277325;DDB_G0277829;DDB_G0277831;DDB_G0278333;DDB_G0279541;DDB_G0280043;DDB_G0280053;DDB_G0280547;DDB_G0280689;DDB_G0280975;DDB_G0281969;DDB_G0283453;DDB_G0283993;DDB_G0284489;DDB_G0284619;DDB_G0285425;DDB_G0286385;DDB_G0287505;DDB_G0289…
GO:0031668	cellular response to extracellular stimulus	558	41	35.61	0.18785	7506	479	1.15139	DDB_G0267422;DDB_G0267436;DDB_G0267674;DDB_G0267962;DDB_G0269364;DDB_G0271916;DDB_G0272150;DDB_G0276025;DDB_G0276267;DDB_G0276399;DDB_G0276761;DDB_G0277165;DDB_G0277325;DDB_G0277829;DDB_G0277831;DDB_G0278333;DDB_G0279541;DDB_G0280043;DDB_G0280053;DDB_G0280547;DDB_G0280689;DDB_G0280975;DDB_G0281969;DDB_G0283453;DDB_G0283993;DDB_G0284489;DDB_G0284619;DDB_G0285425;DDB_G0286385;DDB_G0287505;DDB_G0289…
GO:0031669	cellular response to nutrient levels	558	41	35.61	0.18785	7506	479	1.15139	DDB_G0267422;DDB_G0267436;DDB_G0267674;DDB_G0267962;DDB_G0269364;DDB_G0271916;DDB_G0272150;DDB_G0276025;DDB_G0276267;DDB_G0276399;DDB_G0276761;DDB_G0277165;DDB_G0277325;DDB_G0277829;DDB_G0277831;DDB_G0278333;DDB_G0279541;DDB_G0280043;DDB_G0280053;DDB_G0280547;DDB_G0280689;DDB_G0280975;DDB_G0281969;DDB_G0283453;DDB_G0283993;DDB_G0284489;DDB_G0284619;DDB_G0285425;DDB_G0286385;DDB_G0287505;DDB_G0289…
GO:0035023	regulation of Rho protein signal transduction	48	5	3.06	0.18945	7506	479	1.63231	DDB_G0268354;DDB_G0272372;DDB_G0281047;DDB_G0282381;DDB_G0290493
GO:0007266	Rho protein signal transduction	48	5	3.06	0.18945	7506	479	1.63231	DDB_G0268354;DDB_G0272372;DDB_G0281047;DDB_G0282381;DDB_G0290493
GO:0033554	cellular response to stress	812	58	51.82	0.19259	7506	479	1.1193	DDB_G0267422;DDB_G0267436;DDB_G0267674;DDB_G0267962;DDB_G0269364;DDB_G0271050;DDB_G0271608;DDB_G0271916;DDB_G0272150;DDB_G0272362;DDB_G0274525;DDB_G0275469;DDB_G0276025;DDB_G0276267;DDB_G0276399;DDB_G0276761;DDB_G0277165;DDB_G0277325;DDB_G0277829;DDB_G0277831;DDB_G0278333;DDB_G0279541;DDB_G0280043;DDB_G0280053;DDB_G0280547;DDB_G0280689;DDB_G0280975;DDB_G0281441;DDB_G0281569;DDB_G0281831;DDB_G0281…
GO:0048731	system development	545	40	34.78	0.19343	7506	479	1.1501	DDB_G0267422;DDB_G0267436;DDB_G0267962;DDB_G0269364;DDB_G0271916;DDB_G0272150;DDB_G0276025;DDB_G0276267;DDB_G0276399;DDB_G0276761;DDB_G0277165;DDB_G0277325;DDB_G0277829;DDB_G0277831;DDB_G0278333;DDB_G0279541;DDB_G0279757;DDB_G0280043;DDB_G0280053;DDB_G0280547;DDB_G0280689;DDB_G0280975;DDB_G0281969;DDB_G0283453;DDB_G0283993;DDB_G0284489;DDB_G0284619;DDB_G0285425;DDB_G0286385;DDB_G0287505;DDB_G0289…
GO:0042594	response to starvation	560	41	35.74	0.19425	7506	479	1.14728	DDB_G0267422;DDB_G0267436;DDB_G0267674;DDB_G0267962;DDB_G0269364;DDB_G0271916;DDB_G0272150;DDB_G0276025;DDB_G0276267;DDB_G0276399;DDB_G0276761;DDB_G0277165;DDB_G0277325;DDB_G0277829;DDB_G0277831;DDB_G0278333;DDB_G0279541;DDB_G0280043;DDB_G0280053;DDB_G0280547;DDB_G0280689;DDB_G0280975;DDB_G0281969;DDB_G0283453;DDB_G0283993;DDB_G0284489;DDB_G0284619;DDB_G0285425;DDB_G0286385;DDB_G0287505;DDB_G0289…
GO:0009306	protein secretion	24	3	1.53	0.1948	7506	479	1.95877	DDB_G0269262;DDB_G0276153;DDB_G0280043
GO:1902600	hydrogen ion transmembrane transport	24	3	1.53	0.1948	7506	479	1.95877	DDB_G0274141;DDB_G0287127;DDB_G0292256
GO:0042221	response to chemical	370	28	23.61	0.1958	7506	479	1.18585	DDB_G0267962;DDB_G0268332;DDB_G0269252;DDB_G0269364;DDB_G0272150;DDB_G0274607;DDB_G0276025;DDB_G0276153;DDB_G0276267;DDB_G0276445;DDB_G0277183;DDB_G0277829;DDB_G0278215;DDB_G0279657;DDB_G0280975;DDB_G0281569;DDB_G0283349;DDB_G0284489;DDB_G0285425;DDB_G0286251;DDB_G0287849;DDB_G0288833;DDB_G0290157;DDB_G0291179;DDB_G0291237;DDB_G0292736;DDB_G0292850;DDB_G0293416
GO:0019439	aromatic compound catabolic process	115	10	7.34	0.19778	7506	479	1.36262	DDB_G0269630;DDB_G0272470;DDB_G0272484;DDB_G0276027;DDB_G0278649;DDB_G0286525;DDB_G0288469;DDB_G0288933;DDB_G0290577;DDB_G0291328
GO:0016311	dephosphorylation	88	8	5.62	0.19799	7506	479	1.42456	DDB_G0270176;DDB_G0272680;DDB_G0275113;DDB_G0277831;DDB_G0281831;DDB_G0281963;DDB_G0282695;DDB_G0292392
GO:0030587	sorocarp development	532	39	33.95	0.1992	7506	479	1.14875	DDB_G0267422;DDB_G0267436;DDB_G0267962;DDB_G0269364;DDB_G0271916;DDB_G0272150;DDB_G0276025;DDB_G0276267;DDB_G0276399;DDB_G0276761;DDB_G0277165;DDB_G0277325;DDB_G0277829;DDB_G0277831;DDB_G0278333;DDB_G0279541;DDB_G0280043;DDB_G0280053;DDB_G0280547;DDB_G0280689;DDB_G0280975;DDB_G0281969;DDB_G0283453;DDB_G0283993;DDB_G0284489;DDB_G0284619;DDB_G0285425;DDB_G0286385;DDB_G0287505;DDB_G0289655;DDB_G0290…
GO:0048608	reproductive structure development	532	39	33.95	0.1992	7506	479	1.14875	DDB_G0267422;DDB_G0267436;DDB_G0267962;DDB_G0269364;DDB_G0271916;DDB_G0272150;DDB_G0276025;DDB_G0276267;DDB_G0276399;DDB_G0276761;DDB_G0277165;DDB_G0277325;DDB_G0277829;DDB_G0277831;DDB_G0278333;DDB_G0279541;DDB_G0280043;DDB_G0280053;DDB_G0280547;DDB_G0280689;DDB_G0280975;DDB_G0281969;DDB_G0283453;DDB_G0283993;DDB_G0284489;DDB_G0284619;DDB_G0285425;DDB_G0286385;DDB_G0287505;DDB_G0289655;DDB_G0290…
GO:0075259	spore-bearing organ development	532	39	33.95	0.1992	7506	479	1.14875	DDB_G0267422;DDB_G0267436;DDB_G0267962;DDB_G0269364;DDB_G0271916;DDB_G0272150;DDB_G0276025;DDB_G0276267;DDB_G0276399;DDB_G0276761;DDB_G0277165;DDB_G0277325;DDB_G0277829;DDB_G0277831;DDB_G0278333;DDB_G0279541;DDB_G0280043;DDB_G0280053;DDB_G0280547;DDB_G0280689;DDB_G0280975;DDB_G0281969;DDB_G0283453;DDB_G0283993;DDB_G0284489;DDB_G0284619;DDB_G0285425;DDB_G0286385;DDB_G0287505;DDB_G0289655;DDB_G0290…
GO:0061458	reproductive system development	532	39	33.95	0.1992	7506	479	1.14875	DDB_G0267422;DDB_G0267436;DDB_G0267962;DDB_G0269364;DDB_G0271916;DDB_G0272150;DDB_G0276025;DDB_G0276267;DDB_G0276399;DDB_G0276761;DDB_G0277165;DDB_G0277325;DDB_G0277829;DDB_G0277831;DDB_G0278333;DDB_G0279541;DDB_G0280043;DDB_G0280053;DDB_G0280547;DDB_G0280689;DDB_G0280975;DDB_G0281969;DDB_G0283453;DDB_G0283993;DDB_G0284489;DDB_G0284619;DDB_G0285425;DDB_G0286385;DDB_G0287505;DDB_G0289655;DDB_G0290…
GO:0030582	fruiting body development	532	39	33.95	0.1992	7506	479	1.14875	DDB_G0267422;DDB_G0267436;DDB_G0267962;DDB_G0269364;DDB_G0271916;DDB_G0272150;DDB_G0276025;DDB_G0276267;DDB_G0276399;DDB_G0276761;DDB_G0277165;DDB_G0277325;DDB_G0277829;DDB_G0277831;DDB_G0278333;DDB_G0279541;DDB_G0280043;DDB_G0280053;DDB_G0280547;DDB_G0280689;DDB_G0280975;DDB_G0281969;DDB_G0283453;DDB_G0283993;DDB_G0284489;DDB_G0284619;DDB_G0285425;DDB_G0286385;DDB_G0287505;DDB_G0289655;DDB_G0290…
GO:0019835	cytolysis	13	2	0.83	0.19958	7506	479	2.41079	DDB_G0274181;DDB_G0275121
GO:0009253	peptidoglycan catabolic process	13	2	0.83	0.19958	7506	479	2.41079	DDB_G0274181;DDB_G0275121
GO:0000077	DNA damage checkpoint	13	2	0.83	0.19958	7506	479	2.41079	DDB_G0274525;DDB_G0292504
GO:0065004	protein-DNA complex assembly	49	5	3.13	0.20078	7506	479	1.59899	DDB_G0267732;DDB_G0269800;DDB_G0277183;DDB_G0278843;DDB_G0284507
GO:0010604	positive regulation of macromolecule metabolic process	157	13	10.02	0.20184	7506	479	1.29753	DDB_G0269364;DDB_G0269884;DDB_G0270130;DDB_G0277831;DDB_G0283425;DDB_G0284369;DDB_G0284489;DDB_G0285425;DDB_G0286289;DDB_G0286385;DDB_G0291011;DDB_G0292120;DDB_G0292642
GO:0006468	protein phosphorylation	328	25	20.93	0.20194	7506	479	1.19437	DDB_G0267962;DDB_G0268078;DDB_G0269632;DDB_G0270218;DDB_G0275627;DDB_G0276025;DDB_G0277165;DDB_G0277413;DDB_G0277831;DDB_G0279417;DDB_G0279703;DDB_G0280431;DDB_G0282891;DDB_G0284489;DDB_G0285425;DDB_G0285427;DDB_G0285463;DDB_G0286347;DDB_G0287853;DDB_G0289543;DDB_G0290157;DDB_G0290723;DDB_G0291133;DDB_G0291237;DDB_G0291842
GO:0044765	single-organism transport	771	55	49.2	0.20326	7506	479	1.11784	DDB_G0267422;DDB_G0267708;DDB_G0268060;DDB_G0268426;DDB_G0268702;DDB_G0268858;DDB_G0269174;DDB_G0269262;DDB_G0269590;DDB_G0270220;DDB_G0270556;DDB_G0271044;DDB_G0271916;DDB_G0272486;DDB_G0274141;DDB_G0274943;DDB_G0276153;DDB_G0276267;DDB_G0277381;DDB_G0278265;DDB_G0278271;DDB_G0278709;DDB_G0279191;DDB_G0279279;DDB_G0279943;DDB_G0280043;DDB_G0281401;DDB_G0281985;DDB_G0282693;DDB_G0283985;DDB_G0284…
GO:0003006	developmental process involved in reproduction	534	39	34.08	0.20598	7506	479	1.14445	DDB_G0267422;DDB_G0267436;DDB_G0267962;DDB_G0269364;DDB_G0271916;DDB_G0272150;DDB_G0276025;DDB_G0276267;DDB_G0276399;DDB_G0276761;DDB_G0277165;DDB_G0277325;DDB_G0277829;DDB_G0277831;DDB_G0278333;DDB_G0279541;DDB_G0280043;DDB_G0280053;DDB_G0280547;DDB_G0280689;DDB_G0280975;DDB_G0281969;DDB_G0283453;DDB_G0283993;DDB_G0284489;DDB_G0284619;DDB_G0285425;DDB_G0286385;DDB_G0287505;DDB_G0289655;DDB_G0290…
GO:0044702	single organism reproductive process	534	39	34.08	0.20598	7506	479	1.14445	DDB_G0267422;DDB_G0267436;DDB_G0267962;DDB_G0269364;DDB_G0271916;DDB_G0272150;DDB_G0276025;DDB_G0276267;DDB_G0276399;DDB_G0276761;DDB_G0277165;DDB_G0277325;DDB_G0277829;DDB_G0277831;DDB_G0278333;DDB_G0279541;DDB_G0280043;DDB_G0280053;DDB_G0280547;DDB_G0280689;DDB_G0280975;DDB_G0281969;DDB_G0283453;DDB_G0283993;DDB_G0284489;DDB_G0284619;DDB_G0285425;DDB_G0286385;DDB_G0287505;DDB_G0289655;DDB_G0290…
GO:0019935	cyclic-nucleotide-mediated signaling	37	4	2.36	0.20832	7506	479	1.69407	DDB_G0269364;DDB_G0276025;DDB_G0277829;DDB_G0277831
GO:0043624	cellular protein complex disassembly	37	4	2.36	0.20832	7506	479	1.69407	DDB_G0272142;DDB_G0277919;DDB_G0288613;DDB_G0288835
GO:0007584	response to nutrient	25	3	1.6	0.21163	7506	479	1.88042	DDB_G0267962;DDB_G0285425;DDB_G0292850
GO:0007186	G-protein coupled receptor signaling pathway	77	7	4.91	0.21918	7506	479	1.42456	DDB_G0272150;DDB_G0276267;DDB_G0277829;DDB_G0277831;DDB_G0283349;DDB_G0285425;DDB_G0292850
GO:0007166	cell surface receptor signaling pathway	38	4	2.42	0.22202	7506	479	1.64949	DDB_G0272240;DDB_G0277829;DDB_G0277831;DDB_G0287427
GO:0043241	protein complex disassembly	38	4	2.42	0.22202	7506	479	1.64949	DDB_G0272142;DDB_G0277919;DDB_G0288613;DDB_G0288835
GO:0048513	organ development	539	39	34.4	0.22344	7506	479	1.13383	DDB_G0267422;DDB_G0267436;DDB_G0267962;DDB_G0269364;DDB_G0271916;DDB_G0272150;DDB_G0276025;DDB_G0276267;DDB_G0276399;DDB_G0276761;DDB_G0277165;DDB_G0277325;DDB_G0277829;DDB_G0277831;DDB_G0278333;DDB_G0279541;DDB_G0280043;DDB_G0280053;DDB_G0280547;DDB_G0280689;DDB_G0280975;DDB_G0281969;DDB_G0283453;DDB_G0283993;DDB_G0284489;DDB_G0284619;DDB_G0285425;DDB_G0286385;DDB_G0287505;DDB_G0289655;DDB_G0290…
GO:0044550	secondary metabolite biosynthetic process	14	2	0.89	0.22359	7506	479	2.23859	DDB_G0269364;DDB_G0286363
GO:0006312	mitotic recombination	14	2	0.89	0.22359	7506	479	2.23859	DDB_G0284507;DDB_G0293070
GO:0045324	late endosome to vacuole transport	14	2	0.89	0.22359	7506	479	2.23859	DDB_G0267422;DDB_G0267708
GO:0000270	peptidoglycan metabolic process	14	2	0.89	0.22359	7506	479	2.23859	DDB_G0274181;DDB_G0275121
GO:0006027	glycosaminoglycan catabolic process	14	2	0.89	0.22359	7506	479	2.23859	DDB_G0274181;DDB_G0275121
GO:0051246	regulation of protein metabolic process	189	15	12.06	0.2252	7506	479	1.24366	DDB_G0267436;DDB_G0270130;DDB_G0272142;DDB_G0275395;DDB_G0277831;DDB_G0283425;DDB_G0284369;DDB_G0284489;DDB_G0285425;DDB_G0286289;DDB_G0286347;DDB_G0291011;DDB_G0292120;DDB_G0292642;DDB_G0292850
GO:0016050	vesicle organization	105	9	6.7	0.22614	7506	479	1.34316	DDB_G0270556;DDB_G0271916;DDB_G0278181;DDB_G0280043;DDB_G0281401;DDB_G0285851;DDB_G0289675;DDB_G0289833;DDB_G0293712
GO:0006281	DNA repair	175	14	11.17	0.22642	7506	479	1.25361	DDB_G0271050;DDB_G0271608;DDB_G0272362;DDB_G0274525;DDB_G0275469;DDB_G0281441;DDB_G0281569;DDB_G0281831;DDB_G0282695;DDB_G0284507;DDB_G0288697;DDB_G0290919;DDB_G0292504;DDB_G0293414
GO:0045595	regulation of cell differentiation	26	3	1.66	0.22875	7506	479	1.80809	DDB_G0271916;DDB_G0276025;DDB_G0285427
GO:0034728	nucleosome organization	26	3	1.66	0.22875	7506	479	1.80809	DDB_G0267732;DDB_G0269800;DDB_G0277183
GO:0006333	chromatin assembly or disassembly	26	3	1.66	0.22875	7506	479	1.80809	DDB_G0267732;DDB_G0269800;DDB_G0277183
GO:0030814	regulation of cAMP metabolic process	26	3	1.66	0.22875	7506	479	1.80809	DDB_G0274607;DDB_G0276267;DDB_G0277829
GO:0030817	regulation of cAMP biosynthetic process	26	3	1.66	0.22875	7506	479	1.80809	DDB_G0274607;DDB_G0276267;DDB_G0277829
GO:0006259	DNA metabolic process	305	23	19.46	0.22918	7506	479	1.18168	DDB_G0267182;DDB_G0267244;DDB_G0267322;DDB_G0269630;DDB_G0271050;DDB_G0271608;DDB_G0272362;DDB_G0274525;DDB_G0274777;DDB_G0275469;DDB_G0278649;DDB_G0281441;DDB_G0281569;DDB_G0281831;DDB_G0282695;DDB_G0284507;DDB_G0288697;DDB_G0290577;DDB_G0290919;DDB_G0292504;DDB_G0293070;DDB_G0293414;DDB_G0294336
GO:0009451	RNA modification	120	10	7.66	0.23523	7506	479	1.30585	DDB_G0269348;DDB_G0272442;DDB_G0275625;DDB_G0278479;DDB_G0278803;DDB_G0278841;DDB_G0279755;DDB_G0281097;DDB_G0283877;DDB_G0283925
GO:0048870	cell motility	93	8	5.93	0.24121	7506	479	1.34797	DDB_G0272486;DDB_G0276153;DDB_G0280689;DDB_G0280835;DDB_G0284155;DDB_G0287505;DDB_G0290701;DDB_G0291303
GO:0051049	regulation of transport	93	8	5.93	0.24121	7506	479	1.34797	DDB_G0278181;DDB_G0280043;DDB_G0284777;DDB_G0286491;DDB_G0289675;DDB_G0291237;DDB_G0291306;DDB_G0292736
GO:0051674	localization of cell	93	8	5.93	0.24121	7506	479	1.34797	DDB_G0272486;DDB_G0276153;DDB_G0280689;DDB_G0280835;DDB_G0284155;DDB_G0287505;DDB_G0290701;DDB_G0291303
GO:1901700	response to oxygen-containing compound	149	12	9.51	0.24184	7506	479	1.26203	DDB_G0267962;DDB_G0269252;DDB_G0269364;DDB_G0274607;DDB_G0276025;DDB_G0279657;DDB_G0280975;DDB_G0283349;DDB_G0284489;DDB_G0285425;DDB_G0290157;DDB_G0292850
GO:0006820	anion transport	66	6	4.21	0.24377	7506	479	1.42456	DDB_G0268060;DDB_G0279943;DDB_G0281401;DDB_G0284225;DDB_G0286491;DDB_G0291632
GO:0072665	protein localization to vacuole	27	3	1.72	0.24613	7506	479	1.74113	DDB_G0267422;DDB_G0267708;DDB_G0292682
GO:0043200	response to amino acid	27	3	1.72	0.24613	7506	479	1.74113	DDB_G0267962;DDB_G0285425;DDB_G0292850
GO:0006555	methionine metabolic process	15	2	0.96	0.24781	7506	479	2.08935	DDB_G0282867;DDB_G0291179
GO:0016075	rRNA catabolic process	15	2	0.96	0.24781	7506	479	2.08935	DDB_G0288469;DDB_G0291328
GO:0008299	isoprenoid biosynthetic process	15	2	0.96	0.24781	7506	479	2.08935	DDB_G0276615;DDB_G0291436
GO:0051452	intracellular pH reduction	15	2	0.96	0.24781	7506	479	2.08935	DDB_G0271916;DDB_G0274141
GO:0030203	glycosaminoglycan metabolic process	15	2	0.96	0.24781	7506	479	2.08935	DDB_G0274181;DDB_G0275121
GO:0031570	DNA integrity checkpoint	15	2	0.96	0.24781	7506	479	2.08935	DDB_G0274525;DDB_G0292504
GO:0045851	pH reduction	15	2	0.96	0.24781	7506	479	2.08935	DDB_G0271916;DDB_G0274141
GO:0071824	protein-DNA complex subunit organization	53	5	3.38	0.24815	7506	479	1.47832	DDB_G0267732;DDB_G0269800;DDB_G0277183;DDB_G0278843;DDB_G0284507
GO:0031154	culmination involved in sorocarp development	136	11	8.68	0.25014	7506	479	1.26744	DDB_G0267422;DDB_G0269364;DDB_G0271916;DDB_G0277831;DDB_G0280053;DDB_G0280547;DDB_G0281969;DDB_G0283453;DDB_G0286385;DDB_G0293364;DDB_G0293416
GO:0006928	movement of cell or subcellular component	123	10	7.85	0.25888	7506	479	1.274	DDB_G0272486;DDB_G0276153;DDB_G0280689;DDB_G0280835;DDB_G0284155;DDB_G0284471;DDB_G0287505;DDB_G0290701;DDB_G0291039;DDB_G0291303
GO:0098542	defense response to other organism	28	3	1.79	0.26369	7506	479	1.67894	DDB_G0272484;DDB_G0274181;DDB_G0275121
GO:0031149	sorocarp stalk cell differentiation	28	3	1.79	0.26369	7506	479	1.67894	DDB_G0269364;DDB_G0283453;DDB_G0286385
GO:0050920	regulation of chemotaxis	28	3	1.79	0.26369	7506	479	1.67894	DDB_G0276025;DDB_G0290157;DDB_G0292736
GO:1902533	positive regulation of intracellular signal transduction	28	3	1.79	0.26369	7506	479	1.67894	DDB_G0274607;DDB_G0285425;DDB_G0291237
GO:0050795	regulation of behavior	28	3	1.79	0.26369	7506	479	1.67894	DDB_G0276025;DDB_G0290157;DDB_G0292736
GO:0016236	macroautophagy	28	3	1.79	0.26369	7506	479	1.67894	DDB_G0267422;DDB_G0267674;DDB_G0292682
GO:0051347	positive regulation of transferase activity	41	4	2.62	0.26441	7506	479	1.52879	DDB_G0276025;DDB_G0284369;DDB_G0284489;DDB_G0285425
GO:0048869	cellular developmental process	284	21	18.12	0.27098	7506	479	1.15871	DDB_G0269364;DDB_G0271916;DDB_G0272150;DDB_G0275305;DDB_G0276025;DDB_G0276761;DDB_G0277325;DDB_G0277831;DDB_G0277903;DDB_G0279541;DDB_G0279757;DDB_G0280547;DDB_G0283349;DDB_G0283453;DDB_G0283993;DDB_G0285425;DDB_G0285427;DDB_G0286385;DDB_G0290627;DDB_G0292098;DDB_G0293524
GO:0006816	calcium ion transport	16	2	1.02	0.2721	7506	479	1.95877	DDB_G0284605;DDB_G0284777
GO:0046164	alcohol catabolic process	16	2	1.02	0.2721	7506	479	1.95877	DDB_G0282265;DDB_G0292392
GO:0045787	positive regulation of cell cycle	16	2	1.02	0.2721	7506	479	1.95877	DDB_G0278271;DDB_G0280975
GO:1901616	organic hydroxy compound catabolic process	16	2	1.02	0.2721	7506	479	1.95877	DDB_G0282265;DDB_G0292392
GO:0035966	response to topologically incorrect protein	16	2	1.02	0.2721	7506	479	1.95877	DDB_G0286251;DDB_G0288833
GO:0006040	amino sugar metabolic process	16	2	1.02	0.2721	7506	479	1.95877	DDB_G0286603;DDB_G0287465
GO:0048856	anatomical structure development	613	43	39.12	0.27533	7506	479	1.09921	DDB_G0267422;DDB_G0267436;DDB_G0267962;DDB_G0269364;DDB_G0271916;DDB_G0272150;DDB_G0275305;DDB_G0276025;DDB_G0276267;DDB_G0276399;DDB_G0276761;DDB_G0277165;DDB_G0277325;DDB_G0277829;DDB_G0277831;DDB_G0277903;DDB_G0278333;DDB_G0279541;DDB_G0279757;DDB_G0280043;DDB_G0280053;DDB_G0280547;DDB_G0280689;DDB_G0280975;DDB_G0281969;DDB_G0283453;DDB_G0283993;DDB_G0284489;DDB_G0284619;DDB_G0285425;DDB_G0285…
GO:1902578	single-organism localization	795	55	50.73	0.27772	7506	479	1.0841	DDB_G0267422;DDB_G0267708;DDB_G0268060;DDB_G0268426;DDB_G0268702;DDB_G0268858;DDB_G0269174;DDB_G0269262;DDB_G0269590;DDB_G0270220;DDB_G0270556;DDB_G0271044;DDB_G0271916;DDB_G0272486;DDB_G0274141;DDB_G0274943;DDB_G0276153;DDB_G0276267;DDB_G0277381;DDB_G0278265;DDB_G0278271;DDB_G0278709;DDB_G0279191;DDB_G0279279;DDB_G0279943;DDB_G0280043;DDB_G0281401;DDB_G0281985;DDB_G0282693;DDB_G0283985;DDB_G0284…
GO:0016093	polyprenol metabolic process	5	1	0.32	0.28094	7506	479	3.13403	DDB_G0291436
GO:0030178	negative regulation of Wnt signaling pathway	5	1	0.32	0.28094	7506	479	3.13403	DDB_G0287427
GO:0034724	DNA replication-independent nucleosome organization	5	1	0.32	0.28094	7506	479	3.13403	DDB_G0267732
GO:0030149	sphingolipid catabolic process	5	1	0.32	0.28094	7506	479	3.13403	DDB_G0282265
GO:0046069	cGMP catabolic process	5	1	0.32	0.28094	7506	479	3.13403	DDB_G0276027
GO:0051443	positive regulation of ubiquitin-protein transferase activity	5	1	0.32	0.28094	7506	479	3.13403	DDB_G0284369
GO:0005984	disaccharide metabolic process	5	1	0.32	0.28094	7506	479	3.13403	DDB_G0283473
GO:0007189	adenylate cyclase-activating G-protein coupled receptor signaling pathway	5	1	0.32	0.28094	7506	479	3.13403	DDB_G0276267
GO:0000055	ribosomal large subunit export from nucleus	5	1	0.32	0.28094	7506	479	3.13403	DDB_G0291306
GO:0042454	ribonucleoside catabolic process	5	1	0.32	0.28094	7506	479	3.13403	DDB_G0288933
GO:0031573	intra-S DNA damage checkpoint	5	1	0.32	0.28094	7506	479	3.13403	DDB_G0274525
GO:0071478	cellular response to radiation	5	1	0.32	0.28094	7506	479	3.13403	DDB_G0274525
GO:0006376	mRNA splice site selection	5	1	0.32	0.28094	7506	479	3.13403	DDB_G0278335
GO:0048388	endosomal lumen acidification	5	1	0.32	0.28094	7506	479	3.13403	DDB_G0271916
GO:0050830	defense response to Gram-positive bacterium	5	1	0.32	0.28094	7506	479	3.13403	DDB_G0275121
GO:0018344	protein geranylgeranylation	5	1	0.32	0.28094	7506	479	3.13403	DDB_G0280143
GO:0045931	positive regulation of mitotic cell cycle	5	1	0.32	0.28094	7506	479	3.13403	DDB_G0278271
GO:0071051	polyadenylation-dependent snoRNA 3'-end processing	5	1	0.32	0.28094	7506	479	3.13403	DDB_G0291328
GO:0006534	cysteine metabolic process	5	1	0.32	0.28094	7506	479	3.13403	DDB_G0282867
GO:0048548	regulation of pinocytosis	5	1	0.32	0.28094	7506	479	3.13403	DDB_G0291237
GO:0009988	cell-cell recognition	5	1	0.32	0.28094	7506	479	3.13403	DDB_G0280689
GO:0032511	late endosome to vacuole transport via multivesicular body sorting pathway	5	1	0.32	0.28094	7506	479	3.13403	DDB_G0267708
GO:0008272	sulfate transport	5	1	0.32	0.28094	7506	479	3.13403	DDB_G0268060
GO:0006198	cAMP catabolic process	5	1	0.32	0.28094	7506	479	3.13403	DDB_G0276027
GO:0046822	regulation of nucleocytoplasmic transport	5	1	0.32	0.28094	7506	479	3.13403	DDB_G0291306
GO:0072529	pyrimidine-containing compound catabolic process	5	1	0.32	0.28094	7506	479	3.13403	DDB_G0288933
GO:0032048	cardiolipin metabolic process	5	1	0.32	0.28094	7506	479	3.13403	DDB_G0291922
GO:0043666	regulation of phosphoprotein phosphatase activity	5	1	0.32	0.28094	7506	479	3.13403	DDB_G0277831
GO:0035434	copper ion transmembrane transport	5	1	0.32	0.28094	7506	479	3.13403	DDB_G0268858
GO:0032102	negative regulation of response to external stimulus	5	1	0.32	0.28094	7506	479	3.13403	DDB_G0292736
GO:0030111	regulation of Wnt signaling pathway	5	1	0.32	0.28094	7506	479	3.13403	DDB_G0287427
GO:0008037	cell recognition	5	1	0.32	0.28094	7506	479	3.13403	DDB_G0280689
GO:0032509	endosome transport via multivesicular body sorting pathway	5	1	0.32	0.28094	7506	479	3.13403	DDB_G0267708
GO:0051351	positive regulation of ligase activity	5	1	0.32	0.28094	7506	479	3.13403	DDB_G0284369
GO:0046466	membrane lipid catabolic process	5	1	0.32	0.28094	7506	479	3.13403	DDB_G0282265
GO:0001101	response to acid chemical	29	3	1.85	0.28141	7506	479	1.62105	DDB_G0267962;DDB_G0285425;DDB_G0292850
GO:0002065	columnar/cuboidal epithelial cell differentiation	29	3	1.85	0.28141	7506	479	1.62105	DDB_G0269364;DDB_G0283453;DDB_G0286385
GO:0015992	proton transport	29	3	1.85	0.28141	7506	479	1.62105	DDB_G0274141;DDB_G0287127;DDB_G0292256
GO:0006952	defense response	29	3	1.85	0.28141	7506	479	1.62105	DDB_G0272484;DDB_G0274181;DDB_G0275121
GO:0006171	cAMP biosynthetic process	29	3	1.85	0.28141	7506	479	1.62105	DDB_G0274607;DDB_G0276267;DDB_G0277829
GO:0051302	regulation of cell division	29	3	1.85	0.28141	7506	479	1.62105	DDB_G0269114;DDB_G0278271;DDB_G0280975
GO:0008104	protein localization	391	28	24.95	0.28741	7506	479	1.12216	DDB_G0267422;DDB_G0267708;DDB_G0268702;DDB_G0269262;DDB_G0270220;DDB_G0270556;DDB_G0271044;DDB_G0274943;DDB_G0276153;DDB_G0276399;DDB_G0277381;DDB_G0278181;DDB_G0278271;DDB_G0280043;DDB_G0280143;DDB_G0280621;DDB_G0280633;DDB_G0280975;DDB_G0281985;DDB_G0282693;DDB_G0284833;DDB_G0288719;DDB_G0289173;DDB_G0289675;DDB_G0290213;DDB_G0291306;DDB_G0292682;DDB_G0292736
GO:0030435	sporulation resulting in formation of a cellular spore	156	12	9.96	0.29278	7506	479	1.2054	DDB_G0272150;DDB_G0276025;DDB_G0276761;DDB_G0277325;DDB_G0277903;DDB_G0279541;DDB_G0283993;DDB_G0285425;DDB_G0285427;DDB_G0290627;DDB_G0292098;DDB_G0293524
GO:0042331	phototaxis	43	4	2.74	0.29345	7506	479	1.45769	DDB_G0269252;DDB_G0272486;DDB_G0291125;DDB_G0291303
GO:0009453	energy taxis	43	4	2.74	0.29345	7506	479	1.45769	DDB_G0269252;DDB_G0272486;DDB_G0291125;DDB_G0291303
GO:0009057	macromolecule catabolic process	333	24	21.25	0.29527	7506	479	1.12938	DDB_G0267708;DDB_G0269630;DDB_G0270130;DDB_G0270272;DDB_G0270722;DDB_G0272298;DDB_G0272470;DDB_G0274181;DDB_G0274827;DDB_G0275121;DDB_G0278271;DDB_G0278649;DDB_G0281679;DDB_G0282007;DDB_G0283425;DDB_G0286289;DDB_G0287465;DDB_G0288469;DDB_G0288833;DDB_G0290577;DDB_G0291011;DDB_G0291328;DDB_G0292120;DDB_G0292642
GO:0007088	regulation of mitotic nuclear division	17	2	1.08	0.29635	7506	479	1.84355	DDB_G0269114;DDB_G0278271
GO:0007031	peroxisome organization	17	2	1.08	0.29635	7506	479	1.84355	DDB_G0282693;DDB_G0292682
GO:0034661	ncRNA catabolic process	17	2	1.08	0.29635	7506	479	1.84355	DDB_G0288469;DDB_G0291328
GO:0015698	inorganic anion transport	17	2	1.08	0.29635	7506	479	1.84355	DDB_G0268060;DDB_G0286491
GO:0006950	response to stress	953	65	60.82	0.29681	7506	479	1.06879	DDB_G0267422;DDB_G0267436;DDB_G0267674;DDB_G0267962;DDB_G0269364;DDB_G0271050;DDB_G0271608;DDB_G0271916;DDB_G0272150;DDB_G0272362;DDB_G0272484;DDB_G0274181;DDB_G0274525;DDB_G0275121;DDB_G0275469;DDB_G0276025;DDB_G0276267;DDB_G0276399;DDB_G0276579;DDB_G0276761;DDB_G0277165;DDB_G0277325;DDB_G0277829;DDB_G0277831;DDB_G0278333;DDB_G0279541;DDB_G0280043;DDB_G0280053;DDB_G0280547;DDB_G0280689;DDB_G0280…
GO:0007275	multicellular organismal development	589	41	37.59	0.29901	7506	479	1.09079	DDB_G0267422;DDB_G0267436;DDB_G0267962;DDB_G0269364;DDB_G0271916;DDB_G0272150;DDB_G0276025;DDB_G0276267;DDB_G0276399;DDB_G0276761;DDB_G0277165;DDB_G0277325;DDB_G0277829;DDB_G0277831;DDB_G0278333;DDB_G0279541;DDB_G0279757;DDB_G0280043;DDB_G0280053;DDB_G0280547;DDB_G0280689;DDB_G0280975;DDB_G0281969;DDB_G0283453;DDB_G0283993;DDB_G0284489;DDB_G0284619;DDB_G0285425;DDB_G0286385;DDB_G0287427;DDB_G0287…
GO:0043604	amide biosynthetic process	304	22	19.4	0.29915	7506	479	1.13402	DDB_G0267436;DDB_G0269454;DDB_G0272142;DDB_G0272867;DDB_G0273191;DDB_G0273743;DDB_G0275395;DDB_G0276871;DDB_G0277733;DDB_G0277919;DDB_G0279689;DDB_G0280703;DDB_G0282035;DDB_G0282265;DDB_G0283661;DDB_G0285451;DDB_G0287159;DDB_G0287685;DDB_G0288613;DDB_G0288835;DDB_G0289481;DDB_G0293880
GO:0006818	hydrogen transport	30	3	1.91	0.29923	7506	479	1.56701	DDB_G0274141;DDB_G0287127;DDB_G0292256
GO:0048646	anatomical structure formation involved in morphogenesis	157	12	10.02	0.3003	7506	479	1.19772	DDB_G0272150;DDB_G0276025;DDB_G0276761;DDB_G0277325;DDB_G0277903;DDB_G0279541;DDB_G0283993;DDB_G0285425;DDB_G0285427;DDB_G0290627;DDB_G0292098;DDB_G0293524
GO:0006886	intracellular protein transport	216	16	13.78	0.30359	7506	479	1.16075	DDB_G0267422;DDB_G0267708;DDB_G0270220;DDB_G0270556;DDB_G0271044;DDB_G0274943;DDB_G0276153;DDB_G0277381;DDB_G0278181;DDB_G0278271;DDB_G0280143;DDB_G0281985;DDB_G0282693;DDB_G0289675;DDB_G0291306;DDB_G0292682
GO:0044707	single-multicellular organism process	591	41	37.72	0.30694	7506	479	1.0871	DDB_G0267422;DDB_G0267436;DDB_G0267962;DDB_G0269364;DDB_G0271916;DDB_G0272150;DDB_G0276025;DDB_G0276267;DDB_G0276399;DDB_G0276761;DDB_G0277165;DDB_G0277325;DDB_G0277829;DDB_G0277831;DDB_G0278333;DDB_G0279541;DDB_G0279757;DDB_G0280043;DDB_G0280053;DDB_G0280547;DDB_G0280689;DDB_G0280975;DDB_G0281969;DDB_G0283453;DDB_G0283993;DDB_G0284489;DDB_G0284619;DDB_G0285425;DDB_G0286385;DDB_G0287427;DDB_G0287…
GO:0006412	translation	276	20	17.61	0.30871	7506	479	1.13552	DDB_G0267436;DDB_G0269454;DDB_G0272142;DDB_G0272867;DDB_G0273191;DDB_G0273743;DDB_G0275395;DDB_G0276871;DDB_G0277733;DDB_G0277919;DDB_G0279689;DDB_G0280703;DDB_G0282035;DDB_G0283661;DDB_G0285451;DDB_G0287159;DDB_G0287685;DDB_G0288613;DDB_G0288835;DDB_G0289481
GO:0043934	sporulation	159	12	10.15	0.31551	7506	479	1.18265	DDB_G0272150;DDB_G0276025;DDB_G0276761;DDB_G0277325;DDB_G0277903;DDB_G0279541;DDB_G0283993;DDB_G0285425;DDB_G0285427;DDB_G0290627;DDB_G0292098;DDB_G0293524
GO:0032501	multicellular organismal process	594	41	37.91	0.31898	7506	479	1.08161	DDB_G0267422;DDB_G0267436;DDB_G0267962;DDB_G0269364;DDB_G0271916;DDB_G0272150;DDB_G0276025;DDB_G0276267;DDB_G0276399;DDB_G0276761;DDB_G0277165;DDB_G0277325;DDB_G0277829;DDB_G0277831;DDB_G0278333;DDB_G0279541;DDB_G0279757;DDB_G0280043;DDB_G0280053;DDB_G0280547;DDB_G0280689;DDB_G0280975;DDB_G0281969;DDB_G0283453;DDB_G0283993;DDB_G0284489;DDB_G0284619;DDB_G0285425;DDB_G0286385;DDB_G0287427;DDB_G0287…
GO:0007093	mitotic cell cycle checkpoint	18	2	1.15	0.32049	7506	479	1.74113	DDB_G0274525;DDB_G0292504
GO:0045930	negative regulation of mitotic cell cycle	18	2	1.15	0.32049	7506	479	1.74113	DDB_G0274525;DDB_G0292504
GO:0051783	regulation of nuclear division	18	2	1.15	0.32049	7506	479	1.74113	DDB_G0269114;DDB_G0278271
GO:0019748	secondary metabolic process	18	2	1.15	0.32049	7506	479	1.74113	DDB_G0269364;DDB_G0286363
GO:0072523	purine-containing compound catabolic process	18	2	1.15	0.32049	7506	479	1.74113	DDB_G0272484;DDB_G0276027
GO:0032147	activation of protein kinase activity	18	2	1.15	0.32049	7506	479	1.74113	DDB_G0284489;DDB_G0285425
GO:0008380	RNA splicing	116	9	7.4	0.32119	7506	479	1.21579	DDB_G0272374;DDB_G0277857;DDB_G0278335;DDB_G0283543;DDB_G0286271;DDB_G0286929;DDB_G0289595;DDB_G0292846;DDB_G0293404
GO:0032984	macromolecular complex disassembly	45	4	2.87	0.32287	7506	479	1.3929	DDB_G0272142;DDB_G0277919;DDB_G0288613;DDB_G0288835
GO:0006518	peptide metabolic process	324	23	20.68	0.32674	7506	479	1.11239	DDB_G0267436;DDB_G0269454;DDB_G0272142;DDB_G0272867;DDB_G0273191;DDB_G0273743;DDB_G0275395;DDB_G0276351;DDB_G0276871;DDB_G0277733;DDB_G0277919;DDB_G0278333;DDB_G0279689;DDB_G0280703;DDB_G0282035;DDB_G0283661;DDB_G0285451;DDB_G0287159;DDB_G0287685;DDB_G0288613;DDB_G0288835;DDB_G0288963;DDB_G0289481
GO:0043649	dicarboxylic acid catabolic process	6	1	0.38	0.32685	7506	479	2.61169	DDB_G0272462
GO:0070507	regulation of microtubule cytoskeleton organization	6	1	0.38	0.32685	7506	479	2.61169	DDB_G0278271
GO:0046500	S-adenosylmethionine metabolic process	6	1	0.38	0.32685	7506	479	2.61169	DDB_G0291179
GO:0019934	cGMP-mediated signaling	6	1	0.38	0.32685	7506	479	2.61169	DDB_G0277829
GO:0033157	regulation of intracellular protein transport	6	1	0.38	0.32685	7506	479	2.61169	DDB_G0291306
GO:0007007	inner mitochondrial membrane organization	6	1	0.38	0.32685	7506	479	2.61169	DDB_G0291922
GO:0009250	glucan biosynthetic process	6	1	0.38	0.32685	7506	479	2.61169	DDB_G0267674
GO:0033617	mitochondrial respiratory chain complex IV assembly	6	1	0.38	0.32685	7506	479	2.61169	DDB_G0289203
GO:0000082	G1/S transition of mitotic cell cycle	6	1	0.38	0.32685	7506	479	2.61169	DDB_G0278271
GO:0006370	7-methylguanosine mRNA capping	6	1	0.38	0.32685	7506	479	2.61169	DDB_G0278479
GO:0006821	chloride transport	6	1	0.38	0.32685	7506	479	2.61169	DDB_G0286491
GO:0008616	queuosine biosynthetic process	6	1	0.38	0.32685	7506	479	2.61169	DDB_G0292850
GO:0036265	RNA (guanine-N7)-methylation	6	1	0.38	0.32685	7506	479	2.61169	DDB_G0278479
GO:0006569	tryptophan catabolic process	6	1	0.38	0.32685	7506	479	2.61169	DDB_G0286525
GO:0043900	regulation of multi-organism process	6	1	0.38	0.32685	7506	479	2.61169	DDB_G0289253
GO:0007399	nervous system development	6	1	0.38	0.32685	7506	479	2.61169	DDB_G0279757
GO:0009813	flavonoid biosynthetic process	6	1	0.38	0.32685	7506	479	2.61169	DDB_G0269364
GO:0048194	Golgi vesicle budding	6	1	0.38	0.32685	7506	479	2.61169	DDB_G0281401
GO:0018026	peptidyl-lysine monomethylation	6	1	0.38	0.32685	7506	479	2.61169	DDB_G0281543
GO:0006047	UDP-N-acetylglucosamine metabolic process	6	1	0.38	0.32685	7506	479	2.61169	DDB_G0286603
GO:0034219	carbohydrate transmembrane transport	6	1	0.38	0.32685	7506	479	2.61169	DDB_G0287319
GO:0000746	conjugation	6	1	0.38	0.32685	7506	479	2.61169	DDB_G0289253
GO:0016558	protein import into peroxisome matrix	6	1	0.38	0.32685	7506	479	2.61169	DDB_G0282693
GO:0046116	queuosine metabolic process	6	1	0.38	0.32685	7506	479	2.61169	DDB_G0292850
GO:0033692	cellular polysaccharide biosynthetic process	6	1	0.38	0.32685	7506	479	2.61169	DDB_G0267674
GO:0046218	indolalkylamine catabolic process	6	1	0.38	0.32685	7506	479	2.61169	DDB_G0286525
GO:0042436	indole-containing compound catabolic process	6	1	0.38	0.32685	7506	479	2.61169	DDB_G0286525
GO:0042402	cellular biogenic amine catabolic process	6	1	0.38	0.32685	7506	479	2.61169	DDB_G0286525
GO:0009310	amine catabolic process	6	1	0.38	0.32685	7506	479	2.61169	DDB_G0286525
GO:0009812	flavonoid metabolic process	6	1	0.38	0.32685	7506	479	2.61169	DDB_G0269364
GO:0097034	mitochondrial respiratory chain complex IV biogenesis	6	1	0.38	0.32685	7506	479	2.61169	DDB_G0289203
GO:0044843	cell cycle G1/S phase transition	6	1	0.38	0.32685	7506	479	2.61169	DDB_G0278271
GO:0043603	cellular amide metabolic process	370	26	23.61	0.33161	7506	479	1.10115	DDB_G0267436;DDB_G0268374;DDB_G0269454;DDB_G0272142;DDB_G0272867;DDB_G0273191;DDB_G0273743;DDB_G0275395;DDB_G0276351;DDB_G0276871;DDB_G0277733;DDB_G0277919;DDB_G0278333;DDB_G0279689;DDB_G0280703;DDB_G0282035;DDB_G0282265;DDB_G0283661;DDB_G0285451;DDB_G0287159;DDB_G0287685;DDB_G0288613;DDB_G0288835;DDB_G0288963;DDB_G0289481;DDB_G0293880
GO:0022414	reproductive process	643	44	41.03	0.33255	7506	479	1.0723	DDB_G0267422;DDB_G0267436;DDB_G0267962;DDB_G0269364;DDB_G0271916;DDB_G0272150;DDB_G0276025;DDB_G0276267;DDB_G0276303;DDB_G0276399;DDB_G0276761;DDB_G0277165;DDB_G0277325;DDB_G0277829;DDB_G0277831;DDB_G0278333;DDB_G0279541;DDB_G0280043;DDB_G0280053;DDB_G0280547;DDB_G0280689;DDB_G0280975;DDB_G0281207;DDB_G0281735;DDB_G0281969;DDB_G0283453;DDB_G0283993;DDB_G0284489;DDB_G0284619;DDB_G0285425;DDB_G0286…
GO:0019941	modification-dependent protein catabolic process	176	13	11.23	0.33283	7506	479	1.15745	DDB_G0267708;DDB_G0270130;DDB_G0270272;DDB_G0274827;DDB_G0278271;DDB_G0281679;DDB_G0282007;DDB_G0283425;DDB_G0286289;DDB_G0288833;DDB_G0291011;DDB_G0292120;DDB_G0292642
GO:0060429	epithelium development	32	3	2.04	0.33499	7506	479	1.46908	DDB_G0269364;DDB_G0283453;DDB_G0286385
GO:0006323	DNA packaging	32	3	2.04	0.33499	7506	479	1.46908	DDB_G0267732;DDB_G0269800;DDB_G0277183
GO:0030855	epithelial cell differentiation	32	3	2.04	0.33499	7506	479	1.46908	DDB_G0269364;DDB_G0283453;DDB_G0286385
GO:0009888	tissue development	32	3	2.04	0.33499	7506	479	1.46908	DDB_G0269364;DDB_G0283453;DDB_G0286385
GO:0031401	positive regulation of protein modification process	46	4	2.94	0.33767	7506	479	1.36262	DDB_G0277831;DDB_G0284369;DDB_G0284489;DDB_G0285425
GO:0007049	cell cycle	281	20	17.93	0.3379	7506	479	1.11531	DDB_G0269114;DDB_G0271916;DDB_G0274525;DDB_G0277413;DDB_G0278271;DDB_G0280975;DDB_G0281569;DDB_G0283767;DDB_G0284471;DDB_G0284507;DDB_G0286347;DDB_G0287853;DDB_G0289173;DDB_G0290723;DDB_G0290919;DDB_G0291039;DDB_G0291237;DDB_G0291842;DDB_G0292504;DDB_G0293524
GO:0006310	DNA recombination	89	7	5.68	0.34023	7506	479	1.23248	DDB_G0267182;DDB_G0267244;DDB_G0267322;DDB_G0284507;DDB_G0290919;DDB_G0293070;DDB_G0293414
GO:0043043	peptide biosynthetic process	282	20	18	0.34382	7506	479	1.11136	DDB_G0267436;DDB_G0269454;DDB_G0272142;DDB_G0272867;DDB_G0273191;DDB_G0273743;DDB_G0275395;DDB_G0276871;DDB_G0277733;DDB_G0277919;DDB_G0279689;DDB_G0280703;DDB_G0282035;DDB_G0283661;DDB_G0285451;DDB_G0287159;DDB_G0287685;DDB_G0288613;DDB_G0288835;DDB_G0289481
GO:0043628	ncRNA 3'-end processing	19	2	1.21	0.34441	7506	479	1.64949	DDB_G0279755;DDB_G0291328
GO:0060341	regulation of cellular localization	19	2	1.21	0.34441	7506	479	1.64949	DDB_G0280043;DDB_G0291306
GO:0006720	isoprenoid metabolic process	19	2	1.21	0.34441	7506	479	1.64949	DDB_G0276615;DDB_G0291436
GO:0044264	cellular polysaccharide metabolic process	19	2	1.21	0.34441	7506	479	1.64949	DDB_G0267674;DDB_G0270218
GO:0006073	cellular glucan metabolic process	19	2	1.21	0.34441	7506	479	1.64949	DDB_G0267674;DDB_G0270218
GO:0043412	macromolecule modification	953	64	60.82	0.34689	7506	479	1.05235	DDB_G0267962;DDB_G0268078;DDB_G0268190;DDB_G0268854;DDB_G0269348;DDB_G0269632;DDB_G0270130;DDB_G0270176;DDB_G0270218;DDB_G0270272;DDB_G0272442;DDB_G0272680;DDB_G0272730;DDB_G0274827;DDB_G0274875;DDB_G0275113;DDB_G0275159;DDB_G0275625;DDB_G0275627;DDB_G0276025;DDB_G0277165;DDB_G0277413;DDB_G0277831;DDB_G0278479;DDB_G0278803;DDB_G0278841;DDB_G0279279;DDB_G0279417;DDB_G0279703;DDB_G0279755;DDB_G0280…
GO:0016567	protein ubiquitination	134	10	8.55	0.35106	7506	479	1.16941	DDB_G0270130;DDB_G0270272;DDB_G0274875;DDB_G0283425;DDB_G0284369;DDB_G0286289;DDB_G0288697;DDB_G0291011;DDB_G0292120;DDB_G0292642
GO:0046689	response to mercury ion	47	4	3	0.35249	7506	479	1.33363	DDB_G0268332;DDB_G0276445;DDB_G0277183;DDB_G0291179
GO:0009416	response to light stimulus	47	4	3	0.35249	7506	479	1.33363	DDB_G0269252;DDB_G0272486;DDB_G0291125;DDB_G0291303
GO:0000724	double-strand break repair via homologous recombination	33	3	2.11	0.35286	7506	479	1.42456	DDB_G0284507;DDB_G0290919;DDB_G0293414
GO:0040012	regulation of locomotion	33	3	2.11	0.35286	7506	479	1.42456	DDB_G0276025;DDB_G0290157;DDB_G0292736
GO:0070838	divalent metal ion transport	33	3	2.11	0.35286	7506	479	1.42456	DDB_G0268426;DDB_G0284605;DDB_G0284777
GO:0072511	divalent inorganic cation transport	33	3	2.11	0.35286	7506	479	1.42456	DDB_G0268426;DDB_G0284605;DDB_G0284777
GO:0042244	spore wall assembly	91	7	5.81	0.36141	7506	479	1.2054	DDB_G0276761;DDB_G0277325;DDB_G0277903;DDB_G0279541;DDB_G0283993;DDB_G0290627;DDB_G0292098
GO:0045229	external encapsulating structure organization	91	7	5.81	0.36141	7506	479	1.2054	DDB_G0276761;DDB_G0277325;DDB_G0277903;DDB_G0279541;DDB_G0283993;DDB_G0290627;DDB_G0292098
GO:0071555	cell wall organization	91	7	5.81	0.36141	7506	479	1.2054	DDB_G0276761;DDB_G0277325;DDB_G0277903;DDB_G0279541;DDB_G0283993;DDB_G0290627;DDB_G0292098
GO:0070726	cell wall assembly	91	7	5.81	0.36141	7506	479	1.2054	DDB_G0276761;DDB_G0277325;DDB_G0277903;DDB_G0279541;DDB_G0283993;DDB_G0290627;DDB_G0292098
GO:0008033	tRNA processing	91	7	5.81	0.36141	7506	479	1.2054	DDB_G0269348;DDB_G0275625;DDB_G0278803;DDB_G0281097;DDB_G0283877;DDB_G0286929;DDB_G0293404
GO:0070590	spore wall biogenesis	91	7	5.81	0.36141	7506	479	1.2054	DDB_G0276761;DDB_G0277325;DDB_G0277903;DDB_G0279541;DDB_G0283993;DDB_G0290627;DDB_G0292098
GO:0043549	regulation of kinase activity	62	5	3.96	0.36223	7506	479	1.26372	DDB_G0276025;DDB_G0277831;DDB_G0284489;DDB_G0285425;DDB_G0286347
GO:0071554	cell wall organization or biogenesis	106	8	6.76	0.36468	7506	479	1.18265	DDB_G0274181;DDB_G0276761;DDB_G0277325;DDB_G0277903;DDB_G0279541;DDB_G0283993;DDB_G0290627;DDB_G0292098
GO:0044767	single-organism developmental process	667	45	42.57	0.36737	7506	479	1.05721	DDB_G0267422;DDB_G0267436;DDB_G0267962;DDB_G0269364;DDB_G0271916;DDB_G0272150;DDB_G0275305;DDB_G0276025;DDB_G0276267;DDB_G0276399;DDB_G0276761;DDB_G0277165;DDB_G0277325;DDB_G0277829;DDB_G0277831;DDB_G0277903;DDB_G0278333;DDB_G0279541;DDB_G0279757;DDB_G0280043;DDB_G0280053;DDB_G0280547;DDB_G0280689;DDB_G0280975;DDB_G0281969;DDB_G0283349;DDB_G0283453;DDB_G0283993;DDB_G0284489;DDB_G0284619;DDB_G0285…
GO:0030865	cortical cytoskeleton organization	20	2	1.28	0.36806	7506	479	1.56701	DDB_G0280975;DDB_G0283767
GO:0051017	actin filament bundle assembly	20	2	1.28	0.36806	7506	479	1.56701	DDB_G0283767;DDB_G0292068
GO:0031157	regulation of aggregate size involved in sorocarp development	20	2	1.28	0.36806	7506	479	1.56701	DDB_G0276399;DDB_G0280043
GO:0060491	regulation of cell projection assembly	20	2	1.28	0.36806	7506	479	1.56701	DDB_G0267962;DDB_G0289173
GO:0031344	regulation of cell projection organization	20	2	1.28	0.36806	7506	479	1.56701	DDB_G0267962;DDB_G0289173
GO:0044042	glucan metabolic process	20	2	1.28	0.36806	7506	479	1.56701	DDB_G0267674;DDB_G0270218
GO:0044106	cellular amine metabolic process	20	2	1.28	0.36806	7506	479	1.56701	DDB_G0282265;DDB_G0286525
GO:0006576	cellular biogenic amine metabolic process	20	2	1.28	0.36806	7506	479	1.56701	DDB_G0282265;DDB_G0286525
GO:0000003	reproduction	698	47	44.54	0.36868	7506	479	1.05515	DDB_G0267422;DDB_G0267436;DDB_G0267962;DDB_G0269364;DDB_G0271916;DDB_G0272150;DDB_G0276025;DDB_G0276267;DDB_G0276303;DDB_G0276399;DDB_G0276761;DDB_G0277165;DDB_G0277325;DDB_G0277829;DDB_G0277831;DDB_G0278333;DDB_G0279541;DDB_G0280043;DDB_G0280053;DDB_G0280547;DDB_G0280689;DDB_G0280975;DDB_G0281207;DDB_G0281735;DDB_G0281969;DDB_G0283023;DDB_G0283453;DDB_G0283767;DDB_G0283993;DDB_G0284489;DDB_G0284…
GO:0051489	regulation of filopodium assembly	7	1	0.45	0.36985	7506	479	2.23859	DDB_G0289173
GO:0000920	cell separation after cytokinesis	7	1	0.45	0.36985	7506	479	2.23859	DDB_G0293524
GO:0000187	activation of MAPK activity	7	1	0.45	0.36985	7506	479	2.23859	DDB_G0285425
GO:0051639	actin filament network formation	7	1	0.45	0.36985	7506	479	2.23859	DDB_G0292068
GO:0006893	Golgi to plasma membrane transport	7	1	0.45	0.36985	7506	479	2.23859	DDB_G0276153
GO:0050848	regulation of calcium-mediated signaling	7	1	0.45	0.36985	7506	479	2.23859	DDB_G0274607
GO:0042148	strand invasion	7	1	0.45	0.36985	7506	479	2.23859	DDB_G0284507
GO:0006488	dolichol-linked oligosaccharide biosynthetic process	7	1	0.45	0.36985	7506	479	2.23859	DDB_G0272730
GO:0046855	inositol phosphate dephosphorylation	7	1	0.45	0.36985	7506	479	2.23859	DDB_G0292392
GO:0046856	phosphatidylinositol dephosphorylation	7	1	0.45	0.36985	7506	479	2.23859	DDB_G0292392
GO:0048025	negative regulation of mRNA splicing, via spliceosome	7	1	0.45	0.36985	7506	479	2.23859	DDB_G0286271
GO:0043052	thermotaxis	7	1	0.45	0.36985	7506	479	2.23859	DDB_G0269252
GO:0006662	glycerol ether metabolic process	7	1	0.45	0.36985	7506	479	2.23859	DDB_G0287849
GO:0032012	regulation of ARF protein signal transduction	7	1	0.45	0.36985	7506	479	2.23859	DDB_G0272486
GO:0009435	NAD biosynthetic process	7	1	0.45	0.36985	7506	479	2.23859	DDB_G0272462
GO:0006611	protein export from nucleus	7	1	0.45	0.36985	7506	479	2.23859	DDB_G0291306
GO:0044818	mitotic G2/M transition checkpoint	7	1	0.45	0.36985	7506	479	2.23859	DDB_G0292504
GO:0048102	autophagic cell death	7	1	0.45	0.36985	7506	479	2.23859	DDB_G0287505
GO:0070525	tRNA threonylcarbamoyladenosine metabolic process	7	1	0.45	0.36985	7506	479	2.23859	DDB_G0275625
GO:0061118	regulation of positive chemotaxis to cAMP	7	1	0.45	0.36985	7506	479	2.23859	DDB_G0276025
GO:0009164	nucleoside catabolic process	7	1	0.45	0.36985	7506	479	2.23859	DDB_G0288933
GO:0031398	positive regulation of protein ubiquitination	7	1	0.45	0.36985	7506	479	2.23859	DDB_G0284369
GO:0009154	purine ribonucleotide catabolic process	7	1	0.45	0.36985	7506	479	2.23859	DDB_G0276027
GO:0016055	Wnt signaling pathway	7	1	0.45	0.36985	7506	479	2.23859	DDB_G0287427
GO:0009261	ribonucleotide catabolic process	7	1	0.45	0.36985	7506	479	2.23859	DDB_G0276027
GO:1902750	negative regulation of cell cycle G2/M phase transition	7	1	0.45	0.36985	7506	479	2.23859	DDB_G0292504
GO:0033119	negative regulation of RNA splicing	7	1	0.45	0.36985	7506	479	2.23859	DDB_G0286271
GO:0009214	cyclic nucleotide catabolic process	7	1	0.45	0.36985	7506	479	2.23859	DDB_G0276027
GO:0010972	negative regulation of G2/M transition of mitotic cell cycle	7	1	0.45	0.36985	7506	479	2.23859	DDB_G0292504
GO:0042430	indole-containing compound metabolic process	7	1	0.45	0.36985	7506	479	2.23859	DDB_G0286525
GO:0097354	prenylation	7	1	0.45	0.36985	7506	479	2.23859	DDB_G0280143
GO:0018342	protein prenylation	7	1	0.45	0.36985	7506	479	2.23859	DDB_G0280143
GO:0071545	inositol phosphate catabolic process	7	1	0.45	0.36985	7506	479	2.23859	DDB_G0292392
GO:0032886	regulation of microtubule-based process	7	1	0.45	0.36985	7506	479	2.23859	DDB_G0278271
GO:0006568	tryptophan metabolic process	7	1	0.45	0.36985	7506	479	2.23859	DDB_G0286525
GO:0006586	indolalkylamine metabolic process	7	1	0.45	0.36985	7506	479	2.23859	DDB_G0286525
GO:0044773	mitotic DNA damage checkpoint	7	1	0.45	0.36985	7506	479	2.23859	DDB_G0274525
GO:1903322	positive regulation of protein modification by small protein conjugation or removal	7	1	0.45	0.36985	7506	479	2.23859	DDB_G0284369
GO:0046838	phosphorylated carbohydrate dephosphorylation	7	1	0.45	0.36985	7506	479	2.23859	DDB_G0292392
GO:0032011	ARF protein signal transduction	7	1	0.45	0.36985	7506	479	2.23859	DDB_G0272486
GO:0046471	phosphatidylglycerol metabolic process	7	1	0.45	0.36985	7506	479	2.23859	DDB_G0291922
GO:0006974	cellular response to DNA damage stimulus	196	14	12.51	0.37035	7506	479	1.1193	DDB_G0271050;DDB_G0271608;DDB_G0272362;DDB_G0274525;DDB_G0275469;DDB_G0281441;DDB_G0281569;DDB_G0281831;DDB_G0282695;DDB_G0284507;DDB_G0288697;DDB_G0290919;DDB_G0292504;DDB_G0293414
GO:0000725	recombinational repair	34	3	2.17	0.37066	7506	479	1.38266	DDB_G0284507;DDB_G0290919;DDB_G0293414
GO:0006665	sphingolipid metabolic process	34	3	2.17	0.37066	7506	479	1.38266	DDB_G0268374;DDB_G0282265;DDB_G0293880
GO:0010927	cellular component assembly involved in morphogenesis	92	7	5.87	0.37204	7506	479	1.19229	DDB_G0276761;DDB_G0277325;DDB_G0277903;DDB_G0279541;DDB_G0283993;DDB_G0290627;DDB_G0292098
GO:0042546	cell wall biogenesis	92	7	5.87	0.37204	7506	479	1.19229	DDB_G0276761;DDB_G0277325;DDB_G0277903;DDB_G0279541;DDB_G0283993;DDB_G0290627;DDB_G0292098
GO:0043161	proteasome-mediated ubiquitin-dependent protein catabolic process	107	8	6.83	0.37454	7506	479	1.1716	DDB_G0270130;DDB_G0281679;DDB_G0283425;DDB_G0286289;DDB_G0288833;DDB_G0291011;DDB_G0292120;DDB_G0292642
GO:0006400	tRNA modification	63	5	4.02	0.37517	7506	479	1.24366	DDB_G0269348;DDB_G0275625;DDB_G0278803;DDB_G0281097;DDB_G0283877
GO:0043632	modification-dependent macromolecule catabolic process	182	13	11.61	0.37786	7506	479	1.1193	DDB_G0267708;DDB_G0270130;DDB_G0270272;DDB_G0274827;DDB_G0278271;DDB_G0281679;DDB_G0282007;DDB_G0283425;DDB_G0286289;DDB_G0288833;DDB_G0291011;DDB_G0292120;DDB_G0292642
GO:0015074	DNA integration	49	4	3.13	0.38211	7506	479	1.2792	DDB_G0267182;DDB_G0267244;DDB_G0267322;DDB_G0294336
GO:0007034	vacuolar transport	49	4	3.13	0.38211	7506	479	1.2792	DDB_G0267422;DDB_G0267708;DDB_G0290213;DDB_G0292682
GO:0031152	aggregation involved in sorocarp development	168	12	10.72	0.38583	7506	479	1.1193	DDB_G0267962;DDB_G0269364;DDB_G0276025;DDB_G0276267;DDB_G0276399;DDB_G0277829;DDB_G0280043;DDB_G0280547;DDB_G0280689;DDB_G0285425;DDB_G0286385;DDB_G0289655
GO:0006643	membrane lipid metabolic process	64	5	4.08	0.38811	7506	479	1.22423	DDB_G0268374;DDB_G0279279;DDB_G0281443;DDB_G0282265;DDB_G0293880
GO:0006470	protein dephosphorylation	64	5	4.08	0.38811	7506	479	1.22423	DDB_G0270176;DDB_G0272680;DDB_G0275113;DDB_G0277831;DDB_G0281963
GO:0044262	cellular carbohydrate metabolic process	64	5	4.08	0.38811	7506	479	1.22423	DDB_G0267674;DDB_G0270218;DDB_G0272730;DDB_G0283473;DDB_G0292392
GO:0023056	positive regulation of signaling	35	3	2.23	0.38838	7506	479	1.34316	DDB_G0274607;DDB_G0285425;DDB_G0291237
GO:0009967	positive regulation of signal transduction	35	3	2.23	0.38838	7506	479	1.34316	DDB_G0274607;DDB_G0285425;DDB_G0291237
GO:0007018	microtubule-based movement	21	2	1.34	0.39136	7506	479	1.49239	DDB_G0284471;DDB_G0291039
GO:0009311	oligosaccharide metabolic process	21	2	1.34	0.39136	7506	479	1.49239	DDB_G0272730;DDB_G0283473
GO:0000096	sulfur amino acid metabolic process	21	2	1.34	0.39136	7506	479	1.49239	DDB_G0282867;DDB_G0291179
GO:0061572	actin filament bundle organization	21	2	1.34	0.39136	7506	479	1.49239	DDB_G0283767;DDB_G0292068
GO:0031288	sorocarp morphogenesis	79	6	5.04	0.39147	7506	479	1.19014	DDB_G0267436;DDB_G0276025;DDB_G0289655;DDB_G0290157;DDB_G0291303;DDB_G0293524
GO:0051338	regulation of transferase activity	79	6	5.04	0.39147	7506	479	1.19014	DDB_G0276025;DDB_G0277831;DDB_G0284369;DDB_G0284489;DDB_G0285425;DDB_G0286347
GO:0010498	proteasomal protein catabolic process	109	8	6.96	0.39432	7506	479	1.1501	DDB_G0270130;DDB_G0281679;DDB_G0283425;DDB_G0286289;DDB_G0288833;DDB_G0291011;DDB_G0292120;DDB_G0292642
GO:1901565	organonitrogen compound catabolic process	124	9	7.91	0.39469	7506	479	1.13735	DDB_G0272462;DDB_G0272484;DDB_G0274181;DDB_G0275121;DDB_G0276027;DDB_G0282265;DDB_G0286525;DDB_G0287465;DDB_G0288933
GO:0044265	cellular macromolecule catabolic process	291	20	18.57	0.39803	7506	479	1.07699	DDB_G0267708;DDB_G0269630;DDB_G0270130;DDB_G0270272;DDB_G0272298;DDB_G0272470;DDB_G0274827;DDB_G0278271;DDB_G0278649;DDB_G0281679;DDB_G0282007;DDB_G0283425;DDB_G0286289;DDB_G0288469;DDB_G0288833;DDB_G0290577;DDB_G0291011;DDB_G0291328;DDB_G0292120;DDB_G0292642
GO:0000375	RNA splicing, via transesterification reactions	95	7	6.06	0.40401	7506	479	1.15464	DDB_G0272374;DDB_G0277857;DDB_G0278335;DDB_G0283543;DDB_G0286271;DDB_G0289595;DDB_G0292846
GO:0006508	proteolysis	384	26	24.51	0.40522	7506	479	1.061	DDB_G0267708;DDB_G0270130;DDB_G0270272;DDB_G0270722;DDB_G0272298;DDB_G0274663;DDB_G0274827;DDB_G0278271;DDB_G0278333;DDB_G0281679;DDB_G0282007;DDB_G0282305;DDB_G0283425;DDB_G0286289;DDB_G0286533;DDB_G0288833;DDB_G0288963;DDB_G0291011;DDB_G0292120;DDB_G0292476;DDB_G0292642;DDB_G0292822;DDB_G0292824;DDB_G0292826;DDB_G0293364;DDB_G0295849
GO:0033674	positive regulation of kinase activity	36	3	2.3	0.40597	7506	479	1.30585	DDB_G0276025;DDB_G0284489;DDB_G0285425
GO:0071702	organic substance transport	446	30	28.46	0.40834	7506	479	1.05405	DDB_G0267422;DDB_G0267708;DDB_G0268702;DDB_G0269262;DDB_G0270220;DDB_G0270556;DDB_G0271044;DDB_G0274943;DDB_G0276153;DDB_G0276399;DDB_G0277381;DDB_G0278181;DDB_G0278271;DDB_G0280043;DDB_G0280143;DDB_G0280621;DDB_G0280633;DDB_G0281401;DDB_G0281985;DDB_G0282693;DDB_G0284225;DDB_G0284833;DDB_G0287319;DDB_G0288719;DDB_G0289173;DDB_G0289675;DDB_G0290213;DDB_G0291306;DDB_G0291632;DDB_G0292682
GO:0051649	establishment of localization in cell	446	30	28.46	0.40834	7506	479	1.05405	DDB_G0267422;DDB_G0267708;DDB_G0268702;DDB_G0269174;DDB_G0269262;DDB_G0270220;DDB_G0270556;DDB_G0271044;DDB_G0271916;DDB_G0274943;DDB_G0276153;DDB_G0277381;DDB_G0278181;DDB_G0278271;DDB_G0278709;DDB_G0279191;DDB_G0279279;DDB_G0280043;DDB_G0280143;DDB_G0281401;DDB_G0281985;DDB_G0282693;DDB_G0284833;DDB_G0288719;DDB_G0289675;DDB_G0290213;DDB_G0291306;DDB_G0292682;DDB_G0293712;DDB_G0295697
GO:0006511	ubiquitin-dependent protein catabolic process	171	12	10.91	0.40967	7506	479	1.09966	DDB_G0267708;DDB_G0270130;DDB_G0274827;DDB_G0278271;DDB_G0281679;DDB_G0282007;DDB_G0283425;DDB_G0286289;DDB_G0288833;DDB_G0291011;DDB_G0292120;DDB_G0292642
GO:0000963	mitochondrial RNA processing	8	1	0.51	0.4101	7506	479	1.95877	DDB_G0275625
GO:0070192	chromosome organization involved in meiosis	8	1	0.51	0.4101	7506	479	1.95877	DDB_G0284507
GO:0070071	proton-transporting two-sector ATPase complex assembly	8	1	0.51	0.4101	7506	479	1.95877	DDB_G0271358
GO:1903530	regulation of secretion by cell	8	1	0.51	0.4101	7506	479	1.95877	DDB_G0280043
GO:0009200	deoxyribonucleoside triphosphate metabolic process	8	1	0.51	0.4101	7506	479	1.95877	DDB_G0272484
GO:0000184	nuclear-transcribed mRNA catabolic process, nonsense-mediated decay	8	1	0.51	0.4101	7506	479	1.95877	DDB_G0272470
GO:0034475	U4 snRNA 3'-end processing	8	1	0.51	0.4101	7506	479	1.95877	DDB_G0291328
GO:0071577	zinc II ion transmembrane transport	8	1	0.51	0.4101	7506	479	1.95877	DDB_G0268426
GO:0009394	2'-deoxyribonucleotide metabolic process	8	1	0.51	0.4101	7506	479	1.95877	DDB_G0272484
GO:0006465	signal peptide processing	8	1	0.51	0.4101	7506	479	1.95877	DDB_G0278333
GO:0009847	spore germination	8	1	0.51	0.4101	7506	479	1.95877	DDB_G0293524
GO:0045116	protein neddylation	8	1	0.51	0.4101	7506	479	1.95877	DDB_G0284369
GO:0006032	chitin catabolic process	8	1	0.51	0.4101	7506	479	1.95877	DDB_G0287465
GO:0032148	activation of protein kinase B activity	8	1	0.51	0.4101	7506	479	1.95877	DDB_G0284489
GO:0032008	positive regulation of TOR signaling	8	1	0.51	0.4101	7506	479	1.95877	DDB_G0291237
GO:0034765	regulation of ion transmembrane transport	8	1	0.51	0.4101	7506	479	1.95877	DDB_G0286491
GO:0072662	protein localization to peroxisome	8	1	0.51	0.4101	7506	479	1.95877	DDB_G0282693
GO:0072663	establishment of protein localization to peroxisome	8	1	0.51	0.4101	7506	479	1.95877	DDB_G0282693
GO:0010389	regulation of G2/M transition of mitotic cell cycle	8	1	0.51	0.4101	7506	479	1.95877	DDB_G0292504
GO:0007006	mitochondrial membrane organization	8	1	0.51	0.4101	7506	479	1.95877	DDB_G0291922
GO:0051046	regulation of secretion	8	1	0.51	0.4101	7506	479	1.95877	DDB_G0280043
GO:0019692	deoxyribose phosphate metabolic process	8	1	0.51	0.4101	7506	479	1.95877	DDB_G0272484
GO:1903649	regulation of cytoplasmic transport	8	1	0.51	0.4101	7506	479	1.95877	DDB_G0291306
GO:0000086	G2/M transition of mitotic cell cycle	8	1	0.51	0.4101	7506	479	1.95877	DDB_G0292504
GO:1902749	regulation of cell cycle G2/M phase transition	8	1	0.51	0.4101	7506	479	1.95877	DDB_G0292504
GO:0010921	regulation of phosphatase activity	8	1	0.51	0.4101	7506	479	1.95877	DDB_G0277831
GO:0008535	respiratory chain complex IV assembly	8	1	0.51	0.4101	7506	479	1.95877	DDB_G0289203
GO:0006825	copper ion transport	8	1	0.51	0.4101	7506	479	1.95877	DDB_G0268858
GO:0072348	sulfur compound transport	8	1	0.51	0.4101	7506	479	1.95877	DDB_G0268060
GO:1902591	single-organism membrane budding	8	1	0.51	0.4101	7506	479	1.95877	DDB_G0281401
GO:0043574	peroxisomal transport	8	1	0.51	0.4101	7506	479	1.95877	DDB_G0282693
GO:0019722	calcium-mediated signaling	8	1	0.51	0.4101	7506	479	1.95877	DDB_G0274607
GO:0050686	negative regulation of mRNA processing	8	1	0.51	0.4101	7506	479	1.95877	DDB_G0286271
GO:1903312	negative regulation of mRNA metabolic process	8	1	0.51	0.4101	7506	479	1.95877	DDB_G0286271
GO:0006030	chitin metabolic process	8	1	0.51	0.4101	7506	479	1.95877	DDB_G0287465
GO:1903827	regulation of cellular protein localization	8	1	0.51	0.4101	7506	479	1.95877	DDB_G0291306
GO:0006625	protein targeting to peroxisome	8	1	0.51	0.4101	7506	479	1.95877	DDB_G0282693
GO:0044839	cell cycle G2/M phase transition	8	1	0.51	0.4101	7506	479	1.95877	DDB_G0292504
GO:0034762	regulation of transmembrane transport	8	1	0.51	0.4101	7506	479	1.95877	DDB_G0286491
GO:0006906	vesicle fusion	66	5	4.21	0.41392	7506	479	1.18713	DDB_G0270556;DDB_G0271916;DDB_G0278181;DDB_G0289675;DDB_G0293712
GO:0090174	organelle membrane fusion	66	5	4.21	0.41392	7506	479	1.18713	DDB_G0270556;DDB_G0271916;DDB_G0278181;DDB_G0289675;DDB_G0293712
GO:0042325	regulation of phosphorylation	66	5	4.21	0.41392	7506	479	1.18713	DDB_G0276025;DDB_G0277831;DDB_G0284489;DDB_G0285425;DDB_G0286347
GO:0032543	mitochondrial translation	22	2	1.4	0.41427	7506	479	1.42456	DDB_G0272142;DDB_G0272867
GO:0045786	negative regulation of cell cycle	22	2	1.4	0.41427	7506	479	1.42456	DDB_G0274525;DDB_G0292504
GO:0051656	establishment of organelle localization	22	2	1.4	0.41427	7506	479	1.42456	DDB_G0274943;DDB_G0291306
GO:0019751	polyol metabolic process	22	2	1.4	0.41427	7506	479	1.42456	DDB_G0292392;DDB_G0292736
GO:0032879	regulation of localization	112	8	7.15	0.42401	7506	479	1.1193	DDB_G0278181;DDB_G0280043;DDB_G0284777;DDB_G0286491;DDB_G0289675;DDB_G0291237;DDB_G0291306;DDB_G0292736
GO:0031153	slug development involved in sorocarp development	98	7	6.25	0.43592	7506	479	1.1193	DDB_G0272150;DDB_G0276761;DDB_G0277325;DDB_G0279541;DDB_G0283993;DDB_G0290627;DDB_G0292098
GO:0000470	maturation of LSU-rRNA	23	2	1.47	0.43674	7506	479	1.36262	DDB_G0271724;DDB_G0276871
GO:0005976	polysaccharide metabolic process	23	2	1.47	0.43674	7506	479	1.36262	DDB_G0267674;DDB_G0270218
GO:0000075	cell cycle checkpoint	23	2	1.47	0.43674	7506	479	1.36262	DDB_G0274525;DDB_G0292504
GO:0034660	ncRNA metabolic process	282	19	18	0.4372	7506	479	1.05579	DDB_G0269348;DDB_G0269454;DDB_G0271724;DDB_G0272867;DDB_G0275625;DDB_G0276871;DDB_G0277733;DDB_G0278803;DDB_G0279755;DDB_G0281097;DDB_G0282573;DDB_G0283877;DDB_G0285451;DDB_G0286929;DDB_G0287159;DDB_G0288469;DDB_G0289481;DDB_G0291328;DDB_G0293404
GO:1901615	organic hydroxy compound metabolic process	83	6	5.3	0.43785	7506	479	1.13278	DDB_G0269364;DDB_G0276615;DDB_G0282265;DDB_G0291436;DDB_G0292392;DDB_G0292736
GO:0016071	mRNA metabolic process	190	13	12.12	0.43885	7506	479	1.07217	DDB_G0269632;DDB_G0272374;DDB_G0272470;DDB_G0277857;DDB_G0278335;DDB_G0278479;DDB_G0283543;DDB_G0286271;DDB_G0288469;DDB_G0289595;DDB_G0290745;DDB_G0291328;DDB_G0292846
GO:0022411	cellular component disassembly	68	5	4.34	0.43955	7506	479	1.15222	DDB_G0272142;DDB_G0277919;DDB_G0288613;DDB_G0288835;DDB_G0290577
GO:0006066	alcohol metabolic process	68	5	4.34	0.43955	7506	479	1.15222	DDB_G0276615;DDB_G0282265;DDB_G0291436;DDB_G0292392;DDB_G0292736
GO:0006464	cellular protein modification process	840	55	53.61	0.44014	7506	479	1.02602	DDB_G0267962;DDB_G0268078;DDB_G0268190;DDB_G0268854;DDB_G0269632;DDB_G0270130;DDB_G0270176;DDB_G0270218;DDB_G0270272;DDB_G0272680;DDB_G0272730;DDB_G0274827;DDB_G0274875;DDB_G0275113;DDB_G0275159;DDB_G0275627;DDB_G0276025;DDB_G0277165;DDB_G0277413;DDB_G0277831;DDB_G0279279;DDB_G0279417;DDB_G0279703;DDB_G0279755;DDB_G0280143;DDB_G0280431;DDB_G0280979;DDB_G0281543;DDB_G0281963;DDB_G0282007;DDB_G0282…
GO:0036211	protein modification process	840	55	53.61	0.44014	7506	479	1.02602	DDB_G0267962;DDB_G0268078;DDB_G0268190;DDB_G0268854;DDB_G0269632;DDB_G0270130;DDB_G0270176;DDB_G0270218;DDB_G0270272;DDB_G0272680;DDB_G0272730;DDB_G0274827;DDB_G0274875;DDB_G0275113;DDB_G0275159;DDB_G0275627;DDB_G0276025;DDB_G0277165;DDB_G0277413;DDB_G0277831;DDB_G0279279;DDB_G0279417;DDB_G0279703;DDB_G0279755;DDB_G0280143;DDB_G0280431;DDB_G0280979;DDB_G0281543;DDB_G0281963;DDB_G0282007;DDB_G0282…
GO:0046165	alcohol biosynthetic process	38	3	2.42	0.44068	7506	479	1.23712	DDB_G0276615;DDB_G0291436;DDB_G0292736
GO:0042327	positive regulation of phosphorylation	38	3	2.42	0.44068	7506	479	1.23712	DDB_G0276025;DDB_G0284489;DDB_G0285425
GO:0031150	sorocarp stalk development	38	3	2.42	0.44068	7506	479	1.23712	DDB_G0269364;DDB_G0283453;DDB_G0286385
GO:0048585	negative regulation of response to stimulus	38	3	2.42	0.44068	7506	479	1.23712	DDB_G0282055;DDB_G0287427;DDB_G0292736
GO:0046467	membrane lipid biosynthetic process	38	3	2.42	0.44068	7506	479	1.23712	DDB_G0279279;DDB_G0282265;DDB_G0293880
GO:0007035	vacuolar acidification	9	1	0.57	0.44778	7506	479	1.74113	DDB_G0274141
GO:0071901	negative regulation of protein serine/threonine kinase activity	9	1	0.57	0.44778	7506	479	1.74113	DDB_G0277831
GO:0042439	ethanolamine-containing compound metabolic process	9	1	0.57	0.44778	7506	479	1.74113	DDB_G0282265
GO:0015936	coenzyme A metabolic process	9	1	0.57	0.44778	7506	479	1.74113	DDB_G0276615
GO:0006835	dicarboxylic acid transport	9	1	0.57	0.44778	7506	479	1.74113	DDB_G0284225
GO:0008655	pyrimidine-containing compound salvage	9	1	0.57	0.44778	7506	479	1.74113	DDB_G0288933
GO:0045165	cell fate commitment	9	1	0.57	0.44778	7506	479	1.74113	DDB_G0276025
GO:0071265	L-methionine biosynthetic process	9	1	0.57	0.44778	7506	479	1.74113	DDB_G0282867
GO:0006695	cholesterol biosynthetic process	9	1	0.57	0.44778	7506	479	1.74113	DDB_G0276615
GO:0000730	DNA recombinase assembly	9	1	0.57	0.44778	7506	479	1.74113	DDB_G0284507
GO:0051668	localization within membrane	9	1	0.57	0.44778	7506	479	1.74113	DDB_G0281401
GO:0050926	regulation of positive chemotaxis	9	1	0.57	0.44778	7506	479	1.74113	DDB_G0276025
GO:0032386	regulation of intracellular transport	9	1	0.57	0.44778	7506	479	1.74113	DDB_G0291306
GO:1901658	glycosyl compound catabolic process	9	1	0.57	0.44778	7506	479	1.74113	DDB_G0288933
GO:0000271	polysaccharide biosynthetic process	9	1	0.57	0.44778	7506	479	1.74113	DDB_G0267674
GO:0044764	multi-organism cellular process	9	1	0.57	0.44778	7506	479	1.74113	DDB_G0289253
GO:0048024	regulation of mRNA splicing, via spliceosome	9	1	0.57	0.44778	7506	479	1.74113	DDB_G0286271
GO:0045003	double-strand break repair via synthesis-dependent strand annealing	9	1	0.57	0.44778	7506	479	1.74113	DDB_G0284507
GO:0008203	cholesterol metabolic process	9	1	0.57	0.44778	7506	479	1.74113	DDB_G0276615
GO:0019363	pyridine nucleotide biosynthetic process	9	1	0.57	0.44778	7506	479	1.74113	DDB_G0272462
GO:0019359	nicotinamide nucleotide biosynthetic process	9	1	0.57	0.44778	7506	479	1.74113	DDB_G0272462
GO:0032101	regulation of response to external stimulus	84	6	5.36	0.44937	7506	479	1.1193	DDB_G0267962;DDB_G0276025;DDB_G0276399;DDB_G0280043;DDB_G0290157;DDB_G0292736
GO:0009628	response to abiotic stimulus	161	11	10.27	0.45263	7506	479	1.07063	DDB_G0269252;DDB_G0271916;DDB_G0272486;DDB_G0274525;DDB_G0284507;DDB_G0289283;DDB_G0289813;DDB_G0291125;DDB_G0291237;DDB_G0291303;DDB_G0293416
GO:0019538	protein metabolic process	1451	94	92.6	0.45281	7506	479	1.01516	DDB_G0267436;DDB_G0267708;DDB_G0267962;DDB_G0268078;DDB_G0268190;DDB_G0268854;DDB_G0269454;DDB_G0269632;DDB_G0270130;DDB_G0270176;DDB_G0270218;DDB_G0270272;DDB_G0270722;DDB_G0272142;DDB_G0272298;DDB_G0272680;DDB_G0272730;DDB_G0272867;DDB_G0273191;DDB_G0273743;DDB_G0274663;DDB_G0274827;DDB_G0274875;DDB_G0275113;DDB_G0275159;DDB_G0275395;DDB_G0275627;DDB_G0276025;DDB_G0276579;DDB_G0276871;DDB_G0277…
GO:0016482	cytoplasmic transport	223	15	14.23	0.45507	7506	479	1.05405	DDB_G0267422;DDB_G0267708;DDB_G0269174;DDB_G0271044;DDB_G0274943;DDB_G0276153;DDB_G0277381;DDB_G0278271;DDB_G0278709;DDB_G0279279;DDB_G0281985;DDB_G0282693;DDB_G0290213;DDB_G0291306;DDB_G0292682
GO:0010647	positive regulation of cell communication	39	3	2.49	0.45773	7506	479	1.2054	DDB_G0274607;DDB_G0285425;DDB_G0291237
GO:0006289	nucleotide-excision repair	24	2	1.53	0.45874	7506	479	1.30585	DDB_G0272362;DDB_G0281441
GO:0006397	mRNA processing	147	10	9.38	0.46469	7506	479	1.066	DDB_G0269632;DDB_G0272374;DDB_G0277857;DDB_G0278335;DDB_G0278479;DDB_G0283543;DDB_G0286271;DDB_G0289595;DDB_G0290745;DDB_G0292846
GO:1903664	regulation of asexual reproduction	70	5	4.47	0.46493	7506	479	1.1193	DDB_G0267962;DDB_G0276025;DDB_G0276399;DDB_G0280043;DDB_G0283767
GO:0071900	regulation of protein serine/threonine kinase activity	40	3	2.55	0.47457	7506	479	1.17526	DDB_G0277831;DDB_G0285425;DDB_G0286347
GO:0032502	developmental process	740	48	47.22	0.47517	7506	479	1.01644	DDB_G0267422;DDB_G0267436;DDB_G0267962;DDB_G0269364;DDB_G0271916;DDB_G0272150;DDB_G0274307;DDB_G0275305;DDB_G0276025;DDB_G0276267;DDB_G0276399;DDB_G0276761;DDB_G0277165;DDB_G0277325;DDB_G0277829;DDB_G0277831;DDB_G0277903;DDB_G0278333;DDB_G0279541;DDB_G0279757;DDB_G0280043;DDB_G0280053;DDB_G0280547;DDB_G0280689;DDB_G0280975;DDB_G0281969;DDB_G0283349;DDB_G0283453;DDB_G0283993;DDB_G0284489;DDB_G0284…
GO:0044801	single-organism membrane fusion	71	5	4.53	0.47749	7506	479	1.10353	DDB_G0270556;DDB_G0271916;DDB_G0278181;DDB_G0289675;DDB_G0293712
GO:0051453	regulation of intracellular pH	25	2	1.6	0.48023	7506	479	1.25361	DDB_G0271916;DDB_G0274141
GO:0030641	regulation of cellular pH	25	2	1.6	0.48023	7506	479	1.25361	DDB_G0271916;DDB_G0274141
GO:0055114	oxidation-reduction process	476	31	30.38	0.4806	7506	479	1.02053	DDB_G0267624;DDB_G0267674;DDB_G0269588;DDB_G0270218;DDB_G0270284;DDB_G0271472;DDB_G0271476;DDB_G0271520;DDB_G0271780;DDB_G0276579;DDB_G0276615;DDB_G0278803;DDB_G0280143;DDB_G0281443;DDB_G0283877;DDB_G0283929;DDB_G0283931;DDB_G0283933;DDB_G0284001;DDB_G0284409;DDB_G0285501;DDB_G0286363;DDB_G0286419;DDB_G0287229;DDB_G0287323;DDB_G0287849;DDB_G0289203;DDB_G0289779;DDB_G0290535;DDB_G0290537;DDB_G0290…
GO:0007098	centrosome cycle	10	1	0.64	0.48306	7506	479	1.56701	DDB_G0278271
GO:0051123	RNA polymerase II transcriptional preinitiation complex assembly	10	1	0.64	0.48306	7506	479	1.56701	DDB_G0278843
GO:0006730	one-carbon metabolic process	10	1	0.64	0.48306	7506	479	1.56701	DDB_G0291179
GO:0006896	Golgi to vacuole transport	10	1	0.64	0.48306	7506	479	1.56701	DDB_G0290213
GO:0034427	nuclear-transcribed mRNA catabolic process, exonucleolytic, 3'-5'	10	1	0.64	0.48306	7506	479	1.56701	DDB_G0291328
GO:0015914	phospholipid transport	10	1	0.64	0.48306	7506	479	1.56701	DDB_G0281401
GO:1902850	microtubule cytoskeleton organization involved in mitosis	10	1	0.64	0.48306	7506	479	1.56701	DDB_G0291237
GO:0031125	rRNA 3'-end processing	10	1	0.64	0.48306	7506	479	1.56701	DDB_G0291328
GO:0071028	nuclear mRNA surveillance	10	1	0.64	0.48306	7506	479	1.56701	DDB_G0291328
GO:0043949	regulation of cAMP-mediated signaling	10	1	0.64	0.48306	7506	479	1.56701	DDB_G0269364
GO:0032465	regulation of cytokinesis	10	1	0.64	0.48306	7506	479	1.56701	DDB_G0280975
GO:0051764	actin crosslink formation	10	1	0.64	0.48306	7506	479	1.56701	DDB_G0292068
GO:0045053	protein retention in Golgi apparatus	10	1	0.64	0.48306	7506	479	1.56701	DDB_G0267422
GO:0008277	regulation of G-protein coupled receptor protein signaling pathway	10	1	0.64	0.48306	7506	479	1.56701	DDB_G0292850
GO:0002376	immune system process	10	1	0.64	0.48306	7506	479	1.56701	DDB_G0272484
GO:0046580	negative regulation of Ras protein signal transduction	10	1	0.64	0.48306	7506	479	1.56701	DDB_G0282055
GO:0051058	negative regulation of small GTPase mediated signal transduction	10	1	0.64	0.48306	7506	479	1.56701	DDB_G0282055
GO:0050918	positive chemotaxis	10	1	0.64	0.48306	7506	479	1.56701	DDB_G0276025
GO:1901072	glucosamine-containing compound catabolic process	10	1	0.64	0.48306	7506	479	1.56701	DDB_G0287465
GO:0071027	nuclear RNA surveillance	10	1	0.64	0.48306	7506	479	1.56701	DDB_G0291328
GO:0018904	ether metabolic process	10	1	0.64	0.48306	7506	479	1.56701	DDB_G0287849
GO:0046348	amino sugar catabolic process	10	1	0.64	0.48306	7506	479	1.56701	DDB_G0287465
GO:0043406	positive regulation of MAP kinase activity	10	1	0.64	0.48306	7506	479	1.56701	DDB_G0285425
GO:0046839	phospholipid dephosphorylation	10	1	0.64	0.48306	7506	479	1.56701	DDB_G0292392
GO:0030163	protein catabolic process	227	15	14.49	0.48333	7506	479	1.03547	DDB_G0267708;DDB_G0270130;DDB_G0270272;DDB_G0270722;DDB_G0272298;DDB_G0274827;DDB_G0278271;DDB_G0281679;DDB_G0282007;DDB_G0283425;DDB_G0286289;DDB_G0288833;DDB_G0291011;DDB_G0292120;DDB_G0292642
GO:0016043	cellular component organization	1164	75	74.28	0.4834	7506	479	1.00967	DDB_G0267416;DDB_G0267422;DDB_G0267674;DDB_G0267732;DDB_G0267962;DDB_G0268854;DDB_G0269114;DDB_G0269304;DDB_G0269800;DDB_G0270220;DDB_G0270556;DDB_G0271058;DDB_G0271358;DDB_G0271916;DDB_G0272142;DDB_G0272374;DDB_G0272867;DDB_G0275159;DDB_G0275305;DDB_G0275625;DDB_G0276153;DDB_G0276267;DDB_G0276383;DDB_G0276761;DDB_G0277183;DDB_G0277325;DDB_G0277903;DDB_G0277919;DDB_G0278181;DDB_G0278271;DDB_G0278…
GO:0006486	protein glycosylation	72	5	4.59	0.48995	7506	479	1.0882	DDB_G0268190;DDB_G0268854;DDB_G0272730;DDB_G0291436;DDB_G0293768
GO:0048284	organelle fusion	72	5	4.59	0.48995	7506	479	1.0882	DDB_G0270556;DDB_G0271916;DDB_G0278181;DDB_G0289675;DDB_G0293712
GO:0009101	glycoprotein biosynthetic process	72	5	4.59	0.48995	7506	479	1.0882	DDB_G0268190;DDB_G0268854;DDB_G0272730;DDB_G0291436;DDB_G0293768
GO:0043413	macromolecule glycosylation	72	5	4.59	0.48995	7506	479	1.0882	DDB_G0268190;DDB_G0268854;DDB_G0272730;DDB_G0291436;DDB_G0293768
GO:1901135	carbohydrate derivative metabolic process	322	21	20.55	0.49208	7506	479	1.02197	DDB_G0268190;DDB_G0268854;DDB_G0272484;DDB_G0272730;DDB_G0274181;DDB_G0274607;DDB_G0275121;DDB_G0276027;DDB_G0276267;DDB_G0276615;DDB_G0277829;DDB_G0279279;DDB_G0286603;DDB_G0287127;DDB_G0287465;DDB_G0288933;DDB_G0291179;DDB_G0291237;DDB_G0291436;DDB_G0292850;DDB_G0293768
GO:0075260	regulation of spore-bearing organ development	57	4	3.64	0.49764	7506	479	1.09966	DDB_G0267962;DDB_G0276025;DDB_G0276399;DDB_G0280043
GO:0031155	regulation of fruiting body development	57	4	3.64	0.49764	7506	479	1.09966	DDB_G0267962;DDB_G0276025;DDB_G0276399;DDB_G0280043
GO:0031156	regulation of sorocarp development	57	4	3.64	0.49764	7506	479	1.09966	DDB_G0267962;DDB_G0276025;DDB_G0276399;DDB_G0280043
GO:0071822	protein complex subunit organization	339	22	21.63	0.50004	7506	479	1.01694	DDB_G0267732;DDB_G0267962;DDB_G0268854;DDB_G0269800;DDB_G0271358;DDB_G0272142;DDB_G0275305;DDB_G0276267;DDB_G0276383;DDB_G0277183;DDB_G0277919;DDB_G0278271;DDB_G0279657;DDB_G0280975;DDB_G0283767;DDB_G0284471;DDB_G0288613;DDB_G0288835;DDB_G0289203;DDB_G0291237;DDB_G0291330;DDB_G0292068
GO:0031038	myosin II filament organization	26	2	1.66	0.50118	7506	479	1.2054	DDB_G0276383;DDB_G0291237
GO:0016579	protein deubiquitination	26	2	1.66	0.50118	7506	479	1.2054	DDB_G0274827;DDB_G0282007
GO:0006479	protein methylation	26	2	1.66	0.50118	7506	479	1.2054	DDB_G0279755;DDB_G0281543
GO:0008213	protein alkylation	26	2	1.66	0.50118	7506	479	1.2054	DDB_G0279755;DDB_G0281543
GO:1901575	organic substance catabolic process	543	35	34.65	0.50196	7506	479	1.01005	DDB_G0267708;DDB_G0268740;DDB_G0269588;DDB_G0269630;DDB_G0270130;DDB_G0270272;DDB_G0270722;DDB_G0272298;DDB_G0272462;DDB_G0272470;DDB_G0272484;DDB_G0274181;DDB_G0274827;DDB_G0275121;DDB_G0276027;DDB_G0278271;DDB_G0278649;DDB_G0281679;DDB_G0282007;DDB_G0282265;DDB_G0283425;DDB_G0283473;DDB_G0286289;DDB_G0286525;DDB_G0287465;DDB_G0288469;DDB_G0288833;DDB_G0288933;DDB_G0290577;DDB_G0291011;DDB_G0291…
GO:0009100	glycoprotein metabolic process	73	5	4.66	0.5023	7506	479	1.0733	DDB_G0268190;DDB_G0268854;DDB_G0272730;DDB_G0291436;DDB_G0293768
GO:0001510	RNA methylation	42	3	2.68	0.50749	7506	479	1.1193	DDB_G0269348;DDB_G0278479;DDB_G0279755
GO:0042273	ribosomal large subunit biogenesis	58	4	3.7	0.51148	7506	479	1.0807	DDB_G0271724;DDB_G0276871;DDB_G0282573;DDB_G0295761
GO:0045859	regulation of protein kinase activity	58	4	3.7	0.51148	7506	479	1.0807	DDB_G0277831;DDB_G0284489;DDB_G0285425;DDB_G0286347
GO:2000026	regulation of multicellular organismal development	58	4	3.7	0.51148	7506	479	1.0807	DDB_G0267962;DDB_G0276025;DDB_G0276399;DDB_G0280043
GO:0051239	regulation of multicellular organismal process	58	4	3.7	0.51148	7506	479	1.0807	DDB_G0267962;DDB_G0276025;DDB_G0276399;DDB_G0280043
GO:2000241	regulation of reproductive process	58	4	3.7	0.51148	7506	479	1.0807	DDB_G0267962;DDB_G0276025;DDB_G0276399;DDB_G0280043
GO:0009056	catabolic process	593	38	37.84	0.51536	7506	479	1.00416	DDB_G0267422;DDB_G0267674;DDB_G0267708;DDB_G0268740;DDB_G0269588;DDB_G0269630;DDB_G0270130;DDB_G0270272;DDB_G0270722;DDB_G0272298;DDB_G0272462;DDB_G0272470;DDB_G0272484;DDB_G0274181;DDB_G0274827;DDB_G0275121;DDB_G0276027;DDB_G0278271;DDB_G0278649;DDB_G0281679;DDB_G0282007;DDB_G0282265;DDB_G0283425;DDB_G0283473;DDB_G0286289;DDB_G0286525;DDB_G0287465;DDB_G0288469;DDB_G0288833;DDB_G0288933;DDB_G0290…
GO:0009070	serine family amino acid biosynthetic process	11	1	0.7	0.5161	7506	479	1.42456	DDB_G0282867
GO:0007062	sister chromatid cohesion	11	1	0.7	0.5161	7506	479	1.42456	DDB_G0290919
GO:0007190	activation of adenylate cyclase activity	11	1	0.7	0.5161	7506	479	1.42456	DDB_G0277829
GO:0006309	apoptotic DNA fragmentation	11	1	0.7	0.5161	7506	479	1.42456	DDB_G0290577
GO:0006448	regulation of translational elongation	11	1	0.7	0.5161	7506	479	1.42456	DDB_G0267436
GO:0031272	regulation of pseudopodium assembly	11	1	0.7	0.5161	7506	479	1.42456	DDB_G0267962
GO:0000723	telomere maintenance	11	1	0.7	0.5161	7506	479	1.42456	DDB_G0293070
GO:0097164	ammonium ion metabolic process	11	1	0.7	0.5161	7506	479	1.42456	DDB_G0282265
GO:0009408	response to heat	11	1	0.7	0.5161	7506	479	1.42456	DDB_G0271916
GO:0046174	polyol catabolic process	11	1	0.7	0.5161	7506	479	1.42456	DDB_G0292392
GO:0030262	apoptotic nuclear changes	11	1	0.7	0.5161	7506	479	1.42456	DDB_G0290577
GO:0032200	telomere organization	11	1	0.7	0.5161	7506	479	1.42456	DDB_G0293070
GO:0033673	negative regulation of kinase activity	11	1	0.7	0.5161	7506	479	1.42456	DDB_G0277831
GO:0034472	snRNA 3'-end processing	11	1	0.7	0.5161	7506	479	1.42456	DDB_G0291328
GO:1901071	glucosamine-containing compound metabolic process	11	1	0.7	0.5161	7506	479	1.42456	DDB_G0287465
GO:0000291	nuclear-transcribed mRNA catabolic process, exonucleolytic	11	1	0.7	0.5161	7506	479	1.42456	DDB_G0291328
GO:0006921	cellular component disassembly involved in execution phase of apoptosis	11	1	0.7	0.5161	7506	479	1.42456	DDB_G0290577
GO:0071025	RNA surveillance	11	1	0.7	0.5161	7506	479	1.42456	DDB_G0291328
GO:0006469	negative regulation of protein kinase activity	11	1	0.7	0.5161	7506	479	1.42456	DDB_G0277831
GO:0006900	membrane budding	11	1	0.7	0.5161	7506	479	1.42456	DDB_G0281401
GO:0036260	RNA capping	11	1	0.7	0.5161	7506	479	1.42456	DDB_G0278479
GO:0060249	anatomical structure homeostasis	11	1	0.7	0.5161	7506	479	1.42456	DDB_G0293070
GO:0043484	regulation of RNA splicing	11	1	0.7	0.5161	7506	479	1.42456	DDB_G0286271
GO:0043410	positive regulation of MAPK cascade	11	1	0.7	0.5161	7506	479	1.42456	DDB_G0285425
GO:0035304	regulation of protein dephosphorylation	11	1	0.7	0.5161	7506	479	1.42456	DDB_G0277831
GO:0097194	execution phase of apoptosis	11	1	0.7	0.5161	7506	479	1.42456	DDB_G0290577
GO:0009452	7-methylguanosine RNA capping	11	1	0.7	0.5161	7506	479	1.42456	DDB_G0278479
GO:0000737	DNA catabolic process, endonucleolytic	11	1	0.7	0.5161	7506	479	1.42456	DDB_G0290577
GO:0032446	protein modification by small protein conjugation	153	10	9.76	0.51637	7506	479	1.02419	DDB_G0270130;DDB_G0270272;DDB_G0274875;DDB_G0283425;DDB_G0284369;DDB_G0286289;DDB_G0288697;DDB_G0291011;DDB_G0292120;DDB_G0292642
GO:0009607	response to biotic stimulus	90	6	5.74	0.51708	7506	479	1.04468	DDB_G0272484;DDB_G0274181;DDB_G0275121;DDB_G0279191;DDB_G0287127;DDB_G0291434
GO:0043207	response to external biotic stimulus	90	6	5.74	0.51708	7506	479	1.04468	DDB_G0272484;DDB_G0274181;DDB_G0275121;DDB_G0279191;DDB_G0287127;DDB_G0291434
GO:0051707	response to other organism	90	6	5.74	0.51708	7506	479	1.04468	DDB_G0272484;DDB_G0274181;DDB_G0275121;DDB_G0279191;DDB_G0287127;DDB_G0291434
GO:0042742	defense response to bacterium	27	2	1.72	0.52159	7506	479	1.16075	DDB_G0274181;DDB_G0275121
GO:0030004	cellular monovalent inorganic cation homeostasis	27	2	1.72	0.52159	7506	479	1.16075	DDB_G0271916;DDB_G0274141
GO:0044770	cell cycle phase transition	27	2	1.72	0.52159	7506	479	1.16075	DDB_G0278271;DDB_G0292504
GO:0044772	mitotic cell cycle phase transition	27	2	1.72	0.52159	7506	479	1.16075	DDB_G0278271;DDB_G0292504
GO:0016485	protein processing	43	3	2.74	0.52355	7506	479	1.09327	DDB_G0278333;DDB_G0288963;DDB_G0295849
GO:0043170	macromolecule metabolic process	2541	162	162.16	0.52421	7506	479	0.999041	DDB_G0267182;DDB_G0267244;DDB_G0267322;DDB_G0267416;DDB_G0267436;DDB_G0267674;DDB_G0267708;DDB_G0267962;DDB_G0268078;DDB_G0268190;DDB_G0268854;DDB_G0269348;DDB_G0269364;DDB_G0269454;DDB_G0269630;DDB_G0269632;DDB_G0269884;DDB_G0270130;DDB_G0270176;DDB_G0270218;DDB_G0270272;DDB_G0270722;DDB_G0271050;DDB_G0271608;DDB_G0271724;DDB_G0272142;DDB_G0272298;DDB_G0272362;DDB_G0272374;DDB_G0272442;DDB_G0272…
GO:0007610	behavior	59	4	3.77	0.52515	7506	479	1.06238	DDB_G0276025;DDB_G0280689;DDB_G0290157;DDB_G0292736
GO:0070085	glycosylation	75	5	4.79	0.52664	7506	479	1.04468	DDB_G0268190;DDB_G0268854;DDB_G0272730;DDB_G0291436;DDB_G0293768
GO:0045935	positive regulation of nucleobase-containing compound metabolic process	75	5	4.79	0.52664	7506	479	1.04468	DDB_G0269884;DDB_G0274607;DDB_G0276267;DDB_G0277829;DDB_G0291237
GO:0006163	purine nucleotide metabolic process	123	8	7.85	0.53076	7506	479	1.0192	DDB_G0272484;DDB_G0274607;DDB_G0276027;DDB_G0276267;DDB_G0276615;DDB_G0277829;DDB_G0287127;DDB_G0291237
GO:0051603	proteolysis involved in cellular protein catabolic process	218	14	13.91	0.53077	7506	479	1.00634	DDB_G0267708;DDB_G0270130;DDB_G0270272;DDB_G0272298;DDB_G0274827;DDB_G0278271;DDB_G0281679;DDB_G0282007;DDB_G0283425;DDB_G0286289;DDB_G0288833;DDB_G0291011;DDB_G0292120;DDB_G0292642
GO:0044257	cellular protein catabolic process	218	14	13.91	0.53077	7506	479	1.00634	DDB_G0267708;DDB_G0270130;DDB_G0270272;DDB_G0272298;DDB_G0274827;DDB_G0278271;DDB_G0281679;DDB_G0282007;DDB_G0283425;DDB_G0286289;DDB_G0288833;DDB_G0291011;DDB_G0292120;DDB_G0292642
GO:0044802	single-organism membrane organization	139	9	8.87	0.53204	7506	479	1.01461	DDB_G0270220;DDB_G0270556;DDB_G0271916;DDB_G0276153;DDB_G0278181;DDB_G0281401;DDB_G0289675;DDB_G0291922;DDB_G0293712
GO:0070647	protein modification by small protein conjugation or removal	187	12	11.93	0.53564	7506	479	1.00557	DDB_G0270130;DDB_G0270272;DDB_G0274827;DDB_G0274875;DDB_G0282007;DDB_G0283425;DDB_G0284369;DDB_G0286289;DDB_G0288697;DDB_G0291011;DDB_G0292120;DDB_G0292642
GO:0033036	macromolecule localization	456	29	29.1	0.53724	7506	479	0.996566	DDB_G0267422;DDB_G0267708;DDB_G0268702;DDB_G0269262;DDB_G0270220;DDB_G0270556;DDB_G0271044;DDB_G0274943;DDB_G0276153;DDB_G0276399;DDB_G0277381;DDB_G0278181;DDB_G0278271;DDB_G0280043;DDB_G0280143;DDB_G0280621;DDB_G0280633;DDB_G0280975;DDB_G0281401;DDB_G0281985;DDB_G0282693;DDB_G0284833;DDB_G0288719;DDB_G0289173;DDB_G0289675;DDB_G0290213;DDB_G0291306;DDB_G0292682;DDB_G0292736
GO:0061025	membrane fusion	76	5	4.85	0.53862	7506	479	1.03093	DDB_G0270556;DDB_G0271916;DDB_G0278181;DDB_G0289675;DDB_G0293712
GO:0032107	regulation of response to nutrient levels	60	4	3.83	0.53863	7506	479	1.04468	DDB_G0267962;DDB_G0276025;DDB_G0276399;DDB_G0280043
GO:0032104	regulation of response to extracellular stimulus	60	4	3.83	0.53863	7506	479	1.04468	DDB_G0267962;DDB_G0276025;DDB_G0276399;DDB_G0280043
GO:0031399	regulation of protein modification process	92	6	5.87	0.53896	7506	479	1.02197	DDB_G0277831;DDB_G0284369;DDB_G0284489;DDB_G0285425;DDB_G0286347;DDB_G0292850
GO:0000398	mRNA splicing, via spliceosome	92	6	5.87	0.53896	7506	479	1.02197	DDB_G0272374;DDB_G0278335;DDB_G0283543;DDB_G0286271;DDB_G0289595;DDB_G0292846
GO:0000377	RNA splicing, via transesterification reactions with bulged adenosine as nucleophile	92	6	5.87	0.53896	7506	479	1.02197	DDB_G0272374;DDB_G0278335;DDB_G0283543;DDB_G0286271;DDB_G0289595;DDB_G0292846
GO:0012501	programmed cell death	44	3	2.81	0.53931	7506	479	1.06842	DDB_G0286271;DDB_G0287505;DDB_G0290577
GO:0006914	autophagy	44	3	2.81	0.53931	7506	479	1.06842	DDB_G0267422;DDB_G0267674;DDB_G0292682
GO:0000041	transition metal ion transport	28	2	1.79	0.54142	7506	479	1.1193	DDB_G0268426;DDB_G0268858
GO:0006885	regulation of pH	28	2	1.79	0.54142	7506	479	1.1193	DDB_G0271916;DDB_G0274141
GO:0000278	mitotic cell cycle	204	13	13.02	0.54412	7506	479	0.998588	DDB_G0269114;DDB_G0274525;DDB_G0277413;DDB_G0278271;DDB_G0280975;DDB_G0283767;DDB_G0284471;DDB_G0287853;DDB_G0289173;DDB_G0290723;DDB_G0291039;DDB_G0291237;DDB_G0292504
GO:0006284	base-excision repair	12	1	0.77	0.54702	7506	479	1.30585	DDB_G0271050
GO:0050766	positive regulation of phagocytosis	12	1	0.77	0.54702	7506	479	1.30585	DDB_G0291237
GO:0003333	amino acid transmembrane transport	12	1	0.77	0.54702	7506	479	1.30585	DDB_G0291632
GO:0070588	calcium ion transmembrane transport	12	1	0.77	0.54702	7506	479	1.30585	DDB_G0284605
GO:0016571	histone methylation	12	1	0.77	0.54702	7506	479	1.30585	DDB_G0279755
GO:0009074	aromatic amino acid family catabolic process	12	1	0.77	0.54702	7506	479	1.30585	DDB_G0286525
GO:0042326	negative regulation of phosphorylation	12	1	0.77	0.54702	7506	479	1.30585	DDB_G0277831
GO:0009262	deoxyribonucleotide metabolic process	12	1	0.77	0.54702	7506	479	1.30585	DDB_G0272484
GO:0006829	zinc II ion transport	12	1	0.77	0.54702	7506	479	1.30585	DDB_G0268426
GO:0045807	positive regulation of endocytosis	12	1	0.77	0.54702	7506	479	1.30585	DDB_G0291237
GO:0034067	protein localization to Golgi apparatus	12	1	0.77	0.54702	7506	479	1.30585	DDB_G0267422
GO:0034032	purine nucleoside bisphosphate metabolic process	12	1	0.77	0.54702	7506	479	1.30585	DDB_G0276615
GO:0001933	negative regulation of protein phosphorylation	12	1	0.77	0.54702	7506	479	1.30585	DDB_G0277831
GO:0070897	DNA-templated transcriptional preinitiation complex assembly	12	1	0.77	0.54702	7506	479	1.30585	DDB_G0278843
GO:0034637	cellular carbohydrate biosynthetic process	12	1	0.77	0.54702	7506	479	1.30585	DDB_G0267674
GO:0035303	regulation of dephosphorylation	12	1	0.77	0.54702	7506	479	1.30585	DDB_G0277831
GO:0050684	regulation of mRNA processing	12	1	0.77	0.54702	7506	479	1.30585	DDB_G0286271
GO:1903311	regulation of mRNA metabolic process	12	1	0.77	0.54702	7506	479	1.30585	DDB_G0286271
GO:0033865	nucleoside bisphosphate metabolic process	12	1	0.77	0.54702	7506	479	1.30585	DDB_G0276615
GO:0033875	ribonucleoside bisphosphate metabolic process	12	1	0.77	0.54702	7506	479	1.30585	DDB_G0276615
GO:0051340	regulation of ligase activity	12	1	0.77	0.54702	7506	479	1.30585	DDB_G0284369
GO:0009653	anatomical structure morphogenesis	268	17	17.1	0.54748	7506	479	0.994002	DDB_G0267436;DDB_G0272150;DDB_G0275305;DDB_G0276025;DDB_G0276761;DDB_G0277325;DDB_G0277903;DDB_G0279541;DDB_G0283993;DDB_G0285425;DDB_G0285427;DDB_G0289655;DDB_G0290157;DDB_G0290627;DDB_G0291303;DDB_G0292098;DDB_G0293524
GO:0050793	regulation of developmental process	93	6	5.93	0.54973	7506	479	1.01098	DDB_G0267962;DDB_G0271916;DDB_G0276025;DDB_G0276399;DDB_G0280043;DDB_G0285427
GO:0031328	positive regulation of cellular biosynthetic process	77	5	4.91	0.55045	7506	479	1.01754	DDB_G0269884;DDB_G0274607;DDB_G0276267;DDB_G0277829;DDB_G0291237
GO:0009891	positive regulation of biosynthetic process	77	5	4.91	0.55045	7506	479	1.01754	DDB_G0269884;DDB_G0274607;DDB_G0276267;DDB_G0277829;DDB_G0291237
GO:0006796	phosphate-containing compound metabolic process	759	48	48.44	0.55121	7506	479	0.990997	DDB_G0267962;DDB_G0268078;DDB_G0269632;DDB_G0270176;DDB_G0270218;DDB_G0272462;DDB_G0272484;DDB_G0272680;DDB_G0274607;DDB_G0275113;DDB_G0275627;DDB_G0276025;DDB_G0276027;DDB_G0276267;DDB_G0276615;DDB_G0277165;DDB_G0277413;DDB_G0277829;DDB_G0277831;DDB_G0279279;DDB_G0279417;DDB_G0279703;DDB_G0280431;DDB_G0281569;DDB_G0281831;DDB_G0281963;DDB_G0282265;DDB_G0282695;DDB_G0282891;DDB_G0283453;DDB_G0284…
GO:0007033	vacuole organization	61	4	3.89	0.55192	7506	479	1.02755	DDB_G0267422;DDB_G0267674;DDB_G0280043;DDB_G0292682
GO:0001932	regulation of protein phosphorylation	61	4	3.89	0.55192	7506	479	1.02755	DDB_G0277831;DDB_G0284489;DDB_G0285425;DDB_G0286347
GO:0071840	cellular component organization or biogenesis	1327	84	84.68	0.5537	7506	479	0.991931	DDB_G0267416;DDB_G0267422;DDB_G0267674;DDB_G0267732;DDB_G0267962;DDB_G0268854;DDB_G0269114;DDB_G0269304;DDB_G0269800;DDB_G0270220;DDB_G0270556;DDB_G0271058;DDB_G0271358;DDB_G0271724;DDB_G0271916;DDB_G0272142;DDB_G0272374;DDB_G0272867;DDB_G0274943;DDB_G0275159;DDB_G0275305;DDB_G0275625;DDB_G0276153;DDB_G0276267;DDB_G0276383;DDB_G0276761;DDB_G0276871;DDB_G0277183;DDB_G0277325;DDB_G0277903;DDB_G0277…
GO:1901617	organic hydroxy compound biosynthetic process	45	3	2.87	0.55477	7506	479	1.04468	DDB_G0276615;DDB_G0291436;DDB_G0292736
GO:0071103	DNA conformation change	45	3	2.87	0.55477	7506	479	1.04468	DDB_G0267732;DDB_G0269800;DDB_G0277183
GO:1902580	single-organism cellular localization	158	10	10.08	0.55824	7506	479	0.991781	DDB_G0267422;DDB_G0267708;DDB_G0270220;DDB_G0274943;DDB_G0276153;DDB_G0278271;DDB_G0281401;DDB_G0282693;DDB_G0291306;DDB_G0292682
GO:0072522	purine-containing compound biosynthetic process	78	5	4.98	0.56214	7506	479	1.0045	DDB_G0274607;DDB_G0276267;DDB_G0277829;DDB_G0291179;DDB_G0291237
GO:0019222	regulation of metabolic process	762	48	48.63	0.56301	7506	479	0.987096	DDB_G0267436;DDB_G0269252;DDB_G0269364;DDB_G0269884;DDB_G0270130;DDB_G0272142;DDB_G0272362;DDB_G0274243;DDB_G0274307;DDB_G0274607;DDB_G0275113;DDB_G0275159;DDB_G0275395;DDB_G0276025;DDB_G0276267;DDB_G0277681;DDB_G0277829;DDB_G0277831;DDB_G0278181;DDB_G0278379;DDB_G0278761;DDB_G0278843;DDB_G0280455;DDB_G0280481;DDB_G0280547;DDB_G0281043;DDB_G0281969;DDB_G0282055;DDB_G0283349;DDB_G0283425;DDB_G0284…
GO:0080135	regulation of cellular response to stress	62	4	3.96	0.565	7506	479	1.01098	DDB_G0267962;DDB_G0276025;DDB_G0276399;DDB_G0280043
GO:0072521	purine-containing compound metabolic process	143	9	9.13	0.567	7506	479	0.986233	DDB_G0272484;DDB_G0274607;DDB_G0276027;DDB_G0276267;DDB_G0276615;DDB_G0277829;DDB_G0287127;DDB_G0291179;DDB_G0291237
GO:0034641	cellular nitrogen compound metabolic process	1678	106	107.08	0.56769	7506	479	0.98989	DDB_G0267182;DDB_G0267244;DDB_G0267322;DDB_G0267416;DDB_G0267436;DDB_G0268374;DDB_G0269348;DDB_G0269454;DDB_G0269630;DDB_G0269632;DDB_G0269884;DDB_G0271050;DDB_G0271608;DDB_G0271724;DDB_G0272142;DDB_G0272362;DDB_G0272374;DDB_G0272442;DDB_G0272462;DDB_G0272470;DDB_G0272484;DDB_G0272867;DDB_G0273191;DDB_G0273743;DDB_G0274525;DDB_G0274607;DDB_G0274777;DDB_G0275113;DDB_G0275159;DDB_G0275395;DDB_G0275…
GO:0006139	nucleobase-containing compound metabolic process	1379	87	88	0.56836	7506	479	0.988617	DDB_G0267182;DDB_G0267244;DDB_G0267322;DDB_G0267416;DDB_G0269348;DDB_G0269454;DDB_G0269630;DDB_G0269632;DDB_G0269884;DDB_G0271050;DDB_G0271608;DDB_G0271724;DDB_G0272362;DDB_G0272374;DDB_G0272442;DDB_G0272462;DDB_G0272470;DDB_G0272484;DDB_G0272867;DDB_G0274525;DDB_G0274607;DDB_G0274777;DDB_G0275113;DDB_G0275159;DDB_G0275469;DDB_G0275625;DDB_G0276027;DDB_G0276159;DDB_G0276267;DDB_G0276615;DDB_G0276…
GO:0015711	organic anion transport	46	3	2.94	0.56991	7506	479	1.02197	DDB_G0281401;DDB_G0284225;DDB_G0291632
GO:0030041	actin filament polymerization	79	5	5.04	0.57367	7506	479	0.991781	DDB_G0267962;DDB_G0276267;DDB_G0279657;DDB_G0280975;DDB_G0291237
GO:0007067	mitotic nuclear division	79	5	5.04	0.57367	7506	479	0.991781	DDB_G0269114;DDB_G0278271;DDB_G0284471;DDB_G0291039;DDB_G0291237
GO:1902589	single-organism organelle organization	527	33	33.63	0.57404	7506	479	0.981243	DDB_G0267416;DDB_G0267962;DDB_G0269114;DDB_G0270556;DDB_G0271916;DDB_G0272142;DDB_G0272867;DDB_G0275159;DDB_G0275305;DDB_G0275625;DDB_G0276267;DDB_G0276383;DDB_G0278181;DDB_G0278271;DDB_G0279657;DDB_G0279755;DDB_G0280043;DDB_G0280975;DDB_G0281401;DDB_G0282693;DDB_G0283767;DDB_G0284471;DDB_G0284507;DDB_G0289675;DDB_G0290919;DDB_G0291039;DDB_G0291237;DDB_G0291303;DDB_G0291922;DDB_G0292068;DDB_G0292…
GO:0071897	DNA biosynthetic process	13	1	0.83	0.57598	7506	479	1.2054	DDB_G0271608
GO:0006874	cellular calcium ion homeostasis	13	1	0.83	0.57598	7506	479	1.2054	DDB_G0271916
GO:0016998	cell wall macromolecule catabolic process	13	1	0.83	0.57598	7506	479	1.2054	DDB_G0274181
GO:0043520	regulation of myosin II filament assembly	13	1	0.83	0.57598	7506	479	1.2054	DDB_G0291237
GO:0051438	regulation of ubiquitin-protein transferase activity	13	1	0.83	0.57598	7506	479	1.2054	DDB_G0284369
GO:0008643	carbohydrate transport	13	1	0.83	0.57598	7506	479	1.2054	DDB_G0287319
GO:0072525	pyridine-containing compound biosynthetic process	13	1	0.83	0.57598	7506	479	1.2054	DDB_G0272462
GO:1903825	organic acid transmembrane transport	13	1	0.83	0.57598	7506	479	1.2054	DDB_G0291632
GO:0032006	regulation of TOR signaling	13	1	0.83	0.57598	7506	479	1.2054	DDB_G0291237
GO:0034613	cellular protein localization	273	17	17.42	0.57915	7506	479	0.975797	DDB_G0267422;DDB_G0267708;DDB_G0270220;DDB_G0270556;DDB_G0271044;DDB_G0274943;DDB_G0276153;DDB_G0277381;DDB_G0278181;DDB_G0278271;DDB_G0280143;DDB_G0280975;DDB_G0281985;DDB_G0282693;DDB_G0289675;DDB_G0291306;DDB_G0292682
GO:0050764	regulation of phagocytosis	30	2	1.91	0.57936	7506	479	1.04468	DDB_G0291237;DDB_G0292736
GO:0015849	organic acid transport	30	2	1.91	0.57936	7506	479	1.04468	DDB_G0284225;DDB_G0291632
GO:0031033	myosin filament organization	30	2	1.91	0.57936	7506	479	1.04468	DDB_G0276383;DDB_G0291237
GO:0006915	apoptotic process	30	2	1.91	0.57936	7506	479	1.04468	DDB_G0286271;DDB_G0290577
GO:0055067	monovalent inorganic cation homeostasis	30	2	1.91	0.57936	7506	479	1.04468	DDB_G0271916;DDB_G0274141
GO:0046942	carboxylic acid transport	30	2	1.91	0.57936	7506	479	1.04468	DDB_G0284225;DDB_G0291632
GO:0022618	ribonucleoprotein complex assembly	96	6	6.13	0.58136	7506	479	0.979384	DDB_G0269304;DDB_G0272374;DDB_G0278335;DDB_G0279689;DDB_G0289595;DDB_G0295761
GO:1901566	organonitrogen compound biosynthetic process	497	31	31.72	0.5824	7506	479	0.977414	DDB_G0267436;DDB_G0269454;DDB_G0272142;DDB_G0272462;DDB_G0272867;DDB_G0273191;DDB_G0273743;DDB_G0274607;DDB_G0275395;DDB_G0276267;DDB_G0276871;DDB_G0277733;DDB_G0277829;DDB_G0277919;DDB_G0279689;DDB_G0280703;DDB_G0282035;DDB_G0282265;DDB_G0282867;DDB_G0283661;DDB_G0285451;DDB_G0287159;DDB_G0287685;DDB_G0288613;DDB_G0288835;DDB_G0288933;DDB_G0289481;DDB_G0291179;DDB_G0291237;DDB_G0292850;DDB_G0293…
GO:0090304	nucleic acid metabolic process	1147	72	73.2	0.58315	7506	479	0.983653	DDB_G0267182;DDB_G0267244;DDB_G0267322;DDB_G0267416;DDB_G0269348;DDB_G0269454;DDB_G0269630;DDB_G0269632;DDB_G0269884;DDB_G0271050;DDB_G0271608;DDB_G0271724;DDB_G0272362;DDB_G0272374;DDB_G0272442;DDB_G0272470;DDB_G0272867;DDB_G0274525;DDB_G0274777;DDB_G0275113;DDB_G0275159;DDB_G0275469;DDB_G0275625;DDB_G0276159;DDB_G0276871;DDB_G0277681;DDB_G0277733;DDB_G0277857;DDB_G0278335;DDB_G0278379;DDB_G0278…
GO:0016265	death	47	3	3	0.58474	7506	479	1.00022	DDB_G0286271;DDB_G0287505;DDB_G0290577
GO:0051604	protein maturation	47	3	3	0.58474	7506	479	1.00022	DDB_G0278333;DDB_G0288963;DDB_G0295849
GO:0008219	cell death	47	3	3	0.58474	7506	479	1.00022	DDB_G0286271;DDB_G0287505;DDB_G0290577
GO:0007015	actin filament organization	129	8	8.23	0.58589	7506	479	0.971792	DDB_G0267962;DDB_G0275305;DDB_G0276267;DDB_G0279657;DDB_G0280975;DDB_G0283767;DDB_G0291237;DDB_G0292068
GO:0006793	phosphorus metabolic process	770	48	49.14	0.59404	7506	479	0.97684	DDB_G0267962;DDB_G0268078;DDB_G0269632;DDB_G0270176;DDB_G0270218;DDB_G0272462;DDB_G0272484;DDB_G0272680;DDB_G0274607;DDB_G0275113;DDB_G0275627;DDB_G0276025;DDB_G0276027;DDB_G0276267;DDB_G0276615;DDB_G0277165;DDB_G0277413;DDB_G0277829;DDB_G0277831;DDB_G0279279;DDB_G0279417;DDB_G0279703;DDB_G0280431;DDB_G0281569;DDB_G0281831;DDB_G0281963;DDB_G0282265;DDB_G0282695;DDB_G0282891;DDB_G0283453;DDB_G0284…
GO:1901137	carbohydrate derivative biosynthetic process	211	13	13.47	0.5943	7506	479	0.965459	DDB_G0268190;DDB_G0268854;DDB_G0272730;DDB_G0274607;DDB_G0276267;DDB_G0277829;DDB_G0279279;DDB_G0286603;DDB_G0291179;DDB_G0291237;DDB_G0291436;DDB_G0292850;DDB_G0293768
GO:0051173	positive regulation of nitrogen compound metabolic process	81	5	5.17	0.59625	7506	479	0.967293	DDB_G0269884;DDB_G0274607;DDB_G0276267;DDB_G0277829;DDB_G0291237
GO:0031338	regulation of vesicle fusion	31	2	1.98	0.59745	7506	479	1.01098	DDB_G0278181;DDB_G0289675
GO:0044272	sulfur compound biosynthetic process	31	2	1.98	0.59745	7506	479	1.01098	DDB_G0282867;DDB_G0291179
GO:0006402	mRNA catabolic process	48	3	3.06	0.59923	7506	479	0.979384	DDB_G0272470;DDB_G0288469;DDB_G0291328
GO:0044267	cellular protein metabolic process	1327	83	84.68	0.60233	7506	479	0.980122	DDB_G0267436;DDB_G0267708;DDB_G0267962;DDB_G0268078;DDB_G0268190;DDB_G0268854;DDB_G0269454;DDB_G0269632;DDB_G0270130;DDB_G0270176;DDB_G0270218;DDB_G0270272;DDB_G0272142;DDB_G0272298;DDB_G0272680;DDB_G0272730;DDB_G0272867;DDB_G0273191;DDB_G0273743;DDB_G0274827;DDB_G0274875;DDB_G0275113;DDB_G0275159;DDB_G0275395;DDB_G0275627;DDB_G0276025;DDB_G0276579;DDB_G0276871;DDB_G0277165;DDB_G0277413;DDB_G0277…
GO:0016042	lipid catabolic process	65	4	4.15	0.60295	7506	479	0.964317	DDB_G0268740;DDB_G0269588;DDB_G0282265;DDB_G0292736
GO:1990267	response to transition metal nanoparticle	65	4	4.15	0.60295	7506	479	0.964317	DDB_G0268332;DDB_G0276445;DDB_G0277183;DDB_G0291179
GO:0044804	nucleophagy	14	1	0.89	0.60308	7506	479	1.1193	DDB_G0292682
GO:0006342	chromatin silencing	14	1	0.89	0.60308	7506	479	1.1193	DDB_G0275159
GO:0009395	phospholipid catabolic process	14	1	0.89	0.60308	7506	479	1.1193	DDB_G0282265
GO:0009086	methionine biosynthetic process	14	1	0.89	0.60308	7506	479	1.1193	DDB_G0282867
GO:0016180	snRNA processing	14	1	0.89	0.60308	7506	479	1.1193	DDB_G0291328
GO:1901991	negative regulation of mitotic cell cycle phase transition	14	1	0.89	0.60308	7506	479	1.1193	DDB_G0292504
GO:1901988	negative regulation of cell cycle phase transition	14	1	0.89	0.60308	7506	479	1.1193	DDB_G0292504
GO:0044036	cell wall macromolecule metabolic process	14	1	0.89	0.60308	7506	479	1.1193	DDB_G0274181
GO:0045814	negative regulation of gene expression, epigenetic	14	1	0.89	0.60308	7506	479	1.1193	DDB_G0275159
GO:0017004	cytochrome complex assembly	14	1	0.89	0.60308	7506	479	1.1193	DDB_G0289203
GO:0000245	spliceosomal complex assembly	14	1	0.89	0.60308	7506	479	1.1193	DDB_G0278335
GO:0043519	regulation of myosin II filament organization	14	1	0.89	0.60308	7506	479	1.1193	DDB_G0291237
GO:0018022	peptidyl-lysine methylation	14	1	0.89	0.60308	7506	479	1.1193	DDB_G0281543
GO:1902582	single-organism intracellular transport	310	19	19.78	0.6084	7506	479	0.960428	DDB_G0267422;DDB_G0267708;DDB_G0268702;DDB_G0269174;DDB_G0270220;DDB_G0271044;DDB_G0274943;DDB_G0276153;DDB_G0277381;DDB_G0278271;DDB_G0278709;DDB_G0279279;DDB_G0281401;DDB_G0281985;DDB_G0282693;DDB_G0290213;DDB_G0291306;DDB_G0292682;DDB_G0295697
GO:0070727	cellular macromolecule localization	278	17	17.74	0.60994	7506	479	0.958246	DDB_G0267422;DDB_G0267708;DDB_G0270220;DDB_G0270556;DDB_G0271044;DDB_G0274943;DDB_G0276153;DDB_G0277381;DDB_G0278181;DDB_G0278271;DDB_G0280143;DDB_G0280975;DDB_G0281985;DDB_G0282693;DDB_G0289675;DDB_G0291306;DDB_G0292682
GO:0007010	cytoskeleton organization	246	15	15.7	0.61208	7506	479	0.955497	DDB_G0267962;DDB_G0271058;DDB_G0275305;DDB_G0276267;DDB_G0276383;DDB_G0278271;DDB_G0279657;DDB_G0280043;DDB_G0280975;DDB_G0283767;DDB_G0284471;DDB_G0287505;DDB_G0291237;DDB_G0291303;DDB_G0292068
GO:0055086	nucleobase-containing small molecule metabolic process	230	14	14.68	0.61344	7506	479	0.953835	DDB_G0272462;DDB_G0272484;DDB_G0274607;DDB_G0276027;DDB_G0276267;DDB_G0276615;DDB_G0277829;DDB_G0283453;DDB_G0286603;DDB_G0287127;DDB_G0288933;DDB_G0291179;DDB_G0291237;DDB_G0292850
GO:0031323	regulation of cellular metabolic process	552	34	35.23	0.61477	7506	479	0.96519	DDB_G0267436;DDB_G0269884;DDB_G0270130;DDB_G0272142;DDB_G0272362;DDB_G0274607;DDB_G0275113;DDB_G0275159;DDB_G0275395;DDB_G0276025;DDB_G0276267;DDB_G0277681;DDB_G0277829;DDB_G0277831;DDB_G0278379;DDB_G0278761;DDB_G0278843;DDB_G0280455;DDB_G0280547;DDB_G0283425;DDB_G0284369;DDB_G0284489;DDB_G0285425;DDB_G0286271;DDB_G0286289;DDB_G0286347;DDB_G0290389;DDB_G0290665;DDB_G0291011;DDB_G0291237;DDB_G0292…
GO:0031589	cell-substrate adhesion	32	2	2.04	0.61494	7506	479	0.979384	DDB_G0287505;DDB_G0291303
GO:0010501	RNA secondary structure unwinding	32	2	2.04	0.61494	7506	479	0.979384	DDB_G0277857;DDB_G0283661
GO:0010038	response to metal ion	66	4	4.21	0.61514	7506	479	0.949706	DDB_G0268332;DDB_G0276445;DDB_G0277183;DDB_G0291179
GO:0043414	macromolecule methylation	66	4	4.21	0.61514	7506	479	0.949706	DDB_G0269348;DDB_G0278479;DDB_G0279755;DDB_G0281543
GO:0080134	regulation of response to stress	66	4	4.21	0.61514	7506	479	0.949706	DDB_G0267962;DDB_G0276025;DDB_G0276399;DDB_G0280043
GO:0010629	negative regulation of gene expression	83	5	5.3	0.61815	7506	479	0.943985	DDB_G0269364;DDB_G0275159;DDB_G0277831;DDB_G0281969;DDB_G0286271
GO:0046907	intracellular transport	377	23	24.06	0.62226	7506	479	0.956004	DDB_G0267422;DDB_G0267708;DDB_G0268702;DDB_G0269174;DDB_G0270220;DDB_G0270556;DDB_G0271044;DDB_G0274943;DDB_G0276153;DDB_G0277381;DDB_G0278181;DDB_G0278271;DDB_G0278709;DDB_G0279279;DDB_G0280143;DDB_G0281401;DDB_G0281985;DDB_G0282693;DDB_G0289675;DDB_G0290213;DDB_G0291306;DDB_G0292682;DDB_G0295697
GO:0044710	single-organism metabolic process	1525	95	97.32	0.62617	7506	479	0.976173	DDB_G0267416;DDB_G0267422;DDB_G0267624;DDB_G0267674;DDB_G0268190;DDB_G0268374;DDB_G0268740;DDB_G0268854;DDB_G0269364;DDB_G0269454;DDB_G0269588;DDB_G0270218;DDB_G0270284;DDB_G0271050;DDB_G0271472;DDB_G0271476;DDB_G0271520;DDB_G0271608;DDB_G0271780;DDB_G0272142;DDB_G0272362;DDB_G0272462;DDB_G0272484;DDB_G0272730;DDB_G0272867;DDB_G0274525;DDB_G0274607;DDB_G0275159;DDB_G0275469;DDB_G0275625;DDB_G0276…
GO:0051168	nuclear export	50	3	3.19	0.62722	7506	479	0.940209	DDB_G0274943;DDB_G0278271;DDB_G0291306
GO:0006302	double-strand break repair	50	3	3.19	0.62722	7506	479	0.940209	DDB_G0284507;DDB_G0290919;DDB_G0293414
GO:0000226	microtubule cytoskeleton organization	50	3	3.19	0.62722	7506	479	0.940209	DDB_G0278271;DDB_G0284471;DDB_G0291237
GO:0048584	positive regulation of response to stimulus	50	3	3.19	0.62722	7506	479	0.940209	DDB_G0274607;DDB_G0285425;DDB_G0291237
GO:0044248	cellular catabolic process	523	32	33.38	0.62822	7506	479	0.958785	DDB_G0267422;DDB_G0267674;DDB_G0267708;DDB_G0269588;DDB_G0269630;DDB_G0270130;DDB_G0270272;DDB_G0272298;DDB_G0272462;DDB_G0272470;DDB_G0272484;DDB_G0274181;DDB_G0274827;DDB_G0276027;DDB_G0278271;DDB_G0278649;DDB_G0281679;DDB_G0282007;DDB_G0282265;DDB_G0283425;DDB_G0283473;DDB_G0286289;DDB_G0286525;DDB_G0288469;DDB_G0288833;DDB_G0288933;DDB_G0290577;DDB_G0291011;DDB_G0291328;DDB_G0292120;DDB_G0292…
GO:0042398	cellular modified amino acid biosynthetic process	15	1	0.96	0.62846	7506	479	1.04468	DDB_G0291179
GO:0000079	regulation of cyclin-dependent protein serine/threonine kinase activity	15	1	0.96	0.62846	7506	479	1.04468	DDB_G0286347
GO:0006890	retrograde vesicle-mediated transport, Golgi to ER	15	1	0.96	0.62846	7506	479	1.04468	DDB_G0268702
GO:0031122	cytoplasmic microtubule organization	15	1	0.96	0.62846	7506	479	1.04468	DDB_G0284471
GO:0051346	negative regulation of hydrolase activity	15	1	0.96	0.62846	7506	479	1.04468	DDB_G0283349
GO:0009405	pathogenesis	15	1	0.96	0.62846	7506	479	1.04468	DDB_G0282121
GO:0009072	aromatic amino acid family metabolic process	15	1	0.96	0.62846	7506	479	1.04468	DDB_G0286525
GO:0031396	regulation of protein ubiquitination	15	1	0.96	0.62846	7506	479	1.04468	DDB_G0284369
GO:0007032	endosome organization	15	1	0.96	0.62846	7506	479	1.04468	DDB_G0271916
GO:0010948	negative regulation of cell cycle process	15	1	0.96	0.62846	7506	479	1.04468	DDB_G0292504
GO:0019674	NAD metabolic process	15	1	0.96	0.62846	7506	479	1.04468	DDB_G0272462
GO:0051297	centrosome organization	15	1	0.96	0.62846	7506	479	1.04468	DDB_G0278271
GO:0031023	microtubule organizing center organization	15	1	0.96	0.62846	7506	479	1.04468	DDB_G0278271
GO:0031036	myosin II filament assembly	15	1	0.96	0.62846	7506	479	1.04468	DDB_G0291237
GO:1904029	regulation of cyclin-dependent protein kinase activity	15	1	0.96	0.62846	7506	479	1.04468	DDB_G0286347
GO:0009617	response to bacterium	84	5	5.36	0.62883	7506	479	0.932747	DDB_G0274181;DDB_G0275121;DDB_G0279191;DDB_G0287127;DDB_G0291434
GO:0044260	cellular macromolecule metabolic process	2300	144	146.78	0.62945	7506	479	0.981087	DDB_G0267182;DDB_G0267244;DDB_G0267322;DDB_G0267416;DDB_G0267436;DDB_G0267674;DDB_G0267708;DDB_G0267962;DDB_G0268078;DDB_G0268190;DDB_G0268854;DDB_G0269348;DDB_G0269454;DDB_G0269630;DDB_G0269632;DDB_G0269884;DDB_G0270130;DDB_G0270176;DDB_G0270218;DDB_G0270272;DDB_G0271050;DDB_G0271608;DDB_G0271724;DDB_G0272142;DDB_G0272298;DDB_G0272362;DDB_G0272374;DDB_G0272442;DDB_G0272470;DDB_G0272680;DDB_G0272…
GO:0023057	negative regulation of signaling	33	2	2.11	0.63185	7506	479	0.949706	DDB_G0282055;DDB_G0287427
GO:0009968	negative regulation of signal transduction	33	2	2.11	0.63185	7506	479	0.949706	DDB_G0282055;DDB_G0287427
GO:0006725	cellular aromatic compound metabolic process	1448	90	92.41	0.63238	7506	479	0.973973	DDB_G0267182;DDB_G0267244;DDB_G0267322;DDB_G0267416;DDB_G0269348;DDB_G0269364;DDB_G0269454;DDB_G0269630;DDB_G0269632;DDB_G0269884;DDB_G0271050;DDB_G0271608;DDB_G0271724;DDB_G0272362;DDB_G0272374;DDB_G0272442;DDB_G0272462;DDB_G0272470;DDB_G0272484;DDB_G0272867;DDB_G0274525;DDB_G0274607;DDB_G0274777;DDB_G0275113;DDB_G0275159;DDB_G0275469;DDB_G0275625;DDB_G0276027;DDB_G0276159;DDB_G0276267;DDB_G0276…
GO:0051641	cellular localization	508	31	32.42	0.63297	7506	479	0.956249	DDB_G0267422;DDB_G0267708;DDB_G0268702;DDB_G0269174;DDB_G0269262;DDB_G0270220;DDB_G0270556;DDB_G0271044;DDB_G0271916;DDB_G0274943;DDB_G0276153;DDB_G0277381;DDB_G0278181;DDB_G0278271;DDB_G0278709;DDB_G0279191;DDB_G0279279;DDB_G0280043;DDB_G0280143;DDB_G0280975;DDB_G0281401;DDB_G0281985;DDB_G0282693;DDB_G0284833;DDB_G0288719;DDB_G0289675;DDB_G0290213;DDB_G0291306;DDB_G0292682;DDB_G0293712;DDB_G0295…
GO:0061024	membrane organization	151	9	9.64	0.63328	7506	479	0.933982	DDB_G0270220;DDB_G0270556;DDB_G0271916;DDB_G0276153;DDB_G0278181;DDB_G0281401;DDB_G0289675;DDB_G0291922;DDB_G0293712
GO:0030036	actin cytoskeleton organization	184	11	11.74	0.63382	7506	479	0.936802	DDB_G0267962;DDB_G0275305;DDB_G0276267;DDB_G0276383;DDB_G0279657;DDB_G0280043;DDB_G0280975;DDB_G0283767;DDB_G0291237;DDB_G0291303;DDB_G0292068
GO:0022613	ribonucleoprotein complex biogenesis	266	16	16.97	0.63547	7506	479	0.942565	DDB_G0269304;DDB_G0271724;DDB_G0272374;DDB_G0274943;DDB_G0276871;DDB_G0278335;DDB_G0279689;DDB_G0279755;DDB_G0280431;DDB_G0282573;DDB_G0284539;DDB_G0288469;DDB_G0289595;DDB_G0291306;DDB_G0291328;DDB_G0295761
GO:0006605	protein targeting	119	7	7.59	0.64335	7506	479	0.921773	DDB_G0267422;DDB_G0267708;DDB_G0270220;DDB_G0274943;DDB_G0278271;DDB_G0282693;DDB_G0292682
GO:0046483	heterocycle metabolic process	1436	89	91.64	0.64339	7506	479	0.9712	DDB_G0267182;DDB_G0267244;DDB_G0267322;DDB_G0267416;DDB_G0269348;DDB_G0269454;DDB_G0269630;DDB_G0269632;DDB_G0269884;DDB_G0271050;DDB_G0271608;DDB_G0271724;DDB_G0272362;DDB_G0272374;DDB_G0272442;DDB_G0272462;DDB_G0272470;DDB_G0272484;DDB_G0272867;DDB_G0274525;DDB_G0274607;DDB_G0274777;DDB_G0275113;DDB_G0275159;DDB_G0275469;DDB_G0275625;DDB_G0276027;DDB_G0276159;DDB_G0276267;DDB_G0276615;DDB_G0276…
GO:0022607	cellular component assembly	543	33	34.65	0.64534	7506	479	0.952329	DDB_G0267422;DDB_G0267674;DDB_G0267732;DDB_G0267962;DDB_G0268854;DDB_G0269304;DDB_G0269800;DDB_G0271358;DDB_G0272374;DDB_G0276267;DDB_G0276761;DDB_G0277183;DDB_G0277325;DDB_G0277903;DDB_G0278335;DDB_G0278843;DDB_G0279541;DDB_G0279657;DDB_G0279689;DDB_G0280975;DDB_G0283767;DDB_G0283993;DDB_G0284507;DDB_G0289173;DDB_G0289203;DDB_G0289595;DDB_G0290627;DDB_G0291237;DDB_G0291330;DDB_G0292068;DDB_G0292…
GO:0009066	aspartate family amino acid metabolic process	34	2	2.17	0.64818	7506	479	0.921773	DDB_G0282867;DDB_G0291179
GO:0070646	protein modification by small protein removal	34	2	2.17	0.64818	7506	479	0.921773	DDB_G0274827;DDB_G0282007
GO:0045860	positive regulation of protein kinase activity	34	2	2.17	0.64818	7506	479	0.921773	DDB_G0284489;DDB_G0285425
GO:0071826	ribonucleoprotein complex subunit organization	103	6	6.57	0.65045	7506	479	0.912824	DDB_G0269304;DDB_G0272374;DDB_G0278335;DDB_G0279689;DDB_G0289595;DDB_G0295761
GO:0009150	purine ribonucleotide metabolic process	120	7	7.66	0.65209	7506	479	0.914092	DDB_G0274607;DDB_G0276027;DDB_G0276267;DDB_G0276615;DDB_G0277829;DDB_G0287127;DDB_G0291237
GO:0046131	pyrimidine ribonucleoside metabolic process	16	1	1.02	0.65222	7506	479	0.979384	DDB_G0288933
GO:0045806	negative regulation of endocytosis	16	1	1.02	0.65222	7506	479	0.979384	DDB_G0291237
GO:0009225	nucleotide-sugar metabolic process	16	1	1.02	0.65222	7506	479	0.979384	DDB_G0286603
GO:0006865	amino acid transport	16	1	1.02	0.65222	7506	479	0.979384	DDB_G0291632
GO:0043405	regulation of MAP kinase activity	16	1	1.02	0.65222	7506	479	0.979384	DDB_G0285425
GO:0055074	calcium ion homeostasis	16	1	1.02	0.65222	7506	479	0.979384	DDB_G0271916
GO:1903320	regulation of protein modification by small protein conjugation or removal	16	1	1.02	0.65222	7506	479	0.979384	DDB_G0284369
GO:1902652	secondary alcohol metabolic process	16	1	1.02	0.65222	7506	479	0.979384	DDB_G0276615
GO:1902653	secondary alcohol biosynthetic process	16	1	1.02	0.65222	7506	479	0.979384	DDB_G0276615
GO:0006417	regulation of translation	52	3	3.32	0.65382	7506	479	0.904047	DDB_G0267436;DDB_G0272142;DDB_G0275395
GO:0080090	regulation of primary metabolic process	545	33	34.78	0.65387	7506	479	0.948835	DDB_G0267436;DDB_G0269884;DDB_G0270130;DDB_G0272142;DDB_G0272362;DDB_G0274607;DDB_G0275113;DDB_G0275159;DDB_G0275395;DDB_G0276267;DDB_G0277681;DDB_G0277829;DDB_G0277831;DDB_G0278379;DDB_G0278761;DDB_G0278843;DDB_G0280455;DDB_G0280547;DDB_G0283425;DDB_G0284369;DDB_G0284489;DDB_G0285425;DDB_G0286271;DDB_G0286289;DDB_G0286347;DDB_G0290389;DDB_G0290665;DDB_G0291011;DDB_G0291237;DDB_G0292120;DDB_G0292…
GO:0006396	RNA processing	416	25	26.55	0.65549	7506	479	0.941716	DDB_G0269348;DDB_G0269632;DDB_G0271724;DDB_G0272374;DDB_G0275625;DDB_G0276159;DDB_G0276871;DDB_G0277857;DDB_G0278335;DDB_G0278479;DDB_G0278803;DDB_G0279755;DDB_G0281097;DDB_G0282573;DDB_G0283543;DDB_G0283877;DDB_G0286271;DDB_G0286929;DDB_G0288469;DDB_G0289253;DDB_G0289595;DDB_G0290745;DDB_G0291328;DDB_G0292846;DDB_G0293404
GO:0000280	nuclear division	104	6	6.64	0.65974	7506	479	0.904047	DDB_G0269114;DDB_G0278271;DDB_G0284471;DDB_G0284507;DDB_G0291039;DDB_G0291237
GO:0070925	organelle assembly	87	5	5.55	0.65977	7506	479	0.900583	DDB_G0267422;DDB_G0267674;DDB_G0279689;DDB_G0292682;DDB_G0295761
GO:0009152	purine ribonucleotide biosynthetic process	70	4	4.47	0.66154	7506	479	0.895437	DDB_G0274607;DDB_G0276267;DDB_G0277829;DDB_G0291237
GO:0030029	actin filament-based process	188	11	12	0.66209	7506	479	0.91687	DDB_G0267962;DDB_G0275305;DDB_G0276267;DDB_G0276383;DDB_G0279657;DDB_G0280043;DDB_G0280975;DDB_G0283767;DDB_G0291237;DDB_G0291303;DDB_G0292068
GO:0034976	response to endoplasmic reticulum stress	35	2	2.23	0.66392	7506	479	0.895437	DDB_G0288833;DDB_G0291434
GO:0090150	establishment of protein localization to membrane	35	2	2.23	0.66392	7506	479	0.895437	DDB_G0270220;DDB_G0276153
GO:0030100	regulation of endocytosis	35	2	2.23	0.66392	7506	479	0.895437	DDB_G0291237;DDB_G0292736
GO:0051640	organelle localization	35	2	2.23	0.66392	7506	479	0.895437	DDB_G0274943;DDB_G0291306
GO:0034248	regulation of cellular amide metabolic process	53	3	3.38	0.66661	7506	479	0.886989	DDB_G0267436;DDB_G0272142;DDB_G0275395
GO:0006164	purine nucleotide biosynthetic process	71	4	4.53	0.67253	7506	479	0.882825	DDB_G0274607;DDB_G0276267;DDB_G0277829;DDB_G0291237
GO:0030010	establishment of cell polarity	17	1	1.08	0.67446	7506	479	0.921773	DDB_G0267962
GO:0033298	contractile vacuole organization	17	1	1.08	0.67446	7506	479	0.921773	DDB_G0280043
GO:0046777	protein autophosphorylation	17	1	1.08	0.67446	7506	479	0.921773	DDB_G0276025
GO:0031929	TOR signaling	17	1	1.08	0.67446	7506	479	0.921773	DDB_G0291237
GO:0015748	organophosphate ester transport	17	1	1.08	0.67446	7506	479	0.921773	DDB_G0281401
GO:0098656	anion transmembrane transport	17	1	1.08	0.67446	7506	479	0.921773	DDB_G0291632
GO:0000097	sulfur amino acid biosynthetic process	17	1	1.08	0.67446	7506	479	0.921773	DDB_G0282867
GO:0033108	mitochondrial respiratory chain complex assembly	17	1	1.08	0.67446	7506	479	0.921773	DDB_G0289203
GO:0007005	mitochondrion organization	106	6	6.76	0.67784	7506	479	0.886989	DDB_G0267416;DDB_G0272142;DDB_G0272867;DDB_G0275625;DDB_G0289203;DDB_G0291922
GO:0031123	RNA 3'-end processing	36	2	2.3	0.67909	7506	479	0.870564	DDB_G0279755;DDB_G0291328
GO:0001934	positive regulation of protein phosphorylation	36	2	2.3	0.67909	7506	479	0.870564	DDB_G0284489;DDB_G0285425
GO:0010648	negative regulation of cell communication	36	2	2.3	0.67909	7506	479	0.870564	DDB_G0282055;DDB_G0287427
GO:0051258	protein polymerization	89	5	5.68	0.67945	7506	479	0.880345	DDB_G0267962;DDB_G0276267;DDB_G0279657;DDB_G0280975;DDB_G0291237
GO:0044085	cellular component biogenesis	714	43	45.56	0.68391	7506	479	0.94372	DDB_G0267422;DDB_G0267674;DDB_G0267732;DDB_G0267962;DDB_G0268854;DDB_G0269304;DDB_G0269800;DDB_G0271358;DDB_G0271724;DDB_G0272374;DDB_G0274943;DDB_G0276267;DDB_G0276761;DDB_G0276871;DDB_G0277183;DDB_G0277325;DDB_G0277903;DDB_G0278335;DDB_G0278843;DDB_G0279541;DDB_G0279657;DDB_G0279689;DDB_G0279755;DDB_G0280431;DDB_G0280975;DDB_G0282573;DDB_G0283767;DDB_G0283993;DDB_G0284507;DDB_G0284539;DDB_G0288…
GO:0060627	regulation of vesicle-mediated transport	73	4	4.66	0.69376	7506	479	0.858638	DDB_G0278181;DDB_G0289675;DDB_G0291237;DDB_G0292736
GO:0042981	regulation of apoptotic process	18	1	1.15	0.69528	7506	479	0.870564	DDB_G0286271
GO:0006749	glutathione metabolic process	18	1	1.15	0.69528	7506	479	0.870564	DDB_G0276351
GO:0051260	protein homooligomerization	18	1	1.15	0.69528	7506	479	0.870564	DDB_G0291330
GO:0044275	cellular carbohydrate catabolic process	18	1	1.15	0.69528	7506	479	0.870564	DDB_G0283473
GO:0031167	rRNA methylation	18	1	1.15	0.69528	7506	479	0.870564	DDB_G0279755
GO:0030866	cortical actin cytoskeleton organization	18	1	1.15	0.69528	7506	479	0.870564	DDB_G0283767
GO:0030488	tRNA methylation	18	1	1.15	0.69528	7506	479	0.870564	DDB_G0269348
GO:0043408	regulation of MAPK cascade	18	1	1.15	0.69528	7506	479	0.870564	DDB_G0285425
GO:0043067	regulation of programmed cell death	18	1	1.15	0.69528	7506	479	0.870564	DDB_G0286271
GO:0072503	cellular divalent inorganic cation homeostasis	18	1	1.15	0.69528	7506	479	0.870564	DDB_G0271916
GO:0042254	ribosome biogenesis	210	12	13.4	0.69704	7506	479	0.895437	DDB_G0271724;DDB_G0274943;DDB_G0276871;DDB_G0279689;DDB_G0279755;DDB_G0280431;DDB_G0282573;DDB_G0284539;DDB_G0288469;DDB_G0291306;DDB_G0291328;DDB_G0295761
GO:0005975	carbohydrate metabolic process	244	14	15.57	0.7004	7506	479	0.899107	DDB_G0267674;DDB_G0268190;DDB_G0268854;DDB_G0270218;DDB_G0272730;DDB_G0274181;DDB_G0283077;DDB_G0283473;DDB_G0286603;DDB_G0287465;DDB_G0287597;DDB_G0291436;DDB_G0292392;DDB_G0293768
GO:0009117	nucleotide metabolic process	194	11	12.38	0.7021	7506	479	0.888513	DDB_G0272462;DDB_G0272484;DDB_G0274607;DDB_G0276027;DDB_G0276267;DDB_G0276615;DDB_G0277829;DDB_G0283453;DDB_G0286603;DDB_G0287127;DDB_G0291237
GO:0006575	cellular modified amino acid metabolic process	56	3	3.57	0.70288	7506	479	0.839472	DDB_G0276351;DDB_G0282867;DDB_G0291179
GO:0072594	establishment of protein localization to organelle	109	6	6.96	0.70381	7506	479	0.862577	DDB_G0267422;DDB_G0267708;DDB_G0274943;DDB_G0278271;DDB_G0282693;DDB_G0292682
GO:0007017	microtubule-based process	74	4	4.72	0.704	7506	479	0.847035	DDB_G0278271;DDB_G0284471;DDB_G0291039;DDB_G0291237
GO:0044712	single-organism catabolic process	262	15	16.72	0.70782	7506	479	0.897146	DDB_G0267422;DDB_G0267674;DDB_G0268740;DDB_G0269588;DDB_G0272462;DDB_G0272484;DDB_G0276027;DDB_G0282265;DDB_G0283473;DDB_G0286525;DDB_G0288833;DDB_G0288933;DDB_G0292392;DDB_G0292682;DDB_G0292736
GO:0032989	cellular component morphogenesis	144	8	9.19	0.7083	7506	479	0.870564	DDB_G0275305;DDB_G0276761;DDB_G0277325;DDB_G0277903;DDB_G0279541;DDB_G0283993;DDB_G0290627;DDB_G0292098
GO:0006807	nitrogen compound metabolic process	1827	112	116.59	0.71039	7506	479	0.960622	DDB_G0267182;DDB_G0267244;DDB_G0267322;DDB_G0267416;DDB_G0267436;DDB_G0268374;DDB_G0269348;DDB_G0269454;DDB_G0269630;DDB_G0269632;DDB_G0269884;DDB_G0271050;DDB_G0271608;DDB_G0271724;DDB_G0272142;DDB_G0272362;DDB_G0272374;DDB_G0272442;DDB_G0272462;DDB_G0272470;DDB_G0272484;DDB_G0272867;DDB_G0273191;DDB_G0273743;DDB_G0274181;DDB_G0274525;DDB_G0274607;DDB_G0274777;DDB_G0275113;DDB_G0275121;DDB_G0275…
GO:1901564	organonitrogen compound metabolic process	738	44	47.1	0.71145	7506	479	0.934263	DDB_G0267436;DDB_G0268374;DDB_G0269454;DDB_G0272142;DDB_G0272462;DDB_G0272484;DDB_G0272867;DDB_G0273191;DDB_G0273743;DDB_G0274181;DDB_G0274607;DDB_G0275121;DDB_G0275395;DDB_G0276027;DDB_G0276267;DDB_G0276351;DDB_G0276615;DDB_G0276871;DDB_G0277733;DDB_G0277829;DDB_G0277919;DDB_G0278333;DDB_G0279689;DDB_G0280703;DDB_G0281309;DDB_G0282035;DDB_G0282265;DDB_G0282867;DDB_G0283661;DDB_G0285451;DDB_G0286…
GO:0006401	RNA catabolic process	57	3	3.64	0.71429	7506	479	0.824745	DDB_G0272470;DDB_G0288469;DDB_G0291328
GO:0010256	endomembrane system organization	57	3	3.64	0.71429	7506	479	0.824745	DDB_G0270220;DDB_G0271916;DDB_G0276153
GO:0006753	nucleoside phosphate metabolic process	196	11	12.51	0.71476	7506	479	0.879447	DDB_G0272462;DDB_G0272484;DDB_G0274607;DDB_G0276027;DDB_G0276267;DDB_G0276615;DDB_G0277829;DDB_G0283453;DDB_G0286603;DDB_G0287127;DDB_G0291237
GO:0030837	negative regulation of actin filament polymerization	19	1	1.21	0.71477	7506	479	0.824745	DDB_G0267962
GO:0016073	snRNA metabolic process	19	1	1.21	0.71477	7506	479	0.824745	DDB_G0291328
GO:0006213	pyrimidine nucleoside metabolic process	19	1	1.21	0.71477	7506	479	0.824745	DDB_G0288933
GO:0051051	negative regulation of transport	19	1	1.21	0.71477	7506	479	0.824745	DDB_G0291237
GO:0010941	regulation of cell death	19	1	1.21	0.71477	7506	479	0.824745	DDB_G0286271
GO:0071902	positive regulation of protein serine/threonine kinase activity	19	1	1.21	0.71477	7506	479	0.824745	DDB_G0285425
GO:0031034	myosin filament assembly	19	1	1.21	0.71477	7506	479	0.824745	DDB_G0291237
GO:1902532	negative regulation of intracellular signal transduction	19	1	1.21	0.71477	7506	479	0.824745	DDB_G0282055
GO:0071214	cellular response to abiotic stimulus	19	1	1.21	0.71477	7506	479	0.824745	DDB_G0274525
GO:0048519	negative regulation of biological process	247	14	15.76	0.71743	7506	479	0.888186	DDB_G0267962;DDB_G0269364;DDB_G0274525;DDB_G0275159;DDB_G0277831;DDB_G0281969;DDB_G0282055;DDB_G0283349;DDB_G0286271;DDB_G0287427;DDB_G0291237;DDB_G0291303;DDB_G0292504;DDB_G0292736
GO:0016310	phosphorylation	463	27	29.55	0.7196	7506	479	0.91381	DDB_G0267962;DDB_G0268078;DDB_G0269632;DDB_G0270218;DDB_G0275627;DDB_G0276025;DDB_G0277165;DDB_G0277413;DDB_G0277831;DDB_G0279417;DDB_G0279703;DDB_G0280431;DDB_G0281569;DDB_G0282891;DDB_G0284489;DDB_G0285425;DDB_G0285427;DDB_G0285463;DDB_G0286347;DDB_G0287853;DDB_G0289543;DDB_G0290157;DDB_G0290723;DDB_G0291133;DDB_G0291237;DDB_G0291842;DDB_G0293524
GO:0042255	ribosome assembly	39	2	2.49	0.72128	7506	479	0.803597	DDB_G0279689;DDB_G0295761
GO:0006606	protein import into nucleus	39	2	2.49	0.72128	7506	479	0.803597	DDB_G0274943;DDB_G0278271
GO:0000956	nuclear-transcribed mRNA catabolic process	39	2	2.49	0.72128	7506	479	0.803597	DDB_G0272470;DDB_G0291328
GO:0051170	nuclear import	39	2	2.49	0.72128	7506	479	0.803597	DDB_G0274943;DDB_G0278271
GO:1902593	single-organism nuclear import	39	2	2.49	0.72128	7506	479	0.803597	DDB_G0274943;DDB_G0278271
GO:0044744	protein targeting to nucleus	39	2	2.49	0.72128	7506	479	0.803597	DDB_G0274943;DDB_G0278271
GO:0043933	macromolecular complex subunit organization	546	32	34.84	0.72356	7506	479	0.918397	DDB_G0267732;DDB_G0267962;DDB_G0268854;DDB_G0269304;DDB_G0269800;DDB_G0271358;DDB_G0272142;DDB_G0272374;DDB_G0275159;DDB_G0275305;DDB_G0276267;DDB_G0276383;DDB_G0277183;DDB_G0277919;DDB_G0278271;DDB_G0278335;DDB_G0278843;DDB_G0279657;DDB_G0279689;DDB_G0279755;DDB_G0280975;DDB_G0283767;DDB_G0284471;DDB_G0284507;DDB_G0288613;DDB_G0288835;DDB_G0289203;DDB_G0289595;DDB_G0291237;DDB_G0291330;DDB_G0292…
GO:0008154	actin polymerization or depolymerization	94	5	6	0.72526	7506	479	0.833518	DDB_G0267962;DDB_G0276267;DDB_G0279657;DDB_G0280975;DDB_G0291237
GO:0006413	translational initiation	58	3	3.7	0.72535	7506	479	0.810525	DDB_G0275395;DDB_G0282035;DDB_G0283661
GO:0006972	hyperosmotic response	58	3	3.7	0.72535	7506	479	0.810525	DDB_G0271916;DDB_G0291237;DDB_G0293416
GO:0009259	ribonucleotide metabolic process	130	7	8.3	0.73224	7506	479	0.843777	DDB_G0274607;DDB_G0276027;DDB_G0276267;DDB_G0276615;DDB_G0277829;DDB_G0287127;DDB_G0291237
GO:0044671	sorocarp spore cell differentiation	20	1	1.28	0.73302	7506	479	0.783507	DDB_G0269364
GO:0000027	ribosomal large subunit assembly	20	1	1.28	0.73302	7506	479	0.783507	DDB_G0295761
GO:0045472	response to ether	20	1	1.28	0.73302	7506	479	0.783507	DDB_G0269252
GO:0001522	pseudouridine synthesis	20	1	1.28	0.73302	7506	479	0.783507	DDB_G0281097
GO:0032272	negative regulation of protein polymerization	20	1	1.28	0.73302	7506	479	0.783507	DDB_G0267962
GO:0031333	negative regulation of protein complex assembly	20	1	1.28	0.73302	7506	479	0.783507	DDB_G0267962
GO:0051050	positive regulation of transport	20	1	1.28	0.73302	7506	479	0.783507	DDB_G0291237
GO:0000165	MAPK cascade	20	1	1.28	0.73302	7506	479	0.783507	DDB_G0285425
GO:0010563	negative regulation of phosphorus metabolic process	20	1	1.28	0.73302	7506	479	0.783507	DDB_G0277831
GO:0045936	negative regulation of phosphate metabolic process	20	1	1.28	0.73302	7506	479	0.783507	DDB_G0277831
GO:0023014	signal transduction by protein phosphorylation	20	1	1.28	0.73302	7506	479	0.783507	DDB_G0285425
GO:0046847	filopodium assembly	20	1	1.28	0.73302	7506	479	0.783507	DDB_G0289173
GO:0022402	cell cycle process	233	13	14.87	0.73331	7506	479	0.8743	DDB_G0269114;DDB_G0274525;DDB_G0278271;DDB_G0280975;DDB_G0283767;DDB_G0284471;DDB_G0284507;DDB_G0289173;DDB_G0290919;DDB_G0291039;DDB_G0291237;DDB_G0291842;DDB_G0292504
GO:0071426	ribonucleoprotein complex export from nucleus	40	2	2.55	0.73426	7506	479	0.783507	DDB_G0274943;DDB_G0291306
GO:0071166	ribonucleoprotein complex localization	40	2	2.55	0.73426	7506	479	0.783507	DDB_G0274943;DDB_G0291306
GO:0043086	negative regulation of catalytic activity	40	2	2.55	0.73426	7506	479	0.783507	DDB_G0277831;DDB_G0283349
GO:0034470	ncRNA processing	234	13	14.93	0.73883	7506	479	0.870564	DDB_G0269348;DDB_G0271724;DDB_G0275625;DDB_G0276871;DDB_G0278803;DDB_G0279755;DDB_G0281097;DDB_G0282573;DDB_G0283877;DDB_G0286929;DDB_G0288469;DDB_G0291328;DDB_G0293404
GO:0006996	organelle organization	780	46	49.78	0.74267	7506	479	0.924137	DDB_G0267416;DDB_G0267422;DDB_G0267674;DDB_G0267732;DDB_G0267962;DDB_G0269114;DDB_G0269800;DDB_G0270556;DDB_G0271058;DDB_G0271916;DDB_G0272142;DDB_G0272867;DDB_G0275159;DDB_G0275305;DDB_G0275625;DDB_G0276267;DDB_G0276383;DDB_G0277183;DDB_G0278181;DDB_G0278271;DDB_G0279657;DDB_G0279689;DDB_G0279755;DDB_G0280043;DDB_G0280975;DDB_G0281401;DDB_G0282693;DDB_G0283023;DDB_G0283767;DDB_G0284471;DDB_G0284…
GO:0048285	organelle fission	114	6	7.27	0.74387	7506	479	0.824745	DDB_G0269114;DDB_G0278271;DDB_G0284471;DDB_G0284507;DDB_G0291039;DDB_G0291237
GO:0051704	multi-organism process	252	14	16.08	0.74446	7506	479	0.870564	DDB_G0272484;DDB_G0274181;DDB_G0275121;DDB_G0276303;DDB_G0279191;DDB_G0280689;DDB_G0280975;DDB_G0281207;DDB_G0281735;DDB_G0282121;DDB_G0287127;DDB_G0289253;DDB_G0291330;DDB_G0291434
GO:0051495	positive regulation of cytoskeleton organization	41	2	2.62	0.74673	7506	479	0.764397	DDB_G0278271;DDB_G0291237
GO:0030031	cell projection assembly	41	2	2.62	0.74673	7506	479	0.764397	DDB_G0267962;DDB_G0289173
GO:0044092	negative regulation of molecular function	41	2	2.62	0.74673	7506	479	0.764397	DDB_G0277831;DDB_G0283349
GO:0044723	single-organism carbohydrate metabolic process	167	9	10.66	0.74756	7506	479	0.844499	DDB_G0267674;DDB_G0268190;DDB_G0268854;DDB_G0270218;DDB_G0272730;DDB_G0283473;DDB_G0291436;DDB_G0292392;DDB_G0293768
GO:0007051	spindle organization	21	1	1.34	0.7501	7506	479	0.746197	DDB_G0278271
GO:0034599	cellular response to oxidative stress	21	1	1.34	0.7501	7506	479	0.746197	DDB_G0287849
GO:1901654	response to ketone	21	1	1.34	0.7501	7506	479	0.746197	DDB_G0269252
GO:0031269	pseudopodium assembly	21	1	1.34	0.7501	7506	479	0.746197	DDB_G0267962
GO:0044743	intracellular protein transmembrane import	21	1	1.34	0.7501	7506	479	0.746197	DDB_G0282693
GO:0045185	maintenance of protein location	21	1	1.34	0.7501	7506	479	0.746197	DDB_G0267422
GO:0032507	maintenance of protein location in cell	21	1	1.34	0.7501	7506	479	0.746197	DDB_G0267422
GO:0019953	sexual reproduction	115	6	7.34	0.7514	7506	479	0.817573	DDB_G0276303;DDB_G0280975;DDB_G0281207;DDB_G0281735;DDB_G0291330;DDB_G0291434
GO:0044703	multi-organism reproductive process	115	6	7.34	0.7514	7506	479	0.817573	DDB_G0276303;DDB_G0280975;DDB_G0281207;DDB_G0281735;DDB_G0291330;DDB_G0291434
GO:0010035	response to inorganic substance	79	4	5.04	0.75148	7506	479	0.793425	DDB_G0268332;DDB_G0276445;DDB_G0277183;DDB_G0291179
GO:0032259	methylation	133	7	8.49	0.75361	7506	479	0.824745	DDB_G0269348;DDB_G0278479;DDB_G0279755;DDB_G0280979;DDB_G0281543;DDB_G0285903;DDB_G0286413
GO:0017038	protein import	61	3	3.89	0.75653	7506	479	0.770663	DDB_G0274943;DDB_G0278271;DDB_G0282693
GO:0072657	protein localization to membrane	42	2	2.68	0.75869	7506	479	0.746197	DDB_G0270220;DDB_G0276153
GO:0009165	nucleotide biosynthetic process	116	6	7.4	0.75876	7506	479	0.810525	DDB_G0272462;DDB_G0274607;DDB_G0276267;DDB_G0277829;DDB_G0283453;DDB_G0291237
GO:0009260	ribonucleotide biosynthetic process	80	4	5.11	0.76024	7506	479	0.783507	DDB_G0274607;DDB_G0276267;DDB_G0277829;DDB_G0291237
GO:0006997	nucleus organization	22	1	1.4	0.7661	7506	479	0.712279	DDB_G0291237
GO:0018105	peptidyl-serine phosphorylation	22	1	1.4	0.7661	7506	479	0.712279	DDB_G0289543
GO:0051348	negative regulation of transferase activity	22	1	1.4	0.7661	7506	479	0.712279	DDB_G0277831
GO:0072507	divalent inorganic cation homeostasis	22	1	1.4	0.7661	7506	479	0.712279	DDB_G0271916
GO:1901360	organic cyclic compound metabolic process	1484	89	94.7	0.76748	7506	479	0.939786	DDB_G0267182;DDB_G0267244;DDB_G0267322;DDB_G0267416;DDB_G0269348;DDB_G0269364;DDB_G0269454;DDB_G0269630;DDB_G0269632;DDB_G0269884;DDB_G0271050;DDB_G0271608;DDB_G0271724;DDB_G0272362;DDB_G0272374;DDB_G0272442;DDB_G0272462;DDB_G0272470;DDB_G0272484;DDB_G0272867;DDB_G0274525;DDB_G0274607;DDB_G0274777;DDB_G0275113;DDB_G0275159;DDB_G0275469;DDB_G0275625;DDB_G0276027;DDB_G0276159;DDB_G0276267;DDB_G0276…
GO:0034622	cellular macromolecular complex assembly	325	18	20.74	0.76985	7506	479	0.867885	DDB_G0267732;DDB_G0267962;DDB_G0269304;DDB_G0269800;DDB_G0271358;DDB_G0272374;DDB_G0276267;DDB_G0277183;DDB_G0278335;DDB_G0278843;DDB_G0279657;DDB_G0279689;DDB_G0280975;DDB_G0284507;DDB_G0289203;DDB_G0289595;DDB_G0291237;DDB_G0295761
GO:0034504	protein localization to nucleus	43	2	2.74	0.77016	7506	479	0.728844	DDB_G0274943;DDB_G0278271
GO:1901293	nucleoside phosphate biosynthetic process	118	6	7.53	0.77301	7506	479	0.796787	DDB_G0272462;DDB_G0274607;DDB_G0276267;DDB_G0277829;DDB_G0283453;DDB_G0291237
GO:0015980	energy derivation by oxidation of organic compounds	63	3	4.02	0.77569	7506	479	0.746197	DDB_G0267674;DDB_G0270218;DDB_G0289203
GO:1903047	mitotic cell cycle process	190	10	12.12	0.78043	7506	479	0.824745	DDB_G0269114;DDB_G0274525;DDB_G0278271;DDB_G0280975;DDB_G0283767;DDB_G0284471;DDB_G0289173;DDB_G0291039;DDB_G0291237;DDB_G0292504
GO:0007131	reciprocal meiotic recombination	23	1	1.47	0.78107	7506	479	0.681311	DDB_G0284507
GO:0006446	regulation of translational initiation	23	1	1.47	0.78107	7506	479	0.681311	DDB_G0275395
GO:1901990	regulation of mitotic cell cycle phase transition	23	1	1.47	0.78107	7506	479	0.681311	DDB_G0292504
GO:1901987	regulation of cell cycle phase transition	23	1	1.47	0.78107	7506	479	0.681311	DDB_G0292504
GO:0048837	sorus development	23	1	1.47	0.78107	7506	479	0.681311	DDB_G0269364
GO:0035825	reciprocal DNA recombination	23	1	1.47	0.78107	7506	479	0.681311	DDB_G0284507
GO:0072528	pyrimidine-containing compound biosynthetic process	23	1	1.47	0.78107	7506	479	0.681311	DDB_G0288933
GO:0043648	dicarboxylic acid metabolic process	44	2	2.81	0.78115	7506	479	0.712279	DDB_G0272462;DDB_G0286525
GO:0009119	ribonucleoside metabolic process	101	5	6.45	0.78119	7506	479	0.77575	DDB_G0276615;DDB_G0287127;DDB_G0288933;DDB_G0291179;DDB_G0292850
GO:0006790	sulfur compound metabolic process	64	3	4.08	0.78479	7506	479	0.734538	DDB_G0276351;DDB_G0282867;DDB_G0291179
GO:0046390	ribose phosphate biosynthetic process	83	4	5.3	0.78508	7506	479	0.755188	DDB_G0274607;DDB_G0276267;DDB_G0277829;DDB_G0291237
GO:0045454	cell redox homeostasis	45	2	2.87	0.79168	7506	479	0.696451	DDB_G0287849;DDB_G0291434
GO:0030030	cell projection organization	45	2	2.87	0.79168	7506	479	0.696451	DDB_G0267962;DDB_G0289173
GO:0051253	negative regulation of RNA metabolic process	45	2	2.87	0.79168	7506	479	0.696451	DDB_G0275159;DDB_G0286271
GO:0000460	maturation of 5.8S rRNA	24	1	1.53	0.79508	7506	479	0.652923	DDB_G0271724
GO:0018209	peptidyl-serine modification	24	1	1.53	0.79508	7506	479	0.652923	DDB_G0289543
GO:0010608	posttranscriptional regulation of gene expression	66	3	4.21	0.80209	7506	479	0.712279	DDB_G0267436;DDB_G0272142;DDB_G0275395
GO:0065003	macromolecular complex assembly	367	20	23.42	0.80271	7506	479	0.853959	DDB_G0267732;DDB_G0267962;DDB_G0268854;DDB_G0269304;DDB_G0269800;DDB_G0271358;DDB_G0272374;DDB_G0276267;DDB_G0277183;DDB_G0278335;DDB_G0278843;DDB_G0279657;DDB_G0279689;DDB_G0280975;DDB_G0284507;DDB_G0289203;DDB_G0289595;DDB_G0291237;DDB_G0291330;DDB_G0295761
GO:0030433	ER-associated ubiquitin-dependent protein catabolic process	25	1	1.6	0.8082	7506	479	0.626806	DDB_G0288833
GO:0006612	protein targeting to membrane	25	1	1.6	0.8082	7506	479	0.626806	DDB_G0270220
GO:0007127	meiosis I	25	1	1.6	0.8082	7506	479	0.626806	DDB_G0284507
GO:0036503	ERAD pathway	25	1	1.6	0.8082	7506	479	0.626806	DDB_G0288833
GO:0031400	negative regulation of protein modification process	25	1	1.6	0.8082	7506	479	0.626806	DDB_G0277831
GO:0019693	ribose phosphate metabolic process	142	7	9.06	0.81033	7506	479	0.772472	DDB_G0274607;DDB_G0276027;DDB_G0276267;DDB_G0276615;DDB_G0277829;DDB_G0287127;DDB_G0291237
GO:0010638	positive regulation of organelle organization	47	2	3	0.81141	7506	479	0.666815	DDB_G0278271;DDB_G0291237
GO:0006909	phagocytosis	125	6	7.98	0.81793	7506	479	0.752167	DDB_G0272486;DDB_G0276153;DDB_G0276267;DDB_G0291237;DDB_G0292736;DDB_G0293524
GO:0051276	chromosome organization	180	9	11.49	0.82044	7506	479	0.783507	DDB_G0267732;DDB_G0269800;DDB_G0275159;DDB_G0277183;DDB_G0279755;DDB_G0283023;DDB_G0284507;DDB_G0290919;DDB_G0293070
GO:0006506	GPI anchor biosynthetic process	26	1	1.66	0.82048	7506	479	0.602698	DDB_G0279279
GO:0051494	negative regulation of cytoskeleton organization	26	1	1.66	0.82048	7506	479	0.602698	DDB_G0267962
GO:0016051	carbohydrate biosynthetic process	26	1	1.66	0.82048	7506	479	0.602698	DDB_G0267674
GO:0009247	glycolipid biosynthetic process	26	1	1.66	0.82048	7506	479	0.602698	DDB_G0279279
GO:0071806	protein transmembrane transport	26	1	1.66	0.82048	7506	479	0.602698	DDB_G0282693
GO:0065002	intracellular protein transmembrane transport	26	1	1.66	0.82048	7506	479	0.602698	DDB_G0282693
GO:0031268	pseudopodium organization	26	1	1.66	0.82048	7506	479	0.602698	DDB_G0267962
GO:0006979	response to oxidative stress	69	3	4.4	0.82584	7506	479	0.681311	DDB_G0271916;DDB_G0276579;DDB_G0287849
GO:0006970	response to osmotic stress	108	5	6.89	0.82793	7506	479	0.72547	DDB_G0271916;DDB_G0289283;DDB_G0289813;DDB_G0291237;DDB_G0293416
GO:0016197	endosomal transport	49	2	3.13	0.82945	7506	479	0.639598	DDB_G0267422;DDB_G0267708
GO:0006474	N-terminal protein amino acid acetylation	27	1	1.72	0.83198	7506	479	0.580376	DDB_G0286283
GO:1903509	liposaccharide metabolic process	27	1	1.72	0.83198	7506	479	0.580376	DDB_G0279279
GO:0051651	maintenance of location in cell	27	1	1.72	0.83198	7506	479	0.580376	DDB_G0267422
GO:0006505	GPI anchor metabolic process	27	1	1.72	0.83198	7506	479	0.580376	DDB_G0279279
GO:0043094	cellular metabolic compound salvage	27	1	1.72	0.83198	7506	479	0.580376	DDB_G0288933
GO:0072527	pyrimidine-containing compound metabolic process	27	1	1.72	0.83198	7506	479	0.580376	DDB_G0288933
GO:0006664	glycolipid metabolic process	27	1	1.72	0.83198	7506	479	0.580376	DDB_G0279279
GO:0051301	cell division	165	8	10.53	0.83548	7506	479	0.759765	DDB_G0269114;DDB_G0278271;DDB_G0280975;DDB_G0283767;DDB_G0284471;DDB_G0289173;DDB_G0291237;DDB_G0293524
GO:0042455	ribonucleoside biosynthetic process	50	2	3.19	0.83788	7506	479	0.626806	DDB_G0291179;DDB_G0292850
GO:0072524	pyridine-containing compound metabolic process	50	2	3.19	0.83788	7506	479	0.626806	DDB_G0272462;DDB_G0286525
GO:0048523	negative regulation of cellular process	202	10	12.89	0.83912	7506	479	0.77575	DDB_G0267962;DDB_G0274525;DDB_G0275159;DDB_G0277831;DDB_G0282055;DDB_G0286271;DDB_G0287427;DDB_G0291237;DDB_G0291303;DDB_G0292504
GO:0033365	protein localization to organelle	129	6	8.23	0.84028	7506	479	0.728844	DDB_G0267422;DDB_G0267708;DDB_G0274943;DDB_G0278271;DDB_G0282693;DDB_G0292682
GO:0002181	cytoplasmic translation	28	1	1.79	0.84274	7506	479	0.559648	DDB_G0277919
GO:0006891	intra-Golgi vesicle-mediated transport	28	1	1.79	0.84274	7506	479	0.559648	DDB_G0276153
GO:0009067	aspartate family amino acid biosynthetic process	28	1	1.79	0.84274	7506	479	0.559648	DDB_G0282867
GO:0016126	sterol biosynthetic process	29	1	1.85	0.85281	7506	479	0.54035	DDB_G0276615
GO:0016458	gene silencing	29	1	1.85	0.85281	7506	479	0.54035	DDB_G0275159
GO:0010628	positive regulation of gene expression	93	4	5.93	0.85334	7506	479	0.673985	DDB_G0269364;DDB_G0269884;DDB_G0277831;DDB_G0286385
GO:0009163	nucleoside biosynthetic process	52	2	3.32	0.85361	7506	479	0.602698	DDB_G0291179;DDB_G0292850
GO:1901659	glycosyl compound biosynthetic process	52	2	3.32	0.85361	7506	479	0.602698	DDB_G0291179;DDB_G0292850
GO:0044271	cellular nitrogen compound biosynthetic process	839	47	53.54	0.85492	7506	479	0.877827	DDB_G0267416;DDB_G0267436;DDB_G0269454;DDB_G0269884;DDB_G0271608;DDB_G0272142;DDB_G0272362;DDB_G0272462;DDB_G0272867;DDB_G0273191;DDB_G0273743;DDB_G0274607;DDB_G0275113;DDB_G0275159;DDB_G0275395;DDB_G0276267;DDB_G0276871;DDB_G0277681;DDB_G0277733;DDB_G0277829;DDB_G0277919;DDB_G0278379;DDB_G0278761;DDB_G0278843;DDB_G0279689;DDB_G0280455;DDB_G0280547;DDB_G0280703;DDB_G0281969;DDB_G0282035;DDB_G0282…
GO:0044238	primary metabolic process	3081	186	196.62	0.85712	7506	479	0.946007	DDB_G0267182;DDB_G0267244;DDB_G0267322;DDB_G0267416;DDB_G0267436;DDB_G0267674;DDB_G0267708;DDB_G0267962;DDB_G0268078;DDB_G0268190;DDB_G0268374;DDB_G0268740;DDB_G0268854;DDB_G0269348;DDB_G0269454;DDB_G0269588;DDB_G0269630;DDB_G0269632;DDB_G0269884;DDB_G0270130;DDB_G0270176;DDB_G0270218;DDB_G0270272;DDB_G0270722;DDB_G0271050;DDB_G0271608;DDB_G0271724;DDB_G0272142;DDB_G0272298;DDB_G0272362;DDB_G0272…
GO:0016070	RNA metabolic process	907	51	57.88	0.85818	7506	479	0.881122	DDB_G0267416;DDB_G0269348;DDB_G0269454;DDB_G0269632;DDB_G0269884;DDB_G0271724;DDB_G0272362;DDB_G0272374;DDB_G0272442;DDB_G0272470;DDB_G0272867;DDB_G0275113;DDB_G0275159;DDB_G0275625;DDB_G0276159;DDB_G0276871;DDB_G0277681;DDB_G0277733;DDB_G0277857;DDB_G0278335;DDB_G0278379;DDB_G0278479;DDB_G0278761;DDB_G0278803;DDB_G0278841;DDB_G0278843;DDB_G0279755;DDB_G0280455;DDB_G0280547;DDB_G0281097;DDB_G0281…
GO:0006520	cellular amino acid metabolic process	189	9	12.06	0.8607	7506	479	0.746197	DDB_G0269454;DDB_G0272867;DDB_G0277733;DDB_G0282867;DDB_G0285451;DDB_G0286525;DDB_G0287159;DDB_G0289481;DDB_G0291179
GO:0035176	social behavior	30	1	1.91	0.86224	7506	479	0.522338	DDB_G0280689
GO:0016125	sterol metabolic process	30	1	1.91	0.86224	7506	479	0.522338	DDB_G0276615
GO:0007126	meiotic nuclear division	30	1	1.91	0.86224	7506	479	0.522338	DDB_G0284507
GO:0040029	regulation of gene expression, epigenetic	30	1	1.91	0.86224	7506	479	0.522338	DDB_G0275159
GO:0051703	intraspecies interaction between organisms	30	1	1.91	0.86224	7506	479	0.522338	DDB_G0280689
GO:0051705	multi-organism behavior	30	1	1.91	0.86224	7506	479	0.522338	DDB_G0280689
GO:0006661	phosphatidylinositol biosynthetic process	30	1	1.91	0.86224	7506	479	0.522338	DDB_G0279279
GO:0010467	gene expression	1190	68	75.94	0.86305	7506	479	0.895437	DDB_G0267416;DDB_G0267436;DDB_G0269348;DDB_G0269364;DDB_G0269454;DDB_G0269632;DDB_G0269884;DDB_G0271724;DDB_G0272142;DDB_G0272362;DDB_G0272374;DDB_G0272867;DDB_G0273191;DDB_G0273743;DDB_G0274307;DDB_G0275113;DDB_G0275159;DDB_G0275395;DDB_G0275625;DDB_G0276159;DDB_G0276871;DDB_G0277681;DDB_G0277733;DDB_G0277831;DDB_G0277857;DDB_G0277919;DDB_G0278333;DDB_G0278335;DDB_G0278379;DDB_G0278479;DDB_G0278…
GO:0000281	mitotic cytokinesis	95	4	6.06	0.86454	7506	479	0.659796	DDB_G0280975;DDB_G0283767;DDB_G0289173;DDB_G0291237
GO:0006325	chromatin organization	115	5	7.34	0.86624	7506	479	0.681311	DDB_G0267732;DDB_G0269800;DDB_G0275159;DDB_G0277183;DDB_G0279755
GO:0090305	nucleic acid phosphodiester bond hydrolysis	54	2	3.45	0.86794	7506	479	0.580376	DDB_G0274525;DDB_G0290577
GO:0030833	regulation of actin filament polymerization	54	2	3.45	0.86794	7506	479	0.580376	DDB_G0267962;DDB_G0291237
GO:0009069	serine family amino acid metabolic process	31	1	1.98	0.87107	7506	479	0.505489	DDB_G0282867
GO:0031365	N-terminal protein amino acid modification	31	1	1.98	0.87107	7506	479	0.505489	DDB_G0286283
GO:1903046	meiotic cell cycle process	31	1	1.98	0.87107	7506	479	0.505489	DDB_G0284507
GO:0051259	protein oligomerization	31	1	1.98	0.87107	7506	479	0.505489	DDB_G0291330
GO:0006875	cellular metal ion homeostasis	31	1	1.98	0.87107	7506	479	0.505489	DDB_G0271916
GO:0009116	nucleoside metabolic process	116	5	7.4	0.87108	7506	479	0.675437	DDB_G0276615;DDB_G0287127;DDB_G0288933;DDB_G0291179;DDB_G0292850
GO:0030003	cellular cation homeostasis	55	2	3.51	0.87461	7506	479	0.569823	DDB_G0271916;DDB_G0274141
GO:0032271	regulation of protein polymerization	55	2	3.51	0.87461	7506	479	0.569823	DDB_G0267962;DDB_G0291237
GO:0061640	cytoskeleton-dependent cytokinesis	97	4	6.19	0.875	7506	479	0.646192	DDB_G0280975;DDB_G0283767;DDB_G0289173;DDB_G0291237
GO:0060255	regulation of macromolecule metabolic process	648	35	41.35	0.87699	7506	479	0.846381	DDB_G0267436;DDB_G0269364;DDB_G0269884;DDB_G0270130;DDB_G0272142;DDB_G0272362;DDB_G0274307;DDB_G0275113;DDB_G0275159;DDB_G0275395;DDB_G0277681;DDB_G0277831;DDB_G0278379;DDB_G0278761;DDB_G0278843;DDB_G0280455;DDB_G0280547;DDB_G0281969;DDB_G0283425;DDB_G0284369;DDB_G0284489;DDB_G0285425;DDB_G0286271;DDB_G0286289;DDB_G0286347;DDB_G0286385;DDB_G0287061;DDB_G0290389;DDB_G0290665;DDB_G0290679;DDB_G0291…
GO:0009892	negative regulation of metabolic process	137	6	8.74	0.87831	7506	479	0.686284	DDB_G0269364;DDB_G0275159;DDB_G0277831;DDB_G0281969;DDB_G0283349;DDB_G0286271
GO:0030838	positive regulation of actin filament polymerization	32	1	2.04	0.87933	7506	479	0.489692	DDB_G0291237
GO:0016573	histone acetylation	32	1	2.04	0.87933	7506	479	0.489692	DDB_G0275159
GO:0032273	positive regulation of protein polymerization	32	1	2.04	0.87933	7506	479	0.489692	DDB_G0291237
GO:0018393	internal peptidyl-lysine acetylation	32	1	2.04	0.87933	7506	479	0.489692	DDB_G0275159
GO:0018394	peptidyl-lysine acetylation	32	1	2.04	0.87933	7506	479	0.489692	DDB_G0275159
GO:0000154	rRNA modification	32	1	2.04	0.87933	7506	479	0.489692	DDB_G0279755
GO:1901657	glycosyl compound metabolic process	118	5	7.53	0.88032	7506	479	0.663989	DDB_G0276615;DDB_G0287127;DDB_G0288933;DDB_G0291179;DDB_G0292850
GO:0044242	cellular lipid catabolic process	56	2	3.57	0.88097	7506	479	0.559648	DDB_G0269588;DDB_G0282265
GO:0006473	protein acetylation	56	2	3.57	0.88097	7506	479	0.559648	DDB_G0275159;DDB_G0286283
GO:0006461	protein complex assembly	250	12	15.95	0.88292	7506	479	0.752167	DDB_G0267732;DDB_G0267962;DDB_G0268854;DDB_G0269800;DDB_G0271358;DDB_G0276267;DDB_G0277183;DDB_G0279657;DDB_G0280975;DDB_G0289203;DDB_G0291237;DDB_G0291330
GO:0070271	protein complex biogenesis	250	12	15.95	0.88292	7506	479	0.752167	DDB_G0267732;DDB_G0267962;DDB_G0268854;DDB_G0269800;DDB_G0271358;DDB_G0276267;DDB_G0277183;DDB_G0279657;DDB_G0280975;DDB_G0289203;DDB_G0291237;DDB_G0291330
GO:0051169	nuclear transport	78	3	4.98	0.88297	7506	479	0.602698	DDB_G0274943;DDB_G0278271;DDB_G0291306
GO:0006913	nucleocytoplasmic transport	78	3	4.98	0.88297	7506	479	0.602698	DDB_G0274943;DDB_G0278271;DDB_G0291306
GO:0006629	lipid metabolic process	323	16	20.61	0.88607	7506	479	0.77623	DDB_G0268374;DDB_G0268740;DDB_G0269588;DDB_G0272730;DDB_G0276615;DDB_G0279279;DDB_G0281443;DDB_G0281671;DDB_G0282265;DDB_G0291354;DDB_G0291436;DDB_G0291922;DDB_G0292392;DDB_G0292736;DDB_G0293010;DDB_G0293880
GO:0009144	purine nucleoside triphosphate metabolic process	57	2	3.64	0.88704	7506	479	0.54983	DDB_G0272484;DDB_G0287127
GO:0043543	protein acylation	57	2	3.64	0.88704	7506	479	0.54983	DDB_G0275159;DDB_G0286283
GO:0044724	single-organism carbohydrate catabolic process	33	1	2.11	0.88706	7506	479	0.474853	DDB_G0283473
GO:0006635	fatty acid beta-oxidation	33	1	2.11	0.88706	7506	479	0.474853	DDB_G0269588
GO:0034440	lipid oxidation	33	1	2.11	0.88706	7506	479	0.474853	DDB_G0269588
GO:0006475	internal protein amino acid acetylation	33	1	2.11	0.88706	7506	479	0.474853	DDB_G0275159
GO:0019395	fatty acid oxidation	33	1	2.11	0.88706	7506	479	0.474853	DDB_G0269588
GO:0045934	negative regulation of nucleobase-containing compound metabolic process	58	2	3.7	0.89281	7506	479	0.54035	DDB_G0275159;DDB_G0286271
GO:0010605	negative regulation of macromolecule metabolic process	121	5	7.72	0.89312	7506	479	0.647527	DDB_G0269364;DDB_G0275159;DDB_G0277831;DDB_G0281969;DDB_G0286271
GO:0046129	purine ribonucleoside biosynthetic process	34	1	2.17	0.8943	7506	479	0.460887	DDB_G0291179
GO:0006367	transcription initiation from RNA polymerase II promoter	34	1	2.17	0.8943	7506	479	0.460887	DDB_G0278843
GO:0006694	steroid biosynthetic process	34	1	2.17	0.8943	7506	479	0.460887	DDB_G0276615
GO:0051321	meiotic cell cycle	34	1	2.17	0.8943	7506	479	0.460887	DDB_G0284507
GO:0044711	single-organism biosynthetic process	468	24	29.87	0.89606	7506	479	0.803597	DDB_G0267416;DDB_G0267674;DDB_G0269364;DDB_G0271608;DDB_G0272142;DDB_G0272462;DDB_G0272867;DDB_G0274607;DDB_G0276267;DDB_G0276615;DDB_G0277829;DDB_G0279279;DDB_G0281443;DDB_G0282265;DDB_G0282867;DDB_G0283453;DDB_G0286363;DDB_G0291179;DDB_G0291237;DDB_G0291436;DDB_G0292736;DDB_G0292850;DDB_G0293524;DDB_G0293880
GO:0008152	metabolic process	3868	234	246.84	0.89621	7506	479	0.947987	DDB_G0267182;DDB_G0267244;DDB_G0267322;DDB_G0267416;DDB_G0267422;DDB_G0267436;DDB_G0267624;DDB_G0267674;DDB_G0267708;DDB_G0267962;DDB_G0268078;DDB_G0268190;DDB_G0268374;DDB_G0268740;DDB_G0268854;DDB_G0269252;DDB_G0269348;DDB_G0269364;DDB_G0269454;DDB_G0269588;DDB_G0269630;DDB_G0269632;DDB_G0269884;DDB_G0270130;DDB_G0270176;DDB_G0270218;DDB_G0270272;DDB_G0270284;DDB_G0270722;DDB_G0271050;DDB_G0271…
GO:0018205	peptidyl-lysine modification	59	2	3.77	0.89831	7506	479	0.531191	DDB_G0275159;DDB_G0281543
GO:0006873	cellular ion homeostasis	59	2	3.77	0.89831	7506	479	0.531191	DDB_G0271916;DDB_G0274141
GO:0006405	RNA export from nucleus	35	1	2.23	0.90108	7506	479	0.447718	DDB_G0278271
GO:0009060	aerobic respiration	35	1	2.23	0.90108	7506	479	0.447718	DDB_G0289203
GO:0042451	purine nucleoside biosynthetic process	35	1	2.23	0.90108	7506	479	0.447718	DDB_G0291179
GO:0042158	lipoprotein biosynthetic process	35	1	2.23	0.90108	7506	479	0.447718	DDB_G0279279
GO:0006497	protein lipidation	35	1	2.23	0.90108	7506	479	0.447718	DDB_G0279279
GO:0008202	steroid metabolic process	35	1	2.23	0.90108	7506	479	0.447718	DDB_G0276615
GO:0006364	rRNA processing	143	6	9.13	0.90159	7506	479	0.657489	DDB_G0271724;DDB_G0276871;DDB_G0279755;DDB_G0282573;DDB_G0288469;DDB_G0291328
GO:0030258	lipid modification	60	2	3.83	0.90355	7506	479	0.522338	DDB_G0269588;DDB_G0292392
GO:0016570	histone modification	60	2	3.83	0.90355	7506	479	0.522338	DDB_G0275159;DDB_G0279755
GO:0016072	rRNA metabolic process	144	6	9.19	0.90507	7506	479	0.652923	DDB_G0271724;DDB_G0276871;DDB_G0279755;DDB_G0282573;DDB_G0288469;DDB_G0291328
GO:0019637	organophosphate metabolic process	331	16	21.12	0.90633	7506	479	0.757469	DDB_G0272462;DDB_G0272484;DDB_G0274607;DDB_G0276027;DDB_G0276267;DDB_G0276615;DDB_G0277829;DDB_G0279279;DDB_G0282265;DDB_G0283453;DDB_G0286603;DDB_G0287127;DDB_G0291237;DDB_G0291922;DDB_G0292392;DDB_G0292736
GO:0046128	purine ribonucleoside metabolic process	83	3	5.3	0.90692	7506	479	0.566391	DDB_G0276615;DDB_G0287127;DDB_G0291179
GO:0051235	maintenance of location	36	1	2.3	0.90742	7506	479	0.435282	DDB_G0267422
GO:0000910	cytokinesis	105	4	6.7	0.91014	7506	479	0.596958	DDB_G0280975;DDB_G0283767;DDB_G0289173;DDB_G0291237
GO:0051493	regulation of cytoskeleton organization	84	3	5.36	0.91114	7506	479	0.559648	DDB_G0267962;DDB_G0278271;DDB_G0291237
GO:0008064	regulation of actin polymerization or depolymerization	62	2	3.96	0.91327	7506	479	0.505489	DDB_G0267962;DDB_G0291237
GO:0030832	regulation of actin filament length	62	2	3.96	0.91327	7506	479	0.505489	DDB_G0267962;DDB_G0291237
GO:1903507	negative regulation of nucleic acid-templated transcription	37	1	2.36	0.91336	7506	479	0.423517	DDB_G0275159
GO:0045892	negative regulation of transcription, DNA-templated	37	1	2.36	0.91336	7506	479	0.423517	DDB_G0275159
GO:0006869	lipid transport	37	1	2.36	0.91336	7506	479	0.423517	DDB_G0281401
GO:0055065	metal ion homeostasis	37	1	2.36	0.91336	7506	479	0.423517	DDB_G0271916
GO:1902679	negative regulation of RNA biosynthetic process	37	1	2.36	0.91336	7506	479	0.423517	DDB_G0275159
GO:0044282	small molecule catabolic process	127	5	8.1	0.91521	7506	479	0.616935	DDB_G0269588;DDB_G0272462;DDB_G0282265;DDB_G0286525;DDB_G0292392
GO:0042157	lipoprotein metabolic process	38	1	2.42	0.91891	7506	479	0.412372	DDB_G0279279
GO:0042278	purine nucleoside metabolic process	86	3	5.49	0.91907	7506	479	0.546633	DDB_G0276615;DDB_G0287127;DDB_G0291179
GO:0051129	negative regulation of cellular component organization	64	2	4.08	0.92207	7506	479	0.489692	DDB_G0267962;DDB_G0291237
GO:0031334	positive regulation of protein complex assembly	39	1	2.49	0.92411	7506	479	0.401799	DDB_G0291237
GO:0010876	lipid localization	39	1	2.49	0.92411	7506	479	0.401799	DDB_G0281401
GO:0010639	negative regulation of organelle organization	39	1	2.49	0.92411	7506	479	0.401799	DDB_G0267962
GO:0031326	regulation of cellular biosynthetic process	412	20	26.29	0.92502	7506	479	0.760687	DDB_G0267436;DDB_G0269884;DDB_G0272142;DDB_G0272362;DDB_G0274607;DDB_G0275113;DDB_G0275159;DDB_G0275395;DDB_G0276267;DDB_G0277681;DDB_G0277829;DDB_G0278379;DDB_G0278761;DDB_G0278843;DDB_G0280455;DDB_G0280547;DDB_G0290389;DDB_G0290665;DDB_G0291237;DDB_G0293414
GO:0009889	regulation of biosynthetic process	412	20	26.29	0.92502	7506	479	0.760687	DDB_G0267436;DDB_G0269884;DDB_G0272142;DDB_G0272362;DDB_G0274607;DDB_G0275113;DDB_G0275159;DDB_G0275395;DDB_G0276267;DDB_G0277681;DDB_G0277829;DDB_G0278379;DDB_G0278761;DDB_G0278843;DDB_G0280455;DDB_G0280547;DDB_G0290389;DDB_G0290665;DDB_G0291237;DDB_G0293414
GO:0051171	regulation of nitrogen compound metabolic process	430	21	27.44	0.92523	7506	479	0.765286	DDB_G0267436;DDB_G0269884;DDB_G0272142;DDB_G0272362;DDB_G0274607;DDB_G0275113;DDB_G0275159;DDB_G0275395;DDB_G0276267;DDB_G0277681;DDB_G0277829;DDB_G0278379;DDB_G0278761;DDB_G0278843;DDB_G0280455;DDB_G0280547;DDB_G0286271;DDB_G0290389;DDB_G0290665;DDB_G0291237;DDB_G0293414
GO:0009108	coenzyme biosynthetic process	65	2	4.15	0.92615	7506	479	0.482158	DDB_G0272462;DDB_G0291179
GO:0055080	cation homeostasis	65	2	4.15	0.92615	7506	479	0.482158	DDB_G0271916;DDB_G0274141
GO:0046488	phosphatidylinositol metabolic process	65	2	4.15	0.92615	7506	479	0.482158	DDB_G0279279;DDB_G0292392
GO:0006650	glycerophospholipid metabolic process	88	3	5.62	0.92635	7506	479	0.53421	DDB_G0279279;DDB_G0291922;DDB_G0292392
GO:0071704	organic substance metabolic process	3305	196	210.91	0.92896	7506	479	0.929304	DDB_G0267182;DDB_G0267244;DDB_G0267322;DDB_G0267416;DDB_G0267436;DDB_G0267674;DDB_G0267708;DDB_G0267962;DDB_G0268078;DDB_G0268190;DDB_G0268374;DDB_G0268740;DDB_G0268854;DDB_G0269348;DDB_G0269364;DDB_G0269454;DDB_G0269588;DDB_G0269630;DDB_G0269632;DDB_G0269884;DDB_G0270130;DDB_G0270176;DDB_G0270218;DDB_G0270272;DDB_G0270722;DDB_G0271050;DDB_G0271608;DDB_G0271724;DDB_G0272142;DDB_G0272298;DDB_G0272…
GO:0006633	fatty acid biosynthetic process	40	1	2.55	0.92898	7506	479	0.391754	DDB_G0281443
GO:0007163	establishment or maintenance of cell polarity	40	1	2.55	0.92898	7506	479	0.391754	DDB_G0267962
GO:0044089	positive regulation of cellular component biogenesis	40	1	2.55	0.92898	7506	479	0.391754	DDB_G0291237
GO:0009062	fatty acid catabolic process	40	1	2.55	0.92898	7506	479	0.391754	DDB_G0269588
GO:0006091	generation of precursor metabolites and energy	89	3	5.68	0.92976	7506	479	0.528207	DDB_G0267674;DDB_G0270218;DDB_G0289203
GO:0033043	regulation of organelle organization	153	6	9.76	0.93192	7506	479	0.614516	DDB_G0267962;DDB_G0269114;DDB_G0278181;DDB_G0278271;DDB_G0289675;DDB_G0291237
GO:0051130	positive regulation of cellular component organization	67	2	4.28	0.93371	7506	479	0.467766	DDB_G0278271;DDB_G0291237
GO:0008610	lipid biosynthetic process	154	6	9.83	0.93445	7506	479	0.610525	DDB_G0276615;DDB_G0279279;DDB_G0281443;DDB_G0282265;DDB_G0291436;DDB_G0293880
GO:0034645	cellular macromolecule biosynthetic process	839	44	53.54	0.93686	7506	479	0.821796	DDB_G0267416;DDB_G0267436;DDB_G0267674;DDB_G0268190;DDB_G0268854;DDB_G0269454;DDB_G0269884;DDB_G0271608;DDB_G0272142;DDB_G0272362;DDB_G0272730;DDB_G0272867;DDB_G0273191;DDB_G0273743;DDB_G0274777;DDB_G0275113;DDB_G0275159;DDB_G0275395;DDB_G0276871;DDB_G0277681;DDB_G0277733;DDB_G0277919;DDB_G0278379;DDB_G0278761;DDB_G0278843;DDB_G0279279;DDB_G0279689;DDB_G0280455;DDB_G0280547;DDB_G0280703;DDB_G0281…
GO:0090407	organophosphate biosynthetic process	195	8	12.44	0.93694	7506	479	0.642878	DDB_G0272462;DDB_G0274607;DDB_G0276267;DDB_G0277829;DDB_G0279279;DDB_G0283453;DDB_G0291237;DDB_G0292736
GO:0051236	establishment of RNA localization	42	1	2.68	0.9378	7506	479	0.373099	DDB_G0278271
GO:0072330	monocarboxylic acid biosynthetic process	42	1	2.68	0.9378	7506	479	0.373099	DDB_G0281443
GO:0050657	nucleic acid transport	42	1	2.68	0.9378	7506	479	0.373099	DDB_G0278271
GO:0050658	RNA transport	42	1	2.68	0.9378	7506	479	0.373099	DDB_G0278271
GO:0019219	regulation of nucleobase-containing compound metabolic process	384	18	24.51	0.93867	7506	479	0.734538	DDB_G0269884;DDB_G0272362;DDB_G0274607;DDB_G0275113;DDB_G0275159;DDB_G0276267;DDB_G0277681;DDB_G0277829;DDB_G0278379;DDB_G0278761;DDB_G0278843;DDB_G0280455;DDB_G0280547;DDB_G0286271;DDB_G0290389;DDB_G0290665;DDB_G0291237;DDB_G0293414
GO:0009059	macromolecule biosynthetic process	842	44	53.73	0.94023	7506	479	0.818867	DDB_G0267416;DDB_G0267436;DDB_G0267674;DDB_G0268190;DDB_G0268854;DDB_G0269454;DDB_G0269884;DDB_G0271608;DDB_G0272142;DDB_G0272362;DDB_G0272730;DDB_G0272867;DDB_G0273191;DDB_G0273743;DDB_G0274777;DDB_G0275113;DDB_G0275159;DDB_G0275395;DDB_G0276871;DDB_G0277681;DDB_G0277733;DDB_G0277919;DDB_G0278379;DDB_G0278761;DDB_G0278843;DDB_G0279279;DDB_G0279689;DDB_G0280455;DDB_G0280547;DDB_G0280703;DDB_G0281…
GO:0009141	nucleoside triphosphate metabolic process	69	2	4.4	0.94054	7506	479	0.454207	DDB_G0272484;DDB_G0287127
GO:0051172	negative regulation of nitrogen compound metabolic process	69	2	4.4	0.94054	7506	479	0.454207	DDB_G0275159;DDB_G0286271
GO:0050801	ion homeostasis	69	2	4.4	0.94054	7506	479	0.454207	DDB_G0271916;DDB_G0274141
GO:0098771	inorganic ion homeostasis	69	2	4.4	0.94054	7506	479	0.454207	DDB_G0271916;DDB_G0274141
GO:0032269	negative regulation of cellular protein metabolic process	43	1	2.74	0.94179	7506	479	0.364422	DDB_G0277831
GO:0051248	negative regulation of protein metabolic process	43	1	2.74	0.94179	7506	479	0.364422	DDB_G0277831
GO:0072329	monocarboxylic acid catabolic process	43	1	2.74	0.94179	7506	479	0.364422	DDB_G0269588
GO:0044255	cellular lipid metabolic process	256	11	16.34	0.94258	7506	479	0.673327	DDB_G0268374;DDB_G0269588;DDB_G0272730;DDB_G0276615;DDB_G0279279;DDB_G0281443;DDB_G0282265;DDB_G0291436;DDB_G0291922;DDB_G0292392;DDB_G0293880
GO:0016052	carbohydrate catabolic process	44	1	2.81	0.94553	7506	479	0.35614	DDB_G0283473
GO:0019725	cellular homeostasis	118	4	7.53	0.94883	7506	479	0.531191	DDB_G0271916;DDB_G0274141;DDB_G0287849;DDB_G0291434
GO:0006644	phospholipid metabolic process	118	4	7.53	0.94883	7506	479	0.531191	DDB_G0279279;DDB_G0282265;DDB_G0291922;DDB_G0292392
GO:0006352	DNA-templated transcription, initiation	45	1	2.87	0.94903	7506	479	0.348225	DDB_G0278843
GO:0046496	nicotinamide nucleotide metabolic process	45	1	2.87	0.94903	7506	479	0.348225	DDB_G0272462
GO:0019362	pyridine nucleotide metabolic process	45	1	2.87	0.94903	7506	479	0.348225	DDB_G0272462
GO:0055082	cellular chemical homeostasis	72	2	4.59	0.94954	7506	479	0.435282	DDB_G0271916;DDB_G0274141
GO:0016054	organic acid catabolic process	96	3	6.13	0.94985	7506	479	0.489692	DDB_G0269588;DDB_G0272462;DDB_G0286525
GO:0046395	carboxylic acid catabolic process	96	3	6.13	0.94985	7506	479	0.489692	DDB_G0269588;DDB_G0272462;DDB_G0286525
GO:0043623	cellular protein complex assembly	182	7	11.61	0.95086	7506	479	0.602698	DDB_G0267962;DDB_G0271358;DDB_G0276267;DDB_G0279657;DDB_G0280975;DDB_G0289203;DDB_G0291237
GO:0046486	glycerolipid metabolic process	97	3	6.19	0.95224	7506	479	0.484644	DDB_G0279279;DDB_G0291922;DDB_G0292392
GO:0016569	covalent chromatin modification	73	2	4.66	0.95224	7506	479	0.429319	DDB_G0275159;DDB_G0279755
GO:0006403	RNA localization	46	1	2.94	0.9523	7506	479	0.340655	DDB_G0278271
GO:0032956	regulation of actin cytoskeleton organization	74	2	4.72	0.9548	7506	479	0.423517	DDB_G0267962;DDB_G0291237
GO:0044087	regulation of cellular component biogenesis	99	3	6.32	0.9567	7506	479	0.474853	DDB_G0267962;DDB_G0289173;DDB_G0291237
GO:0032970	regulation of actin filament-based process	75	2	4.79	0.95723	7506	479	0.417871	DDB_G0267962;DDB_G0291237
GO:0046474	glycerophospholipid biosynthetic process	48	1	3.06	0.95823	7506	479	0.326461	DDB_G0279279
GO:0043254	regulation of protein complex assembly	76	2	4.85	0.95953	7506	479	0.412372	DDB_G0267962;DDB_G0291237
GO:0010468	regulation of gene expression	510	24	32.55	0.95992	7506	479	0.737419	DDB_G0267436;DDB_G0269364;DDB_G0269884;DDB_G0272142;DDB_G0272362;DDB_G0274307;DDB_G0275113;DDB_G0275159;DDB_G0275395;DDB_G0277681;DDB_G0277831;DDB_G0278379;DDB_G0278761;DDB_G0278843;DDB_G0280455;DDB_G0280547;DDB_G0281969;DDB_G0286271;DDB_G0286385;DDB_G0287061;DDB_G0290389;DDB_G0290665;DDB_G0290679;DDB_G0293414
GO:0031324	negative regulation of cellular metabolic process	101	3	6.45	0.96077	7506	479	0.46545	DDB_G0275159;DDB_G0277831;DDB_G0286271
GO:0015931	nucleobase-containing compound transport	49	1	3.13	0.96091	7506	479	0.319799	DDB_G0278271
GO:0071705	nitrogen compound transport	78	2	4.98	0.96379	7506	479	0.401799	DDB_G0278271;DDB_G0291632
GO:0034654	nucleobase-containing compound biosynthetic process	533	25	34.01	0.96445	7506	479	0.734997	DDB_G0267416;DDB_G0269884;DDB_G0271608;DDB_G0272362;DDB_G0272462;DDB_G0274607;DDB_G0275113;DDB_G0275159;DDB_G0276267;DDB_G0277681;DDB_G0277829;DDB_G0278379;DDB_G0278761;DDB_G0278843;DDB_G0280455;DDB_G0280547;DDB_G0281969;DDB_G0283453;DDB_G0288933;DDB_G0290389;DDB_G0290665;DDB_G0291179;DDB_G0291237;DDB_G0292850;DDB_G0293414
GO:0051128	regulation of cellular component organization	212	8	13.53	0.96557	7506	479	0.591326	DDB_G0267962;DDB_G0269114;DDB_G0278181;DDB_G0278271;DDB_G0289173;DDB_G0289675;DDB_G0291237;DDB_G0292736
GO:0051188	cofactor biosynthetic process	79	2	5.04	0.96576	7506	479	0.396713	DDB_G0272462;DDB_G0291179
GO:0032535	regulation of cellular component size	79	2	5.04	0.96576	7506	479	0.396713	DDB_G0267962;DDB_G0291237
GO:0090066	regulation of anatomical structure size	79	2	5.04	0.96576	7506	479	0.396713	DDB_G0267962;DDB_G0291237
GO:0046034	ATP metabolic process	51	1	3.25	0.96577	7506	479	0.307258	DDB_G0287127
GO:0045333	cellular respiration	51	1	3.25	0.96577	7506	479	0.307258	DDB_G0289203
GO:0000902	cell morphogenesis	52	1	3.32	0.96797	7506	479	0.301349	DDB_G0275305
GO:0045893	positive regulation of transcription, DNA-templated	52	1	3.32	0.96797	7506	479	0.301349	DDB_G0269884
GO:1903508	positive regulation of nucleic acid-templated transcription	52	1	3.32	0.96797	7506	479	0.301349	DDB_G0269884
GO:1902680	positive regulation of RNA biosynthetic process	52	1	3.32	0.96797	7506	479	0.301349	DDB_G0269884
GO:1901606	alpha-amino acid catabolic process	53	1	3.38	0.97003	7506	479	0.295663	DDB_G0286525
GO:0051252	regulation of RNA metabolic process	335	14	21.38	0.97038	7506	479	0.654872	DDB_G0269884;DDB_G0272362;DDB_G0275113;DDB_G0275159;DDB_G0277681;DDB_G0278379;DDB_G0278761;DDB_G0278843;DDB_G0280455;DDB_G0280547;DDB_G0286271;DDB_G0290389;DDB_G0290665;DDB_G0293414
GO:0051254	positive regulation of RNA metabolic process	54	1	3.45	0.97196	7506	479	0.290188	DDB_G0269884
GO:0010558	negative regulation of macromolecule biosynthetic process	54	1	3.45	0.97196	7506	479	0.290188	DDB_G0275159
GO:2000113	negative regulation of cellular macromolecule biosynthetic process	54	1	3.45	0.97196	7506	479	0.290188	DDB_G0275159
GO:0006366	transcription from RNA polymerase II promoter	155	5	9.89	0.9735	7506	479	0.505489	DDB_G0269884;DDB_G0272362;DDB_G0275113;DDB_G0278843;DDB_G0281969
GO:0042274	ribosomal small subunit biogenesis	55	1	3.51	0.97376	7506	479	0.284912	DDB_G0284539
GO:0065008	regulation of biological quality	281	11	17.93	0.97456	7506	479	0.613422	DDB_G0267422;DDB_G0267962;DDB_G0271916;DDB_G0274141;DDB_G0276399;DDB_G0280043;DDB_G0281309;DDB_G0287849;DDB_G0291237;DDB_G0291434;DDB_G0293070
GO:0044237	cellular metabolic process	3069	176	195.85	0.97517	7506	479	0.898646	DDB_G0267182;DDB_G0267244;DDB_G0267322;DDB_G0267416;DDB_G0267422;DDB_G0267436;DDB_G0267674;DDB_G0267708;DDB_G0267962;DDB_G0268078;DDB_G0268190;DDB_G0268374;DDB_G0268854;DDB_G0269348;DDB_G0269364;DDB_G0269454;DDB_G0269588;DDB_G0269630;DDB_G0269632;DDB_G0269884;DDB_G0270130;DDB_G0270176;DDB_G0270218;DDB_G0270272;DDB_G0271050;DDB_G0271608;DDB_G0271724;DDB_G0272142;DDB_G0272298;DDB_G0272362;DDB_G0272…
GO:0009205	purine ribonucleoside triphosphate metabolic process	56	1	3.57	0.97545	7506	479	0.279824	DDB_G0287127
GO:0045017	glycerolipid biosynthetic process	56	1	3.57	0.97545	7506	479	0.279824	DDB_G0279279
GO:0006631	fatty acid metabolic process	85	2	5.42	0.97556	7506	479	0.368709	DDB_G0269588;DDB_G0281443
GO:0006355	regulation of transcription, DNA-templated	323	13	20.61	0.97658	7506	479	0.630687	DDB_G0269884;DDB_G0272362;DDB_G0275113;DDB_G0275159;DDB_G0277681;DDB_G0278379;DDB_G0278761;DDB_G0278843;DDB_G0280455;DDB_G0280547;DDB_G0290389;DDB_G0290665;DDB_G0293414
GO:2001141	regulation of RNA biosynthetic process	323	13	20.61	0.97658	7506	479	0.630687	DDB_G0269884;DDB_G0272362;DDB_G0275113;DDB_G0275159;DDB_G0277681;DDB_G0278379;DDB_G0278761;DDB_G0278843;DDB_G0280455;DDB_G0280547;DDB_G0290389;DDB_G0290665;DDB_G0293414
GO:1903506	regulation of nucleic acid-templated transcription	323	13	20.61	0.97658	7506	479	0.630687	DDB_G0269884;DDB_G0272362;DDB_G0275113;DDB_G0275159;DDB_G0277681;DDB_G0278379;DDB_G0278761;DDB_G0278843;DDB_G0280455;DDB_G0280547;DDB_G0290389;DDB_G0290665;DDB_G0293414
GO:0044281	small molecule metabolic process	642	30	40.97	0.97737	7506	479	0.73225	DDB_G0269454;DDB_G0269588;DDB_G0272462;DDB_G0272484;DDB_G0272867;DDB_G0274607;DDB_G0276027;DDB_G0276267;DDB_G0276615;DDB_G0277733;DDB_G0277829;DDB_G0281443;DDB_G0282265;DDB_G0282867;DDB_G0283453;DDB_G0285451;DDB_G0286525;DDB_G0286603;DDB_G0287127;DDB_G0287159;DDB_G0287849;DDB_G0288933;DDB_G0289481;DDB_G0291179;DDB_G0291237;DDB_G0291436;DDB_G0292392;DDB_G0292736;DDB_G0292850;DDB_G0293524
GO:0010556	regulation of macromolecule biosynthetic process	383	16	24.44	0.97787	7506	479	0.654628	DDB_G0267436;DDB_G0269884;DDB_G0272142;DDB_G0272362;DDB_G0275113;DDB_G0275159;DDB_G0275395;DDB_G0277681;DDB_G0278379;DDB_G0278761;DDB_G0278843;DDB_G0280455;DDB_G0280547;DDB_G0290389;DDB_G0290665;DDB_G0293414
GO:2000112	regulation of cellular macromolecule biosynthetic process	383	16	24.44	0.97787	7506	479	0.654628	DDB_G0267436;DDB_G0269884;DDB_G0272142;DDB_G0272362;DDB_G0275113;DDB_G0275159;DDB_G0275395;DDB_G0277681;DDB_G0278379;DDB_G0278761;DDB_G0278843;DDB_G0280455;DDB_G0280547;DDB_G0290389;DDB_G0290665;DDB_G0293414
GO:1901607	alpha-amino acid biosynthetic process	58	1	3.7	0.9785	7506	479	0.270175	DDB_G0282867
GO:0070887	cellular response to chemical stimulus	58	1	3.7	0.9785	7506	479	0.270175	DDB_G0287849
GO:0009063	cellular amino acid catabolic process	58	1	3.7	0.9785	7506	479	0.270175	DDB_G0286525
GO:0010557	positive regulation of macromolecule biosynthetic process	59	1	3.77	0.97988	7506	479	0.265596	DDB_G0269884
GO:0007059	chromosome segregation	60	1	3.83	0.98118	7506	479	0.261169	DDB_G0290919
GO:0006733	oxidoreduction coenzyme metabolic process	60	1	3.83	0.98118	7506	479	0.261169	DDB_G0272462
GO:0042592	homeostatic process	163	5	10.4	0.9814	7506	479	0.480679	DDB_G0271916;DDB_G0274141;DDB_G0287849;DDB_G0291434;DDB_G0293070
GO:0016568	chromatin modification	90	2	5.74	0.9816	7506	479	0.348225	DDB_G0275159;DDB_G0279755
GO:0006261	DNA-dependent DNA replication	61	1	3.89	0.98239	7506	479	0.256888	DDB_G0274777
GO:0009199	ribonucleoside triphosphate metabolic process	61	1	3.89	0.98239	7506	479	0.256888	DDB_G0287127
GO:0031327	negative regulation of cellular biosynthetic process	61	1	3.89	0.98239	7506	479	0.256888	DDB_G0275159
GO:0009890	negative regulation of biosynthetic process	61	1	3.89	0.98239	7506	479	0.256888	DDB_G0275159
GO:0008652	cellular amino acid biosynthetic process	62	1	3.96	0.98352	7506	479	0.252744	DDB_G0282867
GO:0006732	coenzyme metabolic process	120	3	7.66	0.98507	7506	479	0.391754	DDB_G0272462;DDB_G0276615;DDB_G0291179
GO:1901576	organic substance biosynthetic process	1227	62	78.3	0.98596	7506	479	0.791809	DDB_G0267416;DDB_G0267436;DDB_G0267674;DDB_G0268190;DDB_G0268854;DDB_G0269364;DDB_G0269454;DDB_G0269884;DDB_G0271608;DDB_G0272142;DDB_G0272362;DDB_G0272462;DDB_G0272730;DDB_G0272867;DDB_G0273191;DDB_G0273743;DDB_G0274607;DDB_G0274777;DDB_G0275113;DDB_G0275159;DDB_G0275395;DDB_G0276267;DDB_G0276615;DDB_G0276871;DDB_G0277681;DDB_G0277733;DDB_G0277829;DDB_G0277919;DDB_G0278379;DDB_G0278761;DDB_G0278…
GO:0009167	purine ribonucleoside monophosphate metabolic process	65	1	4.15	0.9865	7506	479	0.241079	DDB_G0287127
GO:0009126	purine nucleoside monophosphate metabolic process	65	1	4.15	0.9865	7506	479	0.241079	DDB_G0287127
GO:0008654	phospholipid biosynthetic process	65	1	4.15	0.9865	7506	479	0.241079	DDB_G0279279
GO:0019438	aromatic compound biosynthetic process	571	25	36.44	0.98677	7506	479	0.686083	DDB_G0267416;DDB_G0269884;DDB_G0271608;DDB_G0272362;DDB_G0272462;DDB_G0274607;DDB_G0275113;DDB_G0275159;DDB_G0276267;DDB_G0277681;DDB_G0277829;DDB_G0278379;DDB_G0278761;DDB_G0278843;DDB_G0280455;DDB_G0280547;DDB_G0281969;DDB_G0283453;DDB_G0288933;DDB_G0290389;DDB_G0290665;DDB_G0291179;DDB_G0291237;DDB_G0292850;DDB_G0293414
GO:0018130	heterocycle biosynthetic process	572	25	36.5	0.98713	7506	479	0.684884	DDB_G0267416;DDB_G0269884;DDB_G0271608;DDB_G0272362;DDB_G0272462;DDB_G0274607;DDB_G0275113;DDB_G0275159;DDB_G0276267;DDB_G0277681;DDB_G0277829;DDB_G0278379;DDB_G0278761;DDB_G0278843;DDB_G0280455;DDB_G0280547;DDB_G0281969;DDB_G0283453;DDB_G0288933;DDB_G0290389;DDB_G0290665;DDB_G0291179;DDB_G0291237;DDB_G0292850;DDB_G0293414
GO:0006351	transcription, DNA-templated	382	15	24.38	0.98766	7506	479	0.61532	DDB_G0267416;DDB_G0269884;DDB_G0272362;DDB_G0275113;DDB_G0275159;DDB_G0277681;DDB_G0278379;DDB_G0278761;DDB_G0278843;DDB_G0280455;DDB_G0280547;DDB_G0281969;DDB_G0290389;DDB_G0290665;DDB_G0293414
GO:0097659	nucleic acid-templated transcription	382	15	24.38	0.98766	7506	479	0.61532	DDB_G0267416;DDB_G0269884;DDB_G0272362;DDB_G0275113;DDB_G0275159;DDB_G0277681;DDB_G0278379;DDB_G0278761;DDB_G0278843;DDB_G0280455;DDB_G0280547;DDB_G0281969;DDB_G0290389;DDB_G0290665;DDB_G0293414
GO:0006260	DNA replication	97	2	6.19	0.98769	7506	479	0.323096	DDB_G0271608;DDB_G0274777
GO:0043436	oxoacid metabolic process	343	13	21.89	0.98801	7506	479	0.593912	DDB_G0269454;DDB_G0269588;DDB_G0272462;DDB_G0272867;DDB_G0277733;DDB_G0281443;DDB_G0282867;DDB_G0285451;DDB_G0286525;DDB_G0287159;DDB_G0289481;DDB_G0291179;DDB_G0293524
GO:0006082	organic acid metabolic process	345	13	22.02	0.98881	7506	479	0.590469	DDB_G0269454;DDB_G0269588;DDB_G0272462;DDB_G0272867;DDB_G0277733;DDB_G0281443;DDB_G0282867;DDB_G0285451;DDB_G0286525;DDB_G0287159;DDB_G0289481;DDB_G0291179;DDB_G0293524
GO:0032774	RNA biosynthetic process	386	15	24.63	0.98918	7506	479	0.608944	DDB_G0267416;DDB_G0269884;DDB_G0272362;DDB_G0275113;DDB_G0275159;DDB_G0277681;DDB_G0278379;DDB_G0278761;DDB_G0278843;DDB_G0280455;DDB_G0280547;DDB_G0281969;DDB_G0290389;DDB_G0290665;DDB_G0293414
GO:0009058	biosynthetic process	1277	64	81.49	0.98975	7506	479	0.785348	DDB_G0267416;DDB_G0267436;DDB_G0267674;DDB_G0268190;DDB_G0268854;DDB_G0269364;DDB_G0269454;DDB_G0269884;DDB_G0271608;DDB_G0272142;DDB_G0272362;DDB_G0272462;DDB_G0272730;DDB_G0272867;DDB_G0273191;DDB_G0273743;DDB_G0274607;DDB_G0274777;DDB_G0275113;DDB_G0275159;DDB_G0275395;DDB_G0276267;DDB_G0276615;DDB_G0276871;DDB_G0277681;DDB_G0277733;DDB_G0277829;DDB_G0277919;DDB_G0278379;DDB_G0278761;DDB_G0278…
GO:0044249	cellular biosynthetic process	1208	60	77.09	0.98981	7506	479	0.778319	DDB_G0267416;DDB_G0267436;DDB_G0267674;DDB_G0268190;DDB_G0268854;DDB_G0269454;DDB_G0269884;DDB_G0271608;DDB_G0272142;DDB_G0272362;DDB_G0272462;DDB_G0272730;DDB_G0272867;DDB_G0273191;DDB_G0273743;DDB_G0274607;DDB_G0274777;DDB_G0275113;DDB_G0275159;DDB_G0275395;DDB_G0276267;DDB_G0276615;DDB_G0276871;DDB_G0277681;DDB_G0277733;DDB_G0277829;DDB_G0277919;DDB_G0278379;DDB_G0278761;DDB_G0278843;DDB_G0279…
GO:0044283	small molecule biosynthetic process	177	5	11.3	0.99018	7506	479	0.442659	DDB_G0276615;DDB_G0281443;DDB_G0282867;DDB_G0291436;DDB_G0292736
GO:0018193	peptidyl-amino acid modification	130	3	8.3	0.99118	7506	479	0.361619	DDB_G0275159;DDB_G0281543;DDB_G0289543
GO:1901605	alpha-amino acid metabolic process	131	3	8.36	0.99163	7506	479	0.358858	DDB_G0282867;DDB_G0286525;DDB_G0291179
GO:0048878	chemical homeostasis	105	2	6.7	0.99227	7506	479	0.298479	DDB_G0271916;DDB_G0274141
GO:1901362	organic cyclic compound biosynthetic process	610	26	38.93	0.99249	7506	479	0.667908	DDB_G0267416;DDB_G0269884;DDB_G0271608;DDB_G0272362;DDB_G0272462;DDB_G0274607;DDB_G0275113;DDB_G0275159;DDB_G0276267;DDB_G0276615;DDB_G0277681;DDB_G0277829;DDB_G0278379;DDB_G0278761;DDB_G0278843;DDB_G0280455;DDB_G0280547;DDB_G0281969;DDB_G0283453;DDB_G0288933;DDB_G0290389;DDB_G0290665;DDB_G0291179;DDB_G0291237;DDB_G0292850;DDB_G0293414
GO:0009161	ribonucleoside monophosphate metabolic process	74	1	4.72	0.99259	7506	479	0.211759	DDB_G0287127
GO:0051186	cofactor metabolic process	134	3	8.55	0.99287	7506	479	0.350824	DDB_G0272462;DDB_G0276615;DDB_G0291179
GO:0016053	organic acid biosynthetic process	108	2	6.89	0.99351	7506	479	0.290188	DDB_G0281443;DDB_G0282867
GO:0009123	nucleoside monophosphate metabolic process	76	1	4.85	0.99351	7506	479	0.206186	DDB_G0287127
GO:0046394	carboxylic acid biosynthetic process	108	2	6.89	0.99351	7506	479	0.290188	DDB_G0281443;DDB_G0282867
GO:0019752	carboxylic acid metabolic process	341	12	21.76	0.9938	7506	479	0.551442	DDB_G0269454;DDB_G0269588;DDB_G0272462;DDB_G0272867;DDB_G0277733;DDB_G0281443;DDB_G0282867;DDB_G0285451;DDB_G0286525;DDB_G0287159;DDB_G0289481;DDB_G0291179
GO:0006457	protein folding	86	1	5.49	0.99667	7506	479	0.182211	DDB_G0291434
GO:0006357	regulation of transcription from RNA polymerase II promoter	100	1	6.38	0.99869	7506	479	0.156701	DDB_G0275113
GO:0032787	monocarboxylic acid metabolic process	144	2	9.19	0.99925	7506	479	0.217641	DDB_G0269588;DDB_G0281443
GO:0051179	localization	2728	140	174.09	0.99971	7506	479	0.804186	DDB_G0267422;DDB_G0267436;DDB_G0267646;DDB_G0267708;DDB_G0268060;DDB_G0268140;DDB_G0268222;DDB_G0268332;DDB_G0268426;DDB_G0268702;DDB_G0268858;DDB_G0269170;DDB_G0269174;DDB_G0269262;DDB_G0269588;DDB_G0269590;DDB_G0269750;DDB_G0270220;DDB_G0270272;DDB_G0270382;DDB_G0270556;DDB_G0270682;DDB_G0271044;DDB_G0271358;DDB_G0271916;DDB_G0271942;DDB_G0272138;DDB_G0272476;DDB_G0272486;DDB_G0272730;DDB_G0272…
GO:0006810	transport	2648	135	168.98	0.99973	7506	479	0.798893	DDB_G0267422;DDB_G0267436;DDB_G0267646;DDB_G0267708;DDB_G0268060;DDB_G0268140;DDB_G0268222;DDB_G0268332;DDB_G0268426;DDB_G0268702;DDB_G0268858;DDB_G0269170;DDB_G0269174;DDB_G0269262;DDB_G0269588;DDB_G0269590;DDB_G0269750;DDB_G0270220;DDB_G0270272;DDB_G0270382;DDB_G0270556;DDB_G0270682;DDB_G0271044;DDB_G0271358;DDB_G0271916;DDB_G0271942;DDB_G0272138;DDB_G0272476;DDB_G0272486;DDB_G0272730;DDB_G0272…
GO:0051234	establishment of localization	2653	135	169.3	0.99976	7506	479	0.797388	DDB_G0267422;DDB_G0267436;DDB_G0267646;DDB_G0267708;DDB_G0268060;DDB_G0268140;DDB_G0268222;DDB_G0268332;DDB_G0268426;DDB_G0268702;DDB_G0268858;DDB_G0269170;DDB_G0269174;DDB_G0269262;DDB_G0269588;DDB_G0269590;DDB_G0269750;DDB_G0270220;DDB_G0270272;DDB_G0270382;DDB_G0270556;DDB_G0270682;DDB_G0271044;DDB_G0271358;DDB_G0271916;DDB_G0271942;DDB_G0272138;DDB_G0272476;DDB_G0272486;DDB_G0272730;DDB_G0272…
GO:0016192	vesicle-mediated transport	2242	107	143.07	0.99995	7506	479	0.747862	DDB_G0267646;DDB_G0268060;DDB_G0268140;DDB_G0268222;DDB_G0268332;DDB_G0268702;DDB_G0269170;DDB_G0269174;DDB_G0269262;DDB_G0269588;DDB_G0269750;DDB_G0270272;DDB_G0270382;DDB_G0270556;DDB_G0270682;DDB_G0271044;DDB_G0271358;DDB_G0271916;DDB_G0271942;DDB_G0272138;DDB_G0272476;DDB_G0272486;DDB_G0272730;DDB_G0272857;DDB_G0274181;DDB_G0274187;DDB_G0274663;DDB_G0275121;DDB_G0276153;DDB_G0276267;DDB_G0276…
GO:0044351	macropinocytosis	2019	89	128.84	1	7506	479	0.690759	DDB_G0267646;DDB_G0268060;DDB_G0268140;DDB_G0268222;DDB_G0268332;DDB_G0268702;DDB_G0269170;DDB_G0269174;DDB_G0269588;DDB_G0269750;DDB_G0270272;DDB_G0270382;DDB_G0270682;DDB_G0271358;DDB_G0271942;DDB_G0272138;DDB_G0272476;DDB_G0272730;DDB_G0272857;DDB_G0274181;DDB_G0274187;DDB_G0274663;DDB_G0275121;DDB_G0276153;DDB_G0276267;DDB_G0276427;DDB_G0276445;DDB_G0276615;DDB_G0277185;DDB_G0277541;DDB_G0277…
GO:0006897	endocytosis	2106	91	134.4	1	7506	479	0.677105	DDB_G0267646;DDB_G0268060;DDB_G0268140;DDB_G0268222;DDB_G0268332;DDB_G0268702;DDB_G0269170;DDB_G0269174;DDB_G0269588;DDB_G0269750;DDB_G0270272;DDB_G0270382;DDB_G0270682;DDB_G0271358;DDB_G0271942;DDB_G0272138;DDB_G0272476;DDB_G0272486;DDB_G0272730;DDB_G0272857;DDB_G0274181;DDB_G0274187;DDB_G0274663;DDB_G0275121;DDB_G0276153;DDB_G0276267;DDB_G0276427;DDB_G0276445;DDB_G0276615;DDB_G0277185;DDB_G0277…
GO:0008150	biological_process	7506	479	479	1	7506	479	1	DDB_G0267182;DDB_G0267244;DDB_G0267322;DDB_G0267416;DDB_G0267422;DDB_G0267436;DDB_G0267458;DDB_G0267624;DDB_G0267646;DDB_G0267674;DDB_G0267708;DDB_G0267732;DDB_G0267844;DDB_G0267906;DDB_G0267962;DDB_G0268060;DDB_G0268078;DDB_G0268140;DDB_G0268190;DDB_G0268222;DDB_G0268332;DDB_G0268354;DDB_G0268374;DDB_G0268426;DDB_G0268702;DDB_G0268740;DDB_G0268854;DDB_G0268858;DDB_G0268888;DDB_G0268892;DDB_G0269…
GO:0006907	pinocytosis	2051	89	130.89	1	7506	479	0.679982	DDB_G0267646;DDB_G0268060;DDB_G0268140;DDB_G0268222;DDB_G0268332;DDB_G0268702;DDB_G0269170;DDB_G0269174;DDB_G0269588;DDB_G0269750;DDB_G0270272;DDB_G0270382;DDB_G0270682;DDB_G0271358;DDB_G0271942;DDB_G0272138;DDB_G0272476;DDB_G0272730;DDB_G0272857;DDB_G0274181;DDB_G0274187;DDB_G0274663;DDB_G0275121;DDB_G0276153;DDB_G0276267;DDB_G0276427;DDB_G0276445;DDB_G0276615;DDB_G0277185;DDB_G0277541;DDB_G0277…
GO:0000002	mitochondrial genome maintenance	10	0	0.64	1	7506	479	0
GO:0000012	single strand break repair	5	0	0.32	1	7506	479	0
GO:0000028	ribosomal small subunit assembly	14	0	0.89	1	7506	479	0
GO:0000070	mitotic sister chromatid segregation	34	0	2.17	1	7506	479	0
GO:0000122	negative regulation of transcription from RNA polymerase II promoter	14	0	0.89	1	7506	479	0
GO:0000160	phosphorelay signal transduction system	23	0	1.47	1	7506	479	0
GO:0000266	mitochondrial fission	5	0	0.32	1	7506	479	0
GO:0000272	polysaccharide catabolic process	11	0	0.7	1	7506	479	0
GO:0000288	nuclear-transcribed mRNA catabolic process, deadenylation-dependent decay	22	0	1.4	1	7506	479	0
GO:0000289	nuclear-transcribed mRNA poly(A) tail shortening	5	0	0.32	1	7506	479	0
GO:0000290	deadenylation-dependent decapping of nuclear-transcribed mRNA	7	0	0.45	1	7506	479	0
GO:0000301	retrograde transport, vesicle recycling within Golgi	7	0	0.45	1	7506	479	0
GO:0000302	response to reactive oxygen species	29	0	1.85	1	7506	479	0
GO:0000303	response to superoxide	6	0	0.38	1	7506	479	0
GO:0000305	response to oxygen radical	6	0	0.38	1	7506	479	0
GO:0000338	protein deneddylation	7	0	0.45	1	7506	479	0
GO:0000393	spliceosomal conformational changes to generate catalytic conformation	5	0	0.32	1	7506	479	0
GO:0000413	protein peptidyl-prolyl isomerization	14	0	0.89	1	7506	479	0
GO:0000422	mitophagy	12	0	0.77	1	7506	479	0
GO:0000459	exonucleolytic trimming involved in rRNA processing	5	0	0.32	1	7506	479	0
GO:0000462	maturation of SSU-rRNA from tricistronic rRNA transcript (SSU-rRNA, 5.8S rRNA, LSU-rRNA)	30	0	1.91	1	7506	479	0
GO:0000463	maturation of LSU-rRNA from tricistronic rRNA transcript (SSU-rRNA, 5.8S rRNA, LSU-rRNA)	9	0	0.57	1	7506	479	0
GO:0000466	maturation of 5.8S rRNA from tricistronic rRNA transcript (SSU-rRNA, 5.8S rRNA, LSU-rRNA)	15	0	0.96	1	7506	479	0
GO:0000467	exonucleolytic trimming to generate mature 3'-end of 5.8S rRNA from tricistronic rRNA transcript (SSU-rRNA, 5.8S rRNA, LSU-rRNA)	5	0	0.32	1	7506	479	0
GO:0000469	cleavage involved in rRNA processing	18	0	1.15	1	7506	479	0
GO:0000478	endonucleolytic cleavage involved in rRNA processing	9	0	0.57	1	7506	479	0
GO:0000479	endonucleolytic cleavage of tricistronic rRNA transcript (SSU-rRNA, 5.8S rRNA, LSU-rRNA)	8	0	0.51	1	7506	479	0
GO:0000710	meiotic mismatch repair	6	0	0.38	1	7506	479	0
GO:0000712	resolution of meiotic recombination intermediates	7	0	0.45	1	7506	479	0
GO:0000726	non-recombinational repair	12	0	0.77	1	7506	479	0
GO:0000727	double-strand break repair via break-induced replication	6	0	0.38	1	7506	479	0
GO:0000819	sister chromatid segregation	36	0	2.3	1	7506	479	0
GO:0000972	transcription-dependent tethering of RNA polymerase II gene DNA at nuclear periphery	6	0	0.38	1	7506	479	0
GO:0001676	long-chain fatty acid metabolic process	5	0	0.32	1	7506	479	0
GO:0001731	formation of translation preinitiation complex	17	0	1.08	1	7506	479	0
GO:0001845	phagolysosome assembly	9	0	0.57	1	7506	479	0
GO:0002097	tRNA wobble base modification	11	0	0.7	1	7506	479	0
GO:0002098	tRNA wobble uridine modification	11	0	0.7	1	7506	479	0
GO:0002183	cytoplasmic translational initiation	7	0	0.45	1	7506	479	0
GO:0005996	monosaccharide metabolic process	42	0	2.68	1	7506	479	0
GO:0006006	glucose metabolic process	18	0	1.15	1	7506	479	0
GO:0006013	mannose metabolic process	9	0	0.57	1	7506	479	0
GO:0006020	inositol metabolic process	5	0	0.32	1	7506	479	0
GO:0006048	UDP-N-acetylglucosamine biosynthetic process	5	0	0.32	1	7506	479	0
GO:0006071	glycerol metabolic process	8	0	0.51	1	7506	479	0
GO:0006081	cellular aldehyde metabolic process	31	0	1.98	1	7506	479	0
GO:0006084	acetyl-CoA metabolic process	12	0	0.77	1	7506	479	0
GO:0006085	acetyl-CoA biosynthetic process	7	0	0.45	1	7506	479	0
GO:0006089	lactate metabolic process	7	0	0.45	1	7506	479	0
GO:0006090	pyruvate metabolic process	21	0	1.34	1	7506	479	0
GO:0006094	gluconeogenesis	11	0	0.7	1	7506	479	0
GO:0006096	glycolytic process	19	0	1.21	1	7506	479	0
GO:0006097	glyoxylate cycle	7	0	0.45	1	7506	479	0
GO:0006098	pentose-phosphate shunt	11	0	0.7	1	7506	479	0
GO:0006099	tricarboxylic acid cycle	25	0	1.6	1	7506	479	0
GO:0006101	citrate metabolic process	25	0	1.6	1	7506	479	0
GO:0006103	2-oxoglutarate metabolic process	6	0	0.38	1	7506	479	0
GO:0006108	malate metabolic process	6	0	0.38	1	7506	479	0
GO:0006119	oxidative phosphorylation	18	0	1.15	1	7506	479	0
GO:0006122	mitochondrial electron transport, ubiquinol to cytochrome c	8	0	0.51	1	7506	479	0
GO:0006144	purine nucleobase metabolic process	17	0	1.08	1	7506	479	0
GO:0006145	purine nucleobase catabolic process	5	0	0.32	1	7506	479	0
GO:0006152	purine nucleoside catabolic process	5	0	0.32	1	7506	479	0
GO:0006165	nucleoside diphosphate phosphorylation	23	0	1.47	1	7506	479	0
GO:0006183	GTP biosynthetic process	5	0	0.32	1	7506	479	0
GO:0006188	IMP biosynthetic process	9	0	0.57	1	7506	479	0
GO:0006189	'de novo' IMP biosynthetic process	7	0	0.45	1	7506	479	0
GO:0006206	pyrimidine nucleobase metabolic process	12	0	0.77	1	7506	479	0
GO:0006220	pyrimidine nucleotide metabolic process	20	0	1.28	1	7506	479	0
GO:0006221	pyrimidine nucleotide biosynthetic process	19	0	1.21	1	7506	479	0
GO:0006222	UMP biosynthetic process	8	0	0.51	1	7506	479	0
GO:0006241	CTP biosynthetic process	9	0	0.57	1	7506	479	0
GO:0006266	DNA ligation	13	0	0.83	1	7506	479	0
GO:0006270	DNA replication initiation	17	0	1.08	1	7506	479	0
GO:0006271	DNA strand elongation involved in DNA replication	24	0	1.53	1	7506	479	0
GO:0006272	leading strand elongation	9	0	0.57	1	7506	479	0
GO:0006273	lagging strand elongation	16	0	1.02	1	7506	479	0
GO:0006275	regulation of DNA replication	13	0	0.83	1	7506	479	0
GO:0006278	RNA-dependent DNA replication	7	0	0.45	1	7506	479	0
GO:0006298	mismatch repair	17	0	1.08	1	7506	479	0
GO:0006303	double-strand break repair via nonhomologous end joining	11	0	0.7	1	7506	479	0
GO:0006338	chromatin remodeling	22	0	1.4	1	7506	479	0
GO:0006353	DNA-templated transcription, termination	7	0	0.45	1	7506	479	0
GO:0006354	DNA-templated transcription, elongation	26	0	1.66	1	7506	479	0
GO:0006359	regulation of transcription from RNA polymerase III promoter	5	0	0.32	1	7506	479	0
GO:0006360	transcription from RNA polymerase I promoter	15	0	0.96	1	7506	479	0
GO:0006368	transcription elongation from RNA polymerase II promoter	24	0	1.53	1	7506	479	0
GO:0006378	mRNA polyadenylation	12	0	0.77	1	7506	479	0
GO:0006379	mRNA cleavage	10	0	0.64	1	7506	479	0
GO:0006383	transcription from RNA polymerase III promoter	22	0	1.4	1	7506	479	0
GO:0006384	transcription initiation from RNA polymerase III promoter	8	0	0.51	1	7506	479	0
GO:0006406	mRNA export from nucleus	25	0	1.6	1	7506	479	0
GO:0006450	regulation of translational fidelity	6	0	0.38	1	7506	479	0
GO:0006471	protein ADP-ribosylation	6	0	0.38	1	7506	479	0
GO:0006476	protein deacetylation	7	0	0.45	1	7506	479	0
GO:0006487	protein N-linked glycosylation	38	0	2.42	1	7506	479	0
GO:0006491	N-glycan processing	11	0	0.7	1	7506	479	0
GO:0006493	protein O-linked glycosylation	5	0	0.32	1	7506	479	0
GO:0006501	C-terminal protein lipidation	6	0	0.38	1	7506	479	0
GO:0006515	misfolded or incompletely synthesized protein catabolic process	10	0	0.64	1	7506	479	0
GO:0006517	protein deglycosylation	9	0	0.57	1	7506	479	0
GO:0006525	arginine metabolic process	7	0	0.45	1	7506	479	0
GO:0006526	arginine biosynthetic process	6	0	0.38	1	7506	479	0
GO:0006536	glutamate metabolic process	17	0	1.08	1	7506	479	0
GO:0006541	glutamine metabolic process	13	0	0.83	1	7506	479	0
GO:0006544	glycine metabolic process	12	0	0.77	1	7506	479	0
GO:0006546	glycine catabolic process	8	0	0.51	1	7506	479	0
GO:0006547	histidine metabolic process	6	0	0.38	1	7506	479	0
GO:0006548	histidine catabolic process	6	0	0.38	1	7506	479	0
GO:0006551	leucine metabolic process	5	0	0.32	1	7506	479	0
GO:0006553	lysine metabolic process	9	0	0.57	1	7506	479	0
GO:0006558	L-phenylalanine metabolic process	6	0	0.38	1	7506	479	0
GO:0006559	L-phenylalanine catabolic process	6	0	0.38	1	7506	479	0
GO:0006560	proline metabolic process	6	0	0.38	1	7506	479	0
GO:0006561	proline biosynthetic process	5	0	0.32	1	7506	479	0
GO:0006563	L-serine metabolic process	10	0	0.64	1	7506	479	0
GO:0006570	tyrosine metabolic process	6	0	0.38	1	7506	479	0
GO:0006572	tyrosine catabolic process	5	0	0.32	1	7506	479	0
GO:0006573	valine metabolic process	10	0	0.64	1	7506	479	0
GO:0006574	valine catabolic process	8	0	0.51	1	7506	479	0
GO:0006607	NLS-bearing protein import into nucleus	10	0	0.64	1	7506	479	0
GO:0006613	cotranslational protein targeting to membrane	14	0	0.89	1	7506	479	0
GO:0006614	SRP-dependent cotranslational protein targeting to membrane	12	0	0.77	1	7506	479	0
GO:0006626	protein targeting to mitochondrion	20	0	1.28	1	7506	479	0
GO:0006636	unsaturated fatty acid biosynthetic process	6	0	0.38	1	7506	479	0
GO:0006637	acyl-CoA metabolic process	18	0	1.15	1	7506	479	0
GO:0006638	neutral lipid metabolic process	9	0	0.57	1	7506	479	0
GO:0006639	acylglycerol metabolic process	9	0	0.57	1	7506	479	0
GO:0006641	triglyceride metabolic process	9	0	0.57	1	7506	479	0
GO:0006646	phosphatidylethanolamine biosynthetic process	6	0	0.38	1	7506	479	0
GO:0006655	phosphatidylglycerol biosynthetic process	6	0	0.38	1	7506	479	0
GO:0006696	ergosterol biosynthetic process	8	0	0.51	1	7506	479	0
GO:0006721	terpenoid metabolic process	5	0	0.32	1	7506	479	0
GO:0006729	tetrahydrobiopterin biosynthetic process	7	0	0.45	1	7506	479	0
GO:0006739	NADP metabolic process	14	0	0.89	1	7506	479	0
GO:0006743	ubiquinone metabolic process	15	0	0.96	1	7506	479	0
GO:0006744	ubiquinone biosynthetic process	15	0	0.96	1	7506	479	0
GO:0006754	ATP biosynthetic process	11	0	0.7	1	7506	479	0
GO:0006757	ATP generation from ADP	19	0	1.21	1	7506	479	0
GO:0006760	folic acid-containing compound metabolic process	15	0	0.96	1	7506	479	0
GO:0006766	vitamin metabolic process	15	0	0.96	1	7506	479	0
GO:0006767	water-soluble vitamin metabolic process	15	0	0.96	1	7506	479	0
GO:0006777	Mo-molybdopterin cofactor biosynthetic process	6	0	0.38	1	7506	479	0
GO:0006778	porphyrin-containing compound metabolic process	11	0	0.7	1	7506	479	0
GO:0006779	porphyrin-containing compound biosynthetic process	11	0	0.7	1	7506	479	0
GO:0006782	protoporphyrinogen IX biosynthetic process	5	0	0.32	1	7506	479	0
GO:0006783	heme biosynthetic process	10	0	0.64	1	7506	479	0
GO:0006801	superoxide metabolic process	15	0	0.96	1	7506	479	0
GO:0006814	sodium ion transport	6	0	0.38	1	7506	479	0
GO:0006826	iron ion transport	5	0	0.32	1	7506	479	0
GO:0006839	mitochondrial transport	30	0	1.91	1	7506	479	0
GO:0006855	drug transmembrane transport	5	0	0.32	1	7506	479	0
GO:0006862	nucleotide transport	7	0	0.45	1	7506	479	0
GO:0006879	cellular iron ion homeostasis	9	0	0.57	1	7506	479	0
GO:0006882	cellular zinc ion homeostasis	5	0	0.32	1	7506	479	0
GO:0006884	cell volume homeostasis	11	0	0.7	1	7506	479	0
GO:0006898	receptor-mediated endocytosis	6	0	0.38	1	7506	479	0
GO:0006901	vesicle coating	5	0	0.32	1	7506	479	0
GO:0006911	phagocytosis, engulfment	7	0	0.45	1	7506	479	0
GO:0006955	immune response	8	0	0.51	1	7506	479	0
GO:0006971	hypotonic response	22	0	1.4	1	7506	479	0
GO:0006995	cellular response to nitrogen starvation	8	0	0.51	1	7506	479	0
GO:0006998	nuclear envelope organization	11	0	0.7	1	7506	479	0
GO:0006999	nuclear pore organization	5	0	0.32	1	7506	479	0
GO:0007004	telomere maintenance via telomerase	7	0	0.45	1	7506	479	0
GO:0007020	microtubule nucleation	5	0	0.32	1	7506	479	0
GO:0007029	endoplasmic reticulum organization	11	0	0.7	1	7506	479	0
GO:0007030	Golgi organization	16	0	1.02	1	7506	479	0
GO:0007040	lysosome organization	14	0	0.89	1	7506	479	0
GO:0007041	lysosomal transport	12	0	0.77	1	7506	479	0
GO:0007052	mitotic spindle organization	14	0	0.89	1	7506	479	0
GO:0007064	mitotic sister chromatid cohesion	8	0	0.51	1	7506	479	0
GO:0007076	mitotic chromosome condensation	8	0	0.51	1	7506	479	0
GO:0007091	metaphase/anaphase transition of mitotic cell cycle	13	0	0.83	1	7506	479	0
GO:0007094	mitotic spindle assembly checkpoint	7	0	0.45	1	7506	479	0
GO:0007095	mitotic G2 DNA damage checkpoint	5	0	0.32	1	7506	479	0
GO:0007219	Notch signaling pathway	6	0	0.38	1	7506	479	0
GO:0008156	negative regulation of DNA replication	6	0	0.38	1	7506	479	0
GO:0008204	ergosterol metabolic process	8	0	0.51	1	7506	479	0
GO:0008283	cell proliferation	16	0	1.02	1	7506	479	0
GO:0008298	intracellular mRNA localization	5	0	0.32	1	7506	479	0
GO:0008333	endosome to lysosome transport	6	0	0.38	1	7506	479	0
GO:0008360	regulation of cell shape	9	0	0.57	1	7506	479	0
GO:0008361	regulation of cell size	13	0	0.83	1	7506	479	0
GO:0009064	glutamine family amino acid metabolic process	39	0	2.49	1	7506	479	0
GO:0009065	glutamine family amino acid catabolic process	8	0	0.51	1	7506	479	0
GO:0009068	aspartate family amino acid catabolic process	5	0	0.32	1	7506	479	0
GO:0009071	serine family amino acid catabolic process	10	0	0.64	1	7506	479	0
GO:0009081	branched-chain amino acid metabolic process	16	0	1.02	1	7506	479	0
GO:0009083	branched-chain amino acid catabolic process	13	0	0.83	1	7506	479	0
GO:0009084	glutamine family amino acid biosynthetic process	12	0	0.77	1	7506	479	0
GO:0009085	lysine biosynthetic process	8	0	0.51	1	7506	479	0
GO:0009089	lysine biosynthetic process via diaminopimelate	5	0	0.32	1	7506	479	0
GO:0009110	vitamin biosynthetic process	9	0	0.57	1	7506	479	0
GO:0009112	nucleobase metabolic process	29	0	1.85	1	7506	479	0
GO:0009113	purine nucleobase biosynthetic process	9	0	0.57	1	7506	479	0
GO:0009124	nucleoside monophosphate biosynthetic process	37	0	2.36	1	7506	479	0
GO:0009127	purine nucleoside monophosphate biosynthetic process	26	0	1.66	1	7506	479	0
GO:0009129	pyrimidine nucleoside monophosphate metabolic process	10	0	0.64	1	7506	479	0
GO:0009130	pyrimidine nucleoside monophosphate biosynthetic process	10	0	0.64	1	7506	479	0
GO:0009132	nucleoside diphosphate metabolic process	26	0	1.66	1	7506	479	0
GO:0009135	purine nucleoside diphosphate metabolic process	22	0	1.4	1	7506	479	0
GO:0009142	nucleoside triphosphate biosynthetic process	25	0	1.6	1	7506	479	0
GO:0009145	purine nucleoside triphosphate biosynthetic process	16	0	1.02	1	7506	479	0
GO:0009147	pyrimidine nucleoside triphosphate metabolic process	13	0	0.83	1	7506	479	0
GO:0009148	pyrimidine nucleoside triphosphate biosynthetic process	11	0	0.7	1	7506	479	0
GO:0009156	ribonucleoside monophosphate biosynthetic process	35	0	2.23	1	7506	479	0
GO:0009168	purine ribonucleoside monophosphate biosynthetic process	26	0	1.66	1	7506	479	0
GO:0009173	pyrimidine ribonucleoside monophosphate metabolic process	8	0	0.51	1	7506	479	0
GO:0009174	pyrimidine ribonucleoside monophosphate biosynthetic process	8	0	0.51	1	7506	479	0
GO:0009179	purine ribonucleoside diphosphate metabolic process	20	0	1.28	1	7506	479	0
GO:0009185	ribonucleoside diphosphate metabolic process	21	0	1.34	1	7506	479	0
GO:0009201	ribonucleoside triphosphate biosynthetic process	21	0	1.34	1	7506	479	0
GO:0009206	purine ribonucleoside triphosphate biosynthetic process	16	0	1.02	1	7506	479	0
GO:0009208	pyrimidine ribonucleoside triphosphate metabolic process	9	0	0.57	1	7506	479	0
GO:0009209	pyrimidine ribonucleoside triphosphate biosynthetic process	9	0	0.57	1	7506	479	0
GO:0009218	pyrimidine ribonucleotide metabolic process	14	0	0.89	1	7506	479	0
GO:0009219	pyrimidine deoxyribonucleotide metabolic process	5	0	0.32	1	7506	479	0
GO:0009220	pyrimidine ribonucleotide biosynthetic process	14	0	0.89	1	7506	479	0
GO:0009226	nucleotide-sugar biosynthetic process	12	0	0.77	1	7506	479	0
GO:0009251	glucan catabolic process	11	0	0.7	1	7506	479	0
GO:0009263	deoxyribonucleotide biosynthetic process	10	0	0.64	1	7506	479	0
GO:0009265	2'-deoxyribonucleotide biosynthetic process	6	0	0.38	1	7506	479	0
GO:0009268	response to pH	6	0	0.38	1	7506	479	0
GO:0009298	GDP-mannose biosynthetic process	5	0	0.32	1	7506	479	0
GO:0009396	folic acid-containing compound biosynthetic process	8	0	0.51	1	7506	479	0
GO:0009438	methylglyoxal metabolic process	6	0	0.38	1	7506	479	0
GO:0009636	response to toxic substance	8	0	0.51	1	7506	479	0
GO:0009895	negative regulation of catabolic process	9	0	0.57	1	7506	479	0
GO:0009992	cellular water homeostasis	11	0	0.7	1	7506	479	0
GO:0010043	response to zinc ion	6	0	0.38	1	7506	479	0
GO:0010138	pyrimidine ribonucleotide salvage	5	0	0.32	1	7506	479	0
GO:0010257	NADH dehydrogenase complex assembly	6	0	0.38	1	7506	479	0
GO:0010324	membrane invagination	10	0	0.64	1	7506	479	0
GO:0010388	cullin deneddylation	7	0	0.45	1	7506	479	0
GO:0010447	response to acidic pH	5	0	0.32	1	7506	479	0
GO:0010506	regulation of autophagy	11	0	0.7	1	7506	479	0
GO:0010833	telomere maintenance via telomere lengthening	7	0	0.45	1	7506	479	0
GO:0010942	positive regulation of cell death	8	0	0.51	1	7506	479	0
GO:0010952	positive regulation of peptidase activity	7	0	0.45	1	7506	479	0
GO:0010965	regulation of mitotic sister chromatid separation	14	0	0.89	1	7506	479	0
GO:0010970	microtubule-based transport	5	0	0.32	1	7506	479	0
GO:0014065	phosphatidylinositol 3-kinase signaling	6	0	0.38	1	7506	479	0
GO:0015695	organic cation transport	5	0	0.32	1	7506	479	0
GO:0015696	ammonium transport	5	0	0.32	1	7506	479	0
GO:0015718	monocarboxylic acid transport	6	0	0.38	1	7506	479	0
GO:0015740	C4-dicarboxylate transport	8	0	0.51	1	7506	479	0
GO:0015743	malate transport	5	0	0.32	1	7506	479	0
GO:0015833	peptide transport	6	0	0.38	1	7506	479	0
GO:0015893	drug transport	6	0	0.38	1	7506	479	0
GO:0015937	coenzyme A biosynthetic process	6	0	0.38	1	7506	479	0
GO:0015942	formate metabolic process	6	0	0.38	1	7506	479	0
GO:0015985	energy coupled proton transport, down electrochemical gradient	9	0	0.57	1	7506	479	0
GO:0015986	ATP synthesis coupled proton transport	9	0	0.57	1	7506	479	0
GO:0016049	cell growth	18	0	1.15	1	7506	479	0
GO:0016078	tRNA catabolic process	6	0	0.38	1	7506	479	0
GO:0016128	phytosteroid metabolic process	8	0	0.51	1	7506	479	0
GO:0016129	phytosteroid biosynthetic process	8	0	0.51	1	7506	479	0
GO:0016226	iron-sulfur cluster assembly	16	0	1.02	1	7506	479	0
GO:0016246	RNA interference	10	0	0.64	1	7506	479	0
GO:0016255	attachment of GPI anchor to protein	5	0	0.32	1	7506	479	0
GO:0016441	posttranscriptional gene silencing	12	0	0.77	1	7506	479	0
GO:0016477	cell migration	19	0	1.21	1	7506	479	0
GO:0016575	histone deacetylation	7	0	0.45	1	7506	479	0
GO:0016925	protein sumoylation	9	0	0.57	1	7506	479	0
GO:0016973	poly(A)+ mRNA export from nucleus	7	0	0.45	1	7506	479	0
GO:0017148	negative regulation of translation	11	0	0.7	1	7506	479	0
GO:0017157	regulation of exocytosis	6	0	0.38	1	7506	479	0
GO:0017182	peptidyl-diphthamide metabolic process	6	0	0.38	1	7506	479	0
GO:0017183	peptidyl-diphthamide biosynthetic process from peptidyl-histidine	6	0	0.38	1	7506	479	0
GO:0018065	protein-cofactor linkage	5	0	0.32	1	7506	479	0
GO:0018107	peptidyl-threonine phosphorylation	5	0	0.32	1	7506	479	0
GO:0018196	peptidyl-asparagine modification	6	0	0.38	1	7506	479	0
GO:0018202	peptidyl-histidine modification	6	0	0.38	1	7506	479	0
GO:0018208	peptidyl-proline modification	15	0	0.96	1	7506	479	0
GO:0018210	peptidyl-threonine modification	5	0	0.32	1	7506	479	0
GO:0018279	protein N-linked glycosylation via asparagine	6	0	0.38	1	7506	479	0
GO:0018410	C-terminal protein amino acid modification	8	0	0.51	1	7506	479	0
GO:0019184	nonribosomal peptide biosynthetic process	5	0	0.32	1	7506	479	0
GO:0019216	regulation of lipid metabolic process	6	0	0.38	1	7506	479	0
GO:0019236	response to pheromone	6	0	0.38	1	7506	479	0
GO:0019243	methylglyoxal catabolic process to D-lactate via S-lactoyl-glutathione	6	0	0.38	1	7506	479	0
GO:0019318	hexose metabolic process	35	0	2.23	1	7506	479	0
GO:0019319	hexose biosynthetic process	11	0	0.7	1	7506	479	0
GO:0019320	hexose catabolic process	5	0	0.32	1	7506	479	0
GO:0019400	alditol metabolic process	8	0	0.51	1	7506	479	0
GO:0019430	removal of superoxide radicals	6	0	0.38	1	7506	479	0
GO:0019432	triglyceride biosynthetic process	8	0	0.51	1	7506	479	0
GO:0019464	glycine decarboxylation via glycine cleavage system	6	0	0.38	1	7506	479	0
GO:0019509	L-methionine biosynthetic process from methylthioadenosine	7	0	0.45	1	7506	479	0
GO:0019556	histidine catabolic process to glutamate and formamide	6	0	0.38	1	7506	479	0
GO:0019557	histidine catabolic process to glutamate and formate	6	0	0.38	1	7506	479	0
GO:0019673	GDP-mannose metabolic process	6	0	0.38	1	7506	479	0
GO:0019682	glyceraldehyde-3-phosphate metabolic process	11	0	0.7	1	7506	479	0
GO:0019720	Mo-molybdopterin cofactor metabolic process	6	0	0.38	1	7506	479	0
GO:0019740	nitrogen utilization	5	0	0.32	1	7506	479	0
GO:0019856	pyrimidine nucleobase biosynthetic process	5	0	0.32	1	7506	479	0
GO:0022603	regulation of anatomical structure morphogenesis	15	0	0.96	1	7506	479	0
GO:0022604	regulation of cell morphogenesis	12	0	0.77	1	7506	479	0
GO:0022616	DNA strand elongation	24	0	1.53	1	7506	479	0
GO:0022900	electron transport chain	27	0	1.72	1	7506	479	0
GO:0022904	respiratory electron transport chain	22	0	1.4	1	7506	479	0
GO:0030042	actin filament depolymerization	18	0	1.15	1	7506	479	0
GO:0030048	actin filament-based movement	6	0	0.38	1	7506	479	0
GO:0030071	regulation of mitotic metaphase/anaphase transition	13	0	0.83	1	7506	479	0
GO:0030104	water homeostasis	12	0	0.77	1	7506	479	0
GO:0030150	protein import into mitochondrial matrix	9	0	0.57	1	7506	479	0
GO:0030243	cellulose metabolic process	10	0	0.64	1	7506	479	0
GO:0030245	cellulose catabolic process	7	0	0.45	1	7506	479	0
GO:0030261	chromosome condensation	9	0	0.57	1	7506	479	0
GO:0030490	maturation of SSU-rRNA	39	0	2.49	1	7506	479	0
GO:0030705	cytoskeleton-dependent intracellular transport	7	0	0.45	1	7506	479	0
GO:0030800	negative regulation of cyclic nucleotide metabolic process	6	0	0.38	1	7506	479	0
GO:0030803	negative regulation of cyclic nucleotide biosynthetic process	6	0	0.38	1	7506	479	0
GO:0030809	negative regulation of nucleotide biosynthetic process	6	0	0.38	1	7506	479	0
GO:0030815	negative regulation of cAMP metabolic process	5	0	0.32	1	7506	479	0
GO:0030818	negative regulation of cAMP biosynthetic process	5	0	0.32	1	7506	479	0
GO:0030834	regulation of actin filament depolymerization	10	0	0.64	1	7506	479	0
GO:0030835	negative regulation of actin filament depolymerization	8	0	0.51	1	7506	479	0
GO:0030856	regulation of epithelial cell differentiation	7	0	0.45	1	7506	479	0
GO:0030968	endoplasmic reticulum unfolded protein response	7	0	0.45	1	7506	479	0
GO:0031000	response to caffeine	6	0	0.38	1	7506	479	0
GO:0031035	myosin filament disassembly	7	0	0.45	1	7506	479	0
GO:0031037	myosin II filament disassembly	7	0	0.45	1	7506	479	0
GO:0031047	gene silencing by RNA	15	0	0.96	1	7506	479	0
GO:0031109	microtubule polymerization or depolymerization	10	0	0.64	1	7506	479	0
GO:0031118	rRNA pseudouridine synthesis	9	0	0.57	1	7506	479	0
GO:0031124	mRNA 3'-end processing	15	0	0.96	1	7506	479	0
GO:0031145	anaphase-promoting complex-dependent proteasomal ubiquitin-dependent protein catabolic process	16	0	1.02	1	7506	479	0
GO:0031158	negative regulation of aggregate size involved in sorocarp development	9	0	0.57	1	7506	479	0
GO:0031161	phosphatidylinositol catabolic process	7	0	0.45	1	7506	479	0
GO:0031163	metallo-sulfur cluster assembly	16	0	1.02	1	7506	479	0
GO:0031271	lateral pseudopodium assembly	9	0	0.57	1	7506	479	0
GO:0031273	negative regulation of pseudopodium assembly	7	0	0.45	1	7506	479	0
GO:0031275	regulation of lateral pseudopodium assembly	8	0	0.51	1	7506	479	0
GO:0031276	negative regulation of lateral pseudopodium assembly	6	0	0.38	1	7506	479	0
GO:0031285	regulation of sorocarp stalk cell differentiation	7	0	0.45	1	7506	479	0
GO:0031297	replication fork processing	6	0	0.38	1	7506	479	0
GO:0031330	negative regulation of cellular catabolic process	9	0	0.57	1	7506	479	0
GO:0031345	negative regulation of cell projection organization	11	0	0.7	1	7506	479	0
GO:0031397	negative regulation of protein ubiquitination	7	0	0.45	1	7506	479	0
GO:0031503	protein complex localization	8	0	0.51	1	7506	479	0
GO:0031572	G2 DNA damage checkpoint	5	0	0.32	1	7506	479	0
GO:0031577	spindle checkpoint	7	0	0.45	1	7506	479	0
GO:0031647	regulation of protein stability	6	0	0.38	1	7506	479	0
GO:0032103	positive regulation of response to external stimulus	16	0	1.02	1	7506	479	0
GO:0032119	sequestering of zinc ion	5	0	0.32	1	7506	479	0
GO:0032262	pyrimidine nucleotide salvage	5	0	0.32	1	7506	479	0
GO:0032324	molybdopterin cofactor biosynthetic process	6	0	0.38	1	7506	479	0
GO:0032388	positive regulation of intracellular transport	5	0	0.32	1	7506	479	0
GO:0032392	DNA geometric change	11	0	0.7	1	7506	479	0
GO:0032435	negative regulation of proteasomal ubiquitin-dependent protein catabolic process	7	0	0.45	1	7506	479	0
GO:0032447	protein urmylation	5	0	0.32	1	7506	479	0
GO:0032506	cytokinetic process	9	0	0.57	1	7506	479	0
GO:0032508	DNA duplex unwinding	11	0	0.7	1	7506	479	0
GO:0032784	regulation of DNA-templated transcription, elongation	12	0	0.77	1	7506	479	0
GO:0032786	positive regulation of DNA-templated transcription, elongation	8	0	0.51	1	7506	479	0
GO:0032844	regulation of homeostatic process	13	0	0.83	1	7506	479	0
GO:0032845	negative regulation of homeostatic process	7	0	0.45	1	7506	479	0
GO:0032968	positive regulation of transcription elongation from RNA polymerase II promoter	6	0	0.38	1	7506	479	0
GO:0032981	mitochondrial respiratory chain complex I assembly	5	0	0.32	1	7506	479	0
GO:0032988	ribonucleoprotein complex disassembly	7	0	0.45	1	7506	479	0
GO:0033013	tetrapyrrole metabolic process	13	0	0.83	1	7506	479	0
GO:0033014	tetrapyrrole biosynthetic process	12	0	0.77	1	7506	479	0
GO:0033044	regulation of chromosome organization	29	0	1.85	1	7506	479	0
GO:0033045	regulation of sister chromatid segregation	14	0	0.89	1	7506	479	0
GO:0033046	negative regulation of sister chromatid segregation	7	0	0.45	1	7506	479	0
GO:0033047	regulation of mitotic sister chromatid segregation	14	0	0.89	1	7506	479	0
GO:0033048	negative regulation of mitotic sister chromatid segregation	7	0	0.45	1	7506	479	0
GO:0033198	response to ATP	5	0	0.32	1	7506	479	0
GO:0033260	nuclear DNA replication	6	0	0.38	1	7506	479	0
GO:0033299	secretion of lysosomal enzymes	5	0	0.32	1	7506	479	0
GO:0033500	carbohydrate homeostasis	8	0	0.51	1	7506	479	0
GO:0033539	fatty acid beta-oxidation using acyl-CoA dehydrogenase	16	0	1.02	1	7506	479	0
GO:0033559	unsaturated fatty acid metabolic process	8	0	0.51	1	7506	479	0
GO:0033866	nucleoside bisphosphate biosynthetic process	6	0	0.38	1	7506	479	0
GO:0033962	cytoplasmic mRNA processing body assembly	7	0	0.45	1	7506	479	0
GO:0034030	ribonucleoside bisphosphate biosynthetic process	6	0	0.38	1	7506	479	0
GO:0034033	purine nucleoside bisphosphate biosynthetic process	6	0	0.38	1	7506	479	0
GO:0034198	cellular response to amino acid starvation	5	0	0.32	1	7506	479	0
GO:0034227	tRNA thio-modification	6	0	0.38	1	7506	479	0
GO:0034243	regulation of transcription elongation from RNA polymerase II promoter	9	0	0.57	1	7506	479	0
GO:0034249	negative regulation of cellular amide metabolic process	11	0	0.7	1	7506	479	0
GO:0034250	positive regulation of cellular amide metabolic process	7	0	0.45	1	7506	479	0
GO:0034314	Arp2/3 complex-mediated actin nucleation	8	0	0.51	1	7506	479	0
GO:0034394	protein localization to cell surface	6	0	0.38	1	7506	479	0
GO:0034508	centromere complex assembly	6	0	0.38	1	7506	479	0
GO:0034614	cellular response to reactive oxygen species	9	0	0.57	1	7506	479	0
GO:0034620	cellular response to unfolded protein	7	0	0.45	1	7506	479	0
GO:0034629	cellular protein complex localization	8	0	0.51	1	7506	479	0
GO:0034968	histone lysine methylation	7	0	0.45	1	7506	479	0
GO:0034982	mitochondrial protein processing	6	0	0.38	1	7506	479	0
GO:0035194	posttranscriptional gene silencing by RNA	12	0	0.77	1	7506	479	0
GO:0035268	protein mannosylation	5	0	0.32	1	7506	479	0
GO:0035269	protein O-linked mannosylation	5	0	0.32	1	7506	479	0
GO:0035383	thioester metabolic process	18	0	1.15	1	7506	479	0
GO:0035384	thioester biosynthetic process	8	0	0.51	1	7506	479	0
GO:0035493	SNARE complex assembly	6	0	0.38	1	7506	479	0
GO:0035542	regulation of SNARE complex assembly	5	0	0.32	1	7506	479	0
GO:0035601	protein deacylation	10	0	0.64	1	7506	479	0
GO:0035967	cellular response to topologically incorrect protein	11	0	0.7	1	7506	479	0
GO:0035999	tetrahydrofolate interconversion	5	0	0.32	1	7506	479	0
GO:0036297	interstrand cross-link repair	5	0	0.32	1	7506	479	0
GO:0036360	sorocarp stalk morphogenesis	6	0	0.38	1	7506	479	0
GO:0040007	growth	22	0	1.4	1	7506	479	0
GO:0040008	regulation of growth	7	0	0.45	1	7506	479	0
GO:0040017	positive regulation of locomotion	13	0	0.83	1	7506	479	0
GO:0042127	regulation of cell proliferation	8	0	0.51	1	7506	479	0
GO:0042144	vacuole fusion, non-autophagic	7	0	0.45	1	7506	479	0
GO:0042147	retrograde transport, endosome to Golgi	20	0	1.28	1	7506	479	0
GO:0042168	heme metabolic process	10	0	0.64	1	7506	479	0
GO:0042177	negative regulation of protein catabolic process	7	0	0.45	1	7506	479	0
GO:0042180	cellular ketone metabolic process	34	0	2.17	1	7506	479	0
GO:0042181	ketone biosynthetic process	19	0	1.21	1	7506	479	0
GO:0042182	ketone catabolic process	8	0	0.51	1	7506	479	0
GO:0042219	cellular modified amino acid catabolic process	6	0	0.38	1	7506	479	0
GO:0042364	water-soluble vitamin biosynthetic process	9	0	0.57	1	7506	479	0
GO:0042440	pigment metabolic process	19	0	1.21	1	7506	479	0
GO:0042493	response to drug	7	0	0.45	1	7506	479	0
GO:0042537	benzene-containing compound metabolic process	9	0	0.57	1	7506	479	0
GO:0042542	response to hydrogen peroxide	8	0	0.51	1	7506	479	0
GO:0042554	superoxide anion generation	5	0	0.32	1	7506	479	0
GO:0042558	pteridine-containing compound metabolic process	20	0	1.28	1	7506	479	0
GO:0042559	pteridine-containing compound biosynthetic process	13	0	0.83	1	7506	479	0
GO:0042593	glucose homeostasis	8	0	0.51	1	7506	479	0
GO:0042773	ATP synthesis coupled electron transport	18	0	1.15	1	7506	479	0
GO:0042775	mitochondrial ATP synthesis coupled electron transport	18	0	1.15	1	7506	479	0
GO:0042886	amide transport	8	0	0.51	1	7506	479	0
GO:0042989	sequestering of actin monomers	7	0	0.45	1	7506	479	0
GO:0043044	ATP-dependent chromatin remodeling	6	0	0.38	1	7506	479	0
GO:0043065	positive regulation of apoptotic process	8	0	0.51	1	7506	479	0
GO:0043068	positive regulation of programmed cell death	8	0	0.51	1	7506	479	0
GO:0043097	pyrimidine nucleoside salvage	6	0	0.38	1	7506	479	0
GO:0043101	purine-containing compound salvage	9	0	0.57	1	7506	479	0
GO:0043102	amino acid salvage	7	0	0.45	1	7506	479	0
GO:0043112	receptor metabolic process	5	0	0.32	1	7506	479	0
GO:0043171	peptide catabolic process	16	0	1.02	1	7506	479	0
GO:0043173	nucleotide salvage	11	0	0.7	1	7506	479	0
GO:0043174	nucleoside salvage	11	0	0.7	1	7506	479	0
GO:0043242	negative regulation of protein complex disassembly	8	0	0.51	1	7506	479	0
GO:0043244	regulation of protein complex disassembly	14	0	0.89	1	7506	479	0
GO:0043248	proteasome assembly	15	0	0.96	1	7506	479	0
GO:0043279	response to alkaloid	7	0	0.45	1	7506	479	0
GO:0043491	protein kinase B signaling	7	0	0.45	1	7506	479	0
GO:0043545	molybdopterin cofactor metabolic process	6	0	0.38	1	7506	479	0
GO:0043562	cellular response to nitrogen levels	8	0	0.51	1	7506	479	0
GO:0043588	skin development	6	0	0.38	1	7506	479	0
GO:0043606	formamide metabolic process	6	0	0.38	1	7506	479	0
GO:0043631	RNA polyadenylation	12	0	0.77	1	7506	479	0
GO:0043633	polyadenylation-dependent RNA catabolic process	5	0	0.32	1	7506	479	0
GO:0043634	polyadenylation-dependent ncRNA catabolic process	5	0	0.32	1	7506	479	0
GO:0043650	dicarboxylic acid biosynthetic process	10	0	0.64	1	7506	479	0
GO:0043687	post-translational protein modification	10	0	0.64	1	7506	479	0
GO:0043928	exonucleolytic nuclear-transcribed mRNA catabolic process involved in deadenylation-dependent decay	6	0	0.38	1	7506	479	0
GO:0043937	regulation of sporulation	5	0	0.32	1	7506	479	0
GO:0044107	cellular alcohol metabolic process	8	0	0.51	1	7506	479	0
GO:0044108	cellular alcohol biosynthetic process	8	0	0.51	1	7506	479	0
GO:0044206	UMP salvage	5	0	0.32	1	7506	479	0
GO:0044247	cellular polysaccharide catabolic process	10	0	0.64	1	7506	479	0
GO:0044273	sulfur compound catabolic process	5	0	0.32	1	7506	479	0
GO:0044655	phagosome reneutralization	6	0	0.38	1	7506	479	0
GO:0044784	metaphase/anaphase transition of cell cycle	13	0	0.83	1	7506	479	0
GO:0044786	cell cycle DNA replication	6	0	0.38	1	7506	479	0
GO:0045005	DNA-dependent DNA replication maintenance of fidelity	9	0	0.57	1	7506	479	0
GO:0045010	actin nucleation	22	0	1.4	1	7506	479	0
GO:0045047	protein targeting to ER	17	0	1.08	1	7506	479	0
GO:0045132	meiotic chromosome segregation	10	0	0.64	1	7506	479	0
GO:0045338	farnesyl diphosphate metabolic process	5	0	0.32	1	7506	479	0
GO:0045597	positive regulation of cell differentiation	6	0	0.38	1	7506	479	0
GO:0045727	positive regulation of translation	7	0	0.45	1	7506	479	0
GO:0045737	positive regulation of cyclin-dependent protein serine/threonine kinase activity	6	0	0.38	1	7506	479	0
GO:0045744	negative regulation of G-protein coupled receptor protein signaling pathway	5	0	0.32	1	7506	479	0
GO:0045839	negative regulation of mitotic nuclear division	7	0	0.45	1	7506	479	0
GO:0045841	negative regulation of mitotic metaphase/anaphase transition	7	0	0.45	1	7506	479	0
GO:0045852	pH elevation	6	0	0.38	1	7506	479	0
GO:0045861	negative regulation of proteolysis	14	0	0.89	1	7506	479	0
GO:0045898	regulation of RNA polymerase II transcriptional preinitiation complex assembly	6	0	0.38	1	7506	479	0
GO:0045899	positive regulation of RNA polymerase II transcriptional preinitiation complex assembly	6	0	0.38	1	7506	479	0
GO:0045944	positive regulation of transcription from RNA polymerase II promoter	39	0	2.49	1	7506	479	0
GO:0045980	negative regulation of nucleotide metabolic process	6	0	0.38	1	7506	479	0
GO:0046031	ADP metabolic process	20	0	1.28	1	7506	479	0
GO:0046033	AMP metabolic process	5	0	0.32	1	7506	479	0
GO:0046036	CTP metabolic process	9	0	0.57	1	7506	479	0
GO:0046039	GTP metabolic process	5	0	0.32	1	7506	479	0
GO:0046040	IMP metabolic process	10	0	0.64	1	7506	479	0
GO:0046049	UMP metabolic process	8	0	0.51	1	7506	479	0
GO:0046083	adenine metabolic process	5	0	0.32	1	7506	479	0
GO:0046112	nucleobase biosynthetic process	14	0	0.89	1	7506	479	0
GO:0046113	nucleobase catabolic process	7	0	0.45	1	7506	479	0
GO:0046132	pyrimidine ribonucleoside biosynthetic process	14	0	0.89	1	7506	479	0
GO:0046134	pyrimidine nucleoside biosynthetic process	15	0	0.96	1	7506	479	0
GO:0046146	tetrahydrobiopterin metabolic process	7	0	0.45	1	7506	479	0
GO:0046148	pigment biosynthetic process	19	0	1.21	1	7506	479	0
GO:0046185	aldehyde catabolic process	7	0	0.45	1	7506	479	0
GO:0046337	phosphatidylethanolamine metabolic process	13	0	0.83	1	7506	479	0
GO:0046338	phosphatidylethanolamine catabolic process	7	0	0.45	1	7506	479	0
GO:0046349	amino sugar biosynthetic process	5	0	0.32	1	7506	479	0
GO:0046364	monosaccharide biosynthetic process	12	0	0.77	1	7506	479	0
GO:0046365	monosaccharide catabolic process	7	0	0.45	1	7506	479	0
GO:0046385	deoxyribose phosphate biosynthetic process	6	0	0.38	1	7506	479	0
GO:0046416	D-amino acid metabolic process	5	0	0.32	1	7506	479	0
GO:0046451	diaminopimelate metabolic process	5	0	0.32	1	7506	479	0
GO:0046460	neutral lipid biosynthetic process	8	0	0.51	1	7506	479	0
GO:0046463	acylglycerol biosynthetic process	8	0	0.51	1	7506	479	0
GO:0046475	glycerophospholipid catabolic process	10	0	0.64	1	7506	479	0
GO:0046487	glyoxylate metabolic process	8	0	0.51	1	7506	479	0
GO:0046501	protoporphyrinogen IX metabolic process	5	0	0.32	1	7506	479	0
GO:0046503	glycerolipid catabolic process	10	0	0.64	1	7506	479	0
GO:0046653	tetrahydrofolate metabolic process	7	0	0.45	1	7506	479	0
GO:0046785	microtubule polymerization	8	0	0.51	1	7506	479	0
GO:0046834	lipid phosphorylation	14	0	0.89	1	7506	479	0
GO:0046854	phosphatidylinositol phosphorylation	14	0	0.89	1	7506	479	0
GO:0046916	cellular transition metal ion homeostasis	15	0	0.96	1	7506	479	0
GO:0046939	nucleotide phosphorylation	23	0	1.47	1	7506	479	0
GO:0047496	vesicle transport along microtubule	5	0	0.32	1	7506	479	0
GO:0048015	phosphatidylinositol-mediated signaling	18	0	1.15	1	7506	479	0
GO:0048017	inositol lipid-mediated signaling	18	0	1.15	1	7506	479	0
GO:0048280	vesicle fusion with Golgi apparatus	7	0	0.45	1	7506	479	0
GO:0048311	mitochondrion distribution	5	0	0.32	1	7506	479	0
GO:0048520	positive regulation of behavior	11	0	0.7	1	7506	479	0
GO:0050765	negative regulation of phagocytosis	14	0	0.89	1	7506	479	0
GO:0050919	negative chemotaxis	10	0	0.64	1	7506	479	0
GO:0050921	positive regulation of chemotaxis	11	0	0.7	1	7506	479	0
GO:0050923	regulation of negative chemotaxis	6	0	0.38	1	7506	479	0
GO:0050924	positive regulation of negative chemotaxis	6	0	0.38	1	7506	479	0
GO:0051028	mRNA transport	32	0	2.04	1	7506	479	0
GO:0051052	regulation of DNA metabolic process	20	0	1.28	1	7506	479	0
GO:0051053	negative regulation of DNA metabolic process	7	0	0.45	1	7506	479	0
GO:0051093	negative regulation of developmental process	8	0	0.51	1	7506	479	0
GO:0051094	positive regulation of developmental process	8	0	0.51	1	7506	479	0
GO:0051103	DNA ligation involved in DNA repair	11	0	0.7	1	7506	479	0
GO:0051131	chaperone-mediated protein complex assembly	5	0	0.32	1	7506	479	0
GO:0051156	glucose 6-phosphate metabolic process	12	0	0.77	1	7506	479	0
GO:0051189	prosthetic group metabolic process	6	0	0.38	1	7506	479	0
GO:0051225	spindle assembly	8	0	0.51	1	7506	479	0
GO:0051238	sequestering of metal ion	11	0	0.7	1	7506	479	0
GO:0051261	protein depolymerization	20	0	1.28	1	7506	479	0
GO:0051262	protein tetramerization	11	0	0.7	1	7506	479	0
GO:0051270	regulation of cellular component movement	15	0	0.96	1	7506	479	0
GO:0051272	positive regulation of cellular component movement	5	0	0.32	1	7506	479	0
GO:0051273	beta-glucan metabolic process	10	0	0.64	1	7506	479	0
GO:0051275	beta-glucan catabolic process	7	0	0.45	1	7506	479	0
GO:0051298	centrosome duplication	6	0	0.38	1	7506	479	0
GO:0051304	chromosome separation	23	0	1.47	1	7506	479	0
GO:0051306	mitotic sister chromatid separation	14	0	0.89	1	7506	479	0
GO:0051307	meiotic chromosome separation	8	0	0.51	1	7506	479	0
GO:0051352	negative regulation of ligase activity	7	0	0.45	1	7506	479	0
GO:0051436	negative regulation of ubiquitin-protein ligase activity involved in mitotic cell cycle	7	0	0.45	1	7506	479	0
GO:0051439	regulation of ubiquitin-protein ligase activity involved in mitotic cell cycle	7	0	0.45	1	7506	479	0
GO:0051444	negative regulation of ubiquitin-protein transferase activity	7	0	0.45	1	7506	479	0
GO:0051454	intracellular pH elevation	6	0	0.38	1	7506	479	0
GO:0051592	response to calcium ion	6	0	0.38	1	7506	479	0
GO:0051596	methylglyoxal catabolic process	6	0	0.38	1	7506	479	0
GO:0051606	detection of stimulus	5	0	0.32	1	7506	479	0
GO:0051642	centrosome localization	7	0	0.45	1	7506	479	0
GO:0051646	mitochondrion localization	5	0	0.32	1	7506	479	0
GO:0051648	vesicle localization	8	0	0.51	1	7506	479	0
GO:0051650	establishment of vesicle localization	8	0	0.51	1	7506	479	0
GO:0051782	negative regulation of cell division	8	0	0.51	1	7506	479	0
GO:0051784	negative regulation of nuclear division	8	0	0.51	1	7506	479	0
GO:0051788	response to misfolded protein	5	0	0.32	1	7506	479	0
GO:0051896	regulation of protein kinase B signaling	7	0	0.45	1	7506	479	0
GO:0051897	positive regulation of protein kinase B signaling	5	0	0.32	1	7506	479	0
GO:0051983	regulation of chromosome segregation	14	0	0.89	1	7506	479	0
GO:0051985	negative regulation of chromosome segregation	7	0	0.45	1	7506	479	0
GO:0052547	regulation of peptidase activity	11	0	0.7	1	7506	479	0
GO:0052803	imidazole-containing compound metabolic process	6	0	0.38	1	7506	479	0
GO:0052805	imidazole-containing compound catabolic process	6	0	0.38	1	7506	479	0
GO:0055069	zinc ion homeostasis	5	0	0.32	1	7506	479	0
GO:0055072	iron ion homeostasis	10	0	0.64	1	7506	479	0
GO:0055076	transition metal ion homeostasis	18	0	1.15	1	7506	479	0
GO:0055088	lipid homeostasis	16	0	1.02	1	7506	479	0
GO:0060260	regulation of transcription initiation from RNA polymerase II promoter	7	0	0.45	1	7506	479	0
GO:0060261	positive regulation of transcription initiation from RNA polymerase II promoter	7	0	0.45	1	7506	479	0
GO:0060968	regulation of gene silencing	5	0	0.32	1	7506	479	0
GO:0061077	chaperone-mediated protein folding	12	0	0.77	1	7506	479	0
GO:0061088	regulation of sequestering of zinc ion	5	0	0.32	1	7506	479	0
GO:0061726	mitochondrion disassembly	12	0	0.77	1	7506	479	0
GO:0061727	methylglyoxal catabolic process to lactate	6	0	0.38	1	7506	479	0
GO:0070475	rRNA base methylation	10	0	0.64	1	7506	479	0
GO:0070585	protein localization to mitochondrion	20	0	1.28	1	7506	479	0
GO:0070816	phosphorylation of RNA polymerase II C-terminal domain	9	0	0.57	1	7506	479	0
GO:0070972	protein localization to endoplasmic reticulum	19	0	1.21	1	7506	479	0
GO:0071029	nuclear ncRNA surveillance	5	0	0.32	1	7506	479	0
GO:0071035	nuclear polyadenylation-dependent rRNA catabolic process	5	0	0.32	1	7506	479	0
GO:0071038	nuclear polyadenylation-dependent tRNA catabolic process	5	0	0.32	1	7506	479	0
GO:0071046	nuclear polyadenylation-dependent ncRNA catabolic process	5	0	0.32	1	7506	479	0
GO:0071173	spindle assembly checkpoint	7	0	0.45	1	7506	479	0
GO:0071174	mitotic spindle checkpoint	7	0	0.45	1	7506	479	0
GO:0071218	cellular response to misfolded protein	5	0	0.32	1	7506	479	0
GO:0071229	cellular response to acid chemical	5	0	0.32	1	7506	479	0
GO:0071230	cellular response to amino acid stimulus	5	0	0.32	1	7506	479	0
GO:0071241	cellular response to inorganic substance	6	0	0.38	1	7506	479	0
GO:0071248	cellular response to metal ion	6	0	0.38	1	7506	479	0
GO:0071267	L-methionine salvage	7	0	0.45	1	7506	479	0
GO:0071310	cellular response to organic substance	29	0	1.85	1	7506	479	0
GO:0071407	cellular response to organic cyclic compound	6	0	0.38	1	7506	479	0
GO:0071417	cellular response to organonitrogen compound	7	0	0.45	1	7506	479	0
GO:0071427	mRNA-containing ribonucleoprotein complex export from nucleus	25	0	1.6	1	7506	479	0
GO:0071450	cellular response to oxygen radical	6	0	0.38	1	7506	479	0
GO:0071451	cellular response to superoxide	6	0	0.38	1	7506	479	0
GO:0071470	cellular response to osmotic stress	12	0	0.77	1	7506	479	0
GO:0071476	cellular hypotonic response	9	0	0.57	1	7506	479	0
GO:0071495	cellular response to endogenous stimulus	12	0	0.77	1	7506	479	0
GO:0071596	ubiquitin-dependent protein catabolic process via the N-end rule pathway	5	0	0.32	1	7506	479	0
GO:0071616	acyl-CoA biosynthetic process	8	0	0.51	1	7506	479	0
GO:0072350	tricarboxylic acid metabolic process	25	0	1.6	1	7506	479	0
GO:0072384	organelle transport along microtubule	5	0	0.32	1	7506	479	0
GO:0072488	ammonium transmembrane transport	5	0	0.32	1	7506	479	0
GO:0072593	reactive oxygen species metabolic process	20	0	1.28	1	7506	479	0
GO:0072599	establishment of protein localization to endoplasmic reticulum	17	0	1.08	1	7506	479	0
GO:0072655	establishment of protein localization to mitochondrion	20	0	1.28	1	7506	479	0
GO:0072718	response to cisplatin	8	0	0.51	1	7506	479	0
GO:0080171	lytic vacuole organization	14	0	0.89	1	7506	479	0
GO:0080184	response to phenylpropanoid	10	0	0.64	1	7506	479	0
GO:0090307	mitotic spindle assembly	7	0	0.45	1	7506	479	0
GO:0090382	phagosome maturation	22	0	1.4	1	7506	479	0
GO:0090501	RNA phosphodiester bond hydrolysis	35	0	2.23	1	7506	479	0
GO:0090502	RNA phosphodiester bond hydrolysis, endonucleolytic	15	0	0.96	1	7506	479	0
GO:0090503	RNA phosphodiester bond hydrolysis, exonucleolytic	6	0	0.38	1	7506	479	0
GO:0097031	mitochondrial respiratory chain complex I biogenesis	5	0	0.32	1	7506	479	0
GO:0097190	apoptotic signaling pathway	6	0	0.38	1	7506	479	0
GO:0097384	cellular lipid biosynthetic process	9	0	0.57	1	7506	479	0
GO:0097502	mannosylation	5	0	0.32	1	7506	479	0
GO:0097576	vacuole fusion	7	0	0.45	1	7506	479	0
GO:0098732	macromolecule deacylation	10	0	0.64	1	7506	479	0
GO:0098754	detoxification	6	0	0.38	1	7506	479	0
GO:0098813	nuclear chromosome segregation	43	0	2.74	1	7506	479	0
GO:1900372	negative regulation of purine nucleotide biosynthetic process	6	0	0.38	1	7506	479	0
GO:1900543	negative regulation of purine nucleotide metabolic process	6	0	0.38	1	7506	479	0
GO:1901068	guanosine-containing compound metabolic process	9	0	0.57	1	7506	479	0
GO:1901070	guanosine-containing compound biosynthetic process	6	0	0.38	1	7506	479	0
GO:1901261	regulation of sorocarp spore cell differentiation	7	0	0.45	1	7506	479	0
GO:1901264	carbohydrate derivative transport	7	0	0.45	1	7506	479	0
GO:1901407	regulation of phosphorylation of RNA polymerase II C-terminal domain	5	0	0.32	1	7506	479	0
GO:1901409	positive regulation of phosphorylation of RNA polymerase II C-terminal domain	5	0	0.32	1	7506	479	0
GO:1901661	quinone metabolic process	16	0	1.02	1	7506	479	0
GO:1901663	quinone biosynthetic process	16	0	1.02	1	7506	479	0
GO:1901699	cellular response to nitrogen compound	12	0	0.77	1	7506	479	0
GO:1901701	cellular response to oxygen-containing compound	16	0	1.02	1	7506	479	0
GO:1901799	negative regulation of proteasomal protein catabolic process	7	0	0.45	1	7506	479	0
GO:1901879	regulation of protein depolymerization	11	0	0.7	1	7506	479	0
GO:1901880	negative regulation of protein depolymerization	8	0	0.51	1	7506	479	0
GO:1902099	regulation of metaphase/anaphase transition of cell cycle	13	0	0.83	1	7506	479	0
GO:1902100	negative regulation of metaphase/anaphase transition of cell cycle	7	0	0.45	1	7506	479	0
GO:1902168	response to catechin	10	0	0.64	1	7506	479	0
GO:1902221	erythrose 4-phosphate/phosphoenolpyruvate family amino acid metabolic process	6	0	0.38	1	7506	479	0
GO:1902222	erythrose 4-phosphate/phosphoenolpyruvate family amino acid catabolic process	6	0	0.38	1	7506	479	0
GO:1902275	regulation of chromatin organization	11	0	0.7	1	7506	479	0
GO:1902969	mitotic DNA replication	5	0	0.32	1	7506	479	0
GO:1903008	organelle disassembly	16	0	1.02	1	7506	479	0
GO:1903051	negative regulation of proteolysis involved in cellular protein catabolic process	7	0	0.45	1	7506	479	0
GO:1903308	regulation of chromatin modification	8	0	0.51	1	7506	479	0
GO:1903321	negative regulation of protein modification by small protein conjugation or removal	8	0	0.51	1	7506	479	0
GO:1903363	negative regulation of cellular protein catabolic process	7	0	0.45	1	7506	479	0
GO:1903651	positive regulation of cytoplasmic transport	5	0	0.32	1	7506	479	0
GO:1903665	negative regulation of asexual reproduction	16	0	1.02	1	7506	479	0
GO:1903666	positive regulation of asexual reproduction	7	0	0.45	1	7506	479	0
GO:1903667	regulation of chemorepellent activity	6	0	0.38	1	7506	479	0
GO:1903669	positive regulation of chemorepellent activity	6	0	0.38	1	7506	479	0
GO:1904031	positive regulation of cyclin-dependent protein kinase activity	6	0	0.38	1	7506	479	0
GO:1904643	response to curcumin	14	0	0.89	1	7506	479	0
GO:1904666	regulation of ubiquitin protein ligase activity	9	0	0.57	1	7506	479	0
GO:1904667	negative regulation of ubiquitin protein ligase activity	7	0	0.45	1	7506	479	0
GO:1990542	mitochondrial transmembrane transport	18	0	1.15	1	7506	479	0
GO:1990748	cellular detoxification	6	0	0.38	1	7506	479	0
GO:2000021	regulation of ion homeostasis	7	0	0.45	1	7506	479	0
GO:2000142	regulation of DNA-templated transcription, initiation	7	0	0.45	1	7506	479	0
GO:2000144	positive regulation of DNA-templated transcription, initiation	7	0	0.45	1	7506	479	0
GO:2000145	regulation of cell motility	5	0	0.32	1	7506	479	0
GO:2000816	negative regulation of mitotic sister chromatid separation	7	0	0.45	1	7506	479	0
GO:2001233	regulation of apoptotic signaling pathway	6	0	0.38	1	7506	479	0
GO:2001235	positive regulation of apoptotic signaling pathway	6	0	0.38	1	7506	479	0
GO:2001251	negative regulation of chromosome organization	12	0	0.77	1	7506	479	0

## Sheet: cup_MF
GO.ID	Term	Annotated	Significant	Expected	p-value	Back_feasible	List_feasible	Enrichement_score	Significant_Gene_ID
GO:0032561	guanyl ribonucleotide binding	262	35	17.24	4e-05	7190	473	2.03065	DDB_G0269174;DDB_G0269262;DDB_G0270122;DDB_G0270124;DDB_G0270126;DDB_G0270736;DDB_G0270932;DDB_G0271942;DDB_G0272138;DDB_G0272857;DDB_G0274943;DDB_G0275093;DDB_G0276027;DDB_G0276267;DDB_G0276399;DDB_G0277329;DDB_G0277381;DDB_G0277897;DDB_G0277919;DDB_G0279417;DDB_G0279689;DDB_G0280043;DDB_G0280479;DDB_G0280621;DDB_G0280633;DDB_G0280975;DDB_G0283349;DDB_G0285425;DDB_G0285487;DDB_G0287061;DDB_G0287…
GO:0019001	guanyl nucleotide binding	263	35	17.3	4.4e-05	7190	473	2.02293	DDB_G0269174;DDB_G0269262;DDB_G0270122;DDB_G0270124;DDB_G0270126;DDB_G0270736;DDB_G0270932;DDB_G0271942;DDB_G0272138;DDB_G0272857;DDB_G0274943;DDB_G0275093;DDB_G0276027;DDB_G0276267;DDB_G0276399;DDB_G0277329;DDB_G0277381;DDB_G0277897;DDB_G0277919;DDB_G0279417;DDB_G0279689;DDB_G0280043;DDB_G0280479;DDB_G0280621;DDB_G0280633;DDB_G0280975;DDB_G0283349;DDB_G0285425;DDB_G0285487;DDB_G0287061;DDB_G0287…
GO:0005525	GTP binding	256	34	16.84	5.9e-05	7190	473	2.01886	DDB_G0269174;DDB_G0269262;DDB_G0270122;DDB_G0270124;DDB_G0270126;DDB_G0270736;DDB_G0270932;DDB_G0271942;DDB_G0272138;DDB_G0272857;DDB_G0274943;DDB_G0275093;DDB_G0276267;DDB_G0276399;DDB_G0277329;DDB_G0277381;DDB_G0277897;DDB_G0277919;DDB_G0279417;DDB_G0279689;DDB_G0280043;DDB_G0280479;DDB_G0280621;DDB_G0280633;DDB_G0280975;DDB_G0283349;DDB_G0285425;DDB_G0285487;DDB_G0287061;DDB_G0287685;DDB_G0289…
GO:0003747	translation release factor activity	5	4	0.33	8.8e-05	7190	473	12.1607	DDB_G0272142;DDB_G0277919;DDB_G0288613;DDB_G0288835
GO:0008079	translation termination factor activity	5	4	0.33	8.8e-05	7190	473	12.1607	DDB_G0272142;DDB_G0277919;DDB_G0288613;DDB_G0288835
GO:0031624	ubiquitin conjugating enzyme binding	20	7	1.32	0.00019	7190	473	5.3203	DDB_G0270130;DDB_G0283425;DDB_G0284369;DDB_G0286289;DDB_G0291011;DDB_G0292120;DDB_G0292642
GO:0044390	ubiquitin-like protein conjugating enzyme binding	21	7	1.38	0.00026	7190	473	5.06695	DDB_G0270130;DDB_G0283425;DDB_G0284369;DDB_G0286289;DDB_G0291011;DDB_G0292120;DDB_G0292642
GO:0004866	endopeptidase inhibitor activity	6	3	0.39	0.00487	7190	473	7.60042	DDB_G0269462;DDB_G0287873;DDB_G0293376
GO:0030414	peptidase inhibitor activity	7	3	0.46	0.00811	7190	473	6.51465	DDB_G0269462;DDB_G0287873;DDB_G0293376
GO:0005085	guanyl-nucleotide exchange factor activity	109	14	7.17	0.01174	7190	473	1.9524	DDB_G0268354;DDB_G0268888;DDB_G0269252;DDB_G0272372;DDB_G0272486;DDB_G0274607;DDB_G0275035;DDB_G0280481;DDB_G0281047;DDB_G0282381;DDB_G0289667;DDB_G0290493;DDB_G0292004;DDB_G0295697
GO:0031683	G-protein beta/gamma-subunit complex binding	15	4	0.99	0.0141	7190	473	4.05356	DDB_G0276267;DDB_G0283349;DDB_G0285425;DDB_G0292850
GO:0004222	metalloendopeptidase activity	31	6	2.04	0.01412	7190	473	2.9421	DDB_G0282305;DDB_G0286533;DDB_G0292822;DDB_G0292824;DDB_G0292826;DDB_G0293364
GO:0061135	endopeptidase regulator activity	9	3	0.59	0.01763	7190	473	5.06695	DDB_G0269462;DDB_G0287873;DDB_G0293376
GO:0043168	anion binding	1316	104	86.57	0.02027	7190	473	1.20128	DDB_G0267436;DDB_G0267624;DDB_G0267962;DDB_G0268078;DDB_G0269174;DDB_G0269262;DDB_G0269294;DDB_G0269454;DDB_G0269632;DDB_G0270122;DDB_G0270124;DDB_G0270126;DDB_G0270218;DDB_G0270272;DDB_G0270736;DDB_G0270932;DDB_G0271916;DDB_G0271942;DDB_G0272082;DDB_G0272138;DDB_G0272486;DDB_G0272857;DDB_G0272867;DDB_G0274943;DDB_G0275093;DDB_G0275509;DDB_G0275627;DDB_G0276025;DDB_G0276027;DDB_G0276153;DDB_G0276…
GO:0005201	extracellular matrix structural constituent	34	6	2.24	0.02185	7190	473	2.6825	DDB_G0278421;DDB_G0278519;DDB_G0278537;DDB_G0278553;DDB_G0286647;DDB_G0287821
GO:0016799	hydrolase activity, hydrolyzing N-glycosyl compounds	10	3	0.66	0.02397	7190	473	4.56025	DDB_G0271050;DDB_G0281309;DDB_G0289675
GO:0032555	purine ribonucleotide binding	1115	89	73.35	0.02525	7190	473	1.21334	DDB_G0267436;DDB_G0267962;DDB_G0268078;DDB_G0269174;DDB_G0269262;DDB_G0269294;DDB_G0269454;DDB_G0269632;DDB_G0270122;DDB_G0270124;DDB_G0270126;DDB_G0270218;DDB_G0270272;DDB_G0270736;DDB_G0270932;DDB_G0271942;DDB_G0272082;DDB_G0272138;DDB_G0272857;DDB_G0272867;DDB_G0274943;DDB_G0275093;DDB_G0275509;DDB_G0275627;DDB_G0276025;DDB_G0276027;DDB_G0276153;DDB_G0276159;DDB_G0276267;DDB_G0276399;DDB_G0276…
GO:0017076	purine nucleotide binding	1117	89	73.48	0.02631	7190	473	1.21117	DDB_G0267436;DDB_G0267962;DDB_G0268078;DDB_G0269174;DDB_G0269262;DDB_G0269294;DDB_G0269454;DDB_G0269632;DDB_G0270122;DDB_G0270124;DDB_G0270126;DDB_G0270218;DDB_G0270272;DDB_G0270736;DDB_G0270932;DDB_G0271942;DDB_G0272082;DDB_G0272138;DDB_G0272857;DDB_G0272867;DDB_G0274943;DDB_G0275093;DDB_G0275509;DDB_G0275627;DDB_G0276025;DDB_G0276027;DDB_G0276153;DDB_G0276159;DDB_G0276267;DDB_G0276399;DDB_G0276…
GO:0004871	signal transducer activity	133	15	8.75	0.02781	7190	473	1.71438	DDB_G0269364;DDB_G0272150;DDB_G0272240;DDB_G0276267;DDB_G0277413;DDB_G0277829;DDB_G0277831;DDB_G0282891;DDB_G0283349;DDB_G0285425;DDB_G0285427;DDB_G0285463;DDB_G0287853;DDB_G0290723;DDB_G0292736
GO:0098772	molecular function regulator	310	29	20.39	0.03351	7190	473	1.42201	DDB_G0268354;DDB_G0268888;DDB_G0269252;DDB_G0269462;DDB_G0271806;DDB_G0272372;DDB_G0272486;DDB_G0274243;DDB_G0274607;DDB_G0275035;DDB_G0276549;DDB_G0278181;DDB_G0278271;DDB_G0280143;DDB_G0280481;DDB_G0281047;DDB_G0281627;DDB_G0282055;DDB_G0282381;DDB_G0282943;DDB_G0287873;DDB_G0289667;DDB_G0289675;DDB_G0290493;DDB_G0291510;DDB_G0292004;DDB_G0293010;DDB_G0293376;DDB_G0295697
GO:0032553	ribonucleotide binding	1130	89	74.34	0.03419	7190	473	1.19723	DDB_G0267436;DDB_G0267962;DDB_G0268078;DDB_G0269174;DDB_G0269262;DDB_G0269294;DDB_G0269454;DDB_G0269632;DDB_G0270122;DDB_G0270124;DDB_G0270126;DDB_G0270218;DDB_G0270272;DDB_G0270736;DDB_G0270932;DDB_G0271942;DDB_G0272082;DDB_G0272138;DDB_G0272857;DDB_G0272867;DDB_G0274943;DDB_G0275093;DDB_G0275509;DDB_G0275627;DDB_G0276025;DDB_G0276027;DDB_G0276153;DDB_G0276159;DDB_G0276267;DDB_G0276399;DDB_G0276…
GO:0051731	polynucleotide 5'-hydroxyl-kinase activity	5	2	0.33	0.0378	7190	473	6.08034	DDB_G0281831;DDB_G0282695
GO:0017150	tRNA dihydrouridine synthase activity	5	2	0.33	0.0378	7190	473	6.08034	DDB_G0278803;DDB_G0283877
GO:0035639	purine ribonucleoside triphosphate binding	1094	86	71.97	0.03876	7190	473	1.19495	DDB_G0267436;DDB_G0267962;DDB_G0268078;DDB_G0269174;DDB_G0269262;DDB_G0269294;DDB_G0269454;DDB_G0269632;DDB_G0270122;DDB_G0270124;DDB_G0270126;DDB_G0270218;DDB_G0270272;DDB_G0270736;DDB_G0270932;DDB_G0271942;DDB_G0272082;DDB_G0272138;DDB_G0272857;DDB_G0272867;DDB_G0274943;DDB_G0275093;DDB_G0275509;DDB_G0275627;DDB_G0276025;DDB_G0276153;DDB_G0276159;DDB_G0276267;DDB_G0276399;DDB_G0276445;DDB_G0276…
GO:0008135	translation factor activity, RNA binding	70	9	4.61	0.03885	7190	473	1.95439	DDB_G0272142;DDB_G0275395;DDB_G0277919;DDB_G0280703;DDB_G0282035;DDB_G0283661;DDB_G0287685;DDB_G0288613;DDB_G0288835
GO:0001883	purine nucleoside binding	1095	86	72.04	0.03951	7190	473	1.19386	DDB_G0267436;DDB_G0267962;DDB_G0268078;DDB_G0269174;DDB_G0269262;DDB_G0269294;DDB_G0269454;DDB_G0269632;DDB_G0270122;DDB_G0270124;DDB_G0270126;DDB_G0270218;DDB_G0270272;DDB_G0270736;DDB_G0270932;DDB_G0271942;DDB_G0272082;DDB_G0272138;DDB_G0272857;DDB_G0272867;DDB_G0274943;DDB_G0275093;DDB_G0275509;DDB_G0275627;DDB_G0276025;DDB_G0276153;DDB_G0276159;DDB_G0276267;DDB_G0276399;DDB_G0276445;DDB_G0276…
GO:0032550	purine ribonucleoside binding	1095	86	72.04	0.03951	7190	473	1.19386	DDB_G0267436;DDB_G0267962;DDB_G0268078;DDB_G0269174;DDB_G0269262;DDB_G0269294;DDB_G0269454;DDB_G0269632;DDB_G0270122;DDB_G0270124;DDB_G0270126;DDB_G0270218;DDB_G0270272;DDB_G0270736;DDB_G0270932;DDB_G0271942;DDB_G0272082;DDB_G0272138;DDB_G0272857;DDB_G0272867;DDB_G0274943;DDB_G0275093;DDB_G0275509;DDB_G0275627;DDB_G0276025;DDB_G0276153;DDB_G0276159;DDB_G0276267;DDB_G0276399;DDB_G0276445;DDB_G0276…
GO:0097367	carbohydrate derivative binding	1152	90	75.79	0.03975	7190	473	1.18757	DDB_G0267436;DDB_G0267962;DDB_G0268078;DDB_G0269174;DDB_G0269262;DDB_G0269294;DDB_G0269454;DDB_G0269632;DDB_G0270122;DDB_G0270124;DDB_G0270126;DDB_G0270218;DDB_G0270272;DDB_G0270736;DDB_G0270932;DDB_G0271942;DDB_G0272082;DDB_G0272138;DDB_G0272857;DDB_G0272867;DDB_G0274943;DDB_G0275093;DDB_G0275509;DDB_G0275627;DDB_G0276025;DDB_G0276027;DDB_G0276153;DDB_G0276159;DDB_G0276267;DDB_G0276399;DDB_G0276…
GO:0060089	molecular transducer activity	140	15	9.21	0.04128	7190	473	1.62866	DDB_G0269364;DDB_G0272150;DDB_G0272240;DDB_G0276267;DDB_G0277413;DDB_G0277829;DDB_G0277831;DDB_G0282891;DDB_G0283349;DDB_G0285425;DDB_G0285427;DDB_G0285463;DDB_G0287853;DDB_G0290723;DDB_G0292736
GO:0032549	ribonucleoside binding	1098	86	72.23	0.04186	7190	473	1.19059	DDB_G0267436;DDB_G0267962;DDB_G0268078;DDB_G0269174;DDB_G0269262;DDB_G0269294;DDB_G0269454;DDB_G0269632;DDB_G0270122;DDB_G0270124;DDB_G0270126;DDB_G0270218;DDB_G0270272;DDB_G0270736;DDB_G0270932;DDB_G0271942;DDB_G0272082;DDB_G0272138;DDB_G0272857;DDB_G0272867;DDB_G0274943;DDB_G0275093;DDB_G0275509;DDB_G0275627;DDB_G0276025;DDB_G0276153;DDB_G0276159;DDB_G0276267;DDB_G0276399;DDB_G0276445;DDB_G0276…
GO:0001882	nucleoside binding	1099	86	72.3	0.04267	7190	473	1.18951	DDB_G0267436;DDB_G0267962;DDB_G0268078;DDB_G0269174;DDB_G0269262;DDB_G0269294;DDB_G0269454;DDB_G0269632;DDB_G0270122;DDB_G0270124;DDB_G0270126;DDB_G0270218;DDB_G0270272;DDB_G0270736;DDB_G0270932;DDB_G0271942;DDB_G0272082;DDB_G0272138;DDB_G0272857;DDB_G0272867;DDB_G0274943;DDB_G0275093;DDB_G0275509;DDB_G0275627;DDB_G0276025;DDB_G0276153;DDB_G0276159;DDB_G0276267;DDB_G0276399;DDB_G0276445;DDB_G0276…
GO:0019239	deaminase activity	30	5	1.97	0.0439	7190	473	2.53347	DDB_G0272442;DDB_G0278841;DDB_G0281097;DDB_G0283925;DDB_G0288933
GO:0004180	carboxypeptidase activity	13	3	0.86	0.04934	7190	473	3.50789	DDB_G0274663;DDB_G0288963;DDB_G0292476
GO:0004185	serine-type carboxypeptidase activity	13	3	0.86	0.04934	7190	473	3.50789	DDB_G0274663;DDB_G0288963;DDB_G0292476
GO:0004812	aminoacyl-tRNA ligase activity	41	6	2.7	0.04974	7190	473	2.22451	DDB_G0269454;DDB_G0272867;DDB_G0277733;DDB_G0285451;DDB_G0287159;DDB_G0289481
GO:0016875	ligase activity, forming carbon-oxygen bonds	41	6	2.7	0.04974	7190	473	2.22451	DDB_G0269454;DDB_G0272867;DDB_G0277733;DDB_G0285451;DDB_G0287159;DDB_G0289481
GO:0016876	ligase activity, forming aminoacyl-tRNA and related compounds	41	6	2.7	0.04974	7190	473	2.22451	DDB_G0269454;DDB_G0272867;DDB_G0277733;DDB_G0285451;DDB_G0287159;DDB_G0289481
GO:0061659	ubiquitin-like protein ligase activity	74	9	4.87	0.05254	7190	473	1.84875	DDB_G0270130;DDB_G0281679;DDB_G0283425;DDB_G0286289;DDB_G0288381;DDB_G0288697;DDB_G0291011;DDB_G0292120;DDB_G0292642
GO:0061630	ubiquitin protein ligase activity	74	9	4.87	0.05254	7190	473	1.84875	DDB_G0270130;DDB_G0281679;DDB_G0283425;DDB_G0286289;DDB_G0288381;DDB_G0288697;DDB_G0291011;DDB_G0292120;DDB_G0292642
GO:0003924	GTPase activity	86	10	5.66	0.05482	7190	473	1.76754	DDB_G0270124;DDB_G0270126;DDB_G0274943;DDB_G0276267;DDB_G0277919;DDB_G0279689;DDB_G0283349;DDB_G0285425;DDB_G0287685;DDB_G0291237
GO:0004702	receptor signaling protein serine/threonine kinase activity	33	5	2.17	0.06234	7190	473	2.30316	DDB_G0277413;DDB_G0282891;DDB_G0285427;DDB_G0287853;DDB_G0290723
GO:0030695	GTPase regulator activity	124	13	8.16	0.06325	7190	473	1.59364	DDB_G0269252;DDB_G0271806;DDB_G0274243;DDB_G0276549;DDB_G0278181;DDB_G0278271;DDB_G0280143;DDB_G0281627;DDB_G0282055;DDB_G0282943;DDB_G0289667;DDB_G0289675;DDB_G0291510
GO:0060589	nucleoside-triphosphatase regulator activity	126	13	8.29	0.07003	7190	473	1.56834	DDB_G0269252;DDB_G0271806;DDB_G0274243;DDB_G0276549;DDB_G0278181;DDB_G0278271;DDB_G0280143;DDB_G0281627;DDB_G0282055;DDB_G0282943;DDB_G0289667;DDB_G0289675;DDB_G0291510
GO:0070008	serine-type exopeptidase activity	15	3	0.99	0.07126	7190	473	3.04017	DDB_G0274663;DDB_G0288963;DDB_G0292476
GO:0031418	L-ascorbic acid binding	7	2	0.46	0.07274	7190	473	4.3431	DDB_G0284409;DDB_G0285501
GO:0036094	small molecule binding	1404	105	92.36	0.07415	7190	473	1.13682	DDB_G0267436;DDB_G0267624;DDB_G0267962;DDB_G0268078;DDB_G0269174;DDB_G0269262;DDB_G0269294;DDB_G0269454;DDB_G0269590;DDB_G0269632;DDB_G0270122;DDB_G0270124;DDB_G0270126;DDB_G0270218;DDB_G0270272;DDB_G0270736;DDB_G0270932;DDB_G0271608;DDB_G0271916;DDB_G0271942;DDB_G0272082;DDB_G0272138;DDB_G0272857;DDB_G0272867;DDB_G0274943;DDB_G0275093;DDB_G0275509;DDB_G0275627;DDB_G0276025;DDB_G0276027;DDB_G0276…
GO:0008270	zinc ion binding	456	38	30	0.07494	7190	473	1.26674	DDB_G0269438;DDB_G0269884;DDB_G0270276;DDB_G0271044;DDB_G0271780;DDB_G0272082;DDB_G0272362;DDB_G0272442;DDB_G0274307;DDB_G0274875;DDB_G0277219;DDB_G0277381;DDB_G0278335;DDB_G0278761;DDB_G0278771;DDB_G0278841;DDB_G0280513;DDB_G0280547;DDB_G0280879;DDB_G0281679;DDB_G0281985;DDB_G0282693;DDB_G0283425;DDB_G0285989;DDB_G0286289;DDB_G0286361;DDB_G0288001;DDB_G0288525;DDB_G0288933;DDB_G0288963;DDB_G0290…
GO:0016787	hydrolase activity	1232	93	81.05	0.07582	7190	473	1.14747	DDB_G0267436;DDB_G0268222;DDB_G0268374;DDB_G0268740;DDB_G0269080;DDB_G0269294;DDB_G0269590;DDB_G0269630;DDB_G0269632;DDB_G0270124;DDB_G0270126;DDB_G0270176;DDB_G0270722;DDB_G0271050;DDB_G0272048;DDB_G0272142;DDB_G0272298;DDB_G0272442;DDB_G0272484;DDB_G0272680;DDB_G0274141;DDB_G0274181;DDB_G0274525;DDB_G0274663;DDB_G0274777;DDB_G0274827;DDB_G0274943;DDB_G0275113;DDB_G0275121;DDB_G0275469;DDB_G0275…
GO:0008237	metallopeptidase activity	59	7	3.88	0.09071	7190	473	1.80349	DDB_G0282305;DDB_G0286533;DDB_G0288963;DDB_G0292822;DDB_G0292824;DDB_G0292826;DDB_G0293364
GO:0000166	nucleotide binding	1361	101	89.53	0.09277	7190	473	1.12806	DDB_G0267436;DDB_G0267624;DDB_G0267962;DDB_G0268078;DDB_G0269174;DDB_G0269262;DDB_G0269294;DDB_G0269454;DDB_G0269590;DDB_G0269632;DDB_G0270122;DDB_G0270124;DDB_G0270126;DDB_G0270218;DDB_G0270272;DDB_G0270736;DDB_G0270932;DDB_G0271608;DDB_G0271942;DDB_G0272082;DDB_G0272138;DDB_G0272857;DDB_G0272867;DDB_G0274943;DDB_G0275093;DDB_G0275509;DDB_G0275627;DDB_G0276025;DDB_G0276027;DDB_G0276153;DDB_G0276…
GO:1901265	nucleoside phosphate binding	1361	101	89.53	0.09277	7190	473	1.12806	DDB_G0267436;DDB_G0267624;DDB_G0267962;DDB_G0268078;DDB_G0269174;DDB_G0269262;DDB_G0269294;DDB_G0269454;DDB_G0269590;DDB_G0269632;DDB_G0270122;DDB_G0270124;DDB_G0270126;DDB_G0270218;DDB_G0270272;DDB_G0270736;DDB_G0270932;DDB_G0271608;DDB_G0271942;DDB_G0272082;DDB_G0272138;DDB_G0272857;DDB_G0272867;DDB_G0274943;DDB_G0275093;DDB_G0275509;DDB_G0275627;DDB_G0276025;DDB_G0276027;DDB_G0276153;DDB_G0276…
GO:0001646	cAMP receptor activity	8	2	0.53	0.09287	7190	473	3.80021	DDB_G0277829;DDB_G0277831
GO:0019899	enzyme binding	183	17	12.04	0.09322	7190	473	1.4121	DDB_G0270130;DDB_G0278181;DDB_G0278271;DDB_G0279657;DDB_G0280143;DDB_G0283425;DDB_G0284369;DDB_G0286289;DDB_G0286347;DDB_G0288381;DDB_G0288697;DDB_G0289675;DDB_G0291011;DDB_G0291237;DDB_G0291306;DDB_G0292120;DDB_G0292642
GO:0005096	GTPase activator activity	120	12	7.89	0.09529	7190	473	1.52008	DDB_G0269252;DDB_G0271806;DDB_G0274243;DDB_G0276549;DDB_G0278181;DDB_G0278271;DDB_G0281627;DDB_G0282055;DDB_G0282943;DDB_G0289667;DDB_G0289675;DDB_G0291510
GO:0061134	peptidase regulator activity	17	3	1.12	0.09675	7190	473	2.6825	DDB_G0269462;DDB_G0287873;DDB_G0293376
GO:0004674	protein serine/threonine kinase activity	250	22	16.45	0.09817	7190	473	1.33767	DDB_G0267962;DDB_G0268078;DDB_G0269632;DDB_G0270218;DDB_G0275627;DDB_G0276025;DDB_G0276383;DDB_G0277165;DDB_G0277413;DDB_G0279417;DDB_G0279703;DDB_G0280431;DDB_G0281569;DDB_G0282891;DDB_G0284489;DDB_G0285427;DDB_G0287853;DDB_G0289543;DDB_G0290157;DDB_G0290723;DDB_G0291133;DDB_G0291842
GO:0046914	transition metal ion binding	556	44	36.58	0.11061	7190	473	1.20294	DDB_G0269438;DDB_G0269884;DDB_G0270276;DDB_G0271044;DDB_G0271780;DDB_G0272082;DDB_G0272362;DDB_G0272442;DDB_G0274307;DDB_G0274875;DDB_G0277219;DDB_G0277381;DDB_G0278335;DDB_G0278761;DDB_G0278771;DDB_G0278841;DDB_G0280513;DDB_G0280547;DDB_G0280879;DDB_G0281443;DDB_G0281679;DDB_G0281985;DDB_G0282693;DDB_G0283425;DDB_G0283929;DDB_G0283933;DDB_G0284409;DDB_G0285501;DDB_G0285989;DDB_G0286289;DDB_G0286…
GO:0030552	cAMP binding	18	3	1.18	0.11069	7190	473	2.53347	DDB_G0276027;DDB_G0277829;DDB_G0277831
GO:0043167	ion binding	2259	161	148.61	0.11199	7190	473	1.08337	DDB_G0267436;DDB_G0267624;DDB_G0267962;DDB_G0268078;DDB_G0268222;DDB_G0268502;DDB_G0269174;DDB_G0269262;DDB_G0269294;DDB_G0269438;DDB_G0269454;DDB_G0269590;DDB_G0269632;DDB_G0269884;DDB_G0270122;DDB_G0270124;DDB_G0270126;DDB_G0270130;DDB_G0270176;DDB_G0270218;DDB_G0270272;DDB_G0270276;DDB_G0270736;DDB_G0270932;DDB_G0271044;DDB_G0271780;DDB_G0271916;DDB_G0271942;DDB_G0272082;DDB_G0272138;DDB_G0272…
GO:0005375	copper ion transmembrane transporter activity	9	2	0.59	0.11436	7190	473	3.37797	DDB_G0268858;DDB_G0269590
GO:0002161	aminoacyl-tRNA editing activity	9	2	0.59	0.11436	7190	473	3.37797	DDB_G0277733;DDB_G0285451
GO:0001664	G-protein coupled receptor binding	29	4	1.91	0.11969	7190	473	2.09667	DDB_G0276267;DDB_G0283349;DDB_G0285425;DDB_G0293010
GO:0004518	nuclease activity	126	12	8.29	0.12453	7190	473	1.4477	DDB_G0269080;DDB_G0269630;DDB_G0269632;DDB_G0274525;DDB_G0275469;DDB_G0275905;DDB_G0276531;DDB_G0278079;DDB_G0278649;DDB_G0284507;DDB_G0288469;DDB_G0290577
GO:0016798	hydrolase activity, acting on glycosyl bonds	114	11	7.5	0.1286	7190	473	1.46675	DDB_G0271050;DDB_G0274181;DDB_G0275121;DDB_G0281309;DDB_G0282265;DDB_G0283077;DDB_G0283473;DDB_G0286647;DDB_G0287465;DDB_G0287597;DDB_G0289675
GO:0016788	hydrolase activity, acting on ester bonds	356	29	23.42	0.13371	7190	473	1.23827	DDB_G0268222;DDB_G0268740;DDB_G0269080;DDB_G0269630;DDB_G0269632;DDB_G0270176;DDB_G0272142;DDB_G0272484;DDB_G0272680;DDB_G0274525;DDB_G0275113;DDB_G0275469;DDB_G0275905;DDB_G0276027;DDB_G0276531;DDB_G0277733;DDB_G0278079;DDB_G0278649;DDB_G0281831;DDB_G0281963;DDB_G0282265;DDB_G0282695;DDB_G0284507;DDB_G0285451;DDB_G0288469;DDB_G0290577;DDB_G0292392;DDB_G0292736;DDB_G0293392
GO:0019201	nucleotide kinase activity	10	2	0.66	0.13696	7190	473	3.04017	DDB_G0281831;DDB_G0282695
GO:0005102	receptor binding	32	4	2.11	0.15598	7190	473	1.90011	DDB_G0276267;DDB_G0283349;DDB_G0285425;DDB_G0293010
GO:0030551	cyclic nucleotide binding	21	3	1.38	0.15655	7190	473	2.17155	DDB_G0276027;DDB_G0277829;DDB_G0277831
GO:0004857	enzyme inhibitor activity	21	3	1.38	0.15655	7190	473	2.17155	DDB_G0269462;DDB_G0287873;DDB_G0293376
GO:0008239	dipeptidyl-peptidase activity	11	2	0.72	0.16042	7190	473	2.76379	DDB_G0274663;DDB_G0292476
GO:0005515	protein binding	878	65	57.76	0.16347	7190	473	1.12535	DDB_G0267708;DDB_G0267732;DDB_G0269114;DDB_G0269304;DDB_G0269800;DDB_G0270130;DDB_G0270220;DDB_G0270556;DDB_G0271058;DDB_G0272486;DDB_G0275035;DDB_G0275159;DDB_G0276153;DDB_G0276267;DDB_G0276761;DDB_G0277183;DDB_G0277615;DDB_G0277829;DDB_G0277897;DDB_G0277903;DDB_G0278181;DDB_G0278271;DDB_G0278843;DDB_G0279191;DDB_G0279657;DDB_G0279711;DDB_G0280043;DDB_G0280053;DDB_G0280143;DDB_G0280547;DDB_G0280…
GO:0008081	phosphoric diester hydrolase activity	33	4	2.17	0.16889	7190	473	1.84253	DDB_G0276027;DDB_G0282265;DDB_G0292736;DDB_G0293392
GO:0050661	NADP binding	22	3	1.45	0.17297	7190	473	2.07284	DDB_G0276615;DDB_G0286385;DDB_G0289779
GO:0004713	protein tyrosine kinase activity	22	3	1.45	0.17297	7190	473	2.07284	DDB_G0276025;DDB_G0285463;DDB_G0291842
GO:0005088	Ras guanyl-nucleotide exchange factor activity	58	6	3.82	0.17986	7190	473	1.5725	DDB_G0268354;DDB_G0272372;DDB_G0280481;DDB_G0281047;DDB_G0282381;DDB_G0290493
GO:0042625	ATPase activity, coupled to transmembrane movement of ions	34	4	2.24	0.18217	7190	473	1.78833	DDB_G0269590;DDB_G0274141;DDB_G0284605;DDB_G0287127
GO:0019829	cation-transporting ATPase activity	34	4	2.24	0.18217	7190	473	1.78833	DDB_G0269590;DDB_G0274141;DDB_G0284605;DDB_G0287127
GO:0005089	Rho guanyl-nucleotide exchange factor activity	46	5	3.03	0.1828	7190	473	1.65227	DDB_G0268354;DDB_G0272372;DDB_G0281047;DDB_G0282381;DDB_G0290493
GO:0016671	oxidoreductase activity, acting on a sulfur group of donors, disulfide as acceptor	12	2	0.79	0.18454	7190	473	2.53347	DDB_G0276579;DDB_G0287849
GO:0015103	inorganic anion transmembrane transporter activity	12	2	0.79	0.18454	7190	473	2.53347	DDB_G0268060;DDB_G0286491
GO:0044877	macromolecular complex binding	207	17	13.62	0.20226	7190	473	1.24838	DDB_G0267732;DDB_G0272142;DDB_G0276267;DDB_G0279711;DDB_G0280547;DDB_G0281569;DDB_G0283349;DDB_G0283767;DDB_G0284471;DDB_G0285425;DDB_G0287505;DDB_G0288835;DDB_G0291039;DDB_G0292068;DDB_G0292136;DDB_G0292504;DDB_G0292850
GO:0004842	ubiquitin-protein transferase activity	126	11	8.29	0.20581	7190	473	1.32706	DDB_G0270130;DDB_G0270272;DDB_G0281679;DDB_G0282693;DDB_G0283425;DDB_G0286289;DDB_G0288381;DDB_G0288697;DDB_G0291011;DDB_G0292120;DDB_G0292642
GO:0043177	organic acid binding	24	3	1.58	0.20711	7190	473	1.90011	DDB_G0284409;DDB_G0285501;DDB_G0292136
GO:0004722	protein serine/threonine phosphatase activity	24	3	1.58	0.20711	7190	473	1.90011	DDB_G0270176;DDB_G0272680;DDB_G0275113
GO:0031406	carboxylic acid binding	24	3	1.58	0.20711	7190	473	1.90011	DDB_G0284409;DDB_G0285501;DDB_G0292136
GO:0030246	carbohydrate binding	208	17	13.68	0.20778	7190	473	1.24238	DDB_G0276761;DDB_G0277325;DDB_G0278421;DDB_G0278519;DDB_G0278537;DDB_G0279541;DDB_G0283993;DDB_G0284409;DDB_G0285501;DDB_G0286603;DDB_G0286647;DDB_G0287821;DDB_G0289283;DDB_G0289813;DDB_G0290627;DDB_G0291530;DDB_G0292098
GO:0046961	proton-transporting ATPase activity, rotational mechanism	13	2	0.86	0.20912	7190	473	2.33859	DDB_G0274141;DDB_G0287127
GO:0016864	intramolecular oxidoreductase activity, transposing S-S bonds	13	2	0.86	0.20912	7190	473	2.33859	DDB_G0287849;DDB_G0291434
GO:0016502	nucleotide receptor activity	13	2	0.86	0.20912	7190	473	2.33859	DDB_G0277829;DDB_G0277831
GO:0004029	aldehyde dehydrogenase (NAD) activity	13	2	0.86	0.20912	7190	473	2.33859	DDB_G0290535;DDB_G0290537
GO:0003756	protein disulfide isomerase activity	13	2	0.86	0.20912	7190	473	2.33859	DDB_G0287849;DDB_G0291434
GO:0001614	purinergic nucleotide receptor activity	13	2	0.86	0.20912	7190	473	2.33859	DDB_G0277829;DDB_G0277831
GO:0035586	purinergic receptor activity	13	2	0.86	0.20912	7190	473	2.33859	DDB_G0277829;DDB_G0277831
GO:0008417	fucosyltransferase activity	13	2	0.86	0.20912	7190	473	2.33859	DDB_G0268190;DDB_G0293768
GO:0015075	ion transmembrane transporter activity	169	14	11.12	0.22132	7190	473	1.25924	DDB_G0268060;DDB_G0268426;DDB_G0268858;DDB_G0269590;DDB_G0274141;DDB_G0284225;DDB_G0284605;DDB_G0286491;DDB_G0287127;DDB_G0288055;DDB_G0289105;DDB_G0291632;DDB_G0292256;DDB_G0292412
GO:0008094	DNA-dependent ATPase activity	37	4	2.43	0.22385	7190	473	1.64333	DDB_G0274777;DDB_G0281441;DDB_G0284507;DDB_G0292504
GO:0008276	protein methyltransferase activity	25	3	1.64	0.22471	7190	473	1.8241	DDB_G0279755;DDB_G0280979;DDB_G0281543
GO:0004620	phospholipase activity	25	3	1.64	0.22471	7190	473	1.8241	DDB_G0282265;DDB_G0292736;DDB_G0293392
GO:0048029	monosaccharide binding	14	2	0.92	0.234	7190	473	2.17155	DDB_G0284409;DDB_G0285501
GO:0015662	ATPase activity, coupled to transmembrane movement of ions, phosphorylative mechanism	14	2	0.92	0.234	7190	473	2.17155	DDB_G0269590;DDB_G0284605
GO:0036442	hydrogen-exporting ATPase activity	14	2	0.92	0.234	7190	473	2.17155	DDB_G0274141;DDB_G0287127
GO:0030234	enzyme regulator activity	213	17	14.01	0.23643	7190	473	1.21321	DDB_G0269252;DDB_G0269462;DDB_G0271806;DDB_G0274243;DDB_G0276549;DDB_G0278181;DDB_G0278271;DDB_G0280143;DDB_G0281627;DDB_G0282055;DDB_G0282943;DDB_G0287873;DDB_G0289667;DDB_G0289675;DDB_G0291510;DDB_G0293010;DDB_G0293376
GO:0032403	protein complex binding	144	12	9.47	0.23776	7190	473	1.26674	DDB_G0267732;DDB_G0276267;DDB_G0279711;DDB_G0283349;DDB_G0283767;DDB_G0284471;DDB_G0285425;DDB_G0287505;DDB_G0291039;DDB_G0292068;DDB_G0292136;DDB_G0292850
GO:0019787	ubiquitin-like protein transferase activity	131	11	8.62	0.24283	7190	473	1.27641	DDB_G0270130;DDB_G0270272;DDB_G0281679;DDB_G0282693;DDB_G0283425;DDB_G0286289;DDB_G0288381;DDB_G0288697;DDB_G0291011;DDB_G0292120;DDB_G0292642
GO:0004672	protein kinase activity	301	23	19.8	0.25477	7190	473	1.16153	DDB_G0267962;DDB_G0268078;DDB_G0269632;DDB_G0270218;DDB_G0275627;DDB_G0276025;DDB_G0276383;DDB_G0277165;DDB_G0277413;DDB_G0279417;DDB_G0279703;DDB_G0280431;DDB_G0281569;DDB_G0282891;DDB_G0284489;DDB_G0285427;DDB_G0285463;DDB_G0287853;DDB_G0289543;DDB_G0290157;DDB_G0290723;DDB_G0291133;DDB_G0291842
GO:0004888	transmembrane signaling receptor activity	52	5	3.42	0.25543	7190	473	1.46162	DDB_G0272150;DDB_G0272240;DDB_G0277829;DDB_G0277831;DDB_G0285463
GO:0005057	receptor signaling protein activity	52	5	3.42	0.25543	7190	473	1.46162	DDB_G0277413;DDB_G0282891;DDB_G0285427;DDB_G0287853;DDB_G0290723
GO:0043022	ribosome binding	15	2	0.99	0.25904	7190	473	2.02678	DDB_G0272142;DDB_G0288835
GO:0008375	acetylglucosaminyltransferase activity	15	2	0.99	0.25904	7190	473	2.02678	DDB_G0268854;DDB_G0277289
GO:0003777	microtubule motor activity	15	2	0.99	0.25904	7190	473	2.02678	DDB_G0284471;DDB_G0291039
GO:0016620	oxidoreductase activity, acting on the aldehyde or oxo group of donors, NAD or NADP as acceptor	15	2	0.99	0.25904	7190	473	2.02678	DDB_G0290535;DDB_G0290537
GO:0008047	enzyme activator activity	161	13	10.59	0.26062	7190	473	1.2274	DDB_G0269252;DDB_G0271806;DDB_G0274243;DDB_G0276549;DDB_G0278181;DDB_G0278271;DDB_G0281627;DDB_G0282055;DDB_G0282943;DDB_G0289667;DDB_G0289675;DDB_G0291510;DDB_G0293010
GO:0003690	double-stranded DNA binding	27	3	1.78	0.26068	7190	473	1.68898	DDB_G0281831;DDB_G0282695;DDB_G0284507
GO:0016705	oxidoreductase activity, acting on paired donors, with incorporation or reduction of molecular oxygen	79	7	5.2	0.26215	7190	473	1.34691	DDB_G0281443;DDB_G0283929;DDB_G0283933;DDB_G0284409;DDB_G0285501;DDB_G0286419;DDB_G0289779
GO:0017016	Ras GTPase binding	79	7	5.2	0.26215	7190	473	1.34691	DDB_G0278181;DDB_G0278271;DDB_G0279657;DDB_G0280143;DDB_G0289675;DDB_G0291237;DDB_G0291306
GO:0008324	cation transmembrane transporter activity	120	10	7.89	0.26438	7190	473	1.26674	DDB_G0268426;DDB_G0268858;DDB_G0269590;DDB_G0274141;DDB_G0284605;DDB_G0287127;DDB_G0288055;DDB_G0289105;DDB_G0292256;DDB_G0292412
GO:0017111	nucleoside-triphosphatase activity	389	29	25.59	0.26476	7190	473	1.13322	DDB_G0267436;DDB_G0269294;DDB_G0269590;DDB_G0270124;DDB_G0270126;DDB_G0274141;DDB_G0274777;DDB_G0274943;DDB_G0276153;DDB_G0276267;DDB_G0277857;DDB_G0277919;DDB_G0279689;DDB_G0281401;DDB_G0281441;DDB_G0283349;DDB_G0283661;DDB_G0284471;DDB_G0284507;DDB_G0284605;DDB_G0285425;DDB_G0287127;DDB_G0287685;DDB_G0289655;DDB_G0290389;DDB_G0291039;DDB_G0291237;DDB_G0292504;DDB_G0293416
GO:0004536	deoxyribonuclease activity	40	4	2.63	0.2677	7190	473	1.52008	DDB_G0269630;DDB_G0278649;DDB_G0284507;DDB_G0290577
GO:0005488	binding	3756	254	247.09	0.27097	7190	473	1.02796	DDB_G0267182;DDB_G0267244;DDB_G0267322;DDB_G0267416;DDB_G0267436;DDB_G0267624;DDB_G0267708;DDB_G0267732;DDB_G0267962;DDB_G0268078;DDB_G0268222;DDB_G0268502;DDB_G0269080;DDB_G0269114;DDB_G0269174;DDB_G0269262;DDB_G0269294;DDB_G0269304;DDB_G0269438;DDB_G0269454;DDB_G0269590;DDB_G0269632;DDB_G0269800;DDB_G0269884;DDB_G0270122;DDB_G0270124;DDB_G0270126;DDB_G0270130;DDB_G0270176;DDB_G0270218;DDB_G0270…
GO:0031267	small GTPase binding	80	7	5.26	0.2725	7190	473	1.33007	DDB_G0278181;DDB_G0278271;DDB_G0279657;DDB_G0280143;DDB_G0289675;DDB_G0291237;DDB_G0291306
GO:0016298	lipase activity	28	3	1.84	0.27895	7190	473	1.62866	DDB_G0282265;DDB_G0292736;DDB_G0293392
GO:0008408	3'-5' exonuclease activity	28	3	1.84	0.27895	7190	473	1.62866	DDB_G0274525;DDB_G0278079;DDB_G0288469
GO:0008194	UDP-glycosyltransferase activity	28	3	1.84	0.27895	7190	473	1.62866	DDB_G0267674;DDB_G0268854;DDB_G0277289
GO:0016765	transferase activity, transferring alkyl or aryl (other than methyl) groups	54	5	3.55	0.28108	7190	473	1.40749	DDB_G0276351;DDB_G0278997;DDB_G0282867;DDB_G0291179;DDB_G0291436
GO:0005547	phosphatidylinositol-3,4,5-trisphosphate binding	5	1	0.33	0.28848	7190	473	3.04017	DDB_G0272486
GO:0008192	RNA guanylyltransferase activity	5	1	0.33	0.28848	7190	473	3.04017	DDB_G0275625
GO:0016888	endodeoxyribonuclease activity, producing 5'-phosphomonoesters	5	1	0.33	0.28848	7190	473	3.04017	DDB_G0278649
GO:0005049	nuclear export signal receptor activity	5	1	0.33	0.28848	7190	473	3.04017	DDB_G0291306
GO:0004115	3',5'-cyclic-AMP phosphodiesterase activity	5	1	0.33	0.28848	7190	473	3.04017	DDB_G0276027
GO:0004767	sphingomyelin phosphodiesterase activity	5	1	0.33	0.28848	7190	473	3.04017	DDB_G0282265
GO:0008143	poly(A) binding	5	1	0.33	0.28848	7190	473	3.04017	DDB_G0290745
GO:0070717	poly-purine tract binding	5	1	0.33	0.28848	7190	473	3.04017	DDB_G0290745
GO:0004563	beta-N-acetylhexosaminidase activity	5	1	0.33	0.28848	7190	473	3.04017	DDB_G0287597
GO:0046982	protein heterodimerization activity	42	4	2.76	0.29773	7190	473	1.4477	DDB_G0277183;DDB_G0278843;DDB_G0280689;DDB_G0283023
GO:0046983	protein dimerization activity	83	7	5.46	0.30417	7190	473	1.282	DDB_G0267708;DDB_G0277183;DDB_G0278843;DDB_G0280689;DDB_G0283023;DDB_G0283767;DDB_G0286647
GO:0051020	GTPase binding	83	7	5.46	0.30417	7190	473	1.282	DDB_G0278181;DDB_G0278271;DDB_G0279657;DDB_G0280143;DDB_G0289675;DDB_G0291237;DDB_G0291306
GO:0042578	phosphoric ester hydrolase activity	167	13	10.99	0.30448	7190	473	1.1833	DDB_G0268222;DDB_G0270176;DDB_G0272484;DDB_G0272680;DDB_G0275113;DDB_G0276027;DDB_G0281831;DDB_G0281963;DDB_G0282265;DDB_G0282695;DDB_G0292392;DDB_G0292736;DDB_G0293392
GO:0016874	ligase activity	125	10	8.22	0.30699	7190	473	1.21607	DDB_G0269454;DDB_G0270272;DDB_G0272867;DDB_G0274875;DDB_G0276159;DDB_G0276835;DDB_G0277733;DDB_G0285451;DDB_G0287159;DDB_G0289481
GO:0003746	translation elongation factor activity	17	2	1.12	0.30908	7190	473	1.78833	DDB_G0280703;DDB_G0287685
GO:0004497	monooxygenase activity	70	6	4.61	0.31227	7190	473	1.30293	DDB_G0281443;DDB_G0283929;DDB_G0283933;DDB_G0286363;DDB_G0286419;DDB_G0289779
GO:0016818	hydrolase activity, acting on acid anhydrides, in phosphorus-containing anhydrides	401	29	26.38	0.32247	7190	473	1.09931	DDB_G0267436;DDB_G0269294;DDB_G0269590;DDB_G0270124;DDB_G0270126;DDB_G0274141;DDB_G0274777;DDB_G0274943;DDB_G0276153;DDB_G0276267;DDB_G0277857;DDB_G0277919;DDB_G0279689;DDB_G0281401;DDB_G0281441;DDB_G0283349;DDB_G0283661;DDB_G0284471;DDB_G0284507;DDB_G0284605;DDB_G0285425;DDB_G0287127;DDB_G0287685;DDB_G0289655;DDB_G0290389;DDB_G0291039;DDB_G0291237;DDB_G0292504;DDB_G0293416
GO:0016462	pyrophosphatase activity	401	29	26.38	0.32247	7190	473	1.09931	DDB_G0267436;DDB_G0269294;DDB_G0269590;DDB_G0270124;DDB_G0270126;DDB_G0274141;DDB_G0274777;DDB_G0274943;DDB_G0276153;DDB_G0276267;DDB_G0277857;DDB_G0277919;DDB_G0279689;DDB_G0281401;DDB_G0281441;DDB_G0283349;DDB_G0283661;DDB_G0284471;DDB_G0284507;DDB_G0284605;DDB_G0285425;DDB_G0287127;DDB_G0287685;DDB_G0289655;DDB_G0290389;DDB_G0291039;DDB_G0291237;DDB_G0292504;DDB_G0293416
GO:0050660	flavin adenine dinucleotide binding	71	6	4.67	0.32409	7190	473	1.28458	DDB_G0267624;DDB_G0278803;DDB_G0283877;DDB_G0286363;DDB_G0287229;DDB_G0289779
GO:0016817	hydrolase activity, acting on acid anhydrides	403	29	26.51	0.33245	7190	473	1.09386	DDB_G0267436;DDB_G0269294;DDB_G0269590;DDB_G0270124;DDB_G0270126;DDB_G0274141;DDB_G0274777;DDB_G0274943;DDB_G0276153;DDB_G0276267;DDB_G0277857;DDB_G0277919;DDB_G0279689;DDB_G0281401;DDB_G0281441;DDB_G0283349;DDB_G0283661;DDB_G0284471;DDB_G0284507;DDB_G0284605;DDB_G0285425;DDB_G0287127;DDB_G0287685;DDB_G0289655;DDB_G0290389;DDB_G0291039;DDB_G0291237;DDB_G0292504;DDB_G0293416
GO:0046872	metal ion binding	1144	79	75.26	0.33288	7190	473	1.04971	DDB_G0268222;DDB_G0268502;DDB_G0269438;DDB_G0269590;DDB_G0269884;DDB_G0270130;DDB_G0270176;DDB_G0270276;DDB_G0271044;DDB_G0271780;DDB_G0271916;DDB_G0272082;DDB_G0272362;DDB_G0272442;DDB_G0272484;DDB_G0274307;DDB_G0274875;DDB_G0275625;DDB_G0276027;DDB_G0276153;DDB_G0276267;DDB_G0277219;DDB_G0277381;DDB_G0277413;DDB_G0278335;DDB_G0278761;DDB_G0278771;DDB_G0278841;DDB_G0280431;DDB_G0280513;DDB_G0280…
GO:0008536	Ran GTPase binding	18	2	1.18	0.33388	7190	473	1.68898	DDB_G0278271;DDB_G0291306
GO:0044769	ATPase activity, coupled to transmembrane movement of ions, rotational mechanism	18	2	1.18	0.33388	7190	473	1.68898	DDB_G0274141;DDB_G0287127
GO:0003796	lysozyme activity	18	2	1.18	0.33388	7190	473	1.68898	DDB_G0274181;DDB_G0275121
GO:0042393	histone binding	18	2	1.18	0.33388	7190	473	1.68898	DDB_G0269800;DDB_G0275159
GO:0004930	G-protein coupled receptor activity	31	3	2.04	0.33423	7190	473	1.47105	DDB_G0272150;DDB_G0277829;DDB_G0277831
GO:0005254	chloride channel activity	6	1	0.39	0.33532	7190	473	2.53347	DDB_G0286491
GO:0043178	alcohol binding	6	1	0.39	0.33532	7190	473	2.53347	DDB_G0271916
GO:0001228	transcriptional activator activity, RNA polymerase II transcription regulatory region sequence-specific binding	6	1	0.39	0.33532	7190	473	2.53347	DDB_G0280547
GO:0008374	O-acyltransferase activity	6	1	0.39	0.33532	7190	473	2.53347	DDB_G0291922
GO:0005247	voltage-gated chloride channel activity	6	1	0.39	0.33532	7190	473	2.53347	DDB_G0286491
GO:0034595	phosphatidylinositol phosphate 5-phosphatase activity	6	1	0.39	0.33532	7190	473	2.53347	DDB_G0292392
GO:0047555	3',5'-cyclic-GMP phosphodiesterase activity	6	1	0.39	0.33532	7190	473	2.53347	DDB_G0276027
GO:0015929	hexosaminidase activity	6	1	0.39	0.33532	7190	473	2.53347	DDB_G0287597
GO:0017112	Rab guanyl-nucleotide exchange factor activity	6	1	0.39	0.33532	7190	473	2.53347	DDB_G0280481
GO:0097602	cullin family protein binding	6	1	0.39	0.33532	7190	473	2.53347	DDB_G0284369
GO:0008479	queuine tRNA-ribosyltransferase activity	6	1	0.39	0.33532	7190	473	2.53347	DDB_G0292850
GO:0015108	chloride transmembrane transporter activity	6	1	0.39	0.33532	7190	473	2.53347	DDB_G0286491
GO:0019104	DNA N-glycosylase activity	6	1	0.39	0.33532	7190	473	2.53347	DDB_G0271050
GO:0042802	identical protein binding	45	4	2.96	0.34342	7190	473	1.35119	DDB_G0267708;DDB_G0279191;DDB_G0280689;DDB_G0283767
GO:0016758	transferase activity, transferring hexosyl groups	73	6	4.8	0.3479	7190	473	1.24938	DDB_G0267674;DDB_G0268190;DDB_G0268854;DDB_G0272730;DDB_G0277289;DDB_G0293768
GO:0035091	phosphatidylinositol binding	32	3	2.11	0.35267	7190	473	1.42508	DDB_G0272486;DDB_G0285851;DDB_G0289833
GO:0043169	cation binding	1153	79	75.85	0.36145	7190	473	1.04152	DDB_G0268222;DDB_G0268502;DDB_G0269438;DDB_G0269590;DDB_G0269884;DDB_G0270130;DDB_G0270176;DDB_G0270276;DDB_G0271044;DDB_G0271780;DDB_G0271916;DDB_G0272082;DDB_G0272362;DDB_G0272442;DDB_G0272484;DDB_G0274307;DDB_G0274875;DDB_G0275625;DDB_G0276027;DDB_G0276153;DDB_G0276267;DDB_G0277219;DDB_G0277381;DDB_G0277413;DDB_G0278335;DDB_G0278761;DDB_G0278771;DDB_G0278841;DDB_G0280431;DDB_G0280513;DDB_G0280…
GO:0046915	transition metal ion transmembrane transporter activity	33	3	2.17	0.37104	7190	473	1.3819	DDB_G0268426;DDB_G0268858;DDB_G0269590
GO:0052689	carboxylic ester hydrolase activity	33	3	2.17	0.37104	7190	473	1.3819	DDB_G0272142;DDB_G0277733;DDB_G0285451
GO:0004520	endodeoxyribonuclease activity	33	3	2.17	0.37104	7190	473	1.3819	DDB_G0278649;DDB_G0284507;DDB_G0290577
GO:0008509	anion transmembrane transporter activity	47	4	3.09	0.374	7190	473	1.29369	DDB_G0268060;DDB_G0284225;DDB_G0286491;DDB_G0291632
GO:0005253	anion channel activity	7	1	0.46	0.37908	7190	473	2.17155	DDB_G0286491
GO:1901682	sulfur compound transmembrane transporter activity	7	1	0.46	0.37908	7190	473	2.17155	DDB_G0268060
GO:0033170	protein-DNA loading ATPase activity	7	1	0.46	0.37908	7190	473	2.17155	DDB_G0292504
GO:0008061	chitin binding	7	1	0.46	0.37908	7190	473	2.17155	DDB_G0287465
GO:0016408	C-acyltransferase activity	7	1	0.46	0.37908	7190	473	2.17155	DDB_G0269588
GO:0001085	RNA polymerase II transcription factor binding	7	1	0.46	0.37908	7190	473	2.17155	DDB_G0280547
GO:0000150	recombinase activity	7	1	0.46	0.37908	7190	473	2.17155	DDB_G0284507
GO:0034593	phosphatidylinositol bisphosphate phosphatase activity	7	1	0.46	0.37908	7190	473	2.17155	DDB_G0292392
GO:0004112	cyclic-nucleotide phosphodiesterase activity	7	1	0.46	0.37908	7190	473	2.17155	DDB_G0276027
GO:0008308	voltage-gated anion channel activity	7	1	0.46	0.37908	7190	473	2.17155	DDB_G0286491
GO:0004114	3',5'-cyclic-nucleotide phosphodiesterase activity	7	1	0.46	0.37908	7190	473	2.17155	DDB_G0276027
GO:0003689	DNA clamp loader activity	7	1	0.46	0.37908	7190	473	2.17155	DDB_G0292504
GO:0004499	N,N-dimethylaniline monooxygenase activity	7	1	0.46	0.37908	7190	473	2.17155	DDB_G0289779
GO:0030553	cGMP binding	7	1	0.46	0.37908	7190	473	2.17155	DDB_G0276027
GO:0008146	sulfotransferase activity	7	1	0.46	0.37908	7190	473	2.17155	DDB_G0270564
GO:0070290	N-acylphosphatidylethanolamine-specific phospholipase D activity	7	1	0.46	0.37908	7190	473	2.17155	DDB_G0293392
GO:0070568	guanylyltransferase activity	7	1	0.46	0.37908	7190	473	2.17155	DDB_G0275625
GO:0019904	protein domain specific binding	7	1	0.46	0.37908	7190	473	2.17155	DDB_G0285851
GO:0005543	phospholipid binding	48	4	3.16	0.38926	7190	473	1.26674	DDB_G0271916;DDB_G0272486;DDB_G0285851;DDB_G0289833
GO:0042803	protein homodimerization activity	34	3	2.24	0.38932	7190	473	1.34125	DDB_G0267708;DDB_G0280689;DDB_G0283767
GO:0008170	N-methyltransferase activity	34	3	2.24	0.38932	7190	473	1.34125	DDB_G0278479;DDB_G0279755;DDB_G0281543
GO:0005506	iron ion binding	77	6	5.07	0.39586	7190	473	1.18448	DDB_G0281443;DDB_G0283929;DDB_G0283933;DDB_G0284409;DDB_G0285501;DDB_G0286419
GO:0022890	inorganic cation transmembrane transporter activity	106	8	6.97	0.397	7190	473	1.14723	DDB_G0268426;DDB_G0268858;DDB_G0269590;DDB_G0274141;DDB_G0284605;DDB_G0287127;DDB_G0288055;DDB_G0292256
GO:0030248	cellulose binding	106	8	6.97	0.397	7190	473	1.14723	DDB_G0276761;DDB_G0277325;DDB_G0279541;DDB_G0283993;DDB_G0286647;DDB_G0287821;DDB_G0290627;DDB_G0292098
GO:0019842	vitamin binding	21	2	1.38	0.4064	7190	473	1.4477	DDB_G0284409;DDB_G0285501
GO:0008134	transcription factor binding	21	2	1.38	0.4064	7190	473	1.4477	DDB_G0278843;DDB_G0280547
GO:0000400	four-way junction DNA binding	8	1	0.53	0.41997	7190	473	1.90011	DDB_G0284507
GO:0052745	inositol phosphate phosphatase activity	8	1	0.53	0.41997	7190	473	1.90011	DDB_G0292392
GO:0000217	DNA secondary structure binding	8	1	0.53	0.41997	7190	473	1.90011	DDB_G0284507
GO:0005086	ARF guanyl-nucleotide exchange factor activity	8	1	0.53	0.41997	7190	473	1.90011	DDB_G0272486
GO:0016846	carbon-sulfur lyase activity	8	1	0.53	0.41997	7190	473	1.90011	DDB_G0282867
GO:0048365	Rac GTPase binding	8	1	0.53	0.41997	7190	473	1.90011	DDB_G0279657
GO:0004568	chitinase activity	8	1	0.53	0.41997	7190	473	1.90011	DDB_G0287465
GO:0016773	phosphotransferase activity, alcohol group as acceptor	361	25	23.75	0.42417	7190	473	1.05269	DDB_G0267962;DDB_G0268078;DDB_G0269632;DDB_G0270218;DDB_G0275627;DDB_G0276025;DDB_G0276383;DDB_G0277165;DDB_G0277413;DDB_G0279417;DDB_G0279703;DDB_G0280431;DDB_G0281569;DDB_G0281831;DDB_G0282695;DDB_G0282891;DDB_G0284489;DDB_G0285427;DDB_G0285463;DDB_G0287853;DDB_G0289543;DDB_G0290157;DDB_G0290723;DDB_G0291133;DDB_G0291842
GO:0017137	Rab GTPase binding	36	3	2.37	0.42545	7190	473	1.26674	DDB_G0278181;DDB_G0280143;DDB_G0289675
GO:0046873	metal ion transmembrane transporter activity	65	5	4.28	0.4269	7190	473	1.1693	DDB_G0268426;DDB_G0268858;DDB_G0269590;DDB_G0284605;DDB_G0288055
GO:0034061	DNA polymerase activity	22	2	1.45	0.42975	7190	473	1.3819	DDB_G0271608;DDB_G0293070
GO:0008236	serine-type peptidase activity	51	4	3.36	0.43465	7190	473	1.19222	DDB_G0274663;DDB_G0288963;DDB_G0292476;DDB_G0295849
GO:0017171	serine hydrolase activity	51	4	3.36	0.43465	7190	473	1.19222	DDB_G0274663;DDB_G0288963;DDB_G0292476;DDB_G0295849
GO:0097159	organic cyclic compound binding	2266	151	149.07	0.43971	7190	473	1.01294	DDB_G0267182;DDB_G0267244;DDB_G0267322;DDB_G0267416;DDB_G0267436;DDB_G0267624;DDB_G0267962;DDB_G0268078;DDB_G0269080;DDB_G0269174;DDB_G0269262;DDB_G0269294;DDB_G0269454;DDB_G0269590;DDB_G0269632;DDB_G0270122;DDB_G0270124;DDB_G0270126;DDB_G0270218;DDB_G0270272;DDB_G0270276;DDB_G0270736;DDB_G0270932;DDB_G0271608;DDB_G0271942;DDB_G0272082;DDB_G0272138;DDB_G0272142;DDB_G0272857;DDB_G0272867;DDB_G0274…
GO:1901363	heterocyclic compound binding	2266	151	149.07	0.43971	7190	473	1.01294	DDB_G0267182;DDB_G0267244;DDB_G0267322;DDB_G0267416;DDB_G0267436;DDB_G0267624;DDB_G0267962;DDB_G0268078;DDB_G0269080;DDB_G0269174;DDB_G0269262;DDB_G0269294;DDB_G0269454;DDB_G0269590;DDB_G0269632;DDB_G0270122;DDB_G0270124;DDB_G0270126;DDB_G0270218;DDB_G0270272;DDB_G0270276;DDB_G0270736;DDB_G0270932;DDB_G0271608;DDB_G0271942;DDB_G0272082;DDB_G0272138;DDB_G0272142;DDB_G0272857;DDB_G0272867;DDB_G0274…
GO:0051015	actin filament binding	66	5	4.34	0.4401	7190	473	1.15158	DDB_G0279711;DDB_G0283767;DDB_G0287505;DDB_G0292068;DDB_G0292136
GO:0003824	catalytic activity	3238	215	213.01	0.443	7190	473	1.00932	DDB_G0267416;DDB_G0267436;DDB_G0267624;DDB_G0267674;DDB_G0267962;DDB_G0268078;DDB_G0268190;DDB_G0268222;DDB_G0268374;DDB_G0268740;DDB_G0268854;DDB_G0269080;DDB_G0269294;DDB_G0269348;DDB_G0269364;DDB_G0269454;DDB_G0269588;DDB_G0269590;DDB_G0269630;DDB_G0269632;DDB_G0270124;DDB_G0270126;DDB_G0270130;DDB_G0270176;DDB_G0270218;DDB_G0270272;DDB_G0270564;DDB_G0270722;DDB_G0271050;DDB_G0271472;DDB_G0271…
GO:0016757	transferase activity, transferring glycosyl groups	111	8	7.3	0.448	7190	473	1.09556	DDB_G0267674;DDB_G0268190;DDB_G0268854;DDB_G0272462;DDB_G0272730;DDB_G0277289;DDB_G0292850;DDB_G0293768
GO:0004364	glutathione transferase activity	23	2	1.51	0.45259	7190	473	1.32181	DDB_G0276351;DDB_G0278997
GO:0016893	endonuclease activity, active with either ribo- or deoxyribonucleic acids and producing 5'-phosphomonoesters	23	2	1.51	0.45259	7190	473	1.32181	DDB_G0276531;DDB_G0278649
GO:0003713	transcription coactivator activity	23	2	1.51	0.45259	7190	473	1.32181	DDB_G0269884;DDB_G0278843
GO:0016740	transferase activity	1227	82	80.72	0.45594	7190	473	1.01587	DDB_G0267416;DDB_G0267674;DDB_G0267962;DDB_G0268078;DDB_G0268190;DDB_G0268854;DDB_G0269348;DDB_G0269364;DDB_G0269588;DDB_G0269632;DDB_G0270130;DDB_G0270218;DDB_G0270272;DDB_G0270564;DDB_G0271520;DDB_G0271608;DDB_G0271962;DDB_G0272462;DDB_G0272730;DDB_G0273007;DDB_G0275159;DDB_G0275507;DDB_G0275625;DDB_G0275627;DDB_G0276025;DDB_G0276351;DDB_G0276383;DDB_G0277165;DDB_G0277289;DDB_G0277413;DDB_G0278…
GO:0043492	ATPase activity, coupled to movement of substances	112	8	7.37	0.45814	7190	473	1.08577	DDB_G0267436;DDB_G0269590;DDB_G0274141;DDB_G0281401;DDB_G0284605;DDB_G0287127;DDB_G0289655;DDB_G0293416
GO:0005546	phosphatidylinositol-4,5-bisphosphate binding	9	1	0.59	0.45817	7190	473	1.68898	DDB_G0272486
GO:0004012	phospholipid-translocating ATPase activity	9	1	0.59	0.45817	7190	473	1.68898	DDB_G0281401
GO:0036002	pre-mRNA binding	9	1	0.59	0.45817	7190	473	1.68898	DDB_G0278335
GO:0052866	phosphatidylinositol phosphate phosphatase activity	9	1	0.59	0.45817	7190	473	1.68898	DDB_G0292392
GO:0009975	cyclase activity	9	1	0.59	0.45817	7190	473	1.68898	DDB_G0276159
GO:0004712	protein serine/threonine/tyrosine kinase activity	9	1	0.59	0.45817	7190	473	1.68898	DDB_G0276025
GO:0038023	signaling receptor activity	68	5	4.47	0.46628	7190	473	1.11771	DDB_G0272150;DDB_G0272240;DDB_G0277829;DDB_G0277831;DDB_G0285463
GO:0016887	ATPase activity	263	18	17.3	0.46639	7190	473	1.04036	DDB_G0267436;DDB_G0269294;DDB_G0269590;DDB_G0274141;DDB_G0274777;DDB_G0276153;DDB_G0277857;DDB_G0281401;DDB_G0281441;DDB_G0283661;DDB_G0284471;DDB_G0284507;DDB_G0284605;DDB_G0287127;DDB_G0289655;DDB_G0291039;DDB_G0292504;DDB_G0293416
GO:0022891	substrate-specific transmembrane transporter activity	203	14	13.35	0.46764	7190	473	1.04833	DDB_G0268060;DDB_G0268426;DDB_G0268858;DDB_G0269590;DDB_G0274141;DDB_G0284225;DDB_G0284605;DDB_G0286491;DDB_G0287127;DDB_G0288055;DDB_G0289105;DDB_G0291632;DDB_G0292256;DDB_G0292412
GO:0004553	hydrolase activity, hydrolyzing O-glycosyl compounds	98	7	6.45	0.46793	7190	473	1.08577	DDB_G0274181;DDB_G0275121;DDB_G0283077;DDB_G0283473;DDB_G0286647;DDB_G0287465;DDB_G0287597
GO:0016903	oxidoreductase activity, acting on the aldehyde or oxo group of donors	24	2	1.58	0.47491	7190	473	1.26674	DDB_G0290535;DDB_G0290537
GO:0016491	oxidoreductase activity	506	34	33.29	0.47502	7190	473	1.0214	DDB_G0267624;DDB_G0269364;DDB_G0271472;DDB_G0271476;DDB_G0271520;DDB_G0271780;DDB_G0272476;DDB_G0273007;DDB_G0276579;DDB_G0276615;DDB_G0278803;DDB_G0279545;DDB_G0279783;DDB_G0280143;DDB_G0281443;DDB_G0281673;DDB_G0283877;DDB_G0283929;DDB_G0283931;DDB_G0283933;DDB_G0284001;DDB_G0284277;DDB_G0284409;DDB_G0285501;DDB_G0286363;DDB_G0286419;DDB_G0287229;DDB_G0287323;DDB_G0287849;DDB_G0289129;DDB_G0289…
GO:0015078	hydrogen ion transmembrane transporter activity	39	3	2.57	0.47813	7190	473	1.1693	DDB_G0274141;DDB_G0287127;DDB_G0292256
GO:0004527	exonuclease activity	39	3	2.57	0.47813	7190	473	1.1693	DDB_G0274525;DDB_G0278079;DDB_G0288469
GO:0043566	structure-specific DNA binding	54	4	3.55	0.47906	7190	473	1.12599	DDB_G0281831;DDB_G0282695;DDB_G0284507;DDB_G0293414
GO:0015077	monovalent inorganic cation transmembrane transporter activity	55	4	3.62	0.49357	7190	473	1.10552	DDB_G0274141;DDB_G0287127;DDB_G0288055;DDB_G0292256
GO:0047134	protein-disulfide reductase activity	10	1	0.66	0.49386	7190	473	1.52008	DDB_G0287849
GO:0004791	thioredoxin-disulfide reductase activity	10	1	0.66	0.49386	7190	473	1.52008	DDB_G0287849
GO:0015079	potassium ion transmembrane transporter activity	10	1	0.66	0.49386	7190	473	1.52008	DDB_G0288055
GO:0008641	small protein activating enzyme activity	10	1	0.66	0.49386	7190	473	1.52008	DDB_G0270272
GO:0016905	myosin heavy chain kinase activity	10	1	0.66	0.49386	7190	473	1.52008	DDB_G0276383
GO:0008757	S-adenosylmethionine-dependent methyltransferase activity	101	7	6.64	0.50014	7190	473	1.05352	DDB_G0278479;DDB_G0279755;DDB_G0280979;DDB_G0281543;DDB_G0285903;DDB_G0286413;DDB_G0289321
GO:0004177	aminopeptidase activity	26	2	1.71	0.51784	7190	473	1.1693	DDB_G0274663;DDB_G0292476
GO:0042626	ATPase activity, coupled to transmembrane movement of substances	103	7	6.78	0.52127	7190	473	1.03307	DDB_G0267436;DDB_G0269590;DDB_G0274141;DDB_G0284605;DDB_G0287127;DDB_G0289655;DDB_G0293416
GO:0004531	deoxyribonuclease II activity	11	1	0.72	0.5272	7190	473	1.3819	DDB_G0290577
GO:0046912	transferase activity, transferring acyl groups, acyl groups converted into alkyl on transfer	11	1	0.72	0.5272	7190	473	1.3819	DDB_G0287281
GO:0004693	cyclin-dependent protein serine/threonine kinase activity	11	1	0.72	0.5272	7190	473	1.3819	DDB_G0268078
GO:0097472	cyclin-dependent protein kinase activity	11	1	0.72	0.5272	7190	473	1.3819	DDB_G0268078
GO:0035251	UDP-glucosyltransferase activity	11	1	0.72	0.5272	7190	473	1.3819	DDB_G0267674
GO:0019205	nucleobase-containing compound kinase activity	27	2	1.78	0.53841	7190	473	1.12599	DDB_G0281831;DDB_G0282695
GO:0016667	oxidoreductase activity, acting on a sulfur group of donors	27	2	1.78	0.53841	7190	473	1.12599	DDB_G0276579;DDB_G0287849
GO:0016820	hydrolase activity, acting on acid anhydrides, catalyzing transmembrane movement of substances	105	7	6.91	0.54206	7190	473	1.01339	DDB_G0267436;DDB_G0269590;DDB_G0274141;DDB_G0284605;DDB_G0287127;DDB_G0289655;DDB_G0293416
GO:0003682	chromatin binding	43	3	2.83	0.54462	7190	473	1.06052	DDB_G0267732;DDB_G0280547;DDB_G0292504
GO:0004872	receptor activity	75	5	4.93	0.55434	7190	473	1.01339	DDB_G0272150;DDB_G0272240;DDB_G0277829;DDB_G0277831;DDB_G0285463
GO:0005548	phospholipid transporter activity	12	1	0.79	0.55835	7190	473	1.26674	DDB_G0281401
GO:1902936	phosphatidylinositol bisphosphate binding	12	1	0.79	0.55835	7190	473	1.26674	DDB_G0272486
GO:0005244	voltage-gated ion channel activity	12	1	0.79	0.55835	7190	473	1.26674	DDB_G0286491
GO:0017069	snRNA binding	12	1	0.79	0.55835	7190	473	1.26674	DDB_G0278335
GO:0031491	nucleosome binding	12	1	0.79	0.55835	7190	473	1.26674	DDB_G0267732
GO:0000977	RNA polymerase II regulatory region sequence-specific DNA binding	12	1	0.79	0.55835	7190	473	1.26674	DDB_G0280547
GO:0022832	voltage-gated channel activity	12	1	0.79	0.55835	7190	473	1.26674	DDB_G0286491
GO:0008137	NADH dehydrogenase (ubiquinone) activity	12	1	0.79	0.55835	7190	473	1.26674	DDB_G0272476
GO:0050136	NADH dehydrogenase (quinone) activity	12	1	0.79	0.55835	7190	473	1.26674	DDB_G0272476
GO:0005216	ion channel activity	28	2	1.84	0.55837	7190	473	1.08577	DDB_G0286491;DDB_G0289105
GO:0046943	carboxylic acid transmembrane transporter activity	28	2	1.84	0.55837	7190	473	1.08577	DDB_G0284225;DDB_G0291632
GO:0005342	organic acid transmembrane transporter activity	28	2	1.84	0.55837	7190	473	1.08577	DDB_G0284225;DDB_G0291632
GO:0004519	endonuclease activity	76	5	5	0.56635	7190	473	1.00006	DDB_G0275469;DDB_G0276531;DDB_G0278649;DDB_G0284507;DDB_G0290577
GO:0015399	primary active transmembrane transporter activity	108	7	7.1	0.57253	7190	473	0.98524	DDB_G0267436;DDB_G0269590;DDB_G0274141;DDB_G0284605;DDB_G0287127;DDB_G0289655;DDB_G0293416
GO:0015405	P-P-bond-hydrolysis-driven transmembrane transporter activity	108	7	7.1	0.57253	7190	473	0.98524	DDB_G0267436;DDB_G0269590;DDB_G0274141;DDB_G0284605;DDB_G0287127;DDB_G0289655;DDB_G0293416
GO:0016301	kinase activity	403	26	26.51	0.57279	7190	473	0.9807	DDB_G0267962;DDB_G0268078;DDB_G0269632;DDB_G0270218;DDB_G0275627;DDB_G0276025;DDB_G0276383;DDB_G0277165;DDB_G0277413;DDB_G0279417;DDB_G0279703;DDB_G0280431;DDB_G0281569;DDB_G0281831;DDB_G0282695;DDB_G0282891;DDB_G0284489;DDB_G0285427;DDB_G0285463;DDB_G0287853;DDB_G0289543;DDB_G0290157;DDB_G0290723;DDB_G0291133;DDB_G0291842;DDB_G0293524
GO:0008173	RNA methyltransferase activity	45	3	2.96	0.57596	7190	473	1.01339	DDB_G0269348;DDB_G0278479;DDB_G0279755
GO:0036459	ubiquitinyl hydrolase activity	29	2	1.91	0.57771	7190	473	1.04833	DDB_G0274827;DDB_G0282007
GO:0005484	SNAP receptor activity	29	2	1.91	0.57771	7190	473	1.04833	DDB_G0270556;DDB_G0293712
GO:0004175	endopeptidase activity	140	9	9.21	0.57849	7190	473	0.977197	DDB_G0270722;DDB_G0272298;DDB_G0282305;DDB_G0286533;DDB_G0292822;DDB_G0292824;DDB_G0292826;DDB_G0293364;DDB_G0295849
GO:0016772	transferase activity, transferring phosphorus-containing groups	529	34	34.8	0.58532	7190	473	0.976992	DDB_G0267416;DDB_G0267962;DDB_G0268078;DDB_G0269632;DDB_G0270218;DDB_G0271608;DDB_G0271962;DDB_G0275625;DDB_G0275627;DDB_G0276025;DDB_G0276383;DDB_G0277165;DDB_G0277413;DDB_G0279417;DDB_G0279703;DDB_G0280431;DDB_G0281569;DDB_G0281831;DDB_G0282695;DDB_G0282891;DDB_G0283453;DDB_G0284489;DDB_G0285427;DDB_G0285463;DDB_G0286929;DDB_G0287853;DDB_G0289543;DDB_G0290157;DDB_G0290723;DDB_G0291133;DDB_G0291…
GO:0032559	adenyl ribonucleotide binding	868	56	57.1	0.58653	7190	473	0.9807	DDB_G0267436;DDB_G0267962;DDB_G0268078;DDB_G0269294;DDB_G0269454;DDB_G0269632;DDB_G0270218;DDB_G0270272;DDB_G0272082;DDB_G0272867;DDB_G0275509;DDB_G0275627;DDB_G0276025;DDB_G0276027;DDB_G0276153;DDB_G0276159;DDB_G0276445;DDB_G0276835;DDB_G0277165;DDB_G0277413;DDB_G0277733;DDB_G0277829;DDB_G0277831;DDB_G0277857;DDB_G0279417;DDB_G0279703;DDB_G0280431;DDB_G0281401;DDB_G0281441;DDB_G0281569;DDB_G0281…
GO:0005385	zinc ion transmembrane transporter activity	13	1	0.86	0.58745	7190	473	1.1693	DDB_G0268426
GO:0005310	dicarboxylic acid transmembrane transporter activity	13	1	0.86	0.58745	7190	473	1.1693	DDB_G0284225
GO:0003954	NADH dehydrogenase activity	13	1	0.86	0.58745	7190	473	1.1693	DDB_G0272476
GO:0000175	3'-5'-exoribonuclease activity	13	1	0.86	0.58745	7190	473	1.1693	DDB_G0288469
GO:0001012	RNA polymerase II regulatory region DNA binding	13	1	0.86	0.58745	7190	473	1.1693	DDB_G0280547
GO:0004683	calmodulin-dependent protein kinase activity	13	1	0.86	0.58745	7190	473	1.1693	DDB_G0276383
GO:0016668	oxidoreductase activity, acting on a sulfur group of donors, NAD(P) as acceptor	13	1	0.86	0.58745	7190	473	1.1693	DDB_G0287849
GO:0003727	single-stranded RNA binding	13	1	0.86	0.58745	7190	473	1.1693	DDB_G0290745
GO:0030554	adenyl nucleotide binding	869	56	57.17	0.59025	7190	473	0.979571	DDB_G0267436;DDB_G0267962;DDB_G0268078;DDB_G0269294;DDB_G0269454;DDB_G0269632;DDB_G0270218;DDB_G0270272;DDB_G0272082;DDB_G0272867;DDB_G0275509;DDB_G0275627;DDB_G0276025;DDB_G0276027;DDB_G0276153;DDB_G0276159;DDB_G0276445;DDB_G0276835;DDB_G0277165;DDB_G0277413;DDB_G0277733;DDB_G0277829;DDB_G0277831;DDB_G0277857;DDB_G0279417;DDB_G0279703;DDB_G0280431;DDB_G0281401;DDB_G0281441;DDB_G0281569;DDB_G0281…
GO:0016860	intramolecular oxidoreductase activity	30	2	1.97	0.59642	7190	473	1.01339	DDB_G0287849;DDB_G0291434
GO:0003743	translation initiation factor activity	47	3	3.09	0.60592	7190	473	0.970267	DDB_G0275395;DDB_G0282035;DDB_G0283661
GO:0016791	phosphatase activity	128	8	8.42	0.61208	7190	473	0.950053	DDB_G0268222;DDB_G0270176;DDB_G0272680;DDB_G0275113;DDB_G0281831;DDB_G0281963;DDB_G0282695;DDB_G0292392
GO:0050662	coenzyme binding	128	8	8.42	0.61208	7190	473	0.950053	DDB_G0267624;DDB_G0276615;DDB_G0278803;DDB_G0283877;DDB_G0286363;DDB_G0286385;DDB_G0287229;DDB_G0289779
GO:0008289	lipid binding	80	5	5.26	0.61265	7190	473	0.950053	DDB_G0271916;DDB_G0272486;DDB_G0285851;DDB_G0289833;DDB_G0292136
GO:0008233	peptidase activity	223	14	14.67	0.61289	7190	473	0.954313	DDB_G0270722;DDB_G0272298;DDB_G0274663;DDB_G0278333;DDB_G0282007;DDB_G0282305;DDB_G0286533;DDB_G0288963;DDB_G0292476;DDB_G0292822;DDB_G0292824;DDB_G0292826;DDB_G0293364;DDB_G0295849
GO:0022857	transmembrane transporter activity	286	18	18.81	0.6142	7190	473	0.956697	DDB_G0267436;DDB_G0268060;DDB_G0268426;DDB_G0268858;DDB_G0269590;DDB_G0274141;DDB_G0279943;DDB_G0284225;DDB_G0284605;DDB_G0286491;DDB_G0287127;DDB_G0288055;DDB_G0289105;DDB_G0289655;DDB_G0291632;DDB_G0292256;DDB_G0292412;DDB_G0293416
GO:0003697	single-stranded DNA binding	31	2	2.04	0.6145	7190	473	0.9807	DDB_G0284507;DDB_G0293414
GO:0043021	ribonucleoprotein complex binding	31	2	2.04	0.6145	7190	473	0.9807	DDB_G0272142;DDB_G0288835
GO:0004532	exoribonuclease activity	14	1	0.92	0.61464	7190	473	1.08577	DDB_G0288469
GO:0003993	acid phosphatase activity	14	1	0.92	0.61464	7190	473	1.08577	DDB_G0268222
GO:0016896	exoribonuclease activity, producing 5'-phosphomonoesters	14	1	0.92	0.61464	7190	473	1.08577	DDB_G0288469
GO:0004843	ubiquitin-specific protease activity	14	1	0.92	0.61464	7190	473	1.08577	DDB_G0282007
GO:0016814	hydrolase activity, acting on carbon-nitrogen (but not peptide) bonds, in cyclic amidines	14	1	0.92	0.61464	7190	473	1.08577	DDB_G0288933
GO:0016655	oxidoreductase activity, acting on NAD(P)H, quinone or similar compound as acceptor	14	1	0.92	0.61464	7190	473	1.08577	DDB_G0272476
GO:0046527	glucosyltransferase activity	14	1	0.92	0.61464	7190	473	1.08577	DDB_G0267674
GO:0042054	histone methyltransferase activity	14	1	0.92	0.61464	7190	473	1.08577	DDB_G0279755
GO:0042623	ATPase activity, coupled	224	14	14.74	0.6197	7190	473	0.950053	DDB_G0267436;DDB_G0269590;DDB_G0274141;DDB_G0274777;DDB_G0277857;DDB_G0281401;DDB_G0281441;DDB_G0283661;DDB_G0284507;DDB_G0284605;DDB_G0287127;DDB_G0289655;DDB_G0292504;DDB_G0293416
GO:0016779	nucleotidyltransferase activity	97	6	6.38	0.62188	7190	473	0.940258	DDB_G0267416;DDB_G0271608;DDB_G0271962;DDB_G0275625;DDB_G0283453;DDB_G0293070
GO:0001871	pattern binding	130	8	8.55	0.62972	7190	473	0.935437	DDB_G0276761;DDB_G0277325;DDB_G0279541;DDB_G0283993;DDB_G0286647;DDB_G0287821;DDB_G0290627;DDB_G0292098
GO:0030247	polysaccharide binding	130	8	8.55	0.62972	7190	473	0.935437	DDB_G0276761;DDB_G0277325;DDB_G0279541;DDB_G0283993;DDB_G0286647;DDB_G0287821;DDB_G0290627;DDB_G0292098
GO:0016763	transferase activity, transferring pentosyl groups	32	2	2.11	0.63196	7190	473	0.950053	DDB_G0272462;DDB_G0292850
GO:0016709	oxidoreductase activity, acting on paired donors, with incorporation or reduction of molecular oxygen, NAD(P)H as one donor, and incorporation of one atom of oxygen	15	1	0.99	0.64004	7190	473	1.01339	DDB_G0289779
GO:0016278	lysine N-methyltransferase activity	15	1	0.99	0.64004	7190	473	1.01339	DDB_G0281543
GO:0016279	protein-lysine N-methyltransferase activity	15	1	0.99	0.64004	7190	473	1.01339	DDB_G0281543
GO:0000030	mannosyltransferase activity	15	1	0.99	0.64004	7190	473	1.01339	DDB_G0272730
GO:0016886	ligase activity, forming phosphoric ester bonds	15	1	0.99	0.64004	7190	473	1.01339	DDB_G0276159
GO:0016889	endodeoxyribonuclease activity, producing 3'-phosphomonoesters	15	1	0.99	0.64004	7190	473	1.01339	DDB_G0290577
GO:0015085	calcium ion transmembrane transporter activity	15	1	0.99	0.64004	7190	473	1.01339	DDB_G0284605
GO:0009982	pseudouridine synthase activity	15	1	0.99	0.64004	7190	473	1.01339	DDB_G0281097
GO:0001071	nucleic acid binding transcription factor activity	83	5	5.46	0.64541	7190	473	0.915714	DDB_G0277681;DDB_G0278379;DDB_G0278761;DDB_G0280547;DDB_G0290665
GO:0003700	transcription factor activity, sequence-specific DNA binding	83	5	5.46	0.64541	7190	473	0.915714	DDB_G0277681;DDB_G0278379;DDB_G0278761;DDB_G0280547;DDB_G0290665
GO:0008514	organic anion transmembrane transporter activity	33	2	2.17	0.64879	7190	473	0.921263	DDB_G0284225;DDB_G0291632
GO:0072509	divalent inorganic cation transmembrane transporter activity	33	2	2.17	0.64879	7190	473	0.921263	DDB_G0268426;DDB_G0284605
GO:0003774	motor activity	33	2	2.17	0.64879	7190	473	0.921263	DDB_G0284471;DDB_G0291039
GO:0008238	exopeptidase activity	51	3	3.36	0.6615	7190	473	0.894167	DDB_G0274663;DDB_G0288963;DDB_G0292476
GO:0060090	binding, bridging	16	1	1.05	0.66377	7190	473	0.950053	DDB_G0270220
GO:0030674	protein binding, bridging	16	1	1.05	0.66377	7190	473	0.950053	DDB_G0270220
GO:0004965	G-protein coupled GABA receptor activity	16	1	1.05	0.66377	7190	473	0.950053	DDB_G0272150
GO:0005319	lipid transporter activity	16	1	1.05	0.66377	7190	473	0.950053	DDB_G0281401
GO:0004659	prenyltransferase activity	16	1	1.05	0.66377	7190	473	0.950053	DDB_G0291436
GO:0004003	ATP-dependent DNA helicase activity	16	1	1.05	0.66377	7190	473	0.950053	DDB_G0274777
GO:0015171	amino acid transmembrane transporter activity	16	1	1.05	0.66377	7190	473	0.950053	DDB_G0291632
GO:0016917	GABA receptor activity	16	1	1.05	0.66377	7190	473	0.950053	DDB_G0272150
GO:0016769	transferase activity, transferring nitrogenous groups	16	1	1.05	0.66377	7190	473	0.950053	DDB_G0286603
GO:0016780	phosphotransferase activity, for other substituted phosphate groups	16	1	1.05	0.66377	7190	473	0.950053	DDB_G0293880
GO:0008483	transaminase activity	16	1	1.05	0.66377	7190	473	0.950053	DDB_G0286603
GO:0016776	phosphotransferase activity, phosphate group as acceptor	16	1	1.05	0.66377	7190	473	0.950053	DDB_G0293524
GO:0022838	substrate-specific channel activity	34	2	2.24	0.66501	7190	473	0.894167	DDB_G0286491;DDB_G0289105
GO:0070011	peptidase activity, acting on L-amino acid peptides	216	13	14.21	0.6723	7190	473	0.914866	DDB_G0270722;DDB_G0272298;DDB_G0274663;DDB_G0282007;DDB_G0282305;DDB_G0286533;DDB_G0288963;DDB_G0292476;DDB_G0292822;DDB_G0292824;DDB_G0292826;DDB_G0293364;DDB_G0295849
GO:0004540	ribonuclease activity	52	3	3.42	0.67448	7190	473	0.876972	DDB_G0269632;DDB_G0276531;DDB_G0288469
GO:0031625	ubiquitin protein ligase binding	35	2	2.3	0.68062	7190	473	0.86862	DDB_G0288381;DDB_G0288697
GO:0044389	ubiquitin-like protein ligase binding	35	2	2.3	0.68062	7190	473	0.86862	DDB_G0288381;DDB_G0288697
GO:0005524	ATP binding	849	53	55.85	0.68498	7190	473	0.948934	DDB_G0267436;DDB_G0267962;DDB_G0268078;DDB_G0269294;DDB_G0269454;DDB_G0269632;DDB_G0270218;DDB_G0270272;DDB_G0272082;DDB_G0272867;DDB_G0275509;DDB_G0275627;DDB_G0276025;DDB_G0276153;DDB_G0276159;DDB_G0276445;DDB_G0276835;DDB_G0277165;DDB_G0277413;DDB_G0277733;DDB_G0277857;DDB_G0279417;DDB_G0279703;DDB_G0280431;DDB_G0281401;DDB_G0281441;DDB_G0281569;DDB_G0281833;DDB_G0282891;DDB_G0283661;DDB_G0284…
GO:0019783	ubiquitin-like protein-specific protease activity	17	1	1.12	0.68594	7190	473	0.894167	DDB_G0282007
GO:1901981	phosphatidylinositol phosphate binding	17	1	1.12	0.68594	7190	473	0.894167	DDB_G0272486
GO:0022892	substrate-specific transporter activity	267	16	17.56	0.68941	7190	473	0.910912	DDB_G0268060;DDB_G0268426;DDB_G0268858;DDB_G0269590;DDB_G0274141;DDB_G0281401;DDB_G0284225;DDB_G0284605;DDB_G0286491;DDB_G0287127;DDB_G0288055;DDB_G0289105;DDB_G0291306;DDB_G0291632;DDB_G0292256;DDB_G0292412
GO:0016627	oxidoreductase activity, acting on the CH-CH group of donors	36	2	2.37	0.69563	7190	473	0.844491	DDB_G0278803;DDB_G0283877
GO:0016614	oxidoreductase activity, acting on CH-OH group of donors	54	3	3.55	0.69932	7190	473	0.844491	DDB_G0267624;DDB_G0276615;DDB_G0287229
GO:0005261	cation channel activity	18	1	1.18	0.70665	7190	473	0.844491	DDB_G0289105
GO:0016891	endoribonuclease activity, producing 5'-phosphomonoesters	18	1	1.18	0.70665	7190	473	0.844491	DDB_G0276531
GO:0008175	tRNA methyltransferase activity	18	1	1.18	0.70665	7190	473	0.844491	DDB_G0269348
GO:0071949	FAD binding	18	1	1.18	0.70665	7190	473	0.844491	DDB_G0286363
GO:0015035	protein disulfide oxidoreductase activity	18	1	1.18	0.70665	7190	473	0.844491	DDB_G0287849
GO:0008649	rRNA methyltransferase activity	18	1	1.18	0.70665	7190	473	0.844491	DDB_G0279755
GO:0043565	sequence-specific DNA binding	157	9	10.33	0.71395	7190	473	0.871386	DDB_G0274307;DDB_G0277681;DDB_G0278379;DDB_G0280547;DDB_G0281969;DDB_G0286447;DDB_G0287061;DDB_G0290665;DDB_G0290679
GO:0022804	active transmembrane transporter activity	141	8	9.28	0.71838	7190	473	0.862459	DDB_G0267436;DDB_G0268060;DDB_G0269590;DDB_G0274141;DDB_G0284605;DDB_G0287127;DDB_G0289655;DDB_G0293416
GO:0015267	channel activity	38	2	2.5	0.72389	7190	473	0.800045	DDB_G0286491;DDB_G0289105
GO:0022803	passive transmembrane transporter activity	38	2	2.5	0.72389	7190	473	0.800045	DDB_G0286491;DDB_G0289105
GO:0008235	metalloexopeptidase activity	19	1	1.25	0.726	7190	473	0.800045	DDB_G0288963
GO:0003887	DNA-directed DNA polymerase activity	19	1	1.25	0.726	7190	473	0.800045	DDB_G0271608
GO:0000976	transcription regulatory region sequence-specific DNA binding	19	1	1.25	0.726	7190	473	0.800045	DDB_G0280547
GO:0017048	Rho GTPase binding	19	1	1.25	0.726	7190	473	0.800045	DDB_G0279657
GO:0015036	disulfide oxidoreductase activity	19	1	1.25	0.726	7190	473	0.800045	DDB_G0287849
GO:0016782	transferase activity, transferring sulfur-containing groups	19	1	1.25	0.726	7190	473	0.800045	DDB_G0270564
GO:0000981	RNA polymerase II transcription factor activity, sequence-specific DNA binding	20	1	1.32	0.74407	7190	473	0.760042	DDB_G0280547
GO:0016796	exonuclease activity, active with either ribo- or deoxyribonucleic acids and producing 5'-phosphomonoesters	20	1	1.32	0.74407	7190	473	0.760042	DDB_G0288469
GO:0004596	peptide alpha-N-acetyltransferase activity	20	1	1.32	0.74407	7190	473	0.760042	DDB_G0286283
GO:0004721	phosphoprotein phosphatase activity	76	4	5	0.74594	7190	473	0.800045	DDB_G0270176;DDB_G0272680;DDB_G0275113;DDB_G0281963
GO:0008017	microtubule binding	40	2	2.63	0.74992	7190	473	0.760042	DDB_G0284471;DDB_G0291039
GO:0000149	SNARE binding	40	2	2.63	0.74992	7190	473	0.760042	DDB_G0270556;DDB_G0293712
GO:0008168	methyltransferase activity	146	8	9.6	0.75366	7190	473	0.832923	DDB_G0269348;DDB_G0278479;DDB_G0279755;DDB_G0280979;DDB_G0281543;DDB_G0285903;DDB_G0286413;DDB_G0289321
GO:0032182	ubiquitin-like protein binding	21	1	1.38	0.76095	7190	473	0.72385	DDB_G0284369
GO:0022836	gated channel activity	21	1	1.38	0.76095	7190	473	0.72385	DDB_G0286491
GO:0008171	O-methyltransferase activity	21	1	1.38	0.76095	7190	473	0.72385	DDB_G0280979
GO:0005516	calmodulin binding	22	1	1.45	0.77673	7190	473	0.690948	DDB_G0269114
GO:0016894	endonuclease activity, active with either ribo- or deoxyribonucleic acids and producing 3'-phosphomonoesters	22	1	1.45	0.77673	7190	473	0.690948	DDB_G0290577
GO:0051287	NAD binding	22	1	1.45	0.77673	7190	473	0.690948	DDB_G0286385
GO:0003779	actin binding	151	8	9.93	0.78573	7190	473	0.805343	DDB_G0271058;DDB_G0277615;DDB_G0279711;DDB_G0283767;DDB_G0287505;DDB_G0291125;DDB_G0292068;DDB_G0292136
GO:0016877	ligase activity, forming carbon-sulfur bonds	23	1	1.51	0.79146	7190	473	0.660906	DDB_G0270272
GO:0070035	purine NTP-dependent helicase activity	63	3	4.14	0.79343	7190	473	0.72385	DDB_G0274777;DDB_G0277857;DDB_G0283661
GO:0008026	ATP-dependent helicase activity	63	3	4.14	0.79343	7190	473	0.72385	DDB_G0274777;DDB_G0277857;DDB_G0283661
GO:0016741	transferase activity, transferring one-carbon groups	153	8	10.07	0.79766	7190	473	0.794815	DDB_G0269348;DDB_G0278479;DDB_G0279755;DDB_G0280979;DDB_G0281543;DDB_G0285903;DDB_G0286413;DDB_G0289321
GO:0016866	intramolecular transferase activity	24	1	1.58	0.80522	7190	473	0.633369	DDB_G0281097
GO:0008138	protein tyrosine/serine/threonine phosphatase activity	24	1	1.58	0.80522	7190	473	0.633369	DDB_G0281963
GO:0008186	RNA-dependent ATPase activity	45	2	2.96	0.80589	7190	473	0.675593	DDB_G0277857;DDB_G0283661
GO:0051082	unfolded protein binding	45	2	2.96	0.80589	7190	473	0.675593	DDB_G0269304;DDB_G0290213
GO:0004004	ATP-dependent RNA helicase activity	45	2	2.96	0.80589	7190	473	0.675593	DDB_G0277857;DDB_G0283661
GO:0016746	transferase activity, transferring acyl groups	156	8	10.26	0.81461	7190	473	0.779531	DDB_G0269364;DDB_G0269588;DDB_G0275159;DDB_G0275507;DDB_G0286283;DDB_G0287281;DDB_G0288863;DDB_G0291922
GO:0003724	RNA helicase activity	46	2	3.03	0.81565	7190	473	0.660906	DDB_G0277857;DDB_G0283661
GO:0015631	tubulin binding	46	2	3.03	0.81565	7190	473	0.660906	DDB_G0284471;DDB_G0291039
GO:0034212	peptide N-acetyltransferase activity	46	2	3.03	0.81565	7190	473	0.660906	DDB_G0275159;DDB_G0286283
GO:0004190	aspartic-type endopeptidase activity	25	1	1.64	0.81808	7190	473	0.608034	DDB_G0270722
GO:0070001	aspartic-type peptidase activity	25	1	1.64	0.81808	7190	473	0.608034	DDB_G0270722
GO:0004402	histone acetyltransferase activity	26	1	1.71	0.83009	7190	473	0.584648	DDB_G0275159
GO:0001067	regulatory region nucleic acid binding	26	1	1.71	0.83009	7190	473	0.584648	DDB_G0280547
GO:0000975	regulatory region DNA binding	26	1	1.71	0.83009	7190	473	0.584648	DDB_G0280547
GO:0044212	transcription regulatory region DNA binding	26	1	1.71	0.83009	7190	473	0.584648	DDB_G0280547
GO:0061733	peptide-lysine-N-acetyltransferase activity	26	1	1.71	0.83009	7190	473	0.584648	DDB_G0275159
GO:0016651	oxidoreductase activity, acting on NAD(P)H	48	2	3.16	0.83387	7190	473	0.633369	DDB_G0272476;DDB_G0287849
GO:0000287	magnesium ion binding	49	2	3.22	0.84236	7190	473	0.620443	DDB_G0275625;DDB_G0281401
GO:0003723	RNA binding	417	23	27.43	0.84259	7190	473	0.838416	DDB_G0272142;DDB_G0275395;DDB_G0276159;DDB_G0276871;DDB_G0277919;DDB_G0278335;DDB_G0278479;DDB_G0279755;DDB_G0280703;DDB_G0281097;DDB_G0282035;DDB_G0283023;DDB_G0283543;DDB_G0283661;DDB_G0284539;DDB_G0287159;DDB_G0287685;DDB_G0288613;DDB_G0288835;DDB_G0289481;DDB_G0290745;DDB_G0291059;DDB_G0293070
GO:0048037	cofactor binding	180	9	11.84	0.84655	7190	473	0.760042	DDB_G0267624;DDB_G0276615;DDB_G0278803;DDB_G0282867;DDB_G0283877;DDB_G0286363;DDB_G0286385;DDB_G0287229;DDB_G0289779
GO:0000049	tRNA binding	28	1	1.84	0.85179	7190	473	0.542887	DDB_G0287159
GO:0004386	helicase activity	90	4	5.92	0.85236	7190	473	0.675593	DDB_G0274777;DDB_G0277857;DDB_G0283661;DDB_G0290389
GO:0016747	transferase activity, transferring acyl groups other than amino-acyl groups	128	6	8.42	0.85561	7190	473	0.71254	DDB_G0269364;DDB_G0269588;DDB_G0275159;DDB_G0275507;DDB_G0286283;DDB_G0291922
GO:0016811	hydrolase activity, acting on carbon-nitrogen (but not peptide) bonds, in linear amides	29	1	1.91	0.86157	7190	473	0.524167	DDB_G0268374
GO:0016831	carboxy-lyase activity	29	1	1.91	0.86157	7190	473	0.524167	DDB_G0286525
GO:0019901	protein kinase binding	29	1	1.91	0.86157	7190	473	0.524167	DDB_G0286347
GO:0020037	heme binding	72	3	4.74	0.86167	7190	473	0.633369	DDB_G0283929;DDB_G0283933;DDB_G0286419
GO:0003677	DNA binding	474	26	31.18	0.86328	7190	473	0.833802	DDB_G0267182;DDB_G0267244;DDB_G0267322;DDB_G0267416;DDB_G0269080;DDB_G0271608;DDB_G0274307;DDB_G0275333;DDB_G0275905;DDB_G0276761;DDB_G0277183;DDB_G0277681;DDB_G0278379;DDB_G0280547;DDB_G0281831;DDB_G0281969;DDB_G0282695;DDB_G0283023;DDB_G0283953;DDB_G0284507;DDB_G0286447;DDB_G0287061;DDB_G0290665;DDB_G0290679;DDB_G0292504;DDB_G0293414
GO:0003712	transcription cofactor activity	52	2	3.42	0.86551	7190	473	0.584648	DDB_G0269884;DDB_G0278843
GO:0003678	DNA helicase activity	30	1	1.97	0.87072	7190	473	0.506695	DDB_G0274777
GO:0019900	kinase binding	30	1	1.97	0.87072	7190	473	0.506695	DDB_G0286347
GO:0004521	endoribonuclease activity	30	1	1.97	0.87072	7190	473	0.506695	DDB_G0276531
GO:0004197	cysteine-type endopeptidase activity	31	1	2.04	0.87926	7190	473	0.49035	DDB_G0272298
GO:0046906	tetrapyrrole binding	76	3	5	0.88506	7190	473	0.600033	DDB_G0283929;DDB_G0283933;DDB_G0286419
GO:0016810	hydrolase activity, acting on carbon-nitrogen (but not peptide) bonds	55	2	3.62	0.8855	7190	473	0.552758	DDB_G0268374;DDB_G0288933
GO:0004252	serine-type endopeptidase activity	32	1	2.11	0.88724	7190	473	0.475026	DDB_G0295849
GO:0005198	structural molecule activity	228	11	15	0.89343	7190	473	0.733374	DDB_G0267708;DDB_G0273191;DDB_G0273743;DDB_G0276871;DDB_G0277903;DDB_G0278421;DDB_G0278519;DDB_G0278537;DDB_G0278553;DDB_G0286647;DDB_G0287821
GO:0016879	ligase activity, forming carbon-nitrogen bonds	33	1	2.17	0.89469	7190	473	0.460632	DDB_G0276835
GO:0016830	carbon-carbon lyase activity	33	1	2.17	0.89469	7190	473	0.460632	DDB_G0286525
GO:0008234	cysteine-type peptidase activity	57	2	3.75	0.89727	7190	473	0.533363	DDB_G0272298;DDB_G0282007
GO:0015291	secondary active transmembrane transporter activity	34	1	2.24	0.90165	7190	473	0.447084	DDB_G0268060
GO:0003676	nucleic acid binding	1049	60	69.01	0.90171	7190	473	0.869448	DDB_G0267182;DDB_G0267244;DDB_G0267322;DDB_G0267416;DDB_G0269080;DDB_G0270276;DDB_G0271608;DDB_G0272142;DDB_G0274307;DDB_G0275333;DDB_G0275395;DDB_G0275509;DDB_G0275905;DDB_G0276159;DDB_G0276761;DDB_G0276871;DDB_G0277183;DDB_G0277681;DDB_G0277857;DDB_G0277919;DDB_G0278079;DDB_G0278335;DDB_G0278379;DDB_G0278479;DDB_G0278987;DDB_G0279755;DDB_G0280547;DDB_G0280703;DDB_G0280879;DDB_G0281097;DDB_G0281…
GO:0005509	calcium ion binding	101	4	6.64	0.907	7190	473	0.602014	DDB_G0271916;DDB_G0285817;DDB_G0289105;DDB_G0292736
GO:0000989	transcription factor activity, transcription factor binding	59	2	3.88	0.9079	7190	473	0.515283	DDB_G0269884;DDB_G0278843
GO:0005215	transporter activity	391	20	25.72	0.90794	7190	473	0.777537	DDB_G0267436;DDB_G0268060;DDB_G0268426;DDB_G0268858;DDB_G0269590;DDB_G0274141;DDB_G0279943;DDB_G0281401;DDB_G0284225;DDB_G0284605;DDB_G0286491;DDB_G0287127;DDB_G0288055;DDB_G0289105;DDB_G0289655;DDB_G0291306;DDB_G0291632;DDB_G0292256;DDB_G0292412;DDB_G0293416
GO:0003899	DNA-directed RNA polymerase activity	35	1	2.3	0.90815	7190	473	0.43431	DDB_G0267416
GO:0016407	acetyltransferase activity	82	3	5.39	0.91356	7190	473	0.556128	DDB_G0275159;DDB_G0275507;DDB_G0286283
GO:0016616	oxidoreductase activity, acting on the CH-OH group of donors, NAD or NADP as acceptor	36	1	2.37	0.91422	7190	473	0.422246	DDB_G0276615
GO:0034062	RNA polymerase activity	38	1	2.5	0.92519	7190	473	0.400022	DDB_G0267416
GO:0008092	cytoskeletal protein binding	240	11	15.79	0.92565	7190	473	0.696705	DDB_G0270220;DDB_G0271058;DDB_G0277615;DDB_G0279711;DDB_G0283767;DDB_G0284471;DDB_G0287505;DDB_G0291039;DDB_G0291125;DDB_G0292068;DDB_G0292136
GO:0000988	transcription factor activity, protein binding	63	2	4.14	0.92615	7190	473	0.482567	DDB_G0269884;DDB_G0278843
GO:0016835	carbon-oxygen lyase activity	39	1	2.57	0.93014	7190	473	0.389765	DDB_G0282867
GO:0003729	mRNA binding	39	1	2.57	0.93014	7190	473	0.389765	DDB_G0278335
GO:0016209	antioxidant activity	40	1	2.63	0.93476	7190	473	0.380021	DDB_G0287849
GO:0004725	protein tyrosine phosphatase activity	41	1	2.7	0.93907	7190	473	0.370752	DDB_G0281963
GO:0030170	pyridoxal phosphate binding	43	1	2.83	0.94687	7190	473	0.353508	DDB_G0282867
GO:0008080	N-acetyltransferase activity	73	2	4.8	0.95798	7190	473	0.416462	DDB_G0275159;DDB_G0286283
GO:0016410	N-acyltransferase activity	76	2	5	0.96462	7190	473	0.400022	DDB_G0275159;DDB_G0286283
GO:0016853	isomerase activity	104	3	6.84	0.97136	7190	473	0.438486	DDB_G0281097;DDB_G0287849;DDB_G0291434
GO:0044822	poly(A) RNA binding	53	1	3.49	0.97322	7190	473	0.286808	DDB_G0278335
GO:0008565	protein transporter activity	57	1	3.75	0.97965	7190	473	0.266682	DDB_G0291306
GO:0003735	structural constituent of ribosome	121	3	7.96	0.98841	7190	473	0.37688	DDB_G0273191;DDB_G0273743;DDB_G0276871
GO:0016829	lyase activity	109	2	7.17	0.99501	7190	473	0.278915	DDB_G0282867;DDB_G0286525
GO:0003674	molecular_function	7190	473	473	1	7190	473	1	DDB_G0267182;DDB_G0267244;DDB_G0267322;DDB_G0267416;DDB_G0267422;DDB_G0267436;DDB_G0267458;DDB_G0267624;DDB_G0267674;DDB_G0267708;DDB_G0267732;DDB_G0267844;DDB_G0267906;DDB_G0267962;DDB_G0268060;DDB_G0268078;DDB_G0268190;DDB_G0268222;DDB_G0268332;DDB_G0268354;DDB_G0268374;DDB_G0268426;DDB_G0268502;DDB_G0268740;DDB_G0268854;DDB_G0268858;DDB_G0268888;DDB_G0268892;DDB_G0269080;DDB_G0269092;DDB_G0269…
GO:0000062	fatty-acyl-CoA binding	18	0	1.18	1	7190	473	0
GO:0000146	microfilament motor activity	8	0	0.53	1	7190	473	0
GO:0000155	phosphorelay sensor kinase activity	16	0	1.05	1	7190	473	0
GO:0000213	tRNA-intron endonuclease activity	5	0	0.33	1	7190	473	0
GO:0000982	transcription factor activity, RNA polymerase II core promoter proximal region sequence-specific binding	5	0	0.33	1	7190	473	0
GO:0000990	transcription factor activity, core RNA polymerase binding	5	0	0.33	1	7190	473	0
GO:0001054	RNA polymerase I activity	12	0	0.79	1	7190	473	0
GO:0001055	RNA polymerase II activity	9	0	0.59	1	7190	473	0
GO:0001056	RNA polymerase III activity	19	0	1.25	1	7190	473	0
GO:0001076	transcription factor activity, RNA polymerase II transcription factor binding	22	0	1.45	1	7190	473	0
GO:0001098	basal transcription machinery binding	5	0	0.33	1	7190	473	0
GO:0001099	basal RNA polymerase II transcription machinery binding	5	0	0.33	1	7190	473	0
GO:0001104	RNA polymerase II transcription cofactor activity	17	0	1.12	1	7190	473	0
GO:0003684	damaged DNA binding	21	0	1.38	1	7190	473	0
GO:0003688	DNA replication origin binding	7	0	0.46	1	7190	473	0
GO:0003714	transcription corepressor activity	11	0	0.72	1	7190	473	0
GO:0003730	mRNA 3'-UTR binding	5	0	0.33	1	7190	473	0
GO:0003755	peptidyl-prolyl cis-trans isomerase activity	29	0	1.91	1	7190	473	0
GO:0003785	actin monomer binding	15	0	0.99	1	7190	473	0
GO:0003860	3-hydroxyisobutyryl-CoA hydrolase activity	5	0	0.33	1	7190	473	0
GO:0003906	DNA-(apurinic or apyrimidinic site) lyase activity	5	0	0.33	1	7190	473	0
GO:0003909	DNA ligase activity	12	0	0.79	1	7190	473	0
GO:0003910	DNA ligase (ATP) activity	11	0	0.72	1	7190	473	0
GO:0003950	NAD+ ADP-ribosyltransferase activity	17	0	1.12	1	7190	473	0
GO:0003959	NADPH dehydrogenase activity	7	0	0.46	1	7190	473	0
GO:0003995	acyl-CoA dehydrogenase activity	16	0	1.05	1	7190	473	0
GO:0003997	acyl-CoA oxidase activity	10	0	0.66	1	7190	473	0
GO:0004000	adenosine deaminase activity	5	0	0.33	1	7190	473	0
GO:0004016	adenylate cyclase activity	5	0	0.33	1	7190	473	0
GO:0004129	cytochrome-c oxidase activity	8	0	0.53	1	7190	473	0
GO:0004161	dimethylallyltranstransferase activity	5	0	0.33	1	7190	473	0
GO:0004176	ATP-dependent peptidase activity	6	0	0.39	1	7190	473	0
GO:0004298	threonine-type endopeptidase activity	16	0	1.05	1	7190	473	0
GO:0004407	histone deacetylase activity	7	0	0.46	1	7190	473	0
GO:0004525	ribonuclease III activity	6	0	0.39	1	7190	473	0
GO:0004526	ribonuclease P activity	7	0	0.46	1	7190	473	0
GO:0004529	exodeoxyribonuclease activity	6	0	0.39	1	7190	473	0
GO:0004549	tRNA-specific ribonuclease activity	12	0	0.79	1	7190	473	0
GO:0004559	alpha-mannosidase activity	14	0	0.92	1	7190	473	0
GO:0004571	mannosyl-oligosaccharide 1,2-alpha-mannosidase activity	6	0	0.39	1	7190	473	0
GO:0004576	oligosaccharyl transferase activity	7	0	0.46	1	7190	473	0
GO:0004579	dolichyl-diphosphooligosaccharide-protein glycotransferase activity	7	0	0.46	1	7190	473	0
GO:0004582	dolichyl-phosphate beta-D-mannosyltransferase activity	5	0	0.33	1	7190	473	0
GO:0004601	peroxidase activity	10	0	0.66	1	7190	473	0
GO:0004630	phospholipase D activity	6	0	0.39	1	7190	473	0
GO:0004673	protein histidine kinase activity	17	0	1.12	1	7190	473	0
GO:0004687	myosin light chain kinase activity	7	0	0.46	1	7190	473	0
GO:0004715	non-membrane spanning protein tyrosine kinase activity	5	0	0.33	1	7190	473	0
GO:0004748	ribonucleoside-diphosphate reductase activity, thioredoxin disulfide as acceptor	5	0	0.33	1	7190	473	0
GO:0004784	superoxide dismutase activity	9	0	0.59	1	7190	473	0
GO:0004849	uridine kinase activity	5	0	0.33	1	7190	473	0
GO:0004931	extracellular ATP-gated cation channel activity	5	0	0.33	1	7190	473	0
GO:0005047	signal recognition particle binding	5	0	0.33	1	7190	473	0
GO:0005048	signal sequence binding	19	0	1.25	1	7190	473	0
GO:0005200	structural constituent of cytoskeleton	37	0	2.43	1	7190	473	0
GO:0005227	calcium activated cation channel activity	5	0	0.33	1	7190	473	0
GO:0005230	extracellular ligand-gated ion channel activity	5	0	0.33	1	7190	473	0
GO:0005231	excitatory extracellular ligand-gated ion channel activity	5	0	0.33	1	7190	473	0
GO:0005249	voltage-gated potassium channel activity	5	0	0.33	1	7190	473	0
GO:0005262	calcium channel activity	10	0	0.66	1	7190	473	0
GO:0005267	potassium channel activity	6	0	0.39	1	7190	473	0
GO:0005337	nucleoside transmembrane transporter activity	7	0	0.46	1	7190	473	0
GO:0005355	glucose transmembrane transporter activity	5	0	0.33	1	7190	473	0
GO:0005372	water transmembrane transporter activity	5	0	0.33	1	7190	473	0
GO:0005381	iron ion transmembrane transporter activity	11	0	0.72	1	7190	473	0
GO:0005487	nucleocytoplasmic transporter activity	8	0	0.53	1	7190	473	0
GO:0005507	copper ion binding	14	0	0.92	1	7190	473	0
GO:0005522	profilin binding	12	0	0.79	1	7190	473	0
GO:0005527	macrolide binding	9	0	0.59	1	7190	473	0
GO:0005528	FK506 binding	9	0	0.59	1	7190	473	0
GO:0005537	mannose binding	7	0	0.46	1	7190	473	0
GO:0008121	ubiquinol-cytochrome-c reductase activity	5	0	0.33	1	7190	473	0
GO:0008139	nuclear localization sequence binding	12	0	0.79	1	7190	473	0
GO:0008144	drug binding	9	0	0.59	1	7190	473	0
GO:0008195	phosphatidate phosphatase activity	5	0	0.33	1	7190	473	0
GO:0008198	ferrous iron binding	8	0	0.53	1	7190	473	0
GO:0008240	tripeptidyl-peptidase activity	8	0	0.53	1	7190	473	0
GO:0008252	nucleotidase activity	5	0	0.33	1	7190	473	0
GO:0008312	7S RNA binding	8	0	0.53	1	7190	473	0
GO:0008318	protein prenyltransferase activity	6	0	0.39	1	7190	473	0
GO:0008320	protein transmembrane transporter activity	12	0	0.79	1	7190	473	0
GO:0008353	RNA polymerase II carboxy-terminal domain kinase activity	6	0	0.39	1	7190	473	0
GO:0008409	5'-3' exonuclease activity	6	0	0.39	1	7190	473	0
GO:0008474	palmitoyl-(protein) hydrolase activity	5	0	0.33	1	7190	473	0
GO:0008519	ammonium transmembrane transporter activity	5	0	0.33	1	7190	473	0
GO:0008568	microtubule-severing ATPase activity	6	0	0.39	1	7190	473	0
GO:0008656	cysteine-type endopeptidase activator activity involved in apoptotic process	6	0	0.39	1	7190	473	0
GO:0008810	cellulase activity	7	0	0.46	1	7190	473	0
GO:0009055	electron carrier activity	44	0	2.89	1	7190	473	0
GO:0010181	FMN binding	15	0	0.99	1	7190	473	0
GO:0015002	heme-copper terminal oxidase activity	8	0	0.53	1	7190	473	0
GO:0015081	sodium ion transmembrane transporter activity	6	0	0.39	1	7190	473	0
GO:0015140	malate transmembrane transporter activity	9	0	0.59	1	7190	473	0
GO:0015144	carbohydrate transmembrane transporter activity	14	0	0.92	1	7190	473	0
GO:0015145	monosaccharide transmembrane transporter activity	5	0	0.33	1	7190	473	0
GO:0015149	hexose transmembrane transporter activity	5	0	0.33	1	7190	473	0
GO:0015166	polyol transmembrane transporter activity	5	0	0.33	1	7190	473	0
GO:0015168	glycerol transmembrane transporter activity	5	0	0.33	1	7190	473	0
GO:0015179	L-amino acid transmembrane transporter activity	13	0	0.86	1	7190	473	0
GO:0015215	nucleotide transmembrane transporter activity	9	0	0.59	1	7190	473	0
GO:0015238	drug transmembrane transporter activity	5	0	0.33	1	7190	473	0
GO:0015250	water channel activity	5	0	0.33	1	7190	473	0
GO:0015254	glycerol channel activity	5	0	0.33	1	7190	473	0
GO:0015269	calcium-activated potassium channel activity	5	0	0.33	1	7190	473	0
GO:0015276	ligand-gated ion channel activity	6	0	0.39	1	7190	473	0
GO:0015278	calcium-release channel activity	6	0	0.39	1	7190	473	0
GO:0015293	symporter activity	6	0	0.39	1	7190	473	0
GO:0015294	solute:cation symporter activity	5	0	0.33	1	7190	473	0
GO:0015295	solute:proton symporter activity	5	0	0.33	1	7190	473	0
GO:0015297	antiporter activity	21	0	1.38	1	7190	473	0
GO:0015298	solute:cation antiporter activity	7	0	0.46	1	7190	473	0
GO:0015299	solute:proton antiporter activity	5	0	0.33	1	7190	473	0
GO:0015450	P-P-bond-hydrolysis-driven protein transmembrane transporter activity	6	0	0.39	1	7190	473	0
GO:0015491	cation:cation antiporter activity	7	0	0.46	1	7190	473	0
GO:0015556	C4-dicarboxylate transmembrane transporter activity	11	0	0.72	1	7190	473	0
GO:0015605	organophosphate ester transmembrane transporter activity	9	0	0.59	1	7190	473	0
GO:0015665	alcohol transmembrane transporter activity	5	0	0.33	1	7190	473	0
GO:0015923	mannosidase activity	15	0	0.99	1	7190	473	0
GO:0015924	mannosyl-oligosaccharide mannosidase activity	7	0	0.46	1	7190	473	0
GO:0015925	galactosidase activity	6	0	0.39	1	7190	473	0
GO:0015926	glucosidase activity	7	0	0.46	1	7190	473	0
GO:0015932	nucleobase-containing compound transmembrane transporter activity	14	0	0.92	1	7190	473	0
GO:0016289	CoA hydrolase activity	6	0	0.39	1	7190	473	0
GO:0016303	1-phosphatidylinositol-3-kinase activity	7	0	0.46	1	7190	473	0
GO:0016307	phosphatidylinositol phosphate kinase activity	15	0	0.99	1	7190	473	0
GO:0016405	CoA-ligase activity	11	0	0.72	1	7190	473	0
GO:0016409	palmitoyltransferase activity	17	0	1.12	1	7190	473	0
GO:0016411	acylglycerol O-acyltransferase activity	5	0	0.33	1	7190	473	0
GO:0016417	S-acyltransferase activity	17	0	1.12	1	7190	473	0
GO:0016423	tRNA (guanine) methyltransferase activity	9	0	0.59	1	7190	473	0
GO:0016435	rRNA (guanine) methyltransferase activity	6	0	0.39	1	7190	473	0
GO:0016436	rRNA (uridine) methyltransferase activity	5	0	0.33	1	7190	473	0
GO:0016504	peptidase activator activity	10	0	0.66	1	7190	473	0
GO:0016505	peptidase activator activity involved in apoptotic process	6	0	0.39	1	7190	473	0
GO:0016538	cyclin-dependent protein serine/threonine kinase regulator activity	7	0	0.46	1	7190	473	0
GO:0016597	amino acid binding	14	0	0.92	1	7190	473	0
GO:0016615	malate dehydrogenase activity	5	0	0.33	1	7190	473	0
GO:0016624	oxidoreductase activity, acting on the aldehyde or oxo group of donors, disulfide as acceptor	7	0	0.46	1	7190	473	0
GO:0016634	oxidoreductase activity, acting on the CH-CH group of donors, oxygen as acceptor	13	0	0.86	1	7190	473	0
GO:0016638	oxidoreductase activity, acting on the CH-NH2 group of donors	10	0	0.66	1	7190	473	0
GO:0016641	oxidoreductase activity, acting on the CH-NH2 group of donors, oxygen as acceptor	6	0	0.39	1	7190	473	0
GO:0016645	oxidoreductase activity, acting on the CH-NH group of donors	15	0	0.99	1	7190	473	0
GO:0016646	oxidoreductase activity, acting on the CH-NH group of donors, NAD or NADP as acceptor	12	0	0.79	1	7190	473	0
GO:0016653	oxidoreductase activity, acting on NAD(P)H, heme protein as acceptor	6	0	0.39	1	7190	473	0
GO:0016675	oxidoreductase activity, acting on a heme group of donors	8	0	0.53	1	7190	473	0
GO:0016676	oxidoreductase activity, acting on a heme group of donors, oxygen as acceptor	8	0	0.53	1	7190	473	0
GO:0016679	oxidoreductase activity, acting on diphenols and related substances as donors	6	0	0.39	1	7190	473	0
GO:0016681	oxidoreductase activity, acting on diphenols and related substances as donors, cytochrome as acceptor	5	0	0.33	1	7190	473	0
GO:0016684	oxidoreductase activity, acting on peroxide as acceptor	10	0	0.66	1	7190	473	0
GO:0016701	oxidoreductase activity, acting on single donors with incorporation of molecular oxygen	15	0	0.99	1	7190	473	0
GO:0016702	oxidoreductase activity, acting on single donors with incorporation of molecular oxygen, incorporation of two atoms of oxygen	12	0	0.79	1	7190	473	0
GO:0016721	oxidoreductase activity, acting on superoxide radicals as acceptor	9	0	0.59	1	7190	473	0
GO:0016722	oxidoreductase activity, oxidizing metal ions	5	0	0.33	1	7190	473	0
GO:0016725	oxidoreductase activity, acting on CH or CH2 groups	6	0	0.39	1	7190	473	0
GO:0016728	oxidoreductase activity, acting on CH or CH2 groups, disulfide as acceptor	5	0	0.33	1	7190	473	0
GO:0016742	hydroxymethyl-, formyl- and related transferase activity	7	0	0.46	1	7190	473	0
GO:0016755	transferase activity, transferring amino-acyl groups	6	0	0.39	1	7190	473	0
GO:0016775	phosphotransferase activity, nitrogenous group as acceptor	17	0	1.12	1	7190	473	0
GO:0016778	diphosphotransferase activity	6	0	0.39	1	7190	473	0
GO:0016783	sulfurtransferase activity	8	0	0.53	1	7190	473	0
GO:0016790	thiolester hydrolase activity	14	0	0.92	1	7190	473	0
GO:0016805	dipeptidase activity	9	0	0.59	1	7190	473	0
GO:0016812	hydrolase activity, acting on carbon-nitrogen (but not peptide) bonds, in cyclic amides	7	0	0.46	1	7190	473	0
GO:0016836	hydro-lyase activity	31	0	2.04	1	7190	473	0
GO:0016840	carbon-nitrogen lyase activity	12	0	0.79	1	7190	473	0
GO:0016841	ammonia-lyase activity	8	0	0.53	1	7190	473	0
GO:0016849	phosphorus-oxygen lyase activity	7	0	0.46	1	7190	473	0
GO:0016854	racemase and epimerase activity	11	0	0.72	1	7190	473	0
GO:0016855	racemase and epimerase activity, acting on amino acids and derivatives	5	0	0.33	1	7190	473	0
GO:0016859	cis-trans isomerase activity	30	0	1.97	1	7190	473	0
GO:0016861	intramolecular oxidoreductase activity, interconverting aldoses and ketoses	10	0	0.66	1	7190	473	0
GO:0016863	intramolecular oxidoreductase activity, transposing C=C bonds	6	0	0.39	1	7190	473	0
GO:0016868	intramolecular transferase activity, phosphotransferases	7	0	0.46	1	7190	473	0
GO:0016878	acid-thiol ligase activity	11	0	0.72	1	7190	473	0
GO:0016881	acid-amino acid ligase activity	7	0	0.46	1	7190	473	0
GO:0016884	carbon-nitrogen ligase activity, with glutamine as amido-N-donor	10	0	0.66	1	7190	473	0
GO:0016892	endoribonuclease activity, producing 3'-phosphomonoesters	7	0	0.46	1	7190	473	0
GO:0016895	exodeoxyribonuclease activity, producing 5'-phosphomonoesters	6	0	0.39	1	7190	473	0
GO:0017022	myosin binding	46	0	3.03	1	7190	473	0
GO:0017024	myosin I binding	8	0	0.53	1	7190	473	0
GO:0017025	TBP-class protein binding	11	0	0.72	1	7190	473	0
GO:0017056	structural constituent of nuclear pore	10	0	0.66	1	7190	473	0
GO:0017070	U6 snRNA binding	5	0	0.33	1	7190	473	0
GO:0017091	AU-rich element binding	6	0	0.39	1	7190	473	0
GO:0018024	histone-lysine N-methyltransferase activity	8	0	0.53	1	7190	473	0
GO:0019200	carbohydrate kinase activity	9	0	0.59	1	7190	473	0
GO:0019206	nucleoside kinase activity	9	0	0.59	1	7190	473	0
GO:0019207	kinase regulator activity	18	0	1.18	1	7190	473	0
GO:0019208	phosphatase regulator activity	10	0	0.66	1	7190	473	0
GO:0019212	phosphatase inhibitor activity	5	0	0.33	1	7190	473	0
GO:0019213	deacetylase activity	9	0	0.59	1	7190	473	0
GO:0019238	cyclohydrolase activity	5	0	0.33	1	7190	473	0
GO:0019706	protein-cysteine S-palmitoyltransferase activity	15	0	0.99	1	7190	473	0
GO:0019707	protein-cysteine S-acyltransferase activity	15	0	0.99	1	7190	473	0
GO:0019789	SUMO transferase activity	5	0	0.33	1	7190	473	0
GO:0019843	rRNA binding	35	0	2.3	1	7190	473	0
GO:0019887	protein kinase regulator activity	17	0	1.12	1	7190	473	0
GO:0019888	protein phosphatase regulator activity	9	0	0.59	1	7190	473	0
GO:0019905	syntaxin binding	8	0	0.53	1	7190	473	0
GO:0022834	ligand-gated channel activity	6	0	0.39	1	7190	473	0
GO:0022839	ion gated channel activity	5	0	0.33	1	7190	473	0
GO:0022843	voltage-gated cation channel activity	5	0	0.33	1	7190	473	0
GO:0022884	macromolecule transmembrane transporter activity	13	0	0.86	1	7190	473	0
GO:0030145	manganese ion binding	11	0	0.72	1	7190	473	0
GO:0030151	molybdenum ion binding	6	0	0.39	1	7190	473	0
GO:0030276	clathrin binding	5	0	0.33	1	7190	473	0
GO:0030515	snoRNA binding	19	0	1.25	1	7190	473	0
GO:0030898	actin-dependent ATPase activity	8	0	0.53	1	7190	473	0
GO:0030976	thiamine pyrophosphate binding	5	0	0.33	1	7190	473	0
GO:0030983	mismatched DNA binding	9	0	0.59	1	7190	473	0
GO:0031072	heat shock protein binding	6	0	0.39	1	7190	473	0
GO:0031369	translation initiation factor binding	7	0	0.46	1	7190	473	0
GO:0031386	protein tag	5	0	0.33	1	7190	473	0
GO:0031490	chromatin DNA binding	6	0	0.39	1	7190	473	0
GO:0031492	nucleosomal DNA binding	5	0	0.33	1	7190	473	0
GO:0032036	myosin heavy chain binding	6	0	0.39	1	7190	473	0
GO:0032037	myosin I heavy chain binding	5	0	0.33	1	7190	473	0
GO:0032296	double-stranded RNA-specific ribonuclease activity	6	0	0.39	1	7190	473	0
GO:0032947	protein complex scaffold	5	0	0.33	1	7190	473	0
GO:0033218	amide binding	34	0	2.24	1	7190	473	0
GO:0033558	protein deacetylase activity	7	0	0.46	1	7190	473	0
GO:0034594	phosphatidylinositol trisphosphate phosphatase activity	5	0	0.33	1	7190	473	0
GO:0035004	phosphatidylinositol 3-kinase activity	7	0	0.46	1	7190	473	0
GO:0035005	1-phosphatidylinositol-4-phosphate 3-kinase activity	6	0	0.39	1	7190	473	0
GO:0035381	ATP-gated ion channel activity	5	0	0.33	1	7190	473	0
GO:0036361	racemase activity, acting on amino acids and derivatives	5	0	0.33	1	7190	473	0
GO:0036402	proteasome-activating ATPase activity	6	0	0.39	1	7190	473	0
GO:0042162	telomeric DNA binding	5	0	0.33	1	7190	473	0
GO:0042277	peptide binding	30	0	1.97	1	7190	473	0
GO:0043023	ribosomal large subunit binding	5	0	0.33	1	7190	473	0
GO:0043028	cysteine-type endopeptidase regulator activity involved in apoptotic process	6	0	0.39	1	7190	473	0
GO:0043130	ubiquitin binding	17	0	1.12	1	7190	473	0
GO:0043138	3'-5' DNA helicase activity	8	0	0.53	1	7190	473	0
GO:0043139	5'-3' DNA helicase activity	7	0	0.46	1	7190	473	0
GO:0043141	ATP-dependent 5'-3' DNA helicase activity	6	0	0.39	1	7190	473	0
GO:0045159	myosin II binding	7	0	0.46	1	7190	473	0
GO:0045502	dynein binding	8	0	0.53	1	7190	473	0
GO:0046871	N-acetylgalactosamine binding	9	0	0.59	1	7190	473	0
GO:0046933	proton-transporting ATP synthase activity, rotational mechanism	7	0	0.46	1	7190	473	0
GO:0047661	amino-acid racemase activity	5	0	0.33	1	7190	473	0
GO:0048038	quinone binding	8	0	0.53	1	7190	473	0
GO:0048039	ubiquinone binding	5	0	0.33	1	7190	473	0
GO:0050664	oxidoreductase activity, acting on NAD(P)H, oxygen as acceptor	5	0	0.33	1	7190	473	0
GO:0051087	chaperone binding	10	0	0.66	1	7190	473	0
GO:0051119	sugar transmembrane transporter activity	9	0	0.59	1	7190	473	0
GO:0051213	dioxygenase activity	26	0	1.71	1	7190	473	0
GO:0051219	phosphoprotein binding	11	0	0.72	1	7190	473	0
GO:0051536	iron-sulfur cluster binding	40	0	2.63	1	7190	473	0
GO:0051537	2 iron, 2 sulfur cluster binding	14	0	0.92	1	7190	473	0
GO:0051539	4 iron, 4 sulfur cluster binding	24	0	1.58	1	7190	473	0
GO:0051540	metal cluster binding	40	0	2.63	1	7190	473	0
GO:0051766	inositol trisphosphate kinase activity	5	0	0.33	1	7190	473	0
GO:0052742	phosphatidylinositol kinase activity	10	0	0.66	1	7190	473	0
GO:0052890	oxidoreductase activity, acting on the CH-CH group of donors, with a flavin as acceptor	16	0	1.05	1	7190	473	0
GO:0061731	ribonucleoside-diphosphate reductase activity	5	0	0.33	1	7190	473	0
GO:0070003	threonine-type peptidase activity	16	0	1.05	1	7190	473	0
GO:0070006	metalloaminopeptidase activity	10	0	0.66	1	7190	473	0
GO:0070180	large ribosomal subunit rRNA binding	6	0	0.39	1	7190	473	0
GO:0070403	NAD+ binding	6	0	0.39	1	7190	473	0
GO:0070492	oligosaccharide binding	9	0	0.59	1	7190	473	0
GO:0070546	L-phenylalanine aminotransferase activity	5	0	0.33	1	7190	473	0
GO:0070566	adenylyltransferase activity	10	0	0.66	1	7190	473	0
GO:0070573	metallodipeptidase activity	7	0	0.46	1	7190	473	0
GO:0070733	protein adenylyltransferase activity	5	0	0.33	1	7190	473	0
GO:0072341	modified amino acid binding	8	0	0.53	1	7190	473	0
GO:0080130	L-phenylalanine:2-oxoglutarate aminotransferase activity	5	0	0.33	1	7190	473	0
GO:0090484	drug transporter activity	5	0	0.33	1	7190	473	0
GO:0098599	palmitoyl hydrolase activity	5	0	0.33	1	7190	473	0
GO:1901476	carbohydrate transporter activity	14	0	0.92	1	7190	473	0
GO:1901505	carbohydrate derivative transporter activity	11	0	0.72	1	7190	473	0
GO:1901618	organic hydroxy compound transmembrane transporter activity	5	0	0.33	1	7190	473	0
GO:1901677	phosphate transmembrane transporter activity	10	0	0.66	1	7190	473	0
GO:1901681	sulfur compound binding	27	0	1.78	1	7190	473	0
GO:2001070	starch binding	7	0	0.46	1	7190	473	0

## Sheet: cup_CC
GO.ID	Term	Annotated	Significant	Expected	p-value	Back_feasible	List_feasible	Enrichement_score	Significant_Gene_ID
GO:0030127	COPII vesicle coat	7	3	0.44	0.007	7509	469	6.86171	DDB_G0271044;DDB_G0277381;DDB_G0281985
GO:0005788	endoplasmic reticulum lumen	10	3	0.62	0.021	7509	469	4.8032	DDB_G0276445;DDB_G0286251;DDB_G0291434
GO:0005795	Golgi stack	18	4	1.12	0.023	7509	469	3.55792	DDB_G0268190;DDB_G0276153;DDB_G0288719;DDB_G0293768
GO:0005794	Golgi apparatus	189	19	11.8	0.027	7509	469	1.60954	DDB_G0267422;DDB_G0268190;DDB_G0268702;DDB_G0269170;DDB_G0269174;DDB_G0272150;DDB_G0276153;DDB_G0278709;DDB_G0280621;DDB_G0280633;DDB_G0281401;DDB_G0281985;DDB_G0288719;DDB_G0289173;DDB_G0290213;DDB_G0290829;DDB_G0292682;DDB_G0293768;DDB_G0293880
GO:0005576	extracellular region	542	45	33.85	0.028	7509	469	1.3293	DDB_G0268060;DDB_G0268222;DDB_G0268374;DDB_G0269092;DDB_G0269750;DDB_G0272298;DDB_G0272464;DDB_G0274181;DDB_G0274663;DDB_G0276027;DDB_G0276445;DDB_G0276871;DDB_G0277183;DDB_G0278841;DDB_G0278881;DDB_G0281207;DDB_G0281507;DDB_G0282265;DDB_G0282307;DDB_G0283473;DDB_G0286251;DDB_G0286647;DDB_G0286675;DDB_G0287229;DDB_G0287427;DDB_G0287465;DDB_G0287821;DDB_G0288841;DDB_G0288919;DDB_G0288963;DDB_G0289…
GO:0044431	Golgi apparatus part	130	14	8.12	0.032	7509	469	1.72423	DDB_G0268190;DDB_G0268702;DDB_G0269170;DDB_G0269174;DDB_G0272150;DDB_G0276153;DDB_G0278709;DDB_G0281401;DDB_G0281985;DDB_G0288719;DDB_G0290213;DDB_G0292682;DDB_G0293768;DDB_G0293880
GO:0071944	cell periphery	650	52	40.6	0.035	7509	469	1.28085	DDB_G0268060;DDB_G0269262;DDB_G0269590;DDB_G0270122;DDB_G0270124;DDB_G0270126;DDB_G0270556;DDB_G0270736;DDB_G0272150;DDB_G0272486;DDB_G0272857;DDB_G0275305;DDB_G0276267;DDB_G0276383;DDB_G0276399;DDB_G0276761;DDB_G0277325;DDB_G0277829;DDB_G0277831;DDB_G0277897;DDB_G0277903;DDB_G0279191;DDB_G0279541;DDB_G0279657;DDB_G0280043;DDB_G0280053;DDB_G0280689;DDB_G0280975;DDB_G0281401;DDB_G0282055;DDB_G0283…
GO:0031012	extracellular matrix	40	6	2.5	0.036	7509	469	2.4016	DDB_G0278421;DDB_G0278519;DDB_G0278537;DDB_G0278553;DDB_G0286647;DDB_G0287821
GO:0000139	Golgi membrane	97	11	6.06	0.039	7509	469	1.81564	DDB_G0268190;DDB_G0268702;DDB_G0269170;DDB_G0269174;DDB_G0272150;DDB_G0278709;DDB_G0281985;DDB_G0288719;DDB_G0290213;DDB_G0293768;DDB_G0293880
GO:0032580	Golgi cisterna membrane	13	3	0.81	0.043	7509	469	3.69477	DDB_G0268190;DDB_G0288719;DDB_G0293768
GO:0005886	plasma membrane	461	38	28.79	0.046	7509	469	1.31975	DDB_G0268060;DDB_G0269262;DDB_G0269590;DDB_G0270122;DDB_G0270124;DDB_G0270126;DDB_G0270556;DDB_G0270736;DDB_G0272150;DDB_G0272486;DDB_G0272857;DDB_G0276267;DDB_G0276399;DDB_G0277829;DDB_G0277831;DDB_G0277897;DDB_G0279191;DDB_G0279657;DDB_G0280043;DDB_G0280689;DDB_G0280975;DDB_G0281401;DDB_G0282055;DDB_G0283349;DDB_G0283767;DDB_G0284605;DDB_G0285425;DDB_G0285817;DDB_G0287127;DDB_G0289173;DDB_G0289…
GO:0033179	proton-transporting V-type ATPase, V0 domain	6	2	0.37	0.049	7509	469	5.33689	DDB_G0274141;DDB_G0292256
GO:0098552	side of membrane	33	5	2.06	0.052	7509	469	2.42586	DDB_G0276267;DDB_G0280689;DDB_G0282055;DDB_G0283349;DDB_G0285425
GO:0030173	integral component of Golgi membrane	14	3	0.87	0.053	7509	469	3.43086	DDB_G0269170;DDB_G0278709;DDB_G0293880
GO:0031228	intrinsic component of Golgi membrane	14	3	0.87	0.053	7509	469	3.43086	DDB_G0269170;DDB_G0278709;DDB_G0293880
GO:0030134	ER to Golgi transport vesicle	24	4	1.5	0.059	7509	469	2.66844	DDB_G0271044;DDB_G0277381;DDB_G0278709;DDB_G0281985
GO:0005834	heterotrimeric G-protein complex	15	3	0.94	0.063	7509	469	3.20213	DDB_G0276267;DDB_G0283349;DDB_G0285425
GO:0012507	ER to Golgi transport vesicle membrane	15	3	0.94	0.063	7509	469	3.20213	DDB_G0271044;DDB_G0277381;DDB_G0281985
GO:0031234	extrinsic component of cytoplasmic side of plasma membrane	15	3	0.94	0.063	7509	469	3.20213	DDB_G0276267;DDB_G0283349;DDB_G0285425
GO:0031985	Golgi cisterna	15	3	0.94	0.063	7509	469	3.20213	DDB_G0268190;DDB_G0288719;DDB_G0293768
GO:0033176	proton-transporting V-type ATPase complex	15	3	0.94	0.063	7509	469	3.20213	DDB_G0274141;DDB_G0287127;DDB_G0292256
GO:0048471	perinuclear region of cytoplasm	15	3	0.94	0.063	7509	469	3.20213	DDB_G0280053;DDB_G0289173;DDB_G0291306
GO:0033177	proton-transporting two-sector ATPase complex, proton-transporting domain	7	2	0.44	0.066	7509	469	4.57447	DDB_G0274141;DDB_G0292256
GO:0009898	cytoplasmic side of plasma membrane	25	4	1.56	0.067	7509	469	2.56171	DDB_G0276267;DDB_G0282055;DDB_G0283349;DDB_G0285425
GO:0098791	Golgi subcompartment	36	5	2.25	0.071	7509	469	2.2237	DDB_G0268190;DDB_G0276153;DDB_G0281401;DDB_G0288719;DDB_G0293768
GO:0019897	extrinsic component of plasma membrane	16	3	1	0.074	7509	469	3.002	DDB_G0276267;DDB_G0283349;DDB_G0285425
GO:0030120	vesicle coat	26	4	1.62	0.075	7509	469	2.46318	DDB_G0268702;DDB_G0271044;DDB_G0277381;DDB_G0281985
GO:0031984	organelle subcompartment	38	5	2.37	0.086	7509	469	2.10667	DDB_G0268190;DDB_G0276153;DDB_G0281401;DDB_G0288719;DDB_G0293768
GO:0098562	cytoplasmic side of membrane	28	4	1.75	0.094	7509	469	2.28724	DDB_G0276267;DDB_G0282055;DDB_G0283349;DDB_G0285425
GO:0019898	extrinsic component of membrane	56	6	3.5	0.135	7509	469	1.71543	DDB_G0267422;DDB_G0276267;DDB_G0283349;DDB_G0285425;DDB_G0285851;DDB_G0289833
GO:0030532	small nuclear ribonucleoprotein complex	44	5	2.75	0.137	7509	469	1.81939	DDB_G0272374;DDB_G0277857;DDB_G0278335;DDB_G0283543;DDB_G0289595
GO:0097525	spliceosomal snRNP complex	44	5	2.75	0.137	7509	469	1.81939	DDB_G0272374;DDB_G0277857;DDB_G0278335;DDB_G0283543;DDB_G0289595
GO:0000151	ubiquitin ligase complex	69	7	4.31	0.138	7509	469	1.62427	DDB_G0270130;DDB_G0283425;DDB_G0284369;DDB_G0286289;DDB_G0291011;DDB_G0292120;DDB_G0292642
GO:0016469	proton-transporting two-sector ATPase complex	21	3	1.31	0.14	7509	469	2.28724	DDB_G0274141;DDB_G0287127;DDB_G0292256
GO:0016604	nuclear body	12	2	0.75	0.17	7509	469	2.66844	DDB_G0279755;DDB_G0283023
GO:0071004	U2-type prespliceosome	12	2	0.75	0.17	7509	469	2.66844	DDB_G0278335;DDB_G0283543
GO:0030135	coated vesicle	48	5	3	0.178	7509	469	1.66778	DDB_G0268702;DDB_G0271044;DDB_G0277381;DDB_G0278709;DDB_G0281985
GO:0030662	coated vesicle membrane	36	4	2.25	0.185	7509	469	1.77896	DDB_G0268702;DDB_G0271044;DDB_G0277381;DDB_G0281985
GO:0030658	transport vesicle membrane	24	3	1.5	0.186	7509	469	2.00133	DDB_G0271044;DDB_G0277381;DDB_G0281985
GO:0005685	U1 snRNP	13	2	0.81	0.193	7509	469	2.46318	DDB_G0278335;DDB_G0283543
GO:0030117	membrane coat	38	4	2.37	0.211	7509	469	1.68533	DDB_G0268702;DDB_G0271044;DDB_G0277381;DDB_G0281985
GO:0030133	transport vesicle	38	4	2.37	0.211	7509	469	1.68533	DDB_G0271044;DDB_G0277381;DDB_G0278709;DDB_G0281985
GO:0048475	coated membrane	38	4	2.37	0.211	7509	469	1.68533	DDB_G0268702;DDB_G0271044;DDB_G0277381;DDB_G0281985
GO:0005615	extracellular space	383	28	23.92	0.216	7509	469	1.17049	DDB_G0268060;DDB_G0268222;DDB_G0269092;DDB_G0269750;DDB_G0272298;DDB_G0272464;DDB_G0274181;DDB_G0274663;DDB_G0276027;DDB_G0276445;DDB_G0276871;DDB_G0277183;DDB_G0278841;DDB_G0281207;DDB_G0281507;DDB_G0282265;DDB_G0283473;DDB_G0286647;DDB_G0287229;DDB_G0288919;DDB_G0288963;DDB_G0289543;DDB_G0289813;DDB_G0290577;DDB_G0291039;DDB_G0291171;DDB_G0291179;DDB_G0291434
GO:0005871	kinesin complex	14	2	0.87	0.216	7509	469	2.28724	DDB_G0284471;DDB_G0291039
GO:0044421	extracellular region part	387	28	24.17	0.232	7509	469	1.15839	DDB_G0268060;DDB_G0268222;DDB_G0269092;DDB_G0269750;DDB_G0272298;DDB_G0272464;DDB_G0274181;DDB_G0274663;DDB_G0276027;DDB_G0276445;DDB_G0276871;DDB_G0277183;DDB_G0278841;DDB_G0281207;DDB_G0281507;DDB_G0282265;DDB_G0283473;DDB_G0286647;DDB_G0287229;DDB_G0288919;DDB_G0288963;DDB_G0289543;DDB_G0289813;DDB_G0290577;DDB_G0291039;DDB_G0291171;DDB_G0291179;DDB_G0291434
GO:0098797	plasma membrane protein complex	53	5	3.31	0.235	7509	469	1.51044	DDB_G0276267;DDB_G0283349;DDB_G0285425;DDB_G0289655;DDB_G0293416
GO:0000177	cytoplasmic exosome (RNase complex)	15	2	0.94	0.24	7509	469	2.13475	DDB_G0288469;DDB_G0291328
GO:0005768	endosome	124	10	7.74	0.246	7509	469	1.29118	DDB_G0267708;DDB_G0276153;DDB_G0279191;DDB_G0279657;DDB_G0280481;DDB_G0285851;DDB_G0289485;DDB_G0289833;DDB_G0290213;DDB_G0290829
GO:0012505	endomembrane system	620	43	38.72	0.253	7509	469	1.11042	DDB_G0267422;DDB_G0267708;DDB_G0268190;DDB_G0268702;DDB_G0269114;DDB_G0269164;DDB_G0269170;DDB_G0269174;DDB_G0270556;DDB_G0271044;DDB_G0272150;DDB_G0276153;DDB_G0276445;DDB_G0276615;DDB_G0277289;DDB_G0277381;DDB_G0278181;DDB_G0278709;DDB_G0279191;DDB_G0279279;DDB_G0279657;DDB_G0280481;DDB_G0280621;DDB_G0280633;DDB_G0281401;DDB_G0281443;DDB_G0281985;DDB_G0284777;DDB_G0285851;DDB_G0286251;DDB_G0288…
GO:0043190	ATP-binding cassette (ABC) transporter complex	16	2	1	0.264	7509	469	2.00133	DDB_G0289655;DDB_G0293416
GO:0098533	ATPase dependent transmembrane transport complex	16	2	1	0.264	7509	469	2.00133	DDB_G0289655;DDB_G0293416
GO:1904564	Nbp35-Cfd1 ATPase complex	16	2	1	0.264	7509	469	2.00133	DDB_G0289655;DDB_G0293416
GO:0000439	core TFIIH complex	5	1	0.31	0.276	7509	469	3.20213	DDB_G0272362
GO:0000792	heterochromatin	5	1	0.31	0.276	7509	469	3.20213	DDB_G0283023
GO:0030915	Smc5-Smc6 complex	5	1	0.31	0.276	7509	469	3.20213	DDB_G0290919
GO:0031428	box C/D snoRNP complex	5	1	0.31	0.276	7509	469	3.20213	DDB_G0279755
GO:0031983	vesicle lumen	5	1	0.31	0.276	7509	469	3.20213	DDB_G0275121
GO:0034518	RNA cap binding complex	5	1	0.31	0.276	7509	469	3.20213	DDB_G0278479
GO:0038201	TOR complex	5	1	0.31	0.276	7509	469	3.20213	DDB_G0281569
GO:0042575	DNA polymerase complex	5	1	0.31	0.276	7509	469	3.20213	DDB_G0271608
GO:0060205	cytoplasmic membrane-bounded vesicle lumen	5	1	0.31	0.276	7509	469	3.20213	DDB_G0275121
GO:0000176	nuclear exosome (RNase complex)	17	2	1.06	0.288	7509	469	1.88361	DDB_G0288469;DDB_G0291328
GO:0071010	prespliceosome	17	2	1.06	0.288	7509	469	1.88361	DDB_G0278335;DDB_G0283543
GO:0000178	exosome (RNase complex)	18	2	1.12	0.311	7509	469	1.77896	DDB_G0288469;DDB_G0291328
GO:0031160	spore wall	89	7	5.56	0.32	7509	469	1.25927	DDB_G0276761;DDB_G0277325;DDB_G0277903;DDB_G0279541;DDB_G0283993;DDB_G0290627;DDB_G0292098
GO:0009897	external side of plasma membrane	6	1	0.37	0.321	7509	469	2.66844	DDB_G0280689
GO:0016363	nuclear matrix	6	1	0.37	0.321	7509	469	2.66844	DDB_G0293070
GO:0032432	actin filament bundle	6	1	0.37	0.321	7509	469	2.66844	DDB_G0292068
GO:0034707	chloride channel complex	6	1	0.37	0.321	7509	469	2.66844	DDB_G0286491
GO:0010008	endosome membrane	61	5	3.81	0.333	7509	469	1.31235	DDB_G0267708;DDB_G0276153;DDB_G0279191;DDB_G0289485;DDB_G0290213
GO:0000794	condensed nuclear chromosome	19	2	1.19	0.335	7509	469	1.68533	DDB_G0274525;DDB_G0284507
GO:0031300	intrinsic component of organelle membrane	77	6	4.81	0.349	7509	469	1.24758	DDB_G0269170;DDB_G0278709;DDB_G0282693;DDB_G0284777;DDB_G0288833;DDB_G0293880
GO:0031301	integral component of organelle membrane	77	6	4.81	0.349	7509	469	1.24758	DDB_G0269170;DDB_G0278709;DDB_G0282693;DDB_G0284777;DDB_G0288833;DDB_G0293880
GO:0046540	U4/U6 x U5 tri-snRNP complex	20	2	1.25	0.358	7509	469	1.60107	DDB_G0272374;DDB_G0289595
GO:0000243	commitment complex	7	1	0.44	0.363	7509	469	2.28724	DDB_G0278335
GO:0016020	membrane	2946	188	184	0.365	7509	469	1.02173	DDB_G0267398;DDB_G0267422;DDB_G0267436;DDB_G0267458;DDB_G0267646;DDB_G0267708;DDB_G0267832;DDB_G0267844;DDB_G0268060;DDB_G0268190;DDB_G0268426;DDB_G0268644;DDB_G0268702;DDB_G0268854;DDB_G0268858;DDB_G0268892;DDB_G0269170;DDB_G0269174;DDB_G0269262;DDB_G0269432;DDB_G0269590;DDB_G0269750;DDB_G0270050;DDB_G0270100;DDB_G0270122;DDB_G0270124;DDB_G0270126;DDB_G0270284;DDB_G0270310;DDB_G0270382;DDB_G0270…
GO:0005618	cell wall	94	7	5.87	0.372	7509	469	1.19228	DDB_G0276761;DDB_G0277325;DDB_G0277903;DDB_G0279541;DDB_G0283993;DDB_G0290627;DDB_G0292098
GO:0030312	external encapsulating structure	94	7	5.87	0.372	7509	469	1.19228	DDB_G0276761;DDB_G0277325;DDB_G0277903;DDB_G0279541;DDB_G0283993;DDB_G0290627;DDB_G0292098
GO:0000790	nuclear chromatin	35	3	2.19	0.375	7509	469	1.37234	DDB_G0275159;DDB_G0283023;DDB_G0292504
GO:1902495	transmembrane transporter complex	35	3	2.19	0.375	7509	469	1.37234	DDB_G0286491;DDB_G0289655;DDB_G0293416
GO:0000145	exocyst	8	1	0.5	0.403	7509	469	2.00133	DDB_G0284833
GO:0005675	holo TFIIH complex	8	1	0.5	0.403	7509	469	2.00133	DDB_G0272362
GO:0005687	U4 snRNP	8	1	0.5	0.403	7509	469	2.00133	DDB_G0289595
GO:0030126	COPI vesicle coat	8	1	0.5	0.403	7509	469	2.00133	DDB_G0268702
GO:0030137	COPI-coated vesicle	8	1	0.5	0.403	7509	469	2.00133	DDB_G0268702
GO:0030663	COPI-coated vesicle membrane	8	1	0.5	0.403	7509	469	2.00133	DDB_G0268702
GO:0032806	carboxy-terminal domain protein kinase complex	8	1	0.5	0.403	7509	469	2.00133	DDB_G0272362
GO:0033180	proton-transporting V-type ATPase, V1 domain	8	1	0.5	0.403	7509	469	2.00133	DDB_G0287127
GO:0005778	peroxisomal membrane	22	2	1.37	0.404	7509	469	1.45551	DDB_G0276615;DDB_G0282693
GO:0031903	microbody membrane	22	2	1.37	0.404	7509	469	1.45551	DDB_G0276615;DDB_G0282693
GO:0044440	endosomal part	67	5	4.18	0.408	7509	469	1.19483	DDB_G0267708;DDB_G0276153;DDB_G0279191;DDB_G0289485;DDB_G0290213
GO:0000785	chromatin	52	4	3.25	0.41	7509	469	1.23159	DDB_G0275159;DDB_G0277183;DDB_G0283023;DDB_G0292504
GO:0044438	microbody part	23	2	1.44	0.426	7509	469	1.39223	DDB_G0276615;DDB_G0282693
GO:0044439	peroxisomal part	23	2	1.44	0.426	7509	469	1.39223	DDB_G0276615;DDB_G0282693
GO:0097526	spliceosomal tri-snRNP complex	23	2	1.44	0.426	7509	469	1.39223	DDB_G0272374;DDB_G0289595
GO:0000793	condensed chromosome	38	3	2.37	0.427	7509	469	1.264	DDB_G0274525;DDB_G0284507;DDB_G0290919
GO:1990351	transporter complex	38	3	2.37	0.427	7509	469	1.264	DDB_G0286491;DDB_G0289655;DDB_G0293416
GO:0016471	vacuolar proton-transporting V-type ATPase complex	9	1	0.56	0.441	7509	469	1.77896	DDB_G0274141
GO:0030008	TRAPP complex	9	1	0.56	0.441	7509	469	1.77896	DDB_G0292682
GO:0031235	intrinsic component of the cytoplasmic side of the plasma membrane	9	1	0.56	0.441	7509	469	1.77896	DDB_G0282055
GO:0044352	pinosome	9	1	0.56	0.441	7509	469	1.77896	DDB_G0279657
GO:0044354	macropinosome	9	1	0.56	0.441	7509	469	1.77896	DDB_G0279657
GO:0098636	protein complex involved in cell adhesion	9	1	0.56	0.441	7509	469	1.77896	DDB_G0280689
GO:0044459	plasma membrane part	211	14	13.18	0.447	7509	469	1.06232	DDB_G0268060;DDB_G0269590;DDB_G0276267;DDB_G0277829;DDB_G0277831;DDB_G0280689;DDB_G0282055;DDB_G0283349;DDB_G0284605;DDB_G0285425;DDB_G0289655;DDB_G0291237;DDB_G0293416;DDB_G0293880
GO:0005669	transcription factor TFIID complex	10	1	0.62	0.476	7509	469	1.60107	DDB_G0278843
GO:0005682	U5 snRNP	10	1	0.62	0.476	7509	469	1.60107	DDB_G0277857
GO:0005779	integral component of peroxisomal membrane	10	1	0.62	0.476	7509	469	1.60107	DDB_G0282693
GO:0005793	endoplasmic reticulum-Golgi intermediate compartment	10	1	0.62	0.476	7509	469	1.60107	DDB_G0278709
GO:0005826	actomyosin contractile ring	10	1	0.62	0.476	7509	469	1.60107	DDB_G0276383
GO:0031231	intrinsic component of peroxisomal membrane	10	1	0.62	0.476	7509	469	1.60107	DDB_G0282693
GO:0055037	recycling endosome	10	1	0.62	0.476	7509	469	1.60107	DDB_G0280481
GO:0070938	contractile ring	10	1	0.62	0.476	7509	469	1.60107	DDB_G0276383
GO:1902554	serine/threonine protein kinase complex	10	1	0.62	0.476	7509	469	1.60107	DDB_G0272362
GO:0005681	spliceosomal complex	89	6	5.56	0.485	7509	469	1.07937	DDB_G0272374;DDB_G0277857;DDB_G0278335;DDB_G0283543;DDB_G0289595;DDB_G0292846
GO:0098796	membrane protein complex	264	17	16.49	0.485	7509	469	1.03099	DDB_G0267708;DDB_G0268702;DDB_G0270556;DDB_G0271044;DDB_G0272476;DDB_G0274141;DDB_G0276267;DDB_G0277381;DDB_G0281985;DDB_G0283349;DDB_G0285425;DDB_G0286491;DDB_G0287127;DDB_G0289655;DDB_G0292256;DDB_G0293416;DDB_G0293712
GO:0005874	microtubule	42	3	2.62	0.493	7509	469	1.14362	DDB_G0267962;DDB_G0284471;DDB_G0291039
GO:0015630	microtubule cytoskeleton	106	7	6.62	0.496	7509	469	1.05731	DDB_G0267962;DDB_G0269114;DDB_G0270272;DDB_G0275035;DDB_G0278271;DDB_G0284471;DDB_G0291039
GO:0034399	nuclear periphery	11	1	0.69	0.508	7509	469	1.45551	DDB_G0293070
GO:0036452	ESCRT complex	11	1	0.69	0.508	7509	469	1.45551	DDB_G0267708
GO:0005684	U2-type spliceosomal complex	27	2	1.69	0.51	7509	469	1.18597	DDB_G0278335;DDB_G0283543
GO:0005887	integral component of plasma membrane	92	6	5.75	0.517	7509	469	1.04417	DDB_G0268060;DDB_G0269590;DDB_G0277829;DDB_G0277831;DDB_G0284605;DDB_G0293880
GO:0005938	cell cortex	157	10	9.81	0.522	7509	469	1.01979	DDB_G0275305;DDB_G0276383;DDB_G0279657;DDB_G0280975;DDB_G0283767;DDB_G0284833;DDB_G0287505;DDB_G0289283;DDB_G0289813;DDB_G0291237
GO:0030176	integral component of endoplasmic reticulum membrane	44	3	2.75	0.524	7509	469	1.09164	DDB_G0284777;DDB_G0288833;DDB_G0293880
GO:0031227	intrinsic component of endoplasmic reticulum membrane	44	3	2.75	0.524	7509	469	1.09164	DDB_G0284777;DDB_G0288833;DDB_G0293880
GO:0005815	microtubule organizing center	77	5	4.81	0.531	7509	469	1.03965	DDB_G0267962;DDB_G0269114;DDB_G0270272;DDB_G0275035;DDB_G0278271
GO:0031982	vesicle	482	30	30.1	0.537	7509	469	0.996514	DDB_G0267398;DDB_G0267708;DDB_G0268702;DDB_G0271044;DDB_G0272867;DDB_G0275121;DDB_G0275209;DDB_G0276153;DDB_G0276445;DDB_G0277381;DDB_G0277615;DDB_G0277903;DDB_G0278709;DDB_G0279191;DDB_G0280043;DDB_G0281985;DDB_G0282209;DDB_G0283911;DDB_G0285425;DDB_G0287127;DDB_G0287159;DDB_G0289173;DDB_G0289485;DDB_G0290213;DDB_G0291125;DDB_G0291179;DDB_G0291237;DDB_G0291434;DDB_G0292682;DDB_G0293524
GO:0034702	ion channel complex	12	1	0.75	0.539	7509	469	1.33422	DDB_G0286491
GO:0009986	cell surface	46	3	2.87	0.555	7509	469	1.04417	DDB_G0280689;DDB_G0289173;DDB_G0293364
GO:0031410	cytoplasmic vesicle	471	29	29.42	0.562	7509	469	0.985794	DDB_G0267398;DDB_G0267708;DDB_G0268702;DDB_G0271044;DDB_G0272867;DDB_G0275121;DDB_G0275209;DDB_G0276153;DDB_G0276445;DDB_G0277381;DDB_G0277615;DDB_G0277903;DDB_G0278709;DDB_G0279191;DDB_G0280043;DDB_G0281985;DDB_G0282209;DDB_G0283911;DDB_G0285425;DDB_G0287127;DDB_G0287159;DDB_G0289173;DDB_G0289485;DDB_G0290213;DDB_G0291125;DDB_G0291179;DDB_G0291237;DDB_G0291434;DDB_G0292682
GO:0031226	intrinsic component of plasma membrane	113	7	7.06	0.565	7509	469	0.991811	DDB_G0268060;DDB_G0269590;DDB_G0277829;DDB_G0277831;DDB_G0282055;DDB_G0284605;DDB_G0293880
GO:0000228	nuclear chromosome	80	5	5	0.565	7509	469	1.00067	DDB_G0274525;DDB_G0275159;DDB_G0283023;DDB_G0284507;DDB_G0292504
GO:0005875	microtubule associated complex	30	2	1.87	0.567	7509	469	1.06738	DDB_G0284471;DDB_G0291039
GO:0005747	mitochondrial respiratory chain complex I	13	1	0.81	0.568	7509	469	1.23159	DDB_G0272476
GO:0030964	NADH dehydrogenase complex	13	1	0.81	0.568	7509	469	1.23159	DDB_G0272476
GO:0033178	proton-transporting two-sector ATPase complex, catalytic domain	13	1	0.81	0.568	7509	469	1.23159	DDB_G0287127
GO:0045271	respiratory chain complex I	13	1	0.81	0.568	7509	469	1.23159	DDB_G0272476
GO:0098805	whole membrane	229	14	14.3	0.574	7509	469	0.978818	DDB_G0267708;DDB_G0268702;DDB_G0271044;DDB_G0274141;DDB_G0276153;DDB_G0276615;DDB_G0277381;DDB_G0279191;DDB_G0281985;DDB_G0282693;DDB_G0287127;DDB_G0289485;DDB_G0290213;DDB_G0291922
GO:0032153	cell division site	31	2	1.94	0.585	7509	469	1.03295	DDB_G0276383;DDB_G0289173
GO:0032155	cell division site part	31	2	1.94	0.585	7509	469	1.03295	DDB_G0276383;DDB_G0289173
GO:0005783	endoplasmic reticulum	281	17	17.55	0.592	7509	469	0.968617	DDB_G0269164;DDB_G0269174;DDB_G0272150;DDB_G0276445;DDB_G0276615;DDB_G0277289;DDB_G0278709;DDB_G0279279;DDB_G0281443;DDB_G0281985;DDB_G0284777;DDB_G0286251;DDB_G0288719;DDB_G0288833;DDB_G0291434;DDB_G0291436;DDB_G0293880
GO:0000786	nucleosome	14	1	0.87	0.595	7509	469	1.14362	DDB_G0277183
GO:0000331	contractile vacuole	50	3	3.12	0.612	7509	469	0.96064	DDB_G0267398;DDB_G0280043;DDB_G0287127
GO:0000315	organellar large ribosomal subunit	15	1	0.94	0.62	7509	469	1.06738	DDB_G0272142
GO:0000407	pre-autophagosomal structure	15	1	0.94	0.62	7509	469	1.06738	DDB_G0292682
GO:0005741	mitochondrial outer membrane	15	1	0.94	0.62	7509	469	1.06738	DDB_G0291922
GO:0005762	mitochondrial large ribosomal subunit	15	1	0.94	0.62	7509	469	1.06738	DDB_G0272142
GO:1902911	protein kinase complex	15	1	0.94	0.62	7509	469	1.06738	DDB_G0272362
GO:0031201	SNARE complex	34	2	2.12	0.636	7509	469	0.941804	DDB_G0270556;DDB_G0293712
GO:0030660	Golgi-associated vesicle membrane	16	1	1	0.644	7509	469	1.00067	DDB_G0268702
GO:0022627	cytosolic small ribosomal subunit	35	2	2.19	0.652	7509	469	0.914895	DDB_G0273191;DDB_G0273743
GO:0071013	catalytic step 2 spliceosome	35	2	2.19	0.652	7509	469	0.914895	DDB_G0272374;DDB_G0277857
GO:0044454	nuclear chromosome part	71	4	4.43	0.656	7509	469	0.902009	DDB_G0274525;DDB_G0275159;DDB_G0283023;DDB_G0292504
GO:0005829	cytosol	442	26	27.61	0.657	7509	469	0.941804	DDB_G0267436;DDB_G0270272;DDB_G0272486;DDB_G0273191;DDB_G0273743;DDB_G0276027;DDB_G0276267;DDB_G0276871;DDB_G0277733;DDB_G0278803;DDB_G0278841;DDB_G0281309;DDB_G0283113;DDB_G0283453;DDB_G0283877;DDB_G0284489;DDB_G0285451;DDB_G0286525;DDB_G0288933;DDB_G0289173;DDB_G0289481;DDB_G0291179;DDB_G0291237;DDB_G0292136;DDB_G0292850;DDB_G0295697
GO:0031968	organelle outer membrane	17	1	1.06	0.666	7509	469	0.941804	DDB_G0291922
GO:0005798	Golgi-associated vesicle	18	1	1.12	0.687	7509	469	0.889481	DDB_G0268702
GO:0005802	trans-Golgi network	18	1	1.12	0.687	7509	469	0.889481	DDB_G0281401
GO:0019867	outer membrane	18	1	1.12	0.687	7509	469	0.889481	DDB_G0291922
GO:0044432	endoplasmic reticulum part	214	12	13.37	0.693	7509	469	0.897794	DDB_G0269174;DDB_G0272150;DDB_G0276445;DDB_G0276615;DDB_G0278709;DDB_G0281985;DDB_G0284777;DDB_G0286251;DDB_G0288719;DDB_G0288833;DDB_G0291434;DDB_G0293880
GO:0030659	cytoplasmic vesicle membrane	93	5	5.81	0.698	7509	469	0.860788	DDB_G0268702;DDB_G0271044;DDB_G0276153;DDB_G0277381;DDB_G0281985
GO:1990234	transferase complex	267	15	16.68	0.704	7509	469	0.899475	DDB_G0270130;DDB_G0271608;DDB_G0272362;DDB_G0275159;DDB_G0278843;DDB_G0280143;DDB_G0283425;DDB_G0284369;DDB_G0286283;DDB_G0286289;DDB_G0291011;DDB_G0291179;DDB_G0292120;DDB_G0292642;DDB_G0293524
GO:0090575	RNA polymerase II transcription factor complex	39	2	2.44	0.71	7509	469	0.82106	DDB_G0272362;DDB_G0278843
GO:0012506	vesicle membrane	95	5	5.93	0.716	7509	469	0.842666	DDB_G0268702;DDB_G0271044;DDB_G0276153;DDB_G0277381;DDB_G0281985
GO:0016023	cytoplasmic membrane-bounded vesicle	457	26	28.54	0.723	7509	469	0.910891	DDB_G0267398;DDB_G0267708;DDB_G0268702;DDB_G0271044;DDB_G0272867;DDB_G0275121;DDB_G0275209;DDB_G0276153;DDB_G0276445;DDB_G0277381;DDB_G0277615;DDB_G0278709;DDB_G0279191;DDB_G0280043;DDB_G0281985;DDB_G0282209;DDB_G0283911;DDB_G0285425;DDB_G0287127;DDB_G0287159;DDB_G0289173;DDB_G0289485;DDB_G0290213;DDB_G0291179;DDB_G0291237;DDB_G0291434
GO:0031988	membrane-bounded vesicle	457	26	28.54	0.723	7509	469	0.910891	DDB_G0267398;DDB_G0267708;DDB_G0268702;DDB_G0271044;DDB_G0272867;DDB_G0275121;DDB_G0275209;DDB_G0276153;DDB_G0276445;DDB_G0277381;DDB_G0277615;DDB_G0278709;DDB_G0279191;DDB_G0280043;DDB_G0281985;DDB_G0282209;DDB_G0283911;DDB_G0285425;DDB_G0287127;DDB_G0287159;DDB_G0289173;DDB_G0289485;DDB_G0290213;DDB_G0291179;DDB_G0291237;DDB_G0291434
GO:0005667	transcription factor complex	61	3	3.81	0.743	7509	469	0.78741	DDB_G0272362;DDB_G0278843;DDB_G0280547
GO:0005732	small nucleolar ribonucleoprotein complex	22	1	1.37	0.759	7509	469	0.727757	DDB_G0279755
GO:0032154	cleavage furrow	22	1	1.37	0.759	7509	469	0.727757	DDB_G0289173
GO:0044815	DNA packaging complex	22	1	1.37	0.759	7509	469	0.727757	DDB_G0277183
GO:0097610	cell surface furrow	22	1	1.37	0.759	7509	469	0.727757	DDB_G0289173
GO:0015935	small ribosomal subunit	43	2	2.69	0.759	7509	469	0.744682	DDB_G0273191;DDB_G0273743
GO:0000313	organellar ribosome	23	1	1.44	0.774	7509	469	0.696116	DDB_G0272142
GO:0005761	mitochondrial ribosome	23	1	1.44	0.774	7509	469	0.696116	DDB_G0272142
GO:0071011	precatalytic spliceosome	23	1	1.44	0.774	7509	469	0.696116	DDB_G0289595
GO:0044433	cytoplasmic vesicle part	121	6	7.56	0.776	7509	469	0.793917	DDB_G0268702;DDB_G0271044;DDB_G0275121;DDB_G0276153;DDB_G0277381;DDB_G0281985
GO:0045335	phagocytic vesicle	336	18	20.99	0.786	7509	469	0.857714	DDB_G0267708;DDB_G0268702;DDB_G0272867;DDB_G0275209;DDB_G0276445;DDB_G0277615;DDB_G0279191;DDB_G0282209;DDB_G0283911;DDB_G0285425;DDB_G0287127;DDB_G0287159;DDB_G0289173;DDB_G0289485;DDB_G0290213;DDB_G0291179;DDB_G0291237;DDB_G0291434
GO:0000932	cytoplasmic mRNA processing body	24	1	1.5	0.788	7509	469	0.667111	DDB_G0288469
GO:0005819	spindle	24	1	1.5	0.788	7509	469	0.667111	DDB_G0291039
GO:0005737	cytoplasm	2715	162	169.57	0.788	7509	469	0.955332	DDB_G0267398;DDB_G0267416;DDB_G0267422;DDB_G0267436;DDB_G0267708;DDB_G0267962;DDB_G0268190;DDB_G0268702;DDB_G0269164;DDB_G0269170;DDB_G0269174;DDB_G0269304;DDB_G0269438;DDB_G0269454;DDB_G0269458;DDB_G0269990;DDB_G0270130;DDB_G0270220;DDB_G0270272;DDB_G0270556;DDB_G0271044;DDB_G0271916;DDB_G0272142;DDB_G0272150;DDB_G0272298;DDB_G0272462;DDB_G0272476;DDB_G0272486;DDB_G0272867;DDB_G0273191;DDB_G0273…
GO:0098588	bounding membrane of organelle	441	24	27.54	0.792	7509	469	0.871328	DDB_G0267708;DDB_G0268190;DDB_G0268702;DDB_G0269170;DDB_G0269174;DDB_G0271044;DDB_G0272150;DDB_G0274141;DDB_G0276153;DDB_G0276615;DDB_G0277381;DDB_G0278709;DDB_G0279191;DDB_G0281985;DDB_G0282693;DDB_G0284777;DDB_G0287127;DDB_G0288719;DDB_G0288833;DDB_G0289485;DDB_G0290213;DDB_G0291922;DDB_G0293768;DDB_G0293880
GO:0044798	nuclear transcription factor complex	46	2	2.87	0.792	7509	469	0.696116	DDB_G0272362;DDB_G0278843
GO:0044430	cytoskeletal part	197	10	12.3	0.795	7509	469	0.812724	DDB_G0267962;DDB_G0269114;DDB_G0270272;DDB_G0275035;DDB_G0276383;DDB_G0278271;DDB_G0279657;DDB_G0284471;DDB_G0291039;DDB_G0292068
GO:0005813	centrosome	67	3	4.18	0.798	7509	469	0.716895	DDB_G0269114;DDB_G0270272;DDB_G0278271
GO:0016021	integral component of membrane	2338	138	146.03	0.81	7509	469	0.945026	DDB_G0267398;DDB_G0267436;DDB_G0267458;DDB_G0267646;DDB_G0267832;DDB_G0267844;DDB_G0268060;DDB_G0268190;DDB_G0268426;DDB_G0268644;DDB_G0268854;DDB_G0268858;DDB_G0268892;DDB_G0269170;DDB_G0269432;DDB_G0269590;DDB_G0269750;DDB_G0270050;DDB_G0270100;DDB_G0270284;DDB_G0270310;DDB_G0270382;DDB_G0270556;DDB_G0270564;DDB_G0270682;DDB_G0270978;DDB_G0271150;DDB_G0271358;DDB_G0271484;DDB_G0271510;DDB_G0271…
GO:0035770	ribonucleoprotein granule	27	1	1.69	0.825	7509	469	0.592987	DDB_G0288469
GO:0036464	cytoplasmic ribonucleoprotein granule	27	1	1.69	0.825	7509	469	0.592987	DDB_G0288469
GO:0044425	membrane part	2640	156	164.89	0.826	7509	469	0.946085	DDB_G0267398;DDB_G0267422;DDB_G0267436;DDB_G0267458;DDB_G0267646;DDB_G0267708;DDB_G0267832;DDB_G0267844;DDB_G0268060;DDB_G0268190;DDB_G0268426;DDB_G0268644;DDB_G0268702;DDB_G0268854;DDB_G0268858;DDB_G0268892;DDB_G0269170;DDB_G0269174;DDB_G0269432;DDB_G0269590;DDB_G0269750;DDB_G0270050;DDB_G0270100;DDB_G0270284;DDB_G0270310;DDB_G0270382;DDB_G0270556;DDB_G0270564;DDB_G0270682;DDB_G0270978;DDB_G0271…
GO:1902494	catalytic complex	399	21	24.92	0.826	7509	469	0.842666	DDB_G0270130;DDB_G0271608;DDB_G0272362;DDB_G0272476;DDB_G0275159;DDB_G0276267;DDB_G0278843;DDB_G0280143;DDB_G0283349;DDB_G0283425;DDB_G0284369;DDB_G0285425;DDB_G0286283;DDB_G0286289;DDB_G0289655;DDB_G0291011;DDB_G0291179;DDB_G0292120;DDB_G0292642;DDB_G0293416;DDB_G0293524
GO:0031224	intrinsic component of membrane	2366	139	147.78	0.829	7509	469	0.940609	DDB_G0267398;DDB_G0267436;DDB_G0267458;DDB_G0267646;DDB_G0267832;DDB_G0267844;DDB_G0268060;DDB_G0268190;DDB_G0268426;DDB_G0268644;DDB_G0268854;DDB_G0268858;DDB_G0268892;DDB_G0269170;DDB_G0269432;DDB_G0269590;DDB_G0269750;DDB_G0270050;DDB_G0270100;DDB_G0270284;DDB_G0270310;DDB_G0270382;DDB_G0270556;DDB_G0270564;DDB_G0270682;DDB_G0270978;DDB_G0271150;DDB_G0271358;DDB_G0271484;DDB_G0271510;DDB_G0271…
GO:0030139	endocytic vesicle	349	18	21.8	0.835	7509	469	0.825765	DDB_G0267708;DDB_G0268702;DDB_G0272867;DDB_G0275209;DDB_G0276445;DDB_G0277615;DDB_G0279191;DDB_G0282209;DDB_G0283911;DDB_G0285425;DDB_G0287127;DDB_G0287159;DDB_G0289173;DDB_G0289485;DDB_G0290213;DDB_G0291179;DDB_G0291237;DDB_G0291434
GO:0005746	mitochondrial respiratory chain	28	1	1.75	0.836	7509	469	0.571809	DDB_G0272476
GO:0098803	respiratory chain complex	28	1	1.75	0.836	7509	469	0.571809	DDB_G0272476
GO:0044448	cell cortex part	72	3	4.5	0.836	7509	469	0.667111	DDB_G0276383;DDB_G0279657;DDB_G0284833
GO:0044427	chromosomal part	132	6	8.24	0.841	7509	469	0.727757	DDB_G0274525;DDB_G0275159;DDB_G0277183;DDB_G0283023;DDB_G0290919;DDB_G0292504
GO:0000775	chromosome, centromeric region	29	1	1.81	0.846	7509	469	0.552092	DDB_G0283023
GO:0032993	protein-DNA complex	29	1	1.81	0.846	7509	469	0.552092	DDB_G0277183
GO:0060187	cell pole	29	1	1.81	0.846	7509	469	0.552092	DDB_G0291237
GO:0030864	cortical actin cytoskeleton	54	2	3.37	0.86	7509	469	0.592987	DDB_G0276383;DDB_G0279657
GO:0031248	protein acetyltransferase complex	54	2	3.37	0.86	7509	469	0.592987	DDB_G0275159;DDB_G0286283
GO:1902493	acetyltransferase complex	54	2	3.37	0.86	7509	469	0.592987	DDB_G0275159;DDB_G0286283
GO:0005765	lysosomal membrane	31	1	1.94	0.865	7509	469	0.516473	DDB_G0279191
GO:0030687	preribosome, large subunit precursor	31	1	1.94	0.865	7509	469	0.516473	DDB_G0271724
GO:0005694	chromosome	157	7	9.81	0.868	7509	469	0.713851	DDB_G0274525;DDB_G0275159;DDB_G0277183;DDB_G0283023;DDB_G0284507;DDB_G0290919;DDB_G0292504
GO:0005856	cytoskeleton	270	13	16.86	0.871	7509	469	0.770884	DDB_G0267962;DDB_G0269114;DDB_G0269990;DDB_G0270272;DDB_G0275035;DDB_G0276383;DDB_G0278271;DDB_G0279657;DDB_G0284471;DDB_G0287505;DDB_G0291039;DDB_G0291303;DDB_G0292068
GO:0005777	peroxisome	56	2	3.5	0.873	7509	469	0.571809	DDB_G0276615;DDB_G0282693
GO:0042579	microbody	56	2	3.5	0.873	7509	469	0.571809	DDB_G0276615;DDB_G0282693
GO:0005770	late endosome	32	1	2	0.874	7509	469	0.500333	DDB_G0289485
GO:0032040	small-subunit processome	32	1	2	0.874	7509	469	0.500333	DDB_G0279755
GO:0005654	nucleoplasm	198	9	12.37	0.879	7509	469	0.727757	DDB_G0269114;DDB_G0269304;DDB_G0272362;DDB_G0275159;DDB_G0276159;DDB_G0278843;DDB_G0279755;DDB_G0283023;DDB_G0284507
GO:0005840	ribosome	141	6	8.81	0.882	7509	469	0.681305	DDB_G0272142;DDB_G0273191;DDB_G0273743;DDB_G0276871;DDB_G0287685;DDB_G0295761
GO:0030863	cortical cytoskeleton	58	2	3.62	0.885	7509	469	0.552092	DDB_G0276383;DDB_G0279657
GO:0005789	endoplasmic reticulum membrane	201	9	12.55	0.889	7509	469	0.716895	DDB_G0269174;DDB_G0272150;DDB_G0276615;DDB_G0278709;DDB_G0281985;DDB_G0284777;DDB_G0288719;DDB_G0288833;DDB_G0293880
GO:0005774	vacuolar membrane	81	3	5.06	0.889	7509	469	0.592987	DDB_G0274141;DDB_G0279191;DDB_G0287127
GO:0044437	vacuolar part	81	3	5.06	0.889	7509	469	0.592987	DDB_G0274141;DDB_G0279191;DDB_G0287127
GO:0016591	DNA-directed RNA polymerase II, holoenzyme	59	2	3.69	0.891	7509	469	0.542734	DDB_G0272362;DDB_G0278843
GO:0000123	histone acetyltransferase complex	35	1	2.19	0.896	7509	469	0.457447	DDB_G0275159
GO:0070469	respiratory chain	35	1	2.19	0.896	7509	469	0.457447	DDB_G0272476
GO:0005623	cell	4176	248	260.83	0.899	7509	469	0.950825	DDB_G0267398;DDB_G0267416;DDB_G0267422;DDB_G0267436;DDB_G0267708;DDB_G0267732;DDB_G0267962;DDB_G0268060;DDB_G0268190;DDB_G0268702;DDB_G0269114;DDB_G0269164;DDB_G0269170;DDB_G0269174;DDB_G0269262;DDB_G0269304;DDB_G0269364;DDB_G0269438;DDB_G0269454;DDB_G0269458;DDB_G0269590;DDB_G0269800;DDB_G0269884;DDB_G0269990;DDB_G0270122;DDB_G0270124;DDB_G0270126;DDB_G0270130;DDB_G0270220;DDB_G0270272;DDB_G0270…
GO:0044464	cell part	4176	248	260.83	0.899	7509	469	0.950825	DDB_G0267398;DDB_G0267416;DDB_G0267422;DDB_G0267436;DDB_G0267708;DDB_G0267732;DDB_G0267962;DDB_G0268060;DDB_G0268190;DDB_G0268702;DDB_G0269114;DDB_G0269164;DDB_G0269170;DDB_G0269174;DDB_G0269262;DDB_G0269304;DDB_G0269364;DDB_G0269438;DDB_G0269454;DDB_G0269458;DDB_G0269590;DDB_G0269800;DDB_G0269884;DDB_G0269990;DDB_G0270122;DDB_G0270124;DDB_G0270126;DDB_G0270130;DDB_G0270220;DDB_G0270272;DDB_G0270…
GO:0032010	phagolysosome	36	1	2.25	0.902	7509	469	0.444741	DDB_G0289485
GO:0042175	nuclear outer membrane-endoplasmic reticulum membrane network	206	9	12.87	0.905	7509	469	0.699495	DDB_G0269174;DDB_G0272150;DDB_G0276615;DDB_G0278709;DDB_G0281985;DDB_G0284777;DDB_G0288719;DDB_G0288833;DDB_G0293880
GO:0005764	lysosome	127	5	7.93	0.906	7509	469	0.630341	DDB_G0272298;DDB_G0279191;DDB_G0279757;DDB_G0287597;DDB_G0289485
GO:0005767	secondary lysosome	37	1	2.31	0.909	7509	469	0.432721	DDB_G0289485
GO:0061695	transferase complex, transferring phosphorus-containing groups	107	4	6.68	0.909	7509	469	0.598529	DDB_G0271608;DDB_G0272362;DDB_G0278843;DDB_G0293524
GO:0000323	lytic vacuole	128	5	7.99	0.909	7509	469	0.625416	DDB_G0272298;DDB_G0279191;DDB_G0279757;DDB_G0287597;DDB_G0289485
GO:0005635	nuclear envelope	63	2	3.93	0.912	7509	469	0.508275	DDB_G0269114;DDB_G0272150
GO:0098687	chromosomal region	38	1	2.37	0.914	7509	469	0.421333	DDB_G0283023
GO:0005884	actin filament	39	1	2.44	0.92	7509	469	0.41053	DDB_G0292068
GO:0044444	cytoplasmic part	1995	112	124.6	0.923	7509	469	0.898844	DDB_G0267398;DDB_G0267416;DDB_G0267422;DDB_G0267436;DDB_G0267708;DDB_G0267962;DDB_G0268190;DDB_G0268702;DDB_G0269164;DDB_G0269170;DDB_G0269174;DDB_G0270272;DDB_G0270556;DDB_G0271044;DDB_G0272142;DDB_G0272150;DDB_G0272298;DDB_G0272476;DDB_G0272486;DDB_G0272867;DDB_G0273191;DDB_G0273743;DDB_G0274141;DDB_G0275121;DDB_G0275209;DDB_G0275305;DDB_G0275395;DDB_G0276027;DDB_G0276153;DDB_G0276267;DDB_G0276…
GO:0005773	vacuole	214	9	13.37	0.925	7509	469	0.673346	DDB_G0267398;DDB_G0272298;DDB_G0274141;DDB_G0279191;DDB_G0279757;DDB_G0280043;DDB_G0287127;DDB_G0287597;DDB_G0289485
GO:0044391	ribosomal subunit	114	4	7.12	0.932	7509	469	0.561778	DDB_G0272142;DDB_G0273191;DDB_G0273743;DDB_G0276871
GO:0022626	cytosolic ribosome	92	3	5.75	0.933	7509	469	0.522087	DDB_G0273191;DDB_G0273743;DDB_G0276871
GO:0098800	inner mitochondrial membrane protein complex	43	1	2.69	0.938	7509	469	0.372341	DDB_G0272476
GO:0005622	intracellular	3855	225	240.78	0.94	7509	469	0.934474	DDB_G0267398;DDB_G0267416;DDB_G0267422;DDB_G0267436;DDB_G0267708;DDB_G0267732;DDB_G0267962;DDB_G0268190;DDB_G0268702;DDB_G0269114;DDB_G0269164;DDB_G0269170;DDB_G0269174;DDB_G0269304;DDB_G0269364;DDB_G0269438;DDB_G0269454;DDB_G0269458;DDB_G0269590;DDB_G0269800;DDB_G0269884;DDB_G0269990;DDB_G0270130;DDB_G0270220;DDB_G0270272;DDB_G0270556;DDB_G0271044;DDB_G0271608;DDB_G0271724;DDB_G0271916;DDB_G0271…
GO:0015934	large ribosomal subunit	71	2	4.43	0.942	7509	469	0.451005	DDB_G0272142;DDB_G0276871
GO:0030684	preribosome	71	2	4.43	0.942	7509	469	0.451005	DDB_G0271724;DDB_G0279755
GO:0044452	nucleolar part	45	1	2.81	0.946	7509	469	0.355792	DDB_G0279755
GO:0030529	ribonucleoprotein complex	363	16	22.67	0.951	7509	469	0.705704	DDB_G0271724;DDB_G0272142;DDB_G0272374;DDB_G0273191;DDB_G0273743;DDB_G0276871;DDB_G0277857;DDB_G0278335;DDB_G0279755;DDB_G0283543;DDB_G0287685;DDB_G0288469;DDB_G0289595;DDB_G0292846;DDB_G0293070;DDB_G0295761
GO:0005634	nucleus	1275	67	79.63	0.955	7509	469	0.841345	DDB_G0267732;DDB_G0269114;DDB_G0269304;DDB_G0269438;DDB_G0269458;DDB_G0269800;DDB_G0269884;DDB_G0270272;DDB_G0271608;DDB_G0272070;DDB_G0272150;DDB_G0272362;DDB_G0272374;DDB_G0272484;DDB_G0272532;DDB_G0274307;DDB_G0274525;DDB_G0274777;DDB_G0274943;DDB_G0275113;DDB_G0275159;DDB_G0275333;DDB_G0276159;DDB_G0277165;DDB_G0277183;DDB_G0277681;DDB_G0277857;DDB_G0278079;DDB_G0278271;DDB_G0278335;DDB_G0278…
GO:1990204	oxidoreductase complex	49	1	3.06	0.958	7509	469	0.326748	DDB_G0272476
GO:0005730	nucleolus	149	5	9.31	0.961	7509	469	0.537271	DDB_G0269114;DDB_G0279755;DDB_G0284539;DDB_G0291328;DDB_G0295761
GO:0044424	intracellular part	3715	214	232.03	0.962	7509	469	0.922283	DDB_G0267398;DDB_G0267416;DDB_G0267422;DDB_G0267436;DDB_G0267708;DDB_G0267732;DDB_G0267962;DDB_G0268190;DDB_G0268702;DDB_G0269114;DDB_G0269164;DDB_G0269170;DDB_G0269174;DDB_G0269304;DDB_G0269438;DDB_G0269454;DDB_G0269458;DDB_G0269590;DDB_G0269800;DDB_G0269884;DDB_G0269990;DDB_G0270130;DDB_G0270220;DDB_G0270272;DDB_G0270556;DDB_G0271044;DDB_G0271608;DDB_G0271724;DDB_G0271916;DDB_G0272070;DDB_G0272…
GO:0031252	cell leading edge	80	2	5	0.964	7509	469	0.400267	DDB_G0279657;DDB_G0291237
GO:0000428	DNA-directed RNA polymerase complex	82	2	5.12	0.968	7509	469	0.390504	DDB_G0272362;DDB_G0278843
GO:0030880	RNA polymerase complex	82	2	5.12	0.968	7509	469	0.390504	DDB_G0272362;DDB_G0278843
GO:0055029	nuclear DNA-directed RNA polymerase complex	82	2	5.12	0.968	7509	469	0.390504	DDB_G0272362;DDB_G0278843
GO:0022625	cytosolic large ribosomal subunit	54	1	3.37	0.97	7509	469	0.296494	DDB_G0276871
GO:0031143	pseudopodium	57	1	3.56	0.975	7509	469	0.280889	DDB_G0283767
GO:0098798	mitochondrial protein complex	58	1	3.62	0.977	7509	469	0.276046	DDB_G0272476
GO:0044455	mitochondrial membrane part	60	1	3.75	0.979	7509	469	0.266844	DDB_G0272476
GO:0044451	nucleoplasm part	167	5	10.43	0.982	7509	469	0.479361	DDB_G0272362;DDB_G0275159;DDB_G0278843;DDB_G0279755;DDB_G0283023
GO:0005759	mitochondrial matrix	93	2	5.81	0.983	7509	469	0.344315	DDB_G0267416;DDB_G0272142
GO:0015629	actin cytoskeleton	147	4	9.18	0.985	7509	469	0.435664	DDB_G0276383;DDB_G0279657;DDB_G0291303;DDB_G0292068
GO:0043233	organelle lumen	521	22	32.54	0.985	7509	469	0.676074	DDB_G0267416;DDB_G0269114;DDB_G0269304;DDB_G0272142;DDB_G0272362;DDB_G0274525;DDB_G0275121;DDB_G0275159;DDB_G0276159;DDB_G0276445;DDB_G0278843;DDB_G0279755;DDB_G0283023;DDB_G0284507;DDB_G0284539;DDB_G0286251;DDB_G0288469;DDB_G0291328;DDB_G0291434;DDB_G0292504;DDB_G0293070;DDB_G0295761
GO:0044445	cytosolic part	125	3	7.81	0.987	7509	469	0.384256	DDB_G0273191;DDB_G0273743;DDB_G0276871
GO:0031090	organelle membrane	604	26	37.72	0.987	7509	469	0.689201	DDB_G0267708;DDB_G0268190;DDB_G0268702;DDB_G0269170;DDB_G0269174;DDB_G0271044;DDB_G0272150;DDB_G0272476;DDB_G0274141;DDB_G0276153;DDB_G0276615;DDB_G0277381;DDB_G0278709;DDB_G0279191;DDB_G0281985;DDB_G0282693;DDB_G0284225;DDB_G0284777;DDB_G0287127;DDB_G0288719;DDB_G0288833;DDB_G0289485;DDB_G0290213;DDB_G0291922;DDB_G0293768;DDB_G0293880
GO:0031981	nuclear lumen	413	16	25.8	0.989	7509	469	0.620268	DDB_G0269114;DDB_G0269304;DDB_G0272362;DDB_G0274525;DDB_G0275159;DDB_G0276159;DDB_G0278843;DDB_G0279755;DDB_G0283023;DDB_G0284507;DDB_G0284539;DDB_G0288469;DDB_G0291328;DDB_G0292504;DDB_G0293070;DDB_G0295761
GO:0070013	intracellular organelle lumen	516	21	32.23	0.99	7509	469	0.651597	DDB_G0267416;DDB_G0269114;DDB_G0269304;DDB_G0272142;DDB_G0272362;DDB_G0274525;DDB_G0275159;DDB_G0276159;DDB_G0276445;DDB_G0278843;DDB_G0279755;DDB_G0283023;DDB_G0284507;DDB_G0284539;DDB_G0286251;DDB_G0288469;DDB_G0291328;DDB_G0291434;DDB_G0292504;DDB_G0293070;DDB_G0295761
GO:0031974	membrane-enclosed lumen	536	22	33.48	0.99	7509	469	0.657154	DDB_G0267416;DDB_G0269114;DDB_G0269304;DDB_G0272142;DDB_G0272362;DDB_G0274525;DDB_G0275121;DDB_G0275159;DDB_G0276159;DDB_G0276445;DDB_G0278843;DDB_G0279755;DDB_G0283023;DDB_G0284507;DDB_G0284539;DDB_G0286251;DDB_G0288469;DDB_G0291328;DDB_G0291434;DDB_G0292504;DDB_G0293070;DDB_G0295761
GO:0043228	non-membrane-bounded organelle	706	30	44.1	0.994	7509	469	0.68034	DDB_G0267962;DDB_G0269114;DDB_G0269990;DDB_G0270272;DDB_G0272142;DDB_G0273191;DDB_G0273743;DDB_G0274525;DDB_G0275035;DDB_G0275159;DDB_G0276383;DDB_G0276871;DDB_G0277183;DDB_G0278271;DDB_G0279657;DDB_G0279755;DDB_G0283023;DDB_G0284471;DDB_G0284507;DDB_G0284539;DDB_G0287505;DDB_G0287685;DDB_G0288469;DDB_G0290919;DDB_G0291039;DDB_G0291303;DDB_G0291328;DDB_G0292068;DDB_G0292504;DDB_G0295761
GO:0043232	intracellular non-membrane-bounded organelle	706	30	44.1	0.994	7509	469	0.68034	DDB_G0267962;DDB_G0269114;DDB_G0269990;DDB_G0270272;DDB_G0272142;DDB_G0273191;DDB_G0273743;DDB_G0274525;DDB_G0275035;DDB_G0275159;DDB_G0276383;DDB_G0276871;DDB_G0277183;DDB_G0278271;DDB_G0279657;DDB_G0279755;DDB_G0283023;DDB_G0284471;DDB_G0284507;DDB_G0284539;DDB_G0287505;DDB_G0287685;DDB_G0288469;DDB_G0290919;DDB_G0291039;DDB_G0291303;DDB_G0291328;DDB_G0292068;DDB_G0292504;DDB_G0295761
GO:0042995	cell projection	82	1	5.12	0.995	7509	469	0.195252	DDB_G0283767
GO:0031966	mitochondrial membrane	153	3	9.56	0.997	7509	469	0.313935	DDB_G0272476;DDB_G0284225;DDB_G0291922
GO:0044428	nuclear part	598	23	37.35	0.997	7509	469	0.615795	DDB_G0269114;DDB_G0269304;DDB_G0272150;DDB_G0272362;DDB_G0272374;DDB_G0274525;DDB_G0275159;DDB_G0276159;DDB_G0277857;DDB_G0278335;DDB_G0278843;DDB_G0279755;DDB_G0283023;DDB_G0283543;DDB_G0284507;DDB_G0284539;DDB_G0288469;DDB_G0289595;DDB_G0291328;DDB_G0292504;DDB_G0292846;DDB_G0293070;DDB_G0295761
GO:0032991	macromolecular complex	1444	68	90.19	0.998	7509	469	0.753965	DDB_G0267708;DDB_G0267962;DDB_G0268702;DDB_G0269800;DDB_G0270130;DDB_G0270556;DDB_G0271044;DDB_G0271608;DDB_G0271724;DDB_G0272142;DDB_G0272362;DDB_G0272374;DDB_G0272476;DDB_G0273191;DDB_G0273743;DDB_G0274141;DDB_G0274525;DDB_G0275159;DDB_G0275395;DDB_G0276267;DDB_G0276871;DDB_G0277183;DDB_G0277381;DDB_G0277857;DDB_G0277919;DDB_G0278335;DDB_G0278479;DDB_G0278843;DDB_G0279755;DDB_G0280143;DDB_G0280…
GO:0005743	mitochondrial inner membrane	131	2	8.18	0.998	7509	469	0.244438	DDB_G0272476;DDB_G0284225
GO:0043234	protein complex	1146	51	71.58	0.998	7509	469	0.712516	DDB_G0267708;DDB_G0267962;DDB_G0268702;DDB_G0269800;DDB_G0270130;DDB_G0270556;DDB_G0271044;DDB_G0271608;DDB_G0272362;DDB_G0272476;DDB_G0274141;DDB_G0274525;DDB_G0275159;DDB_G0275395;DDB_G0276267;DDB_G0277183;DDB_G0277381;DDB_G0277919;DDB_G0278479;DDB_G0278843;DDB_G0280143;DDB_G0280547;DDB_G0280689;DDB_G0281569;DDB_G0281985;DDB_G0283349;DDB_G0283425;DDB_G0284369;DDB_G0284471;DDB_G0284833;DDB_G0285…
GO:0019866	organelle inner membrane	135	2	8.43	0.998	7509	469	0.237195	DDB_G0272476;DDB_G0284225
GO:0005740	mitochondrial envelope	168	3	10.49	0.999	7509	469	0.285905	DDB_G0272476;DDB_G0284225;DDB_G0291922
GO:0043231	intracellular membrane-bounded organelle	2650	136	165.51	0.999	7509	469	0.821679	DDB_G0267398;DDB_G0267416;DDB_G0267422;DDB_G0267708;DDB_G0267732;DDB_G0268190;DDB_G0268702;DDB_G0269114;DDB_G0269164;DDB_G0269170;DDB_G0269174;DDB_G0269304;DDB_G0269438;DDB_G0269458;DDB_G0269590;DDB_G0269800;DDB_G0269884;DDB_G0270272;DDB_G0271044;DDB_G0271608;DDB_G0272070;DDB_G0272142;DDB_G0272150;DDB_G0272298;DDB_G0272362;DDB_G0272374;DDB_G0272476;DDB_G0272484;DDB_G0272532;DDB_G0272867;DDB_G0274…
GO:0043227	membrane-bounded organelle	2655	136	165.83	0.999	7509	469	0.820132	DDB_G0267398;DDB_G0267416;DDB_G0267422;DDB_G0267708;DDB_G0267732;DDB_G0268190;DDB_G0268702;DDB_G0269114;DDB_G0269164;DDB_G0269170;DDB_G0269174;DDB_G0269304;DDB_G0269438;DDB_G0269458;DDB_G0269590;DDB_G0269800;DDB_G0269884;DDB_G0270272;DDB_G0271044;DDB_G0271608;DDB_G0272070;DDB_G0272142;DDB_G0272150;DDB_G0272298;DDB_G0272362;DDB_G0272374;DDB_G0272476;DDB_G0272484;DDB_G0272532;DDB_G0272867;DDB_G0274…
GO:0043226	organelle	2923	152	182.57	0.999	7509	469	0.832576	DDB_G0267398;DDB_G0267416;DDB_G0267422;DDB_G0267708;DDB_G0267732;DDB_G0267962;DDB_G0268190;DDB_G0268702;DDB_G0269114;DDB_G0269164;DDB_G0269170;DDB_G0269174;DDB_G0269304;DDB_G0269438;DDB_G0269458;DDB_G0269590;DDB_G0269800;DDB_G0269884;DDB_G0269990;DDB_G0270272;DDB_G0271044;DDB_G0271608;DDB_G0272070;DDB_G0272142;DDB_G0272150;DDB_G0272298;DDB_G0272362;DDB_G0272374;DDB_G0272476;DDB_G0272484;DDB_G0272…
GO:0043229	intracellular organelle	2911	151	181.82	0.999	7509	469	0.830508	DDB_G0267398;DDB_G0267416;DDB_G0267422;DDB_G0267708;DDB_G0267732;DDB_G0267962;DDB_G0268190;DDB_G0268702;DDB_G0269114;DDB_G0269164;DDB_G0269170;DDB_G0269174;DDB_G0269304;DDB_G0269438;DDB_G0269458;DDB_G0269590;DDB_G0269800;DDB_G0269884;DDB_G0269990;DDB_G0270272;DDB_G0271044;DDB_G0271608;DDB_G0272070;DDB_G0272142;DDB_G0272150;DDB_G0272298;DDB_G0272362;DDB_G0272374;DDB_G0272476;DDB_G0272484;DDB_G0272…
GO:0031967	organelle envelope	231	5	14.43	0.999	7509	469	0.346551	DDB_G0269114;DDB_G0272150;DDB_G0272476;DDB_G0284225;DDB_G0291922
GO:0031975	envelope	231	5	14.43	0.999	7509	469	0.346551	DDB_G0269114;DDB_G0272150;DDB_G0272476;DDB_G0284225;DDB_G0291922
GO:0044429	mitochondrial part	252	5	15.74	1	7509	469	0.317672	DDB_G0267416;DDB_G0272142;DDB_G0272476;DDB_G0284225;DDB_G0291922
GO:0044446	intracellular organelle part	1607	71	100.37	1	7509	469	0.707378	DDB_G0267416;DDB_G0267708;DDB_G0267962;DDB_G0268190;DDB_G0268702;DDB_G0269114;DDB_G0269170;DDB_G0269174;DDB_G0269304;DDB_G0270272;DDB_G0271044;DDB_G0271608;DDB_G0272142;DDB_G0272150;DDB_G0272362;DDB_G0272374;DDB_G0272476;DDB_G0273191;DDB_G0273743;DDB_G0274141;DDB_G0274525;DDB_G0275035;DDB_G0275121;DDB_G0275159;DDB_G0276153;DDB_G0276159;DDB_G0276383;DDB_G0276445;DDB_G0276615;DDB_G0276871;DDB_G0277…
GO:0044422	organelle part	1612	71	100.68	1	7509	469	0.705184	DDB_G0267416;DDB_G0267708;DDB_G0267962;DDB_G0268190;DDB_G0268702;DDB_G0269114;DDB_G0269170;DDB_G0269174;DDB_G0269304;DDB_G0270272;DDB_G0271044;DDB_G0271608;DDB_G0272142;DDB_G0272150;DDB_G0272362;DDB_G0272374;DDB_G0272476;DDB_G0273191;DDB_G0273743;DDB_G0274141;DDB_G0274525;DDB_G0275035;DDB_G0275121;DDB_G0275159;DDB_G0276153;DDB_G0276159;DDB_G0276383;DDB_G0276445;DDB_G0276615;DDB_G0276871;DDB_G0277…
GO:0005739	mitochondrion	454	12	28.36	1	7509	469	0.423189	DDB_G0267416;DDB_G0272142;DDB_G0272476;DDB_G0272867;DDB_G0281097;DDB_G0283661;DDB_G0284225;DDB_G0289203;DDB_G0289481;DDB_G0291922;DDB_G0293370;DDB_G0293416
GO:0005575	cellular_component	7509	469	469	1	7509	469	1	DDB_G0267398;DDB_G0267416;DDB_G0267422;DDB_G0267436;DDB_G0267458;DDB_G0267646;DDB_G0267674;DDB_G0267708;DDB_G0267732;DDB_G0267832;DDB_G0267844;DDB_G0267906;DDB_G0267962;DDB_G0268060;DDB_G0268078;DDB_G0268190;DDB_G0268222;DDB_G0268332;DDB_G0268374;DDB_G0268426;DDB_G0268644;DDB_G0268702;DDB_G0268740;DDB_G0268854;DDB_G0268858;DDB_G0268892;DDB_G0269092;DDB_G0269114;DDB_G0269164;DDB_G0269170;DDB_G0269…
GO:0000109	nucleotide-excision repair complex	6	0	0.37	1	7509	469	0
GO:0000124	SAGA complex	9	0	0.56	1	7509	469	0
GO:0000152	nuclear ubiquitin ligase complex	12	0	0.75	1	7509	469	0
GO:0000159	protein phosphatase type 2A complex	7	0	0.44	1	7509	469	0
GO:0000307	cyclin-dependent protein kinase holoenzyme complex	6	0	0.37	1	7509	469	0
GO:0000314	organellar small ribosomal subunit	6	0	0.37	1	7509	469	0
GO:0000346	transcription export complex	7	0	0.44	1	7509	469	0
GO:0000347	THO complex	7	0	0.44	1	7509	469	0
GO:0000445	THO complex part of transcription export complex	7	0	0.44	1	7509	469	0
GO:0000502	proteasome complex	50	0	3.12	1	7509	469	0
GO:0000776	kinetochore	19	0	1.19	1	7509	469	0
GO:0000777	condensed chromosome kinetochore	8	0	0.5	1	7509	469	0
GO:0000779	condensed chromosome, centromeric region	11	0	0.69	1	7509	469	0
GO:0000781	chromosome, telomeric region	9	0	0.56	1	7509	469	0
GO:0000784	nuclear chromosome, telomeric region	6	0	0.37	1	7509	469	0
GO:0000796	condensin complex	8	0	0.5	1	7509	469	0
GO:0000808	origin recognition complex	5	0	0.31	1	7509	469	0
GO:0000815	ESCRT III complex	5	0	0.31	1	7509	469	0
GO:0000922	spindle pole	11	0	0.69	1	7509	469	0
GO:0000938	GARP complex	5	0	0.31	1	7509	469	0
GO:0000974	Prp19 complex	9	0	0.56	1	7509	469	0
GO:0001726	ruffle	6	0	0.37	1	7509	469	0
GO:0001891	phagocytic cup	48	0	3	1	7509	469	0
GO:0005643	nuclear pore	33	0	2.06	1	7509	469	0
GO:0005655	nucleolar ribonuclease P complex	5	0	0.31	1	7509	469	0
GO:0005657	replication fork	23	0	1.44	1	7509	469	0
GO:0005663	DNA replication factor C complex	5	0	0.31	1	7509	469	0
GO:0005664	nuclear origin of replication recognition complex	5	0	0.31	1	7509	469	0
GO:0005665	DNA-directed RNA polymerase II, core complex	14	0	0.87	1	7509	469	0
GO:0005666	DNA-directed RNA polymerase III complex	19	0	1.19	1	7509	469	0
GO:0005671	Ada2/Gcn5/Ada3 transcription activator complex	15	0	0.94	1	7509	469	0
GO:0005680	anaphase-promoting complex	9	0	0.56	1	7509	469	0
[truncated: 149 more rows]

## Sheet: st_BP
GO.ID	Term	Annotated	Significant	Expected	p-value	Back_feasible	List_feasible	Enrichement_score	Significant_Gene_ID
[truncated: 1,939 more rows]

[truncated: 8 more sheets: st_MF, st_CC, sp_BP, sp_MF, sp_CC, veg_BP, veg_MF, veg_CC]
