# Supplementary material for: Cell-type specific RNA-Seq reveals novel roles and regulatory programs for terminally differentiated Dictyostelium cells
Source: BMC Genomics. 2018 Oct 22;19:764. doi: 10.1186/s12864-018-5146-3 (PMC6198379; doi:10.1186/s12864-018-5146-3)
Supplement: Supplementary file 4 — KEGG analysis. (XLSX 68 kb) [file 12864_2018_5146_MOESM4_ESM.xlsx]

## Sheet: All_KEGGpathways
Genome	test set:12199 protein coding genes	genes (n)	Vegetative	test set:1582 growth-enriched genes	genes (n)	Spore	test set:785 spore-enriched genes	genes (n)	stalk	test set:760 stalk-enriched genes	genes (n)	cup	test set: 743 cup-enriched genes	genes (n)
ddi00010	Glycolysis / Gluconeogenesis (32)	32	ddi00010	Glycolysis / Gluconeogenesis (7)	7	ddi00010	Glycolysis / Gluconeogenesis 4	4	ddi00010	Glycolysis / Gluconeogenesis (1)	1	ddi00010	Glycolysis / Gluconeogenesis (2)	2
ddi00020	Citrate cycle (TCA cycle) (30)	30	ddi00020	Citrate cycle (TCA cycle) (13)	13	ddi00020	Citrate cycle TCA cycle 1	1	ddi00020	Citrate cycle (TCA cycle) (2)	2
ddi00030	Pentose phosphate pathway (19)	19	ddi00030	Pentose phosphate pathway (4)	4	ddi00030	Pentose phosphate pathway 2	2
ddi00040	Pentose and glucuronate interconversions (6)	6
ddi00051	Fructose and mannose metabolism (19)	19	ddi00051	Fructose and mannose metabolism (6)	6	ddi00051	Fructose and mannose metabolism 3	3	ddi00051	Fructose and mannose metabolism (1)	1
ddi00052	Galactose metabolism (15)	15	ddi00052	Galactose metabolism (2)	2	ddi00052	Galactose metabolism 5	5
ddi00053	Ascorbate and aldarate metabolism (5)	5	ddi00053	Ascorbate and aldarate metabolism (1)	1	ddi00053	Ascorbate and aldarate metabolism 1	1				ddi00053	Ascorbate and aldarate metabolism (2)	2
ddi00061	Fatty acid biosynthesis (6)	6				ddi00061	Fatty acid biosynthesis 2	2
ddi00062	Fatty acid elongation (13)	13	ddi00062	Fatty acid elongation (6)	6	ddi00062	Fatty acid elongation 1	1
ddi00071	Fatty acid degradation (17)	17	ddi00071	Fatty acid degradation (2)	2	ddi00071	Fatty acid degradation 2	2				ddi00071	Fatty acid degradation (2)	2
ddi00072	Synthesis and degradation of ketone bodies (6)	6	ddi00072	Synthesis and degradation of ketone bodies (1)	1	ddi00072	Synthesis and degradation of ketone bodies 1	1
ddi00100	Steroid biosynthesis (18)	18	ddi00100	Steroid biosynthesis (9)	9	ddi00100	Steroid biosynthesis 2	2				ddi00100	Steroid biosynthesis (1)	1
ddi00130	Ubiquinone and other terpenoid-quinone biosynthesis (10)	10	ddi00130	Ubiquinone and other terpenoid-quinone biosynthesis (1)	1				ddi00130	Ubiquinone and other terpenoid-quinone biosynthesis (3)	3
ddi00190	Oxidative phosphorylation (70)	70	ddi00190	Oxidative phosphorylation (32)	32	ddi00190	Oxidative phosphorylation 1	1				ddi00190	Oxidative phosphorylation (4)	4
ddi00220	Arginine biosynthesis (13)	13	ddi00220	Arginine biosynthesis (6)	6	ddi00220	Arginine biosynthesis 2	2	ddi00220	Arginine biosynthesis (1)	1	ddi00220	Arginine biosynthesis (1)	1
ddi00230	Purine metabolism (86)	86	ddi00230	Purine metabolism (33)	33	ddi00230	Purine metabolism 4	4	ddi00230	Purine metabolism (1)	1
ddi00232	Caffeine metabolism (2)	2	ddi00232	Caffeine metabolism (1)	1
ddi00240	Pyrimidine metabolism (66)	66	ddi00240	Pyrimidine metabolism (26)	26	ddi00240	Pyrimidine metabolism 2	2	ddi00240	Pyrimidine metabolism (1)	1	ddi00240	Pyrimidine metabolism (1)	1
ddi00250	Alanine, aspartate and glutamate metabolism (22)	22	ddi00250	Alanine, aspartate and glutamate metabolism (10)	10	ddi00250	Alanine, aspartate and glutamate metabolism 3	3	ddi00250	Alanine, aspartate and glutamate metabolism (2)	2	ddi00250	Alanine, aspartate and glutamate metabolism (2)	2
ddi00260	Glycine, serine and threonine metabolism (24)	24	ddi00260	Glycine, serine and threonine metabolism (5)	5	ddi00260	Glycine, serine and threonine metabolism 1	1	ddi00260	Glycine, serine and threonine metabolism (5)	5
ddi00270	Cysteine and methionine metabolism (25)	25	ddi00270	Cysteine and methionine metabolism (7)	7	ddi00270	Cysteine and methionine metabolism 2	2	ddi00270	Cysteine and methionine metabolism (1)	1	ddi00270	Cysteine and methionine metabolism (1)	1
ddi00280	Valine, leucine and isoleucine degradation (34)	34	ddi00280	Valine, leucine and isoleucine degradation (13)	13	ddi00280	Valine, leucine and isoleucine degradation 2	2	ddi00280	Valine, leucine and isoleucine degradation (1)	1	ddi00280	Valine, leucine and isoleucine degradation (2)	2
ddi00290	Valine, leucine and isoleucine biosynthesis (3)	3							ddi00290	Valine, leucine and isoleucine biosynthesis (1)	1
ddi00300	Lysine biosynthesis (6)	6				ddi00300	Lysine biosynthesis 1	1
ddi00310	Lysine degradation (16)	16	ddi00310	Lysine degradation (2)	2	ddi00310	Lysine degradation 3	3				ddi00310	Lysine degradation (2)	2
ddi00330	Arginine and proline metabolism (20)	20	ddi00330	Arginine and proline metabolism (2)	2	ddi00330	Arginine and proline metabolism 3	3	ddi00330	Arginine and proline metabolism (4)	4	ddi00330	Arginine and proline metabolism (2)	2
ddi00340	Histidine metabolism (13)	13	ddi00340	Histidine metabolism (2)	2	ddi00340	Histidine metabolism 1	1	ddi00340	Histidine metabolism (3)	3	ddi00340	Histidine metabolism (2)	2
ddi00350	Tyrosine metabolism (13)	13	ddi00350	Tyrosine metabolism (3)	3	ddi00350	Tyrosine metabolism 1	1	ddi00350	Tyrosine metabolism (2)	2
ddi00360	Phenylalanine metabolism (13)	13	ddi00360	Phenylalanine metabolism (2)	2	ddi00360	Phenylalanine metabolism 1	1	ddi00360	Phenylalanine metabolism (5)	5
ddi00380	Tryptophan metabolism (21)	21	ddi00380	Tryptophan metabolism (3)	3	ddi00380	Tryptophan metabolism 3	3	ddi00380	Tryptophan metabolism (4)	4	ddi00380	Tryptophan metabolism (4)	4
ddi00400	Phenylalanine, tyrosine and tryptophan biosynthesis (4)	4	ddi00400	Phenylalanine, tyrosine and tryptophan biosynthesis (1)	1	ddi00400	Phenylalanine, tyrosine and tryptophan biosynthesis 1	1
ddi00410	beta-Alanine metabolism (20)	20	ddi00410	beta-Alanine metabolism (5)	5	ddi00410	beta-Alanine metabolism 3	3	ddi00410	beta-Alanine metabolism (1)	1	ddi00410	beta-Alanine metabolism (2)	2
ddi00430	Taurine and hypotaurine metabolism (5)	5	ddi00430	Taurine and hypotaurine metabolism (1)	1	ddi00430	Taurine and hypotaurine metabolism 1	1	ddi00430	Taurine and hypotaurine metabolism (2)	2
ddi00440	Phosphonate and phosphinate metabolism (6)	6	ddi00440	Phosphonate and phosphinate metabolism (1)	1				ddi00440	Phosphonate and phosphinate metabolism (1)	1
ddi00450	Selenocompound metabolism (11)	11	ddi00450	Selenocompound metabolism (1)	1	ddi00450	Selenocompound metabolism 1	1	ddi00450	Selenocompound metabolism (1)	1
ddi00460	Cyanoamino acid metabolism (4)	4	ddi00460	Cyanoamino acid metabolism (1)	1	ddi00460	Cyanoamino acid metabolism 1	1	ddi00460	Cyanoamino acid metabolism (1)	1
ddi00472	D-Arginine and D-ornithine metabolism (1)	1
ddi00480	Glutathione metabolism (24)	24	ddi00480	Glutathione metabolism (5)	5	ddi00480	Glutathione metabolism 1	1	ddi00480	Glutathione metabolism (2)	2	ddi00480	Glutathione metabolism (1)	1
ddi00500	Starch and sucrose metabolism (31)	31	ddi00500	Starch and sucrose metabolism (3)	3	ddi00500	Starch and sucrose metabolism 6	6	ddi00500	Starch and sucrose metabolism (4)	4	ddi00500	Starch and sucrose metabolism (2)	2
ddi00510	N-Glycan biosynthesis (30)	30	ddi00510	N-Glycan biosynthesis (10)	10	ddi00510	N-Glycan biosynthesis 3	3	ddi00520	Amino sugar and nucleotide sugar metabolism (1)	1	ddi00510	N-Glycan biosynthesis (1)	1
ddi00511	Other glycan degradation (11)	11	ddi00511	Other glycan degradation (4)	4	ddi00511	Other glycan degradation 2	2
ddi00520	Amino sugar and nucleotide sugar metabolism (27)	27	ddi00520	Amino sugar and nucleotide sugar metabolism (8)	8	ddi00520	Amino sugar and nucleotide sugar metabolism 4	4				ddi00520	Amino sugar and nucleotide sugar metabolism (1)	1
ddi00531	Glycosaminoglycan degradation (6)	6	ddi00531	Glycosaminoglycan degradation (2)	2	ddi00531	Glycosaminoglycan degradation 1	1
ddi00561	Glycerolipid metabolism (20)	20	ddi00561	Glycerolipid metabolism (2)	2	ddi00561	Glycerolipid metabolism 3	3	ddi00561	Glycerolipid metabolism (2)	2	ddi00561	Glycerolipid metabolism (2)	2
ddi00562	Inositol phosphate metabolism (37)	37	ddi00562	Inositol phosphate metabolism (9)	9	ddi00562	Inositol phosphate metabolism 3	3	ddi00562	Inositol phosphate metabolism (3)	3	ddi00562	Inositol phosphate metabolism (3)	3
ddi00563	Glycosylphosphatidylinositol (GPI)-anchor biosynthesis (19)	19	ddi00563	Glycosylphosphatidylinositol (GPI)-anchor biosynthesis (2)	2	ddi00563	Glycosylphosphatidylinositol GPI-anchor biosynthesis 2	2				ddi00563	Glycosylphosphatidylinositol (GPI)-anchor biosynthesis (1)	1
ddi00564	Glycerophospholipid metabolism (37)	37	ddi00564	Glycerophospholipid metabolism (7)	7	ddi00564	Glycerophospholipid metabolism 3	3	ddi00564	Glycerophospholipid metabolism (6)	6	ddi00564	Glycerophospholipid metabolism (1)	1
ddi00565	Ether lipid metabolism (11)	11	ddi00565	Ether lipid metabolism (4)	4				ddi00565	Ether lipid metabolism (3)	3
ddi00590	Arachidonic acid metabolism (3)	3	ddi00590	Arachidonic acid metabolism (2)	2
ddi00592	alpha-Linolenic acid metabolism (5)	5
ddi00600	Sphingolipid metabolism (18)	18	ddi00600	Sphingolipid metabolism (5)	5	ddi00600	Sphingolipid metabolism 6	6	ddi00600	Sphingolipid metabolism (1)	1	ddi00600	Sphingolipid metabolism (1)	1
ddi00603	Glycosphingolipid biosynthesis - globo and isoglobo series (5)	5	ddi00603	Glycosphingolipid biosynthesis - globo and isoglobo series (2)	2				ddi00630	Glyoxylate and dicarboxylate metabolism (2)	2
ddi00604	Glycosphingolipid biosynthesis - ganglio series (4)	4	ddi00604	Glycosphingolipid biosynthesis - ganglio series (2)	2	ddi00604	Glycosphingolipid biosynthesis - ganglio series 1	1
ddi00620	Pyruvate metabolism (29)	29	ddi00620	Pyruvate metabolism (5)	5	ddi00620	Pyruvate metabolism 3	3				ddi00620	Pyruvate metabolism (2)	2
ddi00630	Glyoxylate and dicarboxylate metabolism (34)	34	ddi00630	Glyoxylate and dicarboxylate metabolism (10)	10	ddi00630	Glyoxylate and dicarboxylate metabolism 3	3				ddi00630	Glyoxylate and dicarboxylate metabolism (1)	1
ddi00640	Propanoate metabolism (28)	28	ddi00640	Propanoate metabolism (9)	9	ddi00650	Butanoate metabolism 2	2				ddi00640	Propanoate metabolism (1)	1
ddi00650	Butanoate metabolism (13)	13	ddi00650	Butanoate metabolism (4)	4				ddi00650	Butanoate metabolism (1)	1
ddi00670	One carbon pool by folate (13)	13	ddi00670	One carbon pool by folate (7)	7				ddi00670	One carbon pool by folate (1)	1
ddi00730	Thiamine metabolism (7)	7	ddi00730	Thiamine metabolism (2)	2
ddi00740	Riboflavin metabolism (3)	3	ddi00740	Riboflavin metabolism (1)	1							ddi00740	Riboflavin metabolism (1)	1
ddi00750	Vitamin B6 metabolism (5)	5	ddi00750	Vitamin B6 metabolism (2)	2
ddi00760	Nicotinate and nicotinamide metabolism (8)	8	ddi00760	Nicotinate and nicotinamide metabolism (2)	2				ddi00760	Nicotinate and nicotinamide metabolism (1)	1	ddi00760	Nicotinate and nicotinamide metabolism (1)	1
ddi00770	Pantothenate and CoA biosynthesis (12)	12	ddi00770	Pantothenate and CoA biosynthesis (2)	2	ddi00770	Pantothenate and CoA biosynthesis 1	1	ddi00770	Pantothenate and CoA biosynthesis (1)	1
ddi00780	Biotin metabolism (2)	2				ddi00780	Biotin metabolism 1	1	ddi00860	Porphyrin and chlorophyll metabolism (1)	1
ddi00790	Folate biosynthesis (19)	19	ddi00790	Folate biosynthesis (6)	6
ddi00860	Porphyrin and chlorophyll metabolism (14)	14	ddi00860	Porphyrin and chlorophyll metabolism (3)	3	ddi00860	Porphyrin and chlorophyll metabolism 2	2
ddi00900	Terpenoid backbone biosynthesis (21)	21	ddi00900	Terpenoid backbone biosynthesis (4)	4	ddi00900	Terpenoid backbone biosynthesis 2	2				ddi00900	Terpenoid backbone biosynthesis (2)	2
ddi00910	Nitrogen metabolism (8)	8	ddi00910	Nitrogen metabolism (3)	3							ddi00910	Nitrogen metabolism (1)	1
ddi00920	Sulfur metabolism (9)	9	ddi00920	Sulfur metabolism (2)	2	ddi00920	Sulfur metabolism 2	2	ddi00920	Sulfur metabolism (1)	1
ddi00970	Aminoacyl-tRNA biosynthesis (45)	45	ddi00970	Aminoacyl-tRNA biosynthesis (9)	9							ddi00970	Aminoacyl-tRNA biosynthesis (6)	6
ddi01040	Biosynthesis of unsaturated fatty acids (11)	11	ddi01040	Biosynthesis of unsaturated fatty acids (3)	3				ddi01040	Biosynthesis of unsaturated fatty acids (1)	1
ddi01100	Metabolic pathways (632)	632	ddi01100	Metabolic pathways (196)	196	ddi01100	Metabolic pathways 47	47	ddi01100	Metabolic pathways (40)	40	ddi01100	Metabolic pathways (23)	23
ddi01110	Biosynthesis of secondary metabolites (239)	239	ddi01110	Biosynthesis of secondary metabolites (72)	72	ddi01110	Biosynthesis of secondary metabolites 20	20	ddi01110	Biosynthesis of secondary metabolites (21)	21	ddi01110	Biosynthesis of secondary metabolites (6)	6
ddi01130	Biosynthesis of antibiotics (173)	173	ddi01130	Biosynthesis of antibiotics (55)	55	ddi01130	Biosynthesis of antibiotics 13	13	ddi01130	Biosynthesis of antibiotics (8)	8	ddi01130	Biosynthesis of antibiotics (4)	4
ddi01200	Carbon metabolism (97)	97	ddi01200	Carbon metabolism (32)	32	ddi01200	Carbon metabolism 7	7	ddi01200	Carbon metabolism (3)	3
ddi01210	2-Oxocarboxylic acid metabolism (19)	19	ddi01210	2-Oxocarboxylic acid metabolism (7)	7	ddi01210	2-Oxocarboxylic acid metabolism 3	3	ddi01210	2-Oxocarboxylic acid metabolism (1)	1
ddi01212	Fatty acid metabolism (25)	25	ddi01212	Fatty acid metabolism (7)	7	ddi01212	Fatty acid metabolism 2	2	ddi01212	Fatty acid metabolism (1)	1
ddi01230	Biosynthesis of amino acids (60)	60	ddi01230	Biosynthesis of amino acids (19)	19	ddi01230	Biosynthesis of amino acids 6	6	ddi01230	Biosynthesis of amino acids (3)	3	ddi01230	Biosynthesis of amino acids (2)	2
ddi02010	ABC transporters (15)	15	ddi02010	ABC transporters (4)	4	ddi02010	ABC transporters 1	1
ddi03008	Ribosome biogenesis in eukaryotes (67)	67	ddi03008	Ribosome biogenesis in eukaryotes (21)	21				ddi03008	Ribosome biogenesis in eukaryotes (1)	1	ddi03008	Ribosome biogenesis in eukaryotes (3)	3
ddi03010	Ribosome (100)	100	ddi03010	Ribosome (89)	89							ddi03010	Ribosome (2)	2
ddi03013	RNA transport (95)	95	ddi03013	RNA transport (28)	28	ddi03013	RNA transport 3	3	ddi03013	RNA transport (1)	1	ddi03013	RNA transport (5)	5
ddi03015	mRNA surveillance pathway (45)	45	ddi03015	mRNA surveillance pathway (3)	3	ddi03015	mRNA surveillance pathway 2	2	ddi03015	mRNA surveillance pathway (3)	3	ddi03015	mRNA surveillance pathway (4)	4
ddi03018	RNA degradation (48)	48	ddi03018	RNA degradation (12)	12	ddi03018	RNA degradation 3	3	ddi03018	RNA degradation (1)	1	ddi03018	RNA degradation (3)	3
ddi03020	RNA polymerase (25)	25	ddi03020	RNA polymerase (7)	7
ddi03022	Basal transcription factors (27)	27	ddi03022	Basal transcription factors (2)	2	ddi03022	Basal transcription factors 1	1	ddi03022	Basal transcription factors (1)	1	ddi03022	Basal transcription factors (2)	2
ddi03030	DNA replication (33)	33	ddi03030	DNA replication (11)	11	ddi03030	DNA replication 1	1				ddi03030	DNA replication (1)	1
ddi03040	Spliceosome (96)	96	ddi03040	Spliceosome (21)	21	ddi03040	Spliceosome 4	4	ddi03040	Spliceosome (1)	1	ddi03040	Spliceosome (6)	6
ddi03050	Proteasome (36)	36	ddi03050	Proteasome (20)	20	ddi03050	Proteasome 1	1
ddi03060	Protein export (18)	18	ddi03060	Protein export (6)	6	ddi03060	Protein export 1	1				ddi03060	Protein export (1)	1
ddi03410	Base excision repair (28)	28	ddi03410	Base excision repair (7)	7	ddi03410	Base excision repair 1	1				ddi03410	Base excision repair (1)	1
ddi03420	Nucleotide excision repair (36)	36	ddi03420	Nucleotide excision repair (8)	8	ddi03420	Nucleotide excision repair 2	2	ddi03420	Nucleotide excision repair (1)	1	ddi03420	Nucleotide excision repair (2)	2
ddi03430	Mismatch repair (19)	19	ddi03430	Mismatch repair (5)	5				ddi03430	Mismatch repair (1)	1
ddi03440	Homologous recombination (25)	25	ddi03440	Homologous recombination (5)	5	ddi03440	Homologous recombination 2	2				ddi03440	Homologous recombination (2)	2
ddi03450	Non-homologous end-joining (7)	7	ddi03450	Non-homologous end-joining (2)	2	ddi03450	Non-homologous end-joining 1	1
ddi04070	Phosphatidylinositol signaling system (41)	41	ddi04070	Phosphatidylinositol signaling system (8)	8	ddi04070	Phosphatidylinositol signaling system 2	2	ddi04070	Phosphatidylinositol signaling system (2)	2	ddi04070	Phosphatidylinositol signaling system (3)	3
ddi04120	Ubiquitin mediated proteolysis (61)	61	ddi04120	Ubiquitin mediated proteolysis (5)	5	ddi04120	Ubiquitin mediated proteolysis 5	5	ddi04120	Ubiquitin mediated proteolysis (4)	4	ddi04120	Ubiquitin mediated proteolysis (2)	2
ddi04122	Sulfur relay system (9)	9	ddi04122	Sulfur relay system (1)	1
ddi04130	SNARE interactions in vesicular transport (23)	23							ddi04130	SNARE interactions in vesicular transport (4)	4	ddi04130	SNARE interactions in vesicular transport (3)	3
ddi04136	Autophagy - other (24)	24	ddi04136	Autophagy - other (1)	1				ddi04136	Autophagy - other (8)	8	ddi04136	Autophagy - other (1)	1
ddi04141	Protein processing in endoplasmic reticulum (87)	87	ddi04141	Protein processing in endoplasmic reticulum (20)	20	ddi04141	Protein processing in endoplasmic reticulum 5	5	ddi04141	Protein processing in endoplasmic reticulum (2)	2	ddi04141	Protein processing in endoplasmic reticulum (6)	6
ddi04144	Endocytosis (75)	75	ddi04144	Endocytosis (6)	6	ddi04144	Endocytosis 5	5	ddi04144	Endocytosis (7)	7	ddi04144	Endocytosis (8)	8
ddi04145	Phagosome (54)	54	ddi04145	Phagosome (18)	18	ddi04145	Phagosome 1	1	ddi04145	Phagosome (3)	3	ddi04145	Phagosome (4)	4
ddi04146	Peroxisome (50)	50	ddi04146	Peroxisome (9)	9	ddi04146	Peroxisome 2	2	ddi04146	Peroxisome (2)	2	ddi04146	Peroxisome (1)	1
ddi04933	AGE-RAGE signaling pathway in diabetic complications (24)	24	ddi04933	AGE-RAGE signaling pathway in diabetic complications (2)	2				ddi04933	AGE-RAGE signaling pathway in diabetic complications (2)	2	ddi04933	AGE-RAGE signaling pathway in diabetic complications (2)	2

## Sheet: Enzymes in pathways
		Vegetative	gene name	gene function	Spore	gene name	gene function	stalk	gene name	gene function	cup	gene name	gene function
ddi00010	Glycolysis / Gluconeogenesis (32)	DDB_G0271678	pckA	phosphoenolpyruvate carboxykinase	DDB_G0274111	pfkA	6-phosphofructokinase	DDB_G0285339	mipp1	multiple inositol polyphosphate phosphatase	DDB_G0290535	DDB_G0290535	aldehyde dehydrogenase, putative NAD-dependent aldehyde dehydrogenase
		DDB_G0274471	tpiA	triose phosphate isomerase, triosephosphate isomerase	DDB_G0276821	DDB_G0276821	aldehyde dehydrogenase				DDB_G0290537	DDB_G0290537	aldehyde dehydrogenase, putative NAD-dependent aldehyde dehydrogenase
		DDB_G0283137	enoA	enolase A	DDB_G0280897	pgmB	phosphoglucomutase
		DDB_G0285311	gpmA	phosphoglycerate mutase	DDB_G0286993	DDB_G0286993	Multiple inositol polyphosphate phosphatase 1
		DDB_G0287595	pgkA	phosphoglycerate kinase, calmodulin-binding protein
		DDB_G0287631	glk	glucokinase
		DDB_G0288483	pgmA	phosphoglucomutase A
ddi00051	Fructose and mannose metabolism (19)	DDB_G0270184	ger	GDP-keto-6-deoxymannose 3,5- epimerase/4-reductase, FX protein, GDP-L-fucose synthase	DDB_G0274111	pfkA	6-phosphofructokinase	DDB_G0281705	DDB_G0281705	0
		DDB_G0271376	DDB_G0271376	0	DDB_G0284685	mpi	mannose-6-phosphate isomerase, phosphomannose isomerase
		DDB_G0271858	gmppA	GTP:alpha-D-mannose-1-phosphate guanylyltransferase, mannose-1-phosphate guanylyltransferase alpha	DDB_G0287619	gmppB	GTP:alpha-D-mannose-1-phosphate guanylyltransferase, mannose-1-phosphate guanylyltransferase beta
		DDB_G0272781	pmmB	phosphomannomutase B
		DDB_G0274471	tpiA	triose phosphate isomerase, triosephosphate isomerase
		DDB_G0281789	DDB_G0281789	Phosphoglucosamine mutase
ddi00052	Galactose metabolism (15)				DDB_G0274111	pfkA	6-phosphofructokinase
					DDB_G0275295	galE	UDP-glucose 4-epimerase
					DDB_G0280897	pgmB	phosphoglucomutase
					DDB_G0286945	gtr3	putative glycosyltransferase
					DDB_G0290217	glb1	beta-galactosidase 1
ddi00130	Ubiquinone and other terpenoid-quinone biosynthesis (10)							DDB_G0284743	4cl3	4-coumarate-CoA ligase
								DDB_G0284745	4cl2	4-coumarate-CoA ligase
								DDB_G0284831	4cl1	4-coumarate-CoA ligase
ddi00190	Oxidative phosphorylation (70)	DDB_G0269038	atp5D	ATP synthase F1 delta	DDB_G0282817	patB	P-type ATPase				DDB_G0272476	DDB_G0272476	putative NADH dehydrogenase (ubiquinone), putative NADH-ubiquinone oxidoreductase 8B subunit
		DDB_G0269118	cxeA	cytochrome c oxidase subunit V							DDB_G0274141	DDB_G0274141	V-type proton ATPase 21 kDa proteolipid subunit
		DDB_G0269916	atp5b	ATP synthase beta chain, mitochondrial							DDB_G0287127	vatA	vacuolar ATPase subunit A
		DDB_G0270120	sdhB	succinate dehydrogenase (ubiquinone), succinic dehydrogenase, complex II, iron-sulfur protein (IP) subunit							DDB_G0293524	ppk1	polyphosphate kinase Ppk1
		DDB_G0271882	vatF	vacuolar ATPase subunit F
		DDB_G0272266	ndufa9	NADH dehydrogenase [ubiquinone] 1 alpha subcomplex subunit 9, mitochondrial
		DDB_G0272394	ndufa5	NADH dehydrogenase [ubiquinone] 1 alpha subcomplex subunit 5
		DDB_G0274311	DDB_G0274311	GRIM-19 domain-containing protein, NADH-ubiquinone oxidoreductase
		DDB_G0274331	DDB_G0274331	vacuolar ATP synthase subunit D
		DDB_G0274381	vatP	vacuolar ATPase proteolipid subunit
		DDB_G0274553	vatH	vacuolar ATPase subunit H
		DDB_G0275701	vatE	vacuolar ATPase subunit E
		DDB_G0276241	atp5e	ATP synthase epsilon chain, mitochondrial
		DDB_G0277231	ndufs8	NADH-ubiquinone oxidoreductase 23 kDa subunit, NADH dehydrogenase (ubiquinone) Fe-S protein 8
		DDB_G0280535	sdhA	succinate dehydrogenase (ubiquinone), succinic dehydrogenase, complex II, flavoprotein subunit
		DDB_G0280569	uqcrq	cytochrome b-c1 complex subunit 8
		DDB_G0280595	ndufb7	NADH dehydrogenase ubiquinone 1 beta subcomplex subunit 7
		DDB_G0281549	coxA	cytochrome c oxidase assembly protein
		DDB_G0283283	atp5O	mitochondrial F1 complex ATP synthase, O subunit
		DDB_G0284693	DDB_G0284693	cytochrome c oxidase subunit VIb
		DDB_G0285021	DDB_G0285021	putative NADH dehydrogenase (ubiquinone) protein 9
		DDB_G0285783	ndufa12	NADH dehydrogenase ubiquinone 1 alpha subcomplex subunit 12
		DDB_G0286171	uqcrb	cytochrome bd ubiquinol oxidase, 14 kDa subunit
		DDB_G0288169	cox10	putative heme A:farnesyltransferase, UbiA prenyltransferase family protein
		DDB_G0288831	cox17	cytochrome c oxidase copper chaperone
		DDB_G0289353	cox11	cytochrome c oxidase assembly protein
		DDB_G0291129	ndufa6	NADH dehydrogenase ubiquinone 1 alpha subcomplex subunit 6
		DDB_G0291173	ndufv2	NADH dehydrogenase (ubiquinone), NADH-ubiquinone oxidoreductase 24 kDa subunit
		DDB_G0291866	ndufab1	acyl carrier protein, NADH dehydrogenase ubiquinone 1, alpha/beta subcomplex, NADH-ubiquinone oxidoreductase
		DDB_G0292306	atp5C1	ATP synthase gamma chain, F1-ATPase gamma subunit
		DDB_G0292594	cyc1	cytochrome c1
		DDB_G0295657	ndufs4	ETC complex I subunit conserved family protein, NADH dehydrogenase (ubiquinone) Fe-S protein 4
ddi00230	Purine metabolism (86)	DDB_G0268080	rpc3	RNA polymerase III subunit	DDB_G0267464	polA	mitochondrial DNA polymerase A	DDB_G0270174	aprt	adenine phosphoribosyltransferase
		DDB_G0268198	rpa43	RNA polymerase I subunit	DDB_G0277743	guaD	guanine deaminase
		DDB_G0271376	DDB_G0271376	0	DDB_G0280897	pgmB	phosphoglucomutase
		DDB_G0271514	rpc5	RNA polymerase III subunit	DDB_G0287371	ada	adenosine deaminase
		DDB_G0272022	rpc34	RNA polymerase III subunit
		DDB_G0272246	prsB	phosphoribosyl pyrophosphate synthetase
		DDB_G0274321	purF	amidophosphoribosyltransferase, phosphoribosylpyrophosphate amidotransferase
		DDB_G0275179	DDB_G0275179	adenosine deaminase-related growth factor
		DDB_G0277087	purH	AICAR transformylase / IMP cyclohydrolase, inosine monophosphate cyclohydrolase / phosphoribosylaminoimidazolecarboxamide formyltransferase
		DDB_G0278493	DDB_G0278493	"AAA ATPase"
		DDB_G0279053	DDB_G0279053	5'-nucleotidase
		DDB_G0279911	ndkM	nucleoside diphosphate kinase, NDP kinase
		DDB_G0281551	guaA	GMP synthetase
		DDB_G0281641	polD2	DNA polymerase delta subunit 2, DNA polymerase subunit delta p50
		DDB_G0282191	polA1	DNA polymerase alpha catalytic subunit, DNA polymerase alpha-primase
		DDB_G0282199	allB1	allantoinase
		DDB_G0282731	polA2	DNA polymerase alpha subunit B
		DDB_G0283805	adkA	adenylate kinase
		DDB_G0283987	purC/E	phosphoribosylaminoimidazole carboxylase (AIR carboxylase), phosphoribosylaminoimidazolesuccinocarboxamide synthase (SAICAR synthase), PAICS
		DDB_G0284669	prsA	phosphoribosyl pyrophosphate synthetase
		DDB_G0285193	hprT	hypoxanthine phosphoribosyltransferase
		DDB_G0285429	purA	adenylosuccinate synthetase
		DDB_G0286427	uox	urate oxidase, uricase
		DDB_G0286495	itpa	inosine triphosphate pyrophosphatase, inosine triphosphatase
		DDB_G0287233	spoT	guanosine-3',5'-bis(diphosphate) 3'-diphosphatase, guanosine polyphosphate pyrophosphohydrolase
		DDB_G0288145	purL	phosphoribosylformylglycinamide synthase, PFAS
		DDB_G0288333	purB	adenylosuccinate lyase
		DDB_G0288483	pgmA	phosphoglucomutase A
		DDB_G0290121	purD	phosphoribosylamine-glycine ligase, phosphoribosylformylglycinamide cyclo-ligase
		DDB_G0290909	rpa49	putative RNA polymerase I subunit
		DDB_G0292244	rpb3	RNA polymerase II core subunit
		DDB_G0293560	rpa2	RNA polymerase I, second largest subunit
		DDB_G0294609	polD3	DNA polymerase delta subunit 3
ddi00240	Pyrimidine metabolism (66)	DDB_G0267560	uprt	uracil phosphoribosyltransferase	DDB_G0267464	polA	mitochondrial DNA polymerase A	DDB_G0284431	udpA	uridine phosphorylase	DDB_G0288933	cda	cytidine deaminase
		DDB_G0268080	rpc3	RNA polymerase III subunit	DDB_G0274123	pyd3	Beta-ureidopropionase
		DDB_G0268118	DDB_G0268118	carbohydrate/purine kinase domain-containing protein, indigoidine synthase A like protein
		DDB_G0268198	rpa43	RNA polymerase I subunit
		DDB_G0271146	udkD	adenylate cyclase domain-containing protein, phosphoribulokinase/uridine kinase family protein
		DDB_G0271514	rpc5	RNA polymerase III subunit
		DDB_G0272022	rpc34	RNA polymerase III subunit
		DDB_G0274559	udkB	uridine kinase
		DDB_G0276335	pyr1-3	dihydroorotase, aspartate carbamoyltransferase, glutamine-dependent carbamoyl-phosphate synthase
		DDB_G0279053	DDB_G0279053	5'-nucleotidase
		DDB_G0279911	ndkM	nucleoside diphosphate kinase, NDP kinase
		DDB_G0280041	pyr56	bifunctional UMP-synthetase, uridine 5'-monophosphate synthase, orotate phosphoribosyltransferase (OPRtase), orotidine 5'-phosphate decarboxylase (OMPdecase), UMP synthase
		DDB_G0280045	thyA	thymidylate synthase (FAD)
		DDB_G0280567	ctps	CTP synthase
		DDB_G0281641	polD2	DNA polymerase delta subunit 2, DNA polymerase subunit delta p50
		DDB_G0282191	polA1	DNA polymerase alpha catalytic subunit, DNA polymerase alpha-primase
		DDB_G0282731	polA2	DNA polymerase alpha subunit B
		DDB_G0283371	udkC	adenylate cyclase domain-containing protein, phosphoribulokinase/uridine kinase family protein
		DDB_G0289179	thyB	thymidine kinase
		DDB_G0290033	dtymk	thymidylate kinase, dTMP kinase
		DDB_G0290909	rpa49	putative RNA polymerase I subunit
		DDB_G0292244	rpb3	RNA polymerase II core subunit
		DDB_G0293374	dut	dUTP diphosphatase, dUTPase
		DDB_G0293560	rpa2	RNA polymerase I, second largest subunit
		DDB_G0293580	DDB_G0293580	dCTP deaminase
		DDB_G0294609	polD3	DNA polymerase delta subunit 3
ddi00250	Alanine, aspartate and glutamate metabolism (22)	DDB_G0268104	gabT	4-aminobutyrate aminotransferase	DDB_G0282493	aatB	aspartate aminotransferase, aspartate transaminase	DDB_G0275515	asnB	asparagine synthetase	DDB_G0276835	glnA1	putative glutamine synthetase type I GlnA1
		DDB_G0268664	aatA	aspartate aminotransferase, aspartate transaminase	DDB_G0283293	DDB_G0283293	putative delta-1-pyrroline-5-carboxylate dehydrogenase	DDB_G0280199	gadA	glutamate decarboxylase A	DDB_G0286603	DDB_G0286603	glutamine-fructose-6-phosphate transaminase (isomerizing), glucosamine-fructose-6-phosphate aminotransferase
		DDB_G0274321	purF	amidophosphoribosyltransferase, phosphoribosylpyrophosphate amidotransferase	DDB_G0288715	gadB	glutamate decarboxylase B
		DDB_G0276335	pyr1-3	dihydroorotase, aspartate carbamoyltransferase, glutamine-dependent carbamoyl-phosphate synthase
		DDB_G0279591	glnA3	putative glutamine synthetase type III
		DDB_G0280319	glud2	NAD+ dependent glutamate dehydrogenase
		DDB_G0285429	purA	adenylosuccinate synthetase
		DDB_G0286059	asns	asparagine synthetase
		DDB_G0287469	glud1	NADP-dependent glutamate dehydrogenase
		DDB_G0288333	purB	adenylosuccinate lyase
ddi00260	Glycine, serine and threonine metabolism (24)	DDB_G0269950	serC	phosphoserine transaminase, phosphoserine aminotransferase	DDB_G0276821	DDB_G0276821	aldehyde dehydrogenase	DDB_G0273991	maoC-2	amine oxidase (flavin-containing), monoamine oxidase
		DDB_G0277947	shmt1	serine hydroxymethyltransferase 1				DDB_G0273993	maoB-2	amine oxidase (flavin-containing), monoamine oxidase
		DDB_G0281071	serA	3-phosphoglycerate dehydrogenase				DDB_G0277245	DDB_G0277245	threonine ammonia-lyase, serine/threonine dehydratase, threonine deaminase
		DDB_G0285311	gpmA	phosphoglycerate mutase				DDB_G0290845	gcvH2	glycine cleavage system H-protein
		DDB_G0292326	gcvT	aminomethyltransferase, glycine cleavage system T-protein				DDB_G0291652	shmt2	serine hydroxymethyltransferase 2
ddi00310	Lysine degradation (16)				DDB_G0268132	DDB_G0268132	SET domain-containing protein				DDB_G0290535	DDB_G0290535	aldehyde dehydrogenase, putative NAD-dependent aldehyde dehydrogenase
					DDB_G0276821	DDB_G0276821	aldehyde dehydrogenase				DDB_G0290537	DDB_G0290537	aldehyde dehydrogenase, putative NAD-dependent aldehyde dehydrogenase
					DDB_G0289257	set1	histone H3 lysine 4 methyltransferase
ddi00330	Arginine and proline metabolism (20)				DDB_G0276821	DDB_G0276821	aldehyde dehydrogenase	DDB_G0273991	maoC-2	amine oxidase (flavin-containing), monoamine oxidase	DDB_G0290535	DDB_G0290535	aldehyde dehydrogenase, putative NAD-dependent aldehyde dehydrogenase
					DDB_G0282493	aatB	aspartate aminotransferase, aspartate transaminase	DDB_G0273993	maoB-2	amine oxidase (flavin-containing), monoamine oxidase	DDB_G0290537	DDB_G0290537	aldehyde dehydrogenase, putative NAD-dependent aldehyde dehydrogenase
					DDB_G0283293	DDB_G0283293	putative delta-1-pyrroline-5-carboxylate dehydrogenase	DDB_G0275669	DDB_G0275669	proline dehydrogenase
								DDB_G0287913	oatA	ornithine-oxo-acid transaminase, ornithine 5-aminotransferase
ddi00340	Histidine metabolism (13)				DDB_G0276821	DDB_G0276821	aldehyde dehydrogenase	DDB_G0273991	maoC-2	amine oxidase (flavin-containing), monoamine oxidase	DDB_G0290535	DDB_G0290535	aldehyde dehydrogenase, putative NAD-dependent aldehyde dehydrogenase
								DDB_G0273993	maoB-2	amine oxidase (flavin-containing), monoamine oxidase	DDB_G0290537	DDB_G0290537	aldehyde dehydrogenase, putative NAD-dependent aldehyde dehydrogenase
								DDB_G0277727	uroc1	urocanate hydratase, urocanase
								DDB_G0273991	maoC-2	amine oxidase (flavin-containing), monoamine oxidase
ddi00360	Phenylalanine metabolism (13)				DDB_G0276821	DDB_G0276821	aldehyde dehydrogenase	DDB_G0273993	maoB-2	amine oxidase (flavin-containing), monoamine oxidase
								DDB_G0284743	4cl3	4-coumarate-CoA ligase
								DDB_G0284745	4cl2	4-coumarate-CoA ligase
								DDB_G0284831	4cl1	4-coumarate-CoA ligase
ddi00380	Tryptophan metabolism (21)	DDB_G0283173	kmo	kynurenine 3-monooxygenase, kynurenine 3-hydroxylase	DDB_G0269108	catB	catalase	DDB_G0273991	maoC-2	amine oxidase (flavin-containing), monoamine oxidase	DDB_G0275081	DDB_G0275081	2-aminomuconate deaminase
		DDB_G0284203	kynu	kynureninase, L-kynurenine hydrolase	DDB_G0269714	tdo	tryptophan 2,3-dioxygenase	DDB_G0273993	maoB-2	amine oxidase (flavin-containing), monoamine oxidase	DDB_G0286525	acmsd	aminocarboxymuconate-semialdehyde decarboxylase
		DDB_G0285071	echs1	enoyl-CoA hydratase, enoyl Coenzyme A hydratase, mitochondrial	DDB_G0276821	DDB_G0276821	aldehyde dehydrogenase	DDB_G0282743	haao	3-hydroxyanthranilate 3,4-dioxygenase	DDB_G0290535	DDB_G0290535	aldehyde dehydrogenase, putative NAD-dependent aldehyde dehydrogenase
								DDB_G0287269	ccbl	kynurenine-oxoglutarate transaminase, kynurenine aminotransferase, cysteine-S-conjugate beta-lyase	DDB_G0290537	DDB_G0290537	aldehyde dehydrogenase, putative NAD-dependent aldehyde dehydrogenase
ddi00410	beta-Alanine metabolism (20)	DDB_G0267536	hibch	3-hydroxyisobutyryl-coenzyme A hydrolase	DDB_G0274123	pyd3	Beta-ureidopropionase				DDB_G0290535	DDB_G0290535	aldehyde dehydrogenase, putative NAD-dependent aldehyde dehydrogenase
		DDB_G0268104	gabT	4-aminobutyrate aminotransferase	DDB_G0276821	DDB_G0276821	aldehyde dehydrogenase				DDB_G0290537	DDB_G0290537	aldehyde dehydrogenase, putative NAD-dependent aldehyde dehydrogenase
		DDB_G0285071	echs1	enoyl-CoA hydratase, enoyl Coenzyme A hydratase, mitochondrial	DDB_G0288715	gadB	glutamate decarboxylase B
		DDB_G0288935	panC	pantoate-beta-alanine ligase
		DDB_G0289085	mmsdh	methylmalonate-semialdehyde dehydrogenase (acylating)
ddi00500	Starch and sucrose metabolism (31)	DDB_G0269790	gaa	alpha-glucosidase, alpha-glucoside hydrolase	DDB_G0268446	cbhA	cellobiohydrolase A	DDB_G0281705	DDB_G0281705	0	DDB_G0267674	glcS	glycogen synthase
		DDB_G0271376	DDB_G0271376	0	DDB_G0271134	celA	cellulase 270-6	DDB_G0289953	DDB_G0289953	0	DDB_G0283473	treh	alpha,alpha-trehalase
		DDB_G0288483	pgmA	phosphoglucomutase A	DDB_G0271314	iliH	Endo-1,4-beta-glucanase family protein, glycoside hydrolase family 9 protein	DDB_G0290405	tpsC	glycosyltransferase, alpha,alpha-trehalose-phosphate synthase, trehalose 6-phosphate synthase, trehalose-phosphatase
					DDB_G0280897	pgmB	phosphoglucomutase	DDB_G0291123	glpD	glycogen phosphorylase 2
					DDB_G0284239	DDB_G0284239	putative glycoside hydrolase
					DDB_G0292810	gluA	beta glucosidase
ddi00510	N-Glycan biosynthesis (30)	DDB_G0268238	alg3	glycosyltransferase, dolichyl-phosphate-mannose alpha-1,3-mannosyltransferase	DDB_G0269154	modA	alpha-glucosidase II				DDB_G0272730	alg2	glycosyltransferase, alpha-1,3-mannosyltransferase
		DDB_G0280145	DDB_G0280145	glycoside hydrolase family 63 protein	DDB_G0284391	DDB_G0284391	glycoside hydrolase family 47 protein, mannosyl-oligosaccharide 1,2-alpha-mannosidase
		DDB_G0285159	stt3	dolichyl-diphosphooligosaccharide-protein glycotransferase subunit Stt3	DDB_G0292918	DDB_G0292918	glycoside hydrolase family 47 protein, mannosyl-oligosaccharide 1,2-alpha-mannosidase
		DDB_G0285537	ost3	dolichyl-diphosphooligosaccharide-protein glycotransferase subunit Ost3
		DDB_G0286519	dgtB	glycosyltransferase, dolichol-phosphate-mannose synthase
		DDB_G0288321	dgtA	glycosyltransferase, dolichyl phosphate glucosyltransferase, dolichyl-phosphate-glucose synthase
		DDB_G0289479	swp1	dolichyl-diphosphooligosaccharide-protein glycotransferase subunit Swp1
		DDB_G0291780	wbp1	dolichyl-diphosphooligosaccharide-protein glycotransferase subunit Wbp1
		DDB_G0292118	alg11	glycosyltransferase, alpha-1,2-mannosyltransferase
		DDB_G0293224	ost1	dolichyl-diphosphooligosaccharide-protein glycotransferase subunit Ost1
ddi00511	Other glycan degradation (11)	DDB_G0275917	DDB_G0275917	Beta-mannosidase	DDB_G0274391	alfA	alpha-L-fucosidase
		DDB_G0282539	nagB	beta-N-acetylhexosaminidase, glycoside hydrolase family 20 protein, beta-hexosaminidase, N-acetylglucosaminidase	DDB_G0290217	glb1	beta-galactosidase 1
		DDB_G0287033	nagA	beta-N-acetylhexosaminidase
		DDB_G0292206	manA	alpha-mannosidase A
ddi00520	Amino sugar and nucleotide sugar metabolism (27)	DDB_G0270184	ger	GDP-keto-6-deoxymannose 3,5- epimerase/4-reductase, FX protein, GDP-L-fucose synthase	DDB_G0275295	galE	UDP-glucose 4-epimerase				DDB_G0286603	DDB_G0286603	glutamine-fructose-6-phosphate transaminase (isomerizing), glucosamine-fructose-6-phosphate aminotransferase
		DDB_G0271858	gmppA	GTP:alpha-D-mannose-1-phosphate guanylyltransferase, mannose-1-phosphate guanylyltransferase alpha	DDB_G0280897	pgmB	phosphoglucomutase
		DDB_G0272781	pmmB	phosphomannomutase B	DDB_G0284685	mpi	mannose-6-phosphate isomerase, phosphomannose isomerase
		DDB_G0278873	gnpda1	glucosamine-6-phosphate isomerase, glucosamine-6-phosphate deaminase	DDB_G0287619	gmppB	GTP:alpha-D-mannose-1-phosphate guanylyltransferase, mannose-1-phosphate guanylyltransferase beta
		DDB_G0281789	DDB_G0281789	Phosphoglucosamine mutase
		DDB_G0282539	nagB	beta-N-acetylhexosaminidase, glycoside hydrolase family 20 protein, beta-hexosaminidase, N-acetylglucosaminidase
		DDB_G0287033	nagA	beta-N-acetylhexosaminidase
		DDB_G0288483	pgmA	phosphoglucomutase A
ddi00561	Glycerolipid metabolism (20)				DDB_G0276821	DDB_G0276821	aldehyde dehydrogenase				DDB_G0290535	DDB_G0290535	aldehyde dehydrogenase, putative NAD-dependent aldehyde dehydrogenase
					DDB_G0279019	DDB_G0279019	Lipase 2				DDB_G0290537	DDB_G0290537	aldehyde dehydrogenase, putative NAD-dependent aldehyde dehydrogenase
					DDB_G0288523	agpB	putative 1-acylglycerol-3-phosphate O-acyltransferase
ddi00562	Inositol phosphate metabolism (37)	DDB_G0268548	pikF	phosphatidylinositol 3-kinase, PI3kinase	DDB_G0267588	pikI	phosphatidylinositol phosphate kinase PikI	DDB_G0267462	Dd5P4	RhoGAP domain-containing protein, inositol 5-phosphatase	DDB_G0271610	DDB_G0271610	0
		DDB_G0268652	ippB	inositol polyphosphate phosphatase B	DDB_G0286993	DDB_G0286993	Multiple inositol polyphosphate phosphatase 1	DDB_G0285339	mipp1	multiple inositol polyphosphate phosphatase	DDB_G0292392	Dd5P3	inositol 5-phosphatase
		DDB_G0271630	sac1	putative phosphoinositide phosphatase	DDB_G0291093	pikH	PI3kinase, Phosphatidylinositol 3-kinase	DDB_G0288731	DDB_G0288731	GRAM domain-containing protein, putative protein tyrosine phosphatase, myotubularin-related protein, Phox domain-containing protein	DDB_G0292736	plc	phosphoinositide-specific phospholipase C
		DDB_G0274471	tpiA	triose phosphate isomerase, triosephosphate isomerase
		DDB_G0277537	DDB_G0277537	phosphatidylinositol 4-kinase, phosphatidylinositol 4-kinase catalytic subunit, alpha polypeptide
		DDB_G0281239	impa1	inositol-phosphate phosphatase, inositol monophosphatase (IMPase)
		DDB_G0281737	DDB_G0281737	Inositol polyphosphate multikinase
		DDB_G0285505	ino1	inositol-3-phosphate synthase, myo-inositol-1-phosphate synthase
		DDB_G0289085	mmsdh	methylmalonate-semialdehyde dehydrogenase (acylating)
ddi00564	Glycerophospholipid metabolism (37)	DDB_G0269742	cdsA	phosphatidate cytidylyltransferase	DDB_G0274955	etnkA	ethanolamine kinase A	DDB_G0271374	DDB_G0271374	Glycerophosphodiester phosphodiesterase domain-containing protein 1	DDB_G0291922	taz	tafazzin family protein, phospholipid/glycerol acyltransferase domain-containing protein
		DDB_G0269848	agpA	putative 1-acylglycerol-3-phosphate O-acyltransferase	DDB_G0277037	pgs1	phosphatidylglycerophosphate synthase 1	DDB_G0275265	etnkB	ethanolamine kinase B
		DDB_G0271794	captA	CDP-alcohol phosphatidyltransferase	DDB_G0288523	agpB	putative 1-acylglycerol-3-phosphate O-acyltransferase	DDB_G0278947	captB	CDP-alcohol phosphatidyltransferase
		DDB_G0278541	DDB_G0278541	membrane bound O-acyl transferase family protein				DDB_G0279483	pldB	phospholipase D1
		DDB_G0282579	pldZ	phospholipase D3				DDB_G0281031	pldA	phospholipase D1
		DDB_G0283951	DDB_G0283951	glycerol-3-phosphate dehydrogenase				DDB_G0282337	DDB_G0282337	putative phosphatidylserine decarboxylase
		DDB_G0289645	pemtB	phospholipid methyltransferase family protein, phosphatidylethanolamine N-methyltransferase
ddi00565	Ether lipid metabolism (11)	DDB_G0271794	captA	CDP-alcohol phosphatidyltransferase				DDB_G0278947	captB	CDP-alcohol phosphatidyltransferase
		DDB_G0278541	DDB_G0278541	membrane bound O-acyl transferase family protein				DDB_G0279483	pldB	phospholipase D1
		DDB_G0282579	pldZ	phospholipase D3				DDB_G0281031	pldA	phospholipase D1
		DDB_G0286183	agps	alkyl-dihydroxyacetonephosphate synthase, alkyldihydroxyacetonephosphate synthase
ddi00600	Sphingolipid metabolism (18)	DDB_G0268056	sptA	serine C-palmitoyltransferase subunit 1	DDB_G0269574	dcd3B	alkaline dihydroceramidase, N-acylsphingosine amidohydrolase	DDB_G0293210	sgmB	sphingomyelinase B	DDB_G0268374	dcd2B	neutral/alkaline nonlysosomal ceramidase family protein
		DDB_G0270834	sgmA	sphingomyelinase A	DDB_G0272522	sgkA	sphingosine kinase
		DDB_G0280183	sglB	sphingosine-1-phosphate lyase, S1P lyase	DDB_G0282607	crsA	ceramide synthase, sphingosine N-acyltransferase, dihydroxyceramide synthase
		DDB_G0282819	sglA	sphingosine-1-phosphate lyase, S1P lyase	DDB_G0288359	dcd3A	alkaline dihydroceramidase, N-acylsphingosine amidohydrolase
		DDB_G0293538	dcd2A	neutral/alkaline nonlysosomal ceramidase family protein, acid ceramidase	DDB_G0290217	glb1	beta-galactosidase 1
					DDB_G0291283	sptB	serine C-palmitoyltransferase subunit 2
ddi00620	Pyruvate metabolism (29)	DDB_G0271678	pckA	phosphoenolpyruvate carboxykinase	DDB_G0276821	DDB_G0276821	aldehyde dehydrogenase				DDB_G0290535	DDB_G0290535	aldehyde dehydrogenase, putative NAD-dependent aldehyde dehydrogenase
		DDB_G0280495	fumH	fumarate hydratase, fumarase	DDB_G0282969	masB	malate synthase				DDB_G0290537	DDB_G0290537	aldehyde dehydrogenase, putative NAD-dependent aldehyde dehydrogenase
		DDB_G0285717	gloB1	hydroxyacylglutathione hydrolase, glyoxylase II, beta-lactamase domain-containing protein	DDB_G0287519	DDB_G0287519	acetyl-coA hydrolase
		DDB_G0290207	mdhA	malate dehydrogenase
		DDB_G0292600	mdhB	malate dehydrogenase
ddi00630	Glyoxylate and dicarboxylate metabolism (34)	DDB_G0275355	pccA	propionyl-CoA carboxylase, propanoyl-CoA:carbon dioxide ligase alpha subunit	DDB_G0267426	cshA	citrate synthase				DDB_G0276835	glnA1	putative glutamine synthetase type I GlnA1
		DDB_G0276341	pccB	propionyl-CoA carboxylase, propanoyl-CoA:carbon dioxide ligase beta subunit	DDB_G0269108	catB	catalase
		DDB_G0276965	gltA	citrate synthase	DDB_G0282969	masB	malate synthase
		DDB_G0277947	shmt1	serine hydroxymethyltransferase 1
		DDB_G0278779	aco2	aconitase, mitochondrial, aconitate hydratase, mitochondrial
		DDB_G0279561	DDB_G0279561	AMP-dependent synthetase and ligase domain-containing protein
		DDB_G0279591	glnA3	putative glutamine synthetase type III
		DDB_G0290207	mdhA	malate dehydrogenase
		DDB_G0292326	gcvT	aminomethyltransferase, glycine cleavage system T-protein
		DDB_G0292600	mdhB	malate dehydrogenase
ddi00970	Aminoacyl-tRNA biosynthesis (45)	DDB_G0268100	asnS2	asparagine-tRNA ligase, asparaginyl-tRNA synthetase							DDB_G0269454	trpS	tryptophanyl-tRNA synthetase, tryptophan-tRNA ligase
		DDB_G0269822	mhisS	histidine-tRNA ligase, histidyl-tRNA synthetase, putative mitochondrial histidyl-tRNA synthetase, putative mitochondrial histidine-tRNA ligase							DDB_G0272867	argS1	arginyl-tRNA synthetase, arginine-tRNA ligase
		DDB_G0270152	maspS	aspartyl-tRNA synthetase, aspartate-tRNA ligase, putative mitochondrial aspartyl-tRNA synthetase, putative mitochondrial aspartate-tRNA ligase							DDB_G0277733	valS1	valyl tRNA synthetase, valine-tRNA ligase
		DDB_G0272236	aspS1	aspartyl-tRNA synthetase, aspartate-tRNA ligase							DDB_G0285451	leuS	leucyl-tRNA synthetase, leucine-tRNA ligase
		DDB_G0274159	hisS	histidine-tRNA ligase, histidyl-tRNA synthetase							DDB_G0287159	cysS	cysteinyl-tRNA synthetase, cysteine-tRNA ligase
		DDB_G0274371	mpheS	phenylalanine-tRNA synthetase, phenylalanine-tRNA ligase, phenylalanine-tRNA ligase, mitochondrial, phenylalanine-tRNA synthetase, mitochondrial							DDB_G0289481	glnS	glutamine-tRNA ligase, glutaminyl-tRNA synthetase, vegetative specific protein H4
		DDB_G0275655	malaS	alanyl-tRNA synthetase, alanine-tRNA ligase, putative mitochondrial alanyl-tRNA synthetase, putative mitochondrial alanine-tRNA ligase
		DDB_G0276721	tyrS	tyrosine-tRNA ligase, tyrosyl-tRNA synthetase
		DDB_G0284583	glyS	glycyl-tRNA synthetase, glycine-tRNA ligase
ddi01100	Metabolic pathways (632)	DDB_G0267380	argE	acetylornithine deacetylase	DDB_G0267388	dafE	diaminopimelate epimerase	DDB_G0267462	Dd5P4	RhoGAP domain-containing protein, inositol 5-phosphatase	DDB_G0267674	glcS	glycogen synthase
		DDB_G0267448	DDB_G0267448	erg4/erg24 family protein	DDB_G0267426	cshA	citrate synthase	DDB_G0269444	hemB	porphobilinogen synthase	DDB_G0268374	dcd2B	neutral/alkaline nonlysosomal ceramidase family protein
		DDB_G0267536	hibch	3-hydroxyisobutyryl-coenzyme A hydrolase	DDB_G0267464	polA	mitochondrial DNA polymerase A	DDB_G0270174	aprt	adenine phosphoribosyltransferase	DDB_G0271608	rev3	DNA polymerase zeta catalytic subunit
		DDB_G0267560	uprt	uracil phosphoribosyltransferase	DDB_G0267588	pikI	phosphatidylinositol phosphate kinase PikI	DDB_G0270562	acy1	N-acyl-L-amino-acid amidohydrolase, aminoacylase	DDB_G0271610	DDB_G0271610	0
		DDB_G0268056	sptA	serine C-palmitoyltransferase subunit 1	DDB_G0268446	cbhA	cellobiohydrolase A	DDB_G0273991	maoC-2	amine oxidase (flavin-containing), monoamine oxidase	DDB_G0272462	qprt	nicotinate-nucleotide diphosphorylase (carboxylating)
		DDB_G0268080	rpc3	RNA polymerase III subunit	DDB_G0269142	hmgA	hmg CoA reductase A, hydroxymethylglutaryl CoA reductase	DDB_G0273993	maoB-2	amine oxidase (flavin-containing), monoamine oxidase	DDB_G0272476	DDB_G0272476	putative NADH dehydrogenase (ubiquinone), putative NADH-ubiquinone oxidoreductase 8B subunit
		DDB_G0268104	gabT	4-aminobutyrate aminotransferase	DDB_G0269154	modA	alpha-glucosidase II	DDB_G0275265	etnkB	ethanolamine kinase B	DDB_G0272730	alg2	glycosyltransferase, alpha-1,3-mannosyltransferase
		DDB_G0268198	rpa43	RNA polymerase I subunit	DDB_G0269526	argD	acetylornithine transaminase	DDB_G0275515	asnB	asparagine synthetase	DDB_G0274141	DDB_G0274141	V-type proton ATPase 21 kDa proteolipid subunit
		DDB_G0268238	alg3	glycosyltransferase, dolichyl-phosphate-mannose alpha-1,3-mannosyltransferase	DDB_G0269714	tdo	tryptophan 2,3-dioxygenase	DDB_G0275669	DDB_G0275669	proline dehydrogenase	DDB_G0276615	hmgB	hydroxymethylglutaryl CoA reductase, hmg CoA reductase B
		DDB_G0268652	ippB	inositol polyphosphate phosphatase B	DDB_G0270106	DDB_G0270106	Long-chain-fatty-acid--CoA ligase ACSBG2	DDB_G0277245	DDB_G0277245	threonine ammonia-lyase, serine/threonine dehydratase, threonine deaminase	DDB_G0276835	glnA1	putative glutamine synthetase type I GlnA1
		DDB_G0268664	aatA	aspartate aminotransferase, aspartate transaminase	DDB_G0271134	celA	cellulase 270-6	DDB_G0277727	uroc1	urocanate hydratase, urocanase	DDB_G0277289	pigH	putative glycosyltransferase, putative GlcNAc transferase, phosphatidylinositol glycan, class H
		DDB_G0269016	cyp524A1	cytochrome P450 family protein	DDB_G0271314	iliH	Endo-1,4-beta-glucanase family protein, glycoside hydrolase family 9 protein	DDB_G0278341	DDB_G0278341	putative ATP citrate synthase, putative ATP citrate lyase	DDB_G0282955	DDB_G0282955	FAD synthetase
		DDB_G0269038	atp5D	ATP synthase F1 delta	DDB_G0272522	sgkA	sphingosine kinase	DDB_G0278345	acly	ATP citrate synthase, ATP citrate lyase	DDB_G0283473	treh	alpha,alpha-trehalase
		DDB_G0269046	DDB_G0269046	NAD(P)+ transhydrogenase (AB-specific)	DDB_G0274111	pfkA	6-phosphofructokinase	DDB_G0278413	ppcdc	phosphopantothenoylcysteine decarboxylase	DDB_G0286525	acmsd	aminocarboxymuconate-semialdehyde decarboxylase
		DDB_G0269118	cxeA	cytochrome c oxidase subunit V	DDB_G0274123	pyd3	Beta-ureidopropionase	DDB_G0278893	suox	sulfite oxidase	DDB_G0286603	DDB_G0286603	glutamine-fructose-6-phosphate transaminase (isomerizing), glucosamine-fructose-6-phosphate aminotransferase
		DDB_G0269148	lkhA	leukotriene A4 hydrolase	DDB_G0274955	etnkA	ethanolamine kinase A	DDB_G0278947	captB	CDP-alcohol phosphatidyltransferase	DDB_G0287127	vatA	vacuolar ATPase subunit A
		DDB_G0269226	cas1	cycloartenol synthase	DDB_G0275269	DDB_G0275269	3-oxoacyl-[acyl-carrier-protein] synthase, mitochondrial	DDB_G0279483	pldB	phospholipase D1	DDB_G0288933	cda	cytidine deaminase
		DDB_G0269414	ebp	putative 3-beta-hydroxysteroid-Delta(8),Delta(7)-isomerase	DDB_G0275295	galE	UDP-glucose 4-epimerase	DDB_G0280199	gadA	glutamate decarboxylase A	DDB_G0289481	glnS	glutamine-tRNA ligase, glutaminyl-tRNA synthetase, vegetative specific protein H4
		DDB_G0269742	cdsA	phosphatidate cytidylyltransferase	DDB_G0276821	DDB_G0276821	aldehyde dehydrogenase	DDB_G0280371	DDB_G0280371	glycerol kinase	DDB_G0290535	DDB_G0290535	aldehyde dehydrogenase, putative NAD-dependent aldehyde dehydrogenase
		DDB_G0269790	gaa	alpha-glucosidase, alpha-glucoside hydrolase	DDB_G0277037	pgs1	phosphatidylglycerophosphate synthase 1	DDB_G0281031	pldA	phospholipase D1	DDB_G0290537	DDB_G0290537	aldehyde dehydrogenase, putative NAD-dependent aldehyde dehydrogenase
		DDB_G0269848	agpA	putative 1-acylglycerol-3-phosphate O-acyltransferase	DDB_G0277743	guaD	guanine deaminase	DDB_G0281705	DDB_G0281705	0	DDB_G0291179	metK	S-adenosylmethionine synthetase
		DDB_G0269916	atp5b	ATP synthase beta chain, mitochondrial	DDB_G0279019	DDB_G0279019	Lipase 2	DDB_G0282337	DDB_G0282337	putative phosphatidylserine decarboxylase	DDB_G0292392	Dd5P3	inositol 5-phosphatase
		DDB_G0269950	serC	phosphoserine transaminase, phosphoserine aminotransferase	DDB_G0279313	pigN	phosphatidylinositol glycan, class N	DDB_G0282743	haao	3-hydroxyanthranilate 3,4-dioxygenase	DDB_G0292736	plc	phosphoinositide-specific phospholipase C
		DDB_G0270120	sdhB	succinate dehydrogenase (ubiquinone), succinic dehydrogenase, complex II, iron-sulfur protein (IP) subunit	DDB_G0280897	pgmB	phosphoglucomutase	DDB_G0284431	udpA	uridine phosphorylase
		DDB_G0270184	ger	GDP-keto-6-deoxymannose 3,5- epimerase/4-reductase, FX protein, GDP-L-fucose synthase	DDB_G0281875	DDB_G0281875	0	DDB_G0284743	4cl3	4-coumarate-CoA ligase
		DDB_G0270356	erg2	C-8 sterol isomerase	DDB_G0282493	aatB	aspartate aminotransferase, aspartate transaminase	DDB_G0284745	4cl2	4-coumarate-CoA ligase
		DDB_G0270834	sgmA	sphingomyelinase A	DDB_G0282607	crsA	ceramide synthase, sphingosine N-acyltransferase, dihydroxyceramide synthase	DDB_G0284831	4cl1	4-coumarate-CoA ligase
		DDB_G0271094	fah	fumarylacetoacetate hydrolase	DDB_G0282969	masB	malate synthase	DDB_G0285339	mipp1	multiple inositol polyphosphate phosphatase
		DDB_G0271146	udkD	adenylate cyclase domain-containing protein, phosphoribulokinase/uridine kinase family protein	DDB_G0283293	DDB_G0283293	putative delta-1-pyrroline-5-carboxylate dehydrogenase	DDB_G0287269	ccbl	kynurenine-oxoglutarate transaminase, kynurenine aminotransferase, cysteine-S-conjugate beta-lyase
		DDB_G0271344	idhA	isocitrate dehydrogenase (NAD+), isocitrate dehydrogenase (NAD+) alpha subunit	DDB_G0284239	DDB_G0284239	putative glycoside hydrolase	DDB_G0287555	DDB_G0287555	cysteine dioxygenase
		DDB_G0271376	DDB_G0271376	0	DDB_G0284391	DDB_G0284391	glycoside hydrolase family 47 protein, mannosyl-oligosaccharide 1,2-alpha-mannosidase	DDB_G0287913	oatA	ornithine-oxo-acid transaminase, ornithine 5-aminotransferase
		DDB_G0271630	sac1	putative phosphoinositide phosphatase	DDB_G0284685	mpi	mannose-6-phosphate isomerase, phosphomannose isomerase	DDB_G0288647	acad8	acyl-CoA dehydrogenase, acyl-Coenzyme A dehydrogenase family member 8
		DDB_G0271678	pckA	phosphoenolpyruvate carboxykinase	DDB_G0285461	pigK	phosphatidylinositol glycan, class K	DDB_G0288731	DDB_G0288731	GRAM domain-containing protein, putative protein tyrosine phosphatase, myotubularin-related protein, Phox domain-containing protein
		DDB_G0271794	captA	CDP-alcohol phosphatidyltransferase	DDB_G0286993	DDB_G0286993	Multiple inositol polyphosphate phosphatase 1	DDB_G0289953	DDB_G0289953	0
		DDB_G0271842	scsC	succinate-CoA ligase (ADP-forming), succinyl-CoA synthetase (ADP-forming), ATP-specific succinyl-CoA synthetase beta subunit	DDB_G0287371	ada	adenosine deaminase	DDB_G0290405	tpsC	glycosyltransferase, alpha,alpha-trehalose-phosphate synthase, trehalose 6-phosphate synthase, trehalose-phosphatase
		DDB_G0271858	gmppA	GTP:alpha-D-mannose-1-phosphate guanylyltransferase, mannose-1-phosphate guanylyltransferase alpha	DDB_G0287619	gmppB	GTP:alpha-D-mannose-1-phosphate guanylyltransferase, mannose-1-phosphate guanylyltransferase beta	DDB_G0290845	gcvH2	glycine cleavage system H-protein
		DDB_G0271882	vatF	vacuolar ATPase subunit F	DDB_G0288461	hgsA	hydroxymethylglutaryl-CoA synthase	DDB_G0291123	glpD	glycogen phosphorylase 2
		DDB_G0271960	mccB	methylcrotonyl-CoA carboxylase, 3-methylcrotonyl-CoA:carbon dioxide ligase beta subunit	DDB_G0288523	agpB	putative 1-acylglycerol-3-phosphate O-acyltransferase	DDB_G0291652	shmt2	serine hydroxymethyltransferase 2
		DDB_G0272022	rpc34	RNA polymerase III subunit	DDB_G0288715	gadB	glutamate decarboxylase B	DDB_G0292442	DDB_G0292442	NAD+ kinase family protein
		DDB_G0272210	idhM	isocitrate dehydrogenase (NADP+), isocitrate dehydrogenase (NADP+), mitochondrial	DDB_G0288893	hemF	coproporphyrinogen III oxidase, coproporphyrinogen oxidase	DDB_G0293210	sgmB	sphingomyelinase B
		DDB_G0272246	prsB	phosphoribosyl pyrophosphate synthetase	DDB_G0290217	glb1	beta-galactosidase 1
		DDB_G0272266	ndufa9	NADH dehydrogenase [ubiquinone] 1 alpha subcomplex subunit 9, mitochondrial	DDB_G0291093	pikH	PI3kinase, Phosphatidylinositol 3-kinase
		DDB_G0272394	ndufa5	NADH dehydrogenase [ubiquinone] 1 alpha subcomplex subunit 5	DDB_G0291283	sptB	serine C-palmitoyltransferase subunit 2
		DDB_G0272684	qdpr	dihydropteridine reductase	DDB_G0292810	gluA	beta glucosidase
		DDB_G0272781	pmmB	phosphomannomutase B	DDB_G0292840	cysK	cysteine synthase
		DDB_G0274311	DDB_G0274311	GRIM-19 domain-containing protein, NADH-ubiquinone oxidoreductase	DDB_G0292918	DDB_G0292918	glycoside hydrolase family 47 protein, mannosyl-oligosaccharide 1,2-alpha-mannosidase
		DDB_G0274321	purF	amidophosphoribosyltransferase, phosphoribosylpyrophosphate amidotransferase	DDB_G0293584	sqle	squalene monooxygenase, squalene epoxidase
		DDB_G0274331	DDB_G0274331	vacuolar ATP synthase subunit D
		DDB_G0274381	vatP	vacuolar ATPase proteolipid subunit
		DDB_G0274449	scsB	succinate-CoA ligase (GDP-forming) beta subunit
		DDB_G0274471	tpiA	triose phosphate isomerase, triosephosphate isomerase
		DDB_G0274553	vatH	vacuolar ATPase subunit H
		DDB_G0274559	udkB	uridine kinase
		DDB_G0275049	DDB_G0275049	short-chain dehydrogenase/reductase (SDR) family protein
		DDB_G0275071	fahd1	Fumarylacetoacetate (FAA) hydrolase domain-containing protein
		DDB_G0275179	DDB_G0275179	adenosine deaminase-related growth factor
		DDB_G0275355	pccA	propionyl-CoA carboxylase, propanoyl-CoA:carbon dioxide ligase alpha subunit
		DDB_G0275701	vatE	vacuolar ATPase subunit E
		DDB_G0276241	atp5e	ATP synthase epsilon chain, mitochondrial
		DDB_G0276335	pyr1-3	dihydroorotase, aspartate carbamoyltransferase, glutamine-dependent carbamoyl-phosphate synthase
		DDB_G0276341	pccB	propionyl-CoA carboxylase, propanoyl-CoA:carbon dioxide ligase beta subunit
		DDB_G0276711	rpiA	ribose-5-phosphate isomerase
		DDB_G0276965	gltA	citrate synthase
		DDB_G0277087	purH	AICAR transformylase / IMP cyclohydrolase, inosine monophosphate cyclohydrolase / phosphoribosylaminoimidazolecarboxamide formyltransferase
		DDB_G0277231	ndufs8	NADH-ubiquinone oxidoreductase 23 kDa subunit, NADH dehydrogenase (ubiquinone) Fe-S protein 8
		DDB_G0277537	DDB_G0277537	phosphatidylinositol 4-kinase, phosphatidylinositol 4-kinase catalytic subunit, alpha polypeptide
		DDB_G0277725	thfA	methylenetetrahydrofolate dehydrogenase (NAD+)
		DDB_G0277947	shmt1	serine hydroxymethyltransferase 1
		DDB_G0278095	mecr	trans-2-enoyl-CoA reductase, 2-enoyl thioester reductase
		DDB_G0278107	DDB_G0278107	pyridoxamine-phosphate oxidase, pyridoxamine-5'-phosphate:oxygen oxidoreductase (deaminating)
		DDB_G0278283	fol1	dihydro-6-hydroxymethylpterin pyrophosphokinase (HPPK), dihydropteroate synthetase (DHPS), dihydroneopterin aldolase (DHNA) domain-containing protein
		DDB_G0278493	DDB_G0278493	"AAA ATPpase"
		DDB_G0278541	DDB_G0278541	membrane bound O-acyl transferase family protein
		DDB_G0278607	mvd	diphosphomevalonate decarboxylase, mevalonate 5-diphosphate decarboxylase
		DDB_G0278779	aco2	aconitase, mitochondrial, aconitate hydratase, mitochondrial
		DDB_G0278873	gnpda1	glucosamine-6-phosphate isomerase, glucosamine-6-phosphate deaminase
		DDB_G0279053	DDB_G0279053	5'-nucleotidase
		DDB_G0279211	DDB_G0279211	5-methyltetrahydropteroyltriglutamate-homocysteine-S-methyltransferase, cobalamin-independent methionine synthase
		DDB_G0279403	cyp51	cytochrome P450 family protein, sterol 14-demethylase
		DDB_G0279561	DDB_G0279561	AMP-dependent synthetase and ligase domain-containing protein
		DDB_G0279591	glnA3	putative glutamine synthetase type III
		DDB_G0279793	lap	leucine aminopeptidase
		DDB_G0279827	ivdA	isovaleryl-CoA dehydrogenase, mitochondrial
		DDB_G0279911	ndkM	nucleoside diphosphate kinase, NDP kinase
		DDB_G0280041	pyr56	bifunctional UMP-synthetase, uridine 5'-monophosphate synthase, orotate phosphoribosyltransferase (OPRtase), orotidine 5'-phosphate decarboxylase (OMPdecase), UMP synthase
		DDB_G0280045	thyA	thymidylate synthase (FAD)
		DDB_G0280145	DDB_G0280145	glycoside hydrolase family 63 protein
		DDB_G0280183	sglB	sphingosine-1-phosphate lyase, S1P lyase
		DDB_G0280237	coq5	ubiE/COQ5 methyltransferase family protein
		DDB_G0280317	DDB_G0280317	putative glutathione S-transferase alpha-3
		DDB_G0280319	glud2	NAD+ dependent glutamate dehydrogenase
		DDB_G0280465	DDB_G0280465	3-hydroxyacyl-CoA dehydrogenase family protein
		DDB_G0280495	fumH	fumarate hydratase, fumarase
		DDB_G0280535	sdhA	succinate dehydrogenase (ubiquinone), succinic dehydrogenase, complex II, flavoprotein subunit
		DDB_G0280567	ctps	CTP synthase
		DDB_G0280569	uqcrq	cytochrome b-c1 complex subunit 8
		DDB_G0280595	ndufb7	NADH dehydrogenase ubiquinone 1 beta subcomplex subunit 7
		DDB_G0281071	serA	3-phosphoglycerate dehydrogenase
		DDB_G0281239	impa1	inositol-phosphate phosphatase, inositol monophosphatase (IMPase)
		DDB_G0281549	coxA	cytochrome c oxidase assembly protein
		DDB_G0281551	guaA	GMP synthetase
		DDB_G0281641	polD2	DNA polymerase delta subunit 2, DNA polymerase subunit delta p50
		DDB_G0281737	DDB_G0281737	Inositol polyphosphate multikinase
		DDB_G0281789	DDB_G0281789	Phosphoglucosamine mutase
		DDB_G0282011	DDB_G0282011	GPI transamidase subunit PIG-U family protein
		DDB_G0282191	polA1	DNA polymerase alpha catalytic subunit, DNA polymerase alpha-primase
		DDB_G0282199	allB1	allantoinase
		DDB_G0282539	nagB	beta-N-acetylhexosaminidase, glycoside hydrolase family 20 protein, beta-hexosaminidase, N-acetylglucosaminidase
		DDB_G0282579	pldZ	phospholipase D3
		DDB_G0282731	polA2	DNA polymerase alpha subunit B
		DDB_G0282819	sglA	sphingosine-1-phosphate lyase, S1P lyase
		DDB_G0282967	acadsb	acyl-Coenzyme A dehydrogenase, short/branched chain, acyl-CoA dehydrogenase
		DDB_G0283137	enoA	enolase A
		DDB_G0283173	kmo	kynurenine 3-monooxygenase, kynurenine 3-hydroxylase
		DDB_G0283283	atp5O	mitochondrial F1 complex ATP synthase, O subunit
		DDB_G0283371	udkC	adenylate cyclase domain-containing protein, phosphoribulokinase/uridine kinase family protein
		DDB_G0283805	adkA	adenylate kinase
		DDB_G0283987	purC/E	phosphoribosylaminoimidazole carboxylase (AIR carboxylase), phosphoribosylaminoimidazolesuccinocarboxamide synthase (SAICAR synthase), PAICS
		DDB_G0284203	kynu	kynureninase, L-kynurenine hydrolase
		DDB_G0284407	erg24	Delta(14)-sterol reductase
		DDB_G0284669	prsA	phosphoribosyl pyrophosphate synthetase
		DDB_G0284693	DDB_G0284693	cytochrome c oxidase subunit VIb
		DDB_G0284755	DDB_G0284755	histidine acid phosphatase family protein
		DDB_G0284915	DDB_G0284915	class II aldolase/adducin, N-terminal domain-containing protein
		DDB_G0285021	DDB_G0285021	putative NADH dehydrogenase (ubiquinone) protein 9
		DDB_G0285071	echs1	enoyl-CoA hydratase, enoyl Coenzyme A hydratase, mitochondrial
		DDB_G0285159	stt3	dolichyl-diphosphooligosaccharide-protein glycotransferase subunit Stt3
		DDB_G0285193	hprT	hypoxanthine phosphoribosyltransferase
		DDB_G0285311	gpmA	phosphoglycerate mutase
		DDB_G0285429	purA	adenylosuccinate synthetase
		DDB_G0285505	ino1	inositol-3-phosphate synthase, myo-inositol-1-phosphate synthase
		DDB_G0285525	DDB_G0285525	dephospho-CoA kinase
		DDB_G0285537	ost3	dolichyl-diphosphooligosaccharide-protein glycotransferase subunit Ost3
		DDB_G0285783	ndufa12	NADH dehydrogenase ubiquinone 1 alpha subcomplex subunit 12
		DDB_G0286059	asns	asparagine synthetase
		DDB_G0286171	uqcrb	cytochrome bd ubiquinol oxidase, 14 kDa subunit
		DDB_G0286183	agps	alkyl-dihydroxyacetonephosphate synthase, alkyldihydroxyacetonephosphate synthase
		DDB_G0286427	uox	urate oxidase, uricase
		DDB_G0286495	itpa	inosine triphosphate pyrophosphatase, inosine triphosphatase
		DDB_G0286519	dgtB	glycosyltransferase, dolichol-phosphate-mannose synthase
		DDB_G0286755	DDB_G0286755	dihydrofolate reductase
		DDB_G0287033	nagA	beta-N-acetylhexosaminidase
		DDB_G0287107	DDB_G0287107	Lipoyltransferase 1, mitochondrial
		DDB_G0287261	gphn	gephyrin
		DDB_G0287377	mccA	methylcrotonyl-CoA carboxylase, 3-methylcrotonyl-CoA:carbon dioxide ligase alpha subunit
		DDB_G0287469	glud1	NADP-dependent glutamate dehydrogenase
		DDB_G0287595	pgkA	phosphoglycerate kinase, calmodulin-binding protein
		DDB_G0287631	glk	glucokinase
		DDB_G0287977	ftcd	formimidoyltransferase-cyclodeaminase
		DDB_G0288025	hal	histidase, histidine ammonia-lyase
		DDB_G0288145	purL	phosphoribosylformylglycinamide synthase, PFAS
		DDB_G0288169	cox10	putative heme A:farnesyltransferase, UbiA prenyltransferase family protein
		DDB_G0288321	dgtA	glycosyltransferase, dolichyl phosphate glucosyltransferase, dolichyl-phosphate-glucose synthase
		DDB_G0288333	purB	adenylosuccinate lyase
		DDB_G0288481	gchA	GTP cyclohydrolase I
		DDB_G0288483	pgmA	phosphoglucomutase A
		DDB_G0288831	cox17	cytochrome c oxidase copper chaperone
		DDB_G0288907	smtA	putative delta-24-sterol methyltransferase Smt1
		DDB_G0288935	panC	pantoate-beta-alanine ligase
		DDB_G0289085	mmsdh	methylmalonate-semialdehyde dehydrogenase (acylating)
		DDB_G0289179	thyB	thymidine kinase
		DDB_G0289325	scsA	succinate-CoA ligase (GDP-forming) alpha subunit
		DDB_G0289353	cox11	cytochrome c oxidase assembly protein
		DDB_G0289471	auh	enoyl-CoA hydratase/isomerase domain-containing protein, methylglutaconyl-CoA hydratase
		DDB_G0289479	swp1	dolichyl-diphosphooligosaccharide-protein glycotransferase subunit Swp1
		DDB_G0289645	pemtB	phospholipid methyltransferase family protein, phosphatidylethanolamine N-methyltransferase
		DDB_G0290011	ipi	isopentenyl-diphosphate D-isomerase, isopentenyl pyrophosphate isomerase, IDP isomerase
		DDB_G0290033	dtymk	thymidylate kinase, dTMP kinase
		DDB_G0290121	purD	phosphoribosylamine-glycine ligase, phosphoribosylformylglycinamide cyclo-ligase
		DDB_G0290207	mdhA	malate dehydrogenase
		DDB_G0290909	rpa49	putative RNA polymerase I subunit
		DDB_G0291129	ndufa6	NADH dehydrogenase ubiquinone 1 alpha subcomplex subunit 6
		DDB_G0291173	ndufv2	NADH dehydrogenase (ubiquinone), NADH-ubiquinone oxidoreductase 24 kDa subunit
		DDB_G0291490	pigT	GPI transamidase component PIG-T
		DDB_G0291756	gshB	glutathione synthase
		DDB_G0291780	wbp1	dolichyl-diphosphooligosaccharide-protein glycotransferase subunit Wbp1
		DDB_G0291816	DDB_G0291816	Thiosulfate sulfurtransferase
		DDB_G0291866	ndufab1	acyl carrier protein, NADH dehydrogenase ubiquinone 1, alpha/beta subcomplex, NADH-ubiquinone oxidoreductase
		DDB_G0291916	argJ	amino-acid N-acetyltransferase, N-acetylglutamate synthetase, ornithine transacetylase
		DDB_G0292072	fdfT	farnesyl-diphosphate farnesyltransferase, squalene synthase
		DDB_G0292118	alg11	glycosyltransferase, alpha-1,2-mannosyltransferase
		DDB_G0292244	rpb3	RNA polymerase II core subunit
		DDB_G0292294	hemE	uroporphyrinogen decarboxylase
		DDB_G0292306	atp5C1	ATP synthase gamma chain, F1-ATPase gamma subunit
		DDB_G0292326	gcvT	aminomethyltransferase, glycine cleavage system T-protein
		DDB_G0292566	hibA	3-hydroxyisobutyrate dehydrogenase
		DDB_G0292594	cyc1	cytochrome c1
		DDB_G0292600	mdhB	malate dehydrogenase
		DDB_G0292862	ppt3	palmitoyl-protein thioesterase 3
		DDB_G0293224	ost1	dolichyl-diphosphooligosaccharide-protein glycotransferase subunit Ost1
		DDB_G0293374	dut	dUTP diphosphatase, dUTPase
		DDB_G0293538	dcd2A	neutral/alkaline nonlysosomal ceramidase family protein, acid ceramidase
		DDB_G0293560	rpa2	RNA polymerase I, second largest subunit
		DDB_G0293580	DDB_G0293580	dCTP deaminase
		DDB_G0294609	polD3	DNA polymerase delta subunit 3
		DDB_G0295657	ndufs4	ETC complex I subunit conserved family protein, NADH dehydrogenase (ubiquinone) Fe-S protein 4
ddi01110	Biosynthesis of secondary metabolites (239)	DDB_G0267380	argE	acetylornithine deacetylase	DDB_G0267388	dafE	diaminopimelate epimerase	DDB_G0269444	hemB	porphobilinogen synthase	DDB_G0276615	hmgB	hydroxymethylglutaryl CoA reductase, hmg CoA reductase B
		DDB_G0267448	DDB_G0267448	erg4/erg24 family protein	DDB_G0267426	cshA	citrate synthase	DDB_G0270562	acy1	N-acyl-L-amino-acid amidohydrolase, aminoacylase	DDB_G0282955	DDB_G0282955	FAD synthetase
		DDB_G0268664	aatA	aspartate aminotransferase, aspartate transaminase	DDB_G0269108	catB	catalase	DDB_G0273991	maoC-2	amine oxidase (flavin-containing), monoamine oxidase	DDB_G0290535	DDB_G0290535	aldehyde dehydrogenase, putative NAD-dependent aldehyde dehydrogenase
		DDB_G0269016	cyp524A1	cytochrome P450 family protein	DDB_G0269142	hmgA	hmg CoA reductase A, hydroxymethylglutaryl CoA reductase	DDB_G0273993	maoB-2	amine oxidase (flavin-containing), monoamine oxidase	DDB_G0290537	DDB_G0290537	aldehyde dehydrogenase, putative NAD-dependent aldehyde dehydrogenase
		DDB_G0269226	cas1	cycloartenol synthase	DDB_G0269526	argD	acetylornithine transaminase	DDB_G0275515	asnB	asparagine synthetase	DDB_G0291179	metK	S-adenosylmethionine synthetase
		DDB_G0269414	ebp	putative 3-beta-hydroxysteroid-Delta(8),Delta(7)-isomerase	DDB_G0270312	DDB_G0270312	GNS1/SUR4 family protein, very long chain fatty acid elongase	DDB_G0275669	DDB_G0275669	proline dehydrogenase	DDB_G0291436	DDB_G0291436	Dehydrodolichyl diphosphate synthetase
		DDB_G0269742	cdsA	phosphatidate cytidylyltransferase	DDB_G0274111	pfkA	6-phosphofructokinase	DDB_G0277245	DDB_G0277245	threonine ammonia-lyase, serine/threonine dehydratase, threonine deaminase
		DDB_G0269848	agpA	putative 1-acylglycerol-3-phosphate O-acyltransferase	DDB_G0276821	DDB_G0276821	aldehyde dehydrogenase	DDB_G0278341	DDB_G0278341	putative ATP citrate synthase, putative ATP citrate lyase
		DDB_G0270120	sdhB	succinate dehydrogenase (ubiquinone), succinic dehydrogenase, complex II, iron-sulfur protein (IP) subunit	DDB_G0280897	pgmB	phosphoglucomutase	DDB_G0278345	acly	ATP citrate synthase, ATP citrate lyase
		DDB_G0270270	gpsn2	synaptic glycoprotein SC2-like protein	DDB_G0282493	aatB	aspartate aminotransferase, aspartate transaminase	DDB_G0278947	captB	CDP-alcohol phosphatidyltransferase
		DDB_G0271344	idhA	isocitrate dehydrogenase (NAD+), isocitrate dehydrogenase (NAD+) alpha subunit	DDB_G0282969	masB	malate synthase	DDB_G0279483	pldB	phospholipase D1
		DDB_G0271376	DDB_G0271376	0	DDB_G0284685	mpi	mannose-6-phosphate isomerase, phosphomannose isomerase	DDB_G0280199	gadA	glutamate decarboxylase A
		DDB_G0271678	pckA	phosphoenolpyruvate carboxykinase	DDB_G0287619	gmppB	GTP:alpha-D-mannose-1-phosphate guanylyltransferase, mannose-1-phosphate guanylyltransferase beta	DDB_G0281031	pldA	phospholipase D1
		DDB_G0271794	captA	CDP-alcohol phosphatidyltransferase	DDB_G0288461	hgsA	hydroxymethylglutaryl-CoA synthase	DDB_G0282337	DDB_G0282337	putative phosphatidylserine decarboxylase
		DDB_G0271842	scsC	succinate-CoA ligase (ADP-forming), succinyl-CoA synthetase (ADP-forming), ATP-specific succinyl-CoA synthetase beta subunit	DDB_G0288523	agpB	putative 1-acylglycerol-3-phosphate O-acyltransferase	DDB_G0284743	4cl3	4-coumarate-CoA ligase
		DDB_G0271858	gmppA	GTP:alpha-D-mannose-1-phosphate guanylyltransferase, mannose-1-phosphate guanylyltransferase alpha	DDB_G0288715	gadB	glutamate decarboxylase B	DDB_G0284745	4cl2	4-coumarate-CoA ligase
		DDB_G0272210	idhM	isocitrate dehydrogenase (NADP+), isocitrate dehydrogenase (NADP+), mitochondrial	DDB_G0288893	hemF	coproporphyrinogen III oxidase, coproporphyrinogen oxidase	DDB_G0284831	4cl1	4-coumarate-CoA ligase
		DDB_G0272246	prsB	phosphoribosyl pyrophosphate synthetase	DDB_G0292810	gluA	beta glucosidase	DDB_G0287913	oatA	ornithine-oxo-acid transaminase, ornithine 5-aminotransferase
		DDB_G0272781	pmmB	phosphomannomutase B	DDB_G0292840	cysK	cysteine synthase	DDB_G0290845	gcvH2	glycine cleavage system H-protein
		DDB_G0274321	purF	amidophosphoribosyltransferase, phosphoribosylpyrophosphate amidotransferase	DDB_G0293584	sqle	squalene monooxygenase, squalene epoxidase	DDB_G0291123	glpD	glycogen phosphorylase 2
		DDB_G0274449	scsB	succinate-CoA ligase (GDP-forming) beta subunit				DDB_G0291652	shmt2	serine hydroxymethyltransferase 2
		DDB_G0274471	tpiA	triose phosphate isomerase, triosephosphate isomerase
		DDB_G0275049	DDB_G0275049	short-chain dehydrogenase/reductase (SDR) family protein
		DDB_G0276711	rpiA	ribose-5-phosphate isomerase
		DDB_G0276965	gltA	citrate synthase
		DDB_G0277087	purH	AICAR transformylase / IMP cyclohydrolase, inosine monophosphate cyclohydrolase / phosphoribosylaminoimidazolecarboxamide formyltransferase
		DDB_G0277947	shmt1	serine hydroxymethyltransferase 1
		DDB_G0278113	DDB_G0278113	protein-tyrosine phosphatase-like protein, PTPLA family protein
		DDB_G0278493	DDB_G0278493	"AAA ATPase"
		DDB_G0278541	DDB_G0278541	membrane bound O-acyl transferase family protein
		DDB_G0278607	mvd	diphosphomevalonate decarboxylase, mevalonate 5-diphosphate decarboxylase
		DDB_G0278779	aco2	aconitase, mitochondrial, aconitate hydratase, mitochondrial
		DDB_G0279053	DDB_G0279053	5'-nucleotidase
		DDB_G0279211	DDB_G0279211	5-methyltetrahydropteroyltriglutamate-homocysteine-S-methyltransferase, cobalamin-independent methionine synthase
		DDB_G0279403	cyp51	cytochrome P450 family protein, sterol 14-demethylase
		DDB_G0279911	ndkM	nucleoside diphosphate kinase, NDP kinase
		DDB_G0280237	coq5	ubiE/COQ5 methyltransferase family protein
		DDB_G0280495	fumH	fumarate hydratase, fumarase
		DDB_G0280535	sdhA	succinate dehydrogenase (ubiquinone), succinic dehydrogenase, complex II, flavoprotein subunit
		DDB_G0281239	impa1	inositol-phosphate phosphatase, inositol monophosphatase (IMPase)
		DDB_G0281549	coxA	cytochrome c oxidase assembly protein
		DDB_G0281789	DDB_G0281789	Phosphoglucosamine mutase
		DDB_G0282579	pldZ	phospholipase D3
		DDB_G0282967	acadsb	acyl-Coenzyme A dehydrogenase, short/branched chain, acyl-CoA dehydrogenase
		DDB_G0283137	enoA	enolase A
		DDB_G0283805	adkA	adenylate kinase
		DDB_G0283951	DDB_G0283951	glycerol-3-phosphate dehydrogenase
		DDB_G0283987	purC/E	phosphoribosylaminoimidazole carboxylase (AIR carboxylase), phosphoribosylaminoimidazolesuccinocarboxamide synthase (SAICAR synthase), PAICS
		DDB_G0284407	erg24	Delta(14)-sterol reductase
		DDB_G0284669	prsA	phosphoribosyl pyrophosphate synthetase
		DDB_G0285071	echs1	enoyl-CoA hydratase, enoyl Coenzyme A hydratase, mitochondrial
		DDB_G0285193	hprT	hypoxanthine phosphoribosyltransferase
		DDB_G0285311	gpmA	phosphoglycerate mutase
		DDB_G0286059	asns	asparagine synthetase
		DDB_G0287595	pgkA	phosphoglycerate kinase, calmodulin-binding protein
		DDB_G0287631	glk	glucokinase
		DDB_G0288145	purL	phosphoribosylformylglycinamide synthase, PFAS
		DDB_G0288169	cox10	putative heme A:farnesyltransferase, UbiA prenyltransferase family protein
		DDB_G0288333	purB	adenylosuccinate lyase
		DDB_G0288483	pgmA	phosphoglucomutase A
		DDB_G0288907	smtA	putative delta-24-sterol methyltransferase Smt1
		DDB_G0288935	panC	pantoate-beta-alanine ligase
		DDB_G0289325	scsA	succinate-CoA ligase (GDP-forming) alpha subunit
		DDB_G0289645	pemtB	phospholipid methyltransferase family protein, phosphatidylethanolamine N-methyltransferase
		DDB_G0290011	ipi	isopentenyl-diphosphate D-isomerase, isopentenyl pyrophosphate isomerase, IDP isomerase
		DDB_G0290121	purD	phosphoribosylamine-glycine ligase, phosphoribosylformylglycinamide cyclo-ligase
		DDB_G0290207	mdhA	malate dehydrogenase
		DDB_G0291916	argJ	amino-acid N-acetyltransferase, N-acetylglutamate synthetase, ornithine transacetylase
		DDB_G0292072	fdfT	farnesyl-diphosphate farnesyltransferase, squalene synthase
		DDB_G0292294	hemE	uroporphyrinogen decarboxylase
		DDB_G0292326	gcvT	aminomethyltransferase, glycine cleavage system T-protein
		DDB_G0292600	mdhB	malate dehydrogenase
ddi01130	Biosynthesis of antibiotics (173)	DDB_G0267380	argE	acetylornithine deacetylase	DDB_G0267388	dafE	diaminopimelate epimerase	DDB_G0270562	acy1	N-acyl-L-amino-acid amidohydrolase, aminoacylase	DDB_G0276615	hmgB	hydroxymethylglutaryl CoA reductase, hmg CoA reductase B
		DDB_G0267448	DDB_G0267448	erg4/erg24 family protein	DDB_G0267426	cshA	citrate synthase	DDB_G0275669	DDB_G0275669	proline dehydrogenase	DDB_G0286603	DDB_G0286603	glutamine-fructose-6-phosphate transaminase (isomerizing), glucosamine-fructose-6-phosphate aminotransferase
		DDB_G0268664	aatA	aspartate aminotransferase, aspartate transaminase	DDB_G0269108	catB	catalase	DDB_G0277245	DDB_G0277245	threonine ammonia-lyase, serine/threonine dehydratase, threonine deaminase	DDB_G0290535	DDB_G0290535	aldehyde dehydrogenase, putative NAD-dependent aldehyde dehydrogenase
		DDB_G0269226	cas1	cycloartenol synthase	DDB_G0269142	hmgA	hmg CoA reductase A, hydroxymethylglutaryl CoA reductase	DDB_G0278341	DDB_G0278341	putative ATP citrate synthase, putative ATP citrate lyase	DDB_G0290537	DDB_G0290537	aldehyde dehydrogenase, putative NAD-dependent aldehyde dehydrogenase
		DDB_G0269950	serC	phosphoserine transaminase, phosphoserine aminotransferase	DDB_G0269526	argD	acetylornithine transaminase	DDB_G0278345	acly	ATP citrate synthase, ATP citrate lyase
		DDB_G0270120	sdhB	succinate dehydrogenase (ubiquinone), succinic dehydrogenase, complex II, iron-sulfur protein (IP) subunit	DDB_G0274111	pfkA	6-phosphofructokinase	DDB_G0287913	oatA	ornithine-oxo-acid transaminase, ornithine 5-aminotransferase
		DDB_G0270356	erg2	C-8 sterol isomerase	DDB_G0276821	DDB_G0276821	aldehyde dehydrogenase	DDB_G0290845	gcvH2	glycine cleavage system H-protein
		DDB_G0270948	fntB	protein farnesyltransferase beta subunit	DDB_G0280897	pgmB	phosphoglucomutase	DDB_G0291652	shmt2	serine hydroxymethyltransferase 2
		DDB_G0271344	idhA	isocitrate dehydrogenase (NAD+), isocitrate dehydrogenase (NAD+) alpha subunit	DDB_G0282493	aatB	aspartate aminotransferase, aspartate transaminase
		DDB_G0271678	pckA	phosphoenolpyruvate carboxykinase	DDB_G0284685	mpi	mannose-6-phosphate isomerase, phosphomannose isomerase
		DDB_G0271842	scsC	succinate-CoA ligase (ADP-forming), succinyl-CoA synthetase (ADP-forming), ATP-specific succinyl-CoA synthetase beta subunit	DDB_G0288461	hgsA	hydroxymethylglutaryl-CoA synthase
		DDB_G0272210	idhM	isocitrate dehydrogenase (NADP+), isocitrate dehydrogenase (NADP+), mitochondrial	DDB_G0292840	cysK	cysteine synthase
		DDB_G0272246	prsB	phosphoribosyl pyrophosphate synthetase	DDB_G0293584	sqle	squalene monooxygenase, squalene epoxidase
		DDB_G0272781	pmmB	phosphomannomutase B
		DDB_G0274321	purF	amidophosphoribosyltransferase, phosphoribosylpyrophosphate amidotransferase
		DDB_G0274449	scsB	succinate-CoA ligase (GDP-forming) beta subunit
		DDB_G0274471	tpiA	triose phosphate isomerase, triosephosphate isomerase
		DDB_G0275355	pccA	propionyl-CoA carboxylase, propanoyl-CoA:carbon dioxide ligase alpha subunit
		DDB_G0276341	pccB	propionyl-CoA carboxylase, propanoyl-CoA:carbon dioxide ligase beta subunit
		DDB_G0276711	rpiA	ribose-5-phosphate isomerase
		DDB_G0276965	gltA	citrate synthase
		DDB_G0277087	purH	AICAR transformylase / IMP cyclohydrolase, inosine monophosphate cyclohydrolase / phosphoribosylaminoimidazolecarboxamide formyltransferase
		DDB_G0277947	shmt1	serine hydroxymethyltransferase 1
		DDB_G0278493	DDB_G0278493	"AAA ATPase"
		DDB_G0278607	mvd	diphosphomevalonate decarboxylase, mevalonate 5-diphosphate decarboxylase
		DDB_G0278779	aco2	aconitase, mitochondrial, aconitate hydratase, mitochondrial
		DDB_G0279403	cyp51	cytochrome P450 family protein, sterol 14-demethylase
		DDB_G0279911	ndkM	nucleoside diphosphate kinase, NDP kinase
		DDB_G0280495	fumH	fumarate hydratase, fumarase
		DDB_G0280535	sdhA	succinate dehydrogenase (ubiquinone), succinic dehydrogenase, complex II, flavoprotein subunit
		DDB_G0281071	serA	3-phosphoglycerate dehydrogenase
		DDB_G0281789	DDB_G0281789	Phosphoglucosamine mutase
		DDB_G0283137	enoA	enolase A
		DDB_G0283805	adkA	adenylate kinase
		DDB_G0283987	purC/E	phosphoribosylaminoimidazole carboxylase (AIR carboxylase), phosphoribosylaminoimidazolesuccinocarboxamide synthase (SAICAR synthase), PAICS
		DDB_G0284407	erg24	Delta(14)-sterol reductase
		DDB_G0284669	prsA	phosphoribosyl pyrophosphate synthetase
		DDB_G0285071	echs1	enoyl-CoA hydratase, enoyl Coenzyme A hydratase, mitochondrial
		DDB_G0285311	gpmA	phosphoglycerate mutase
		DDB_G0285505	ino1	inositol-3-phosphate synthase, myo-inositol-1-phosphate synthase
		DDB_G0287201	DDB_G0287201	0
		DDB_G0287595	pgkA	phosphoglycerate kinase, calmodulin-binding protein
		DDB_G0287631	glk	glucokinase
		DDB_G0288145	purL	phosphoribosylformylglycinamide synthase, PFAS
		DDB_G0288333	purB	adenylosuccinate lyase
		DDB_G0288483	pgmA	phosphoglucomutase A
		DDB_G0288907	smtA	putative delta-24-sterol methyltransferase Smt1
		DDB_G0289325	scsA	succinate-CoA ligase (GDP-forming) alpha subunit
		DDB_G0290011	ipi	isopentenyl-diphosphate D-isomerase, isopentenyl pyrophosphate isomerase, IDP isomerase
		DDB_G0290121	purD	phosphoribosylamine-glycine ligase, phosphoribosylformylglycinamide cyclo-ligase
		DDB_G0290207	mdhA	malate dehydrogenase
		DDB_G0291916	argJ	amino-acid N-acetyltransferase, N-acetylglutamate synthetase, ornithine transacetylase
		DDB_G0292072	fdfT	farnesyl-diphosphate farnesyltransferase, squalene synthase
		DDB_G0292326	gcvT	aminomethyltransferase, glycine cleavage system T-protein
		DDB_G0292600	mdhB	malate dehydrogenase
ddi01200	Carbon metabolism (97)	DDB_G0267536	hibch	3-hydroxyisobutyryl-coenzyme A hydrolase	DDB_G0267426	cshA	citrate synthase	DDB_G0277245	DDB_G0277245	threonine ammonia-lyase, serine/threonine dehydratase, threonine deaminase
		DDB_G0268664	aatA	aspartate aminotransferase, aspartate transaminase	DDB_G0269108	catB	catalase	DDB_G0290845	gcvH2	glycine cleavage system H-protein
		DDB_G0269950	serC	phosphoserine transaminase, phosphoserine aminotransferase	DDB_G0274111	pfkA	6-phosphofructokinase	DDB_G0291652	shmt2	serine hydroxymethyltransferase 2
		DDB_G0270120	sdhB	succinate dehydrogenase (ubiquinone), succinic dehydrogenase, complex II, iron-sulfur protein (IP) subunit	DDB_G0282493	aatB	aspartate aminotransferase, aspartate transaminase
		DDB_G0271344	idhA	isocitrate dehydrogenase (NAD+), isocitrate dehydrogenase (NAD+) alpha subunit	DDB_G0282969	masB	malate synthase
		DDB_G0271678	pckA	phosphoenolpyruvate carboxykinase	DDB_G0283037	esd	esterase ESD
		DDB_G0271842	scsC	succinate-CoA ligase (ADP-forming), succinyl-CoA synthetase (ADP-forming), ATP-specific succinyl-CoA synthetase beta subunit	DDB_G0292840	cysK	cysteine synthase
		DDB_G0272210	idhM	isocitrate dehydrogenase (NADP+), isocitrate dehydrogenase (NADP+), mitochondrial
		DDB_G0272246	prsB	phosphoribosyl pyrophosphate synthetase
		DDB_G0274449	scsB	succinate-CoA ligase (GDP-forming) beta subunit
		DDB_G0274471	tpiA	triose phosphate isomerase, triosephosphate isomerase
		DDB_G0275355	pccA	propionyl-CoA carboxylase, propanoyl-CoA:carbon dioxide ligase alpha subunit
		DDB_G0276341	pccB	propionyl-CoA carboxylase, propanoyl-CoA:carbon dioxide ligase beta subunit
		DDB_G0276711	rpiA	ribose-5-phosphate isomerase
		DDB_G0276965	gltA	citrate synthase
		DDB_G0277947	shmt1	serine hydroxymethyltransferase 1
		DDB_G0278779	aco2	aconitase, mitochondrial, aconitate hydratase, mitochondrial
		DDB_G0280495	fumH	fumarate hydratase, fumarase
		DDB_G0280535	sdhA	succinate dehydrogenase (ubiquinone), succinic dehydrogenase, complex II, flavoprotein subunit
		DDB_G0281071	serA	3-phosphoglycerate dehydrogenase
		DDB_G0283137	enoA	enolase A
		DDB_G0284669	prsA	phosphoribosyl pyrophosphate synthetase
		DDB_G0285071	echs1	enoyl-CoA hydratase, enoyl Coenzyme A hydratase, mitochondrial
		DDB_G0285311	gpmA	phosphoglycerate mutase
		DDB_G0287469	glud1	NADP-dependent glutamate dehydrogenase
		DDB_G0287595	pgkA	phosphoglycerate kinase, calmodulin-binding protein
		DDB_G0287631	glk	glucokinase
		DDB_G0289085	mmsdh	methylmalonate-semialdehyde dehydrogenase (acylating)
		DDB_G0289325	scsA	succinate-CoA ligase (GDP-forming) alpha subunit
		DDB_G0290207	mdhA	malate dehydrogenase
		DDB_G0292326	gcvT	aminomethyltransferase, glycine cleavage system T-protein
		DDB_G0292600	mdhB	malate dehydrogenase
ddi01210	2-Oxocarboxylic acid metabolism (19)	DDB_G0267380	argE	acetylornithine deacetylase	DDB_G0267426	cshA	citrate synthase	DDB_G0270562	acy1	N-acyl-L-amino-acid amidohydrolase, aminoacylase
		DDB_G0268664	aatA	aspartate aminotransferase, aspartate transaminase	DDB_G0269526	argD	acetylornithine transaminase
		DDB_G0271344	idhA	isocitrate dehydrogenase (NAD+), isocitrate dehydrogenase (NAD+) alpha subunit	DDB_G0282493	aatB	aspartate aminotransferase, aspartate transaminase
		DDB_G0272210	idhM	isocitrate dehydrogenase (NADP+), isocitrate dehydrogenase (NADP+), mitochondrial
		DDB_G0276965	gltA	citrate synthase
		DDB_G0278779	aco2	aconitase, mitochondrial, aconitate hydratase, mitochondrial
		DDB_G0291916	argJ	amino-acid N-acetyltransferase, N-acetylglutamate synthetase, ornithine transacetylase
ddi01230	Biosynthesis of amino acids (60)	DDB_G0267380	argE	acetylornithine deacetylase	DDB_G0267388	dafE	diaminopimelate epimerase	DDB_G0270562	acy1	N-acyl-L-amino-acid amidohydrolase, aminoacylase	DDB_G0276835	glnA1	putative glutamine synthetase type I GlnA1
		DDB_G0268664	aatA	aspartate aminotransferase, aspartate transaminase	DDB_G0267426	cshA	citrate synthase	DDB_G0277245	DDB_G0277245	threonine ammonia-lyase, serine/threonine dehydratase, threonine deaminase	DDB_G0291179	metK	S-adenosylmethionine synthetase
		DDB_G0269950	serC	phosphoserine transaminase, phosphoserine aminotransferase	DDB_G0269526	argD	acetylornithine transaminase	DDB_G0291652	shmt2	serine hydroxymethyltransferase 2
		DDB_G0271344	idhA	isocitrate dehydrogenase (NAD+), isocitrate dehydrogenase (NAD+) alpha subunit	DDB_G0274111	pfkA	6-phosphofructokinase
		DDB_G0272210	idhM	isocitrate dehydrogenase (NADP+), isocitrate dehydrogenase (NADP+), mitochondrial	DDB_G0282493	aatB	aspartate aminotransferase, aspartate transaminase
		DDB_G0272246	prsB	phosphoribosyl pyrophosphate synthetase	DDB_G0292840	cysK	cysteine synthase
		DDB_G0274471	tpiA	triose phosphate isomerase, triosephosphate isomerase
		DDB_G0276711	rpiA	ribose-5-phosphate isomerase
		DDB_G0276965	gltA	citrate synthase
		DDB_G0277947	shmt1	serine hydroxymethyltransferase 1
		DDB_G0278779	aco2	aconitase, mitochondrial, aconitate hydratase, mitochondrial
		DDB_G0279211	DDB_G0279211	5-methyltetrahydropteroyltriglutamate-homocysteine-S-methyltransferase, cobalamin-independent methionine synthase
		DDB_G0279591	glnA3	putative glutamine synthetase type III
		DDB_G0281071	serA	3-phosphoglycerate dehydrogenase
		DDB_G0283137	enoA	enolase A
		DDB_G0284669	prsA	phosphoribosyl pyrophosphate synthetase
		DDB_G0285311	gpmA	phosphoglycerate mutase
		DDB_G0287595	pgkA	phosphoglycerate kinase, calmodulin-binding protein
		DDB_G0291916	argJ	amino-acid N-acetyltransferase, N-acetylglutamate synthetase, ornithine transacetylase
ddi03008	Ribosome biogenesis in eukaryotes (67)	DDB_G0268098	nop58	nucleolar protein 58				DDB_G0272324	sbds	Shwachman-Bodian-Diamond syndrome protein	DDB_G0279689	eftud1	elongation factor Tu domain-containing protein, small GTP-binding protein domain-containing protein, band 7 family protein
		DDB_G0268868	nat10	putative N-acetyltransferase							DDB_G0280431	rio1	RIO1 subfamily protein kinase
		DDB_G0269878	fbl	fibrillarin, rRNA 2'-O-methyltransferase							DDB_G0291306	xpo1	exportin 1, chromosome region maintenance protein 1
		DDB_G0269980	drpp30	RNase P protein subunit, RNase MRP protein subunit
		DDB_G0270156	DDB_G0270156	RNA-binding protein 28
		DDB_G0272732	emg1	putative ribosome biogenesis protein
		DDB_G0275141	utp5	WD40 repeat-containing protein, U3 snoRNP protein, U3 small nucleolar ribonucleoprotein, NUC189 domain-containing protein
		DDB_G0278493	DDB_G0278493	AAA ATPase
		DDB_G0279013	nola1	Gar1 family protein, H/ACA RNP complex subunit 1
		DDB_G0279245	mpp10	U3 snoRNP protein, U3 small nucleolar ribonucleoprotein
		DDB_G0281933	nola4	pseudouridine synthase family protein, DKCLD domain-containing protein, PUA domain-containing protein, H/ACA RNP complex subunit 4
		DDB_G0282623	wdr3	WD40 repeat-containing protein, U3 snoRNP protein, U3 small nucleolar ribonucleoprotein
		DDB_G0282803	rcl1	RNA 3'-terminal phosphate cyclase family protein
		DDB_G0284621	pwp2	WD40 repeat-containing protein, periodic tryptophan protein
		DDB_G0285465	nog1	nucleolar GTP-binding protein 1
		DDB_G0285679	nol5a	NOP5 family protein
		DDB_G0287147	gnl3	guanine nucleotide binding protein 3
		DDB_G0287891	bms1l	BMS1-like ribosome biogenesis protein
		DDB_G0289699	nola2	ribosomal protein L7Ae, H/ACA RNP complex subunit 2
		DDB_G0291438	nol6	U3 snoRNP protein, U3 small nucleolar ribonucleoprotein, Nrap family protein
		DDB_G0291590	rexo1	RNA exonuclease 1
ddi03013	RNA transport (95)	DDB_G0268574	eIF4e	eukaryotic translation initiation factor 4E	DDB_G0276031	DDB_G0276031	WD40 repeat-containing protein	DDB_G0284379	xpo5	armadillo-like helical domain-containing protein, exportin 5	DDB_G0275395	eIF4g	eukaryotic translation initiation factor 4 gamma
		DDB_G0269136	efaAII	elongation factor 1 alpha, elongation factor 1a	DDB_G0286425	srrm1	putative RNA splicing factor, splicing factor PWI domain-containing protein, serine/arginine repetitive matrix-like protein				DDB_G0276531	DDB_G0276531	putative tRNase Z, putative ribonuclease Z
		DDB_G0269980	drpp30	RNase P protein subunit, RNase MRP protein subunit	DDB_G0288073	DDB_G0288073	Nucleoprotein TPR				DDB_G0282035	eif2s2	eIF-3 beta, eukaryotic translation initiation factor 2 (eIF2) subunit 2
		DDB_G0270866	magoh	mago nashi protein							DDB_G0290745	pabpc1B	RNA-binding region RNP-1 domain-containing protein, RNA recognition motif-containing protein RRM, putative polyadenylate binding protein (PABP)
		DDB_G0271862	eif2s1	eukaryotic translation initiation factor 2 (eIF2) subunit 1							DDB_G0291306	xpo1	exportin 1, chromosome region maintenance protein 1
		DDB_G0272078	eif3A	eukaryotic translation initiation factor 3 (eIF3) subunit A
		DDB_G0274627	eif3D	eIF-3 zeta, eukaryotic translation initiation factor 3 (eIF3) subunit 7
		DDB_G0276779	DDB_G0276779	WD40 repeat-containing protein
		DDB_G0277337	DDB_G0277337	beta-lactamase family protein
		DDB_G0277955	nup43	nucleoporin 43
		DDB_G0278967	eif2s3	translation initiation factor 2 gamma
		DDB_G0279045	DDB_G0279045	0
		DDB_G0279549	eif3G	eukaryotic translation initiation factor 3 (eIF3) subunit G
		DDB_G0283597	eif3B	eukaryotic translation initiation factor 3 (eIF3) subunit B
		DDB_G0284021	DDB_G0284021	Methylosome subunit pICln
		DDB_G0285415	nup85	nucleoporin 85
		DDB_G0285683	eif3I	eukaryotic translation initiation factor 3 (eIF3) subunit I
		DDB_G0286969	DDB_G0286969	type A von Willebrand factor (VWFA) domain-containing protein, MIF4G-like, type 3 domain-containing protein, putative eukaryotic translation initiation factor 4 gamma (eIF4G)
		DDB_G0287333	eif3J	eukaryotic translation initiation factor 3 (eIF3) subunit J
		DDB_G0287855	pirA	component of SCAR regulatory complex
		DDB_G0288545	nup210	nucleoporin 210
		DDB_G0288547	DDB_G0288547	Trimethylguanosine synthase
		DDB_G0290693	eif2b3	eukaryotic translation initiation factor 2B, subunit 3 gamma, bacterial transferase hexapeptide repeat-containing protein
		DDB_G0291163	nup155	nucleoporin 155
		DDB_G0291271	eif2b2	translation initiation factor eIF-2B beta subunit
		DDB_G0291820	DDB_G0291820	0
		DDB_G0293052	eif3E	eukaryotic translation initiation factor 3 (eIF3) subunit E
		DDB_G0293254	eif3F	Mov34/MPN/PAD-1 family protein, eukaryotic translation initiation factor 3 (eIF3) subunit 5, eIF-3 epsilon
ddi03015	mRNA surveillance pathway (45)	DDB_G0269370	DDB_G0269370	NUDIX hydrolase family protein, cleavage and polyadenylation specificity factor 5-like protein	DDB_G0280469	psrA	protein phosphatase 2A regulatory subunit psrA	DDB_G0275619	pppB	protein phosphatase 1, catalytic subunit, protein serine/threonine phosphatase, type 1	DDB_G0277919	eRF3	Eukaryotic peptide chain release factor GTP-binding subunit ERF3A
		DDB_G0270866	magoh	mago nashi protein	DDB_G0286425	srrm1	putative RNA splicing factor, splicing factor PWI domain-containing protein, serine/arginine repetitive matrix-like protein	DDB_G0283769	hbs1	HBS1-like protein	DDB_G0278479	DDB_G0278479	mRNA cap guanine-N7 methyltransferase
		DDB_G0272871	ssu72	RNA polymerase II subunit A C-terminal domain phosphatase, CTD phosphatase, SSU72 phosphatase family protein				DDB_G0292422	DDB_G0292422	RNA-binding region RNP-1 domain-containing protein, RNA recognition motif-containing protein RRM	DDB_G0288613	erf1	eukaryotic translation termination factor 1, eukaryotic petide chain release factor subunit 1
											DDB_G0290745	pabpc1B	RNA-binding region RNP-1 domain-containing protein, RNA recognition motif-containing protein RRM, putative polyadenylate binding protein (PABP)
ddi03018	RNA degradation (48)	DDB_G0269778	DDB_G0269778	cell differentiation family, Rcd1-like protein	DDB_G0274111	pfkA	6-phosphofructokinase	DDB_G0283315	dcp2	mRNA-decapping enzyme 2	DDB_G0290745	pabpc1B	RNA-binding region RNP-1 domain-containing protein, RNA recognition motif-containing protein RRM, putative polyadenylate binding protein (PABP)
		DDB_G0275719	lsm6	LSM (like-Sm) domain-containing protein, putative U6 small nuclear ribonucleoparticle-associated protein	DDB_G0276029	DDB_G0276029	putative CCR4-NOT complex subunit 1				DDB_G0291328	DDB_G0291328	Exosome complex exonuclease RRP41
		DDB_G0277107	lsm3	LSM (like-Sm) domain-containing protein, putative U6 small nuclear ribonucleoparticle-associated protein	DDB_G0284577	DDB_G0284577	NOT2/NOT3/NOT5 family protein, putative CCR4-NOT complex subunit 2				DDB_G0293524	ppk1	polyphosphate kinase Ppk1
		DDB_G0279837	lsm1	LSM (like-Sm) domain-containing protein
		DDB_G0280251	DDB_G0280251	putative exosome complex exonuclease
		DDB_G0281779	lsm2	LSM (like-Sm) domain-containing protein, putative U6 small nuclear ribonucleoparticle-associated protein
		DDB_G0283137	enoA	enolase A
		DDB_G0285377	DDB_G0285377	3'-5' exoribonuclease CSL4 homolog
		DDB_G0287053	lsm4	LSM (like-Sm) domain-containing protein, putative U6 small nuclear ribonucleoparticle-associated protein
		DDB_G0288181	hspA	chaperonin 60, heat shock 60
		DDB_G0291310	DDB_G0291310	Exosome complex exonuclease RRP4
		DDB_G0293614	DDB_G0293614	putative exoribonuclease
ddi03040	Spliceosome (96)	DDB_G0270020	sf3a3	C2H2-type zinc finger-containing protein, splicing factor 3A subunit 3	DDB_G0274361	prpf38a	putative U4/U6.U5 small nuclear ribonucleoparticle-associated protein, pre-mRNA processing factor 38	DDB_G0282763	spf27	spliceosome-associated protein	DDB_G0272374	prpf6	TPR repeat-containing protein, U5 small nuclear ribonucleoprotein-associated protein, PRP1 splicing factor domain-containing protein, pre-mRNA processing factor 6
		DDB_G0270360	bud31	putative RNA splicing factor, putative transcription factor	DDB_G0276031	DDB_G0276031	WD40 repeat-containing protein				DDB_G0277857	helB2	putative RNA helicase, DEAD/DEAH box helicase, putative RNA splicing factor, putative U5 small nuclear ribonucleoprotein
		DDB_G0270866	magoh	mago nashi protein	DDB_G0279311	cdc5l	myb domain-containing protein				DDB_G0278335	snrpC	C2H2-type zinc finger-containing protein, putative U1 small nuclear ribonucleoprotein C
		DDB_G0271788	wdr57	WD40 repeat-containing protein, putative U5 small nuclear ribonucleoprotein	DDB_G0281901	slu7	putative RNA splicing factor				DDB_G0283543	prp40	WW domain-containing protein, putative RNA splicing factor, FF domain-containing protein
		DDB_G0272320	snrpb	putative small nuclear ribonucleoparticle-associated protein, LSM (like-Sm) domain-containing protein							DDB_G0289595	prpf31	pre-mRNA processing factor 31
		DDB_G0273003	snrpD3	LSM (like-Sm) domain-containing protein, putative small nuclear ribonucleoprotein D3							DDB_G0293678	DDB_G0293678	heat shock protein, heat shock cognate protein Hsc70-4
		DDB_G0274229	prpf8	pre-mRNA processing factor 8, Mov34/MPN/PAD-1 domain-containing protein, putative U5 small nuclear ribonucleoprotein
		DDB_G0274281	ppiH	U4/U6 small nuclear ribonucleoprotein, cyclophilin-type peptidylprolyl cis-trans isomerase (PPIase), peptidyl-prolyl cis-trans isomerase H
		DDB_G0275719	lsm6	LSM (like-Sm) domain-containing protein, putative U6 small nuclear ribonucleoparticle-associated protein
		DDB_G0277107	lsm3	LSM (like-Sm) domain-containing protein, putative U6 small nuclear ribonucleoparticle-associated protein
		DDB_G0278821	snrpF	LSM (like-Sm) domain-containing protein, putative small nuclear ribonucleoprotein F
		DDB_G0281779	lsm2	LSM (like-Sm) domain-containing protein, putative U6 small nuclear ribonucleoparticle-associated protein
		DDB_G0282569	sf3b3	CPSF domain-containing protein, splicing factor 3B subunit 3
		DDB_G0282863	snrpG	LSM (like-Sm) domain-containing protein, putative small nuclear ribonucleoprotein G
		DDB_G0283359	eftud2	U5 small nuclear ribonucleoprotein subunit, elongation factor Tu domain-containing protein, small GTP-binding protein domain-containing protein
		DDB_G0284555	sf3b2	PSP proline-rich domain-containing protein, splicing factor 3B subunit 2
		DDB_G0285395	snrpD2	LSM (like-Sm) domain-containing protein, putative small nuclear ribonucleoprotein D2
		DDB_G0285521	isy1	ISY1-like protein
		DDB_G0287053	lsm4	LSM (like-Sm) domain-containing protein, putative U6 small nuclear ribonucleoparticle-associated protein
		DDB_G0288501	ddx42	putative RNA helicase, DEAD/DEAH box helicase
		DDB_G0289501	cdc40	WD40 repeat-containing protein, putative RNA splicing factor
ddi04070	Phosphatidylinositol signaling system (41)	DDB_G0268548	pikF	phosphatidylinositol 3-kinase, PI3kinase	DDB_G0267588	pikI	phosphatidylinositol phosphate kinase PikI	DDB_G0267462	Dd5P4	RhoGAP domain-containing protein, inositol 5-phosphatase	DDB_G0271610	DDB_G0271610	0
		DDB_G0268652	ippB	inositol polyphosphate phosphatase B	DDB_G0291093	pikH	PI3kinase, Phosphatidylinositol 3-kinase	DDB_G0288731	DDB_G0288731	GRAM domain-containing protein, putative protein tyrosine phosphatase, myotubularin-related protein, Phox domain-containing protein	DDB_G0292392	Dd5P3	inositol 5-phosphatase
		DDB_G0269742	cdsA	phosphatidate cytidylyltransferase							DDB_G0292736	plc	phosphoinositide-specific phospholipase C
		DDB_G0271630	sac1	putative phosphoinositide phosphatase
		DDB_G0277537	DDB_G0277537	phosphatidylinositol 4-kinase, phosphatidylinositol 4-kinase catalytic subunit, alpha polypeptide
		DDB_G0281239	impa1	inositol-phosphate phosphatase, inositol monophosphatase (IMPase)
		DDB_G0281737	DDB_G0281737	Inositol polyphosphate multikinase
		DDB_G0289563	mlcC	myoC light chain
ddi04120	Ubiquitin mediated proteolysis (61)	DDB_G0274897	DDB_G0274897	ubiquitin-conjugating enzyme E2	DDB_G0271726	DDB_G0271726	Ubiquitin-conjugating enzyme E2 G1	DDB_G0269442	DDB_G0269442	Cell division control protein 4	DDB_G0270272	uae1	ubiquitin activating enzyme E1
		DDB_G0278049	DDB_G0278049	"anaphase promoting complex subunit 13"	DDB_G0276481	ercc8	WD40 repeat-containing protein, DNA excision repair protein 8	DDB_G0275787	rad6	ubiquitin-conjugating enzyme E2	DDB_G0288345	DDB_G0288345	0
		DDB_G0285601	cdc20	WD40 repeat-containing protein, cdc20/fizzy domain-containing protein	DDB_G0286909	anapc11	anaphase promoting complex subunit 11	DDB_G0280091	DDB_G0280091	ubiquitin-conjugating enzyme E2, ubiquitin--protein ligase
		DDB_G0286013	repE	UV-damaged DNA binding protein1	DDB_G0286919	uba2	sumo-activating enzyme subunit 2, ubiquitin-like 1-activating enzyme E1B	DDB_G0292834	DDB_G0292834	WD40 repeat-containing protein, cyclin-like F-box containing protein
		DDB_G0292264	nosA	U box domain-containing protein, E3 ubiquitin-protein ligase	DDB_G0292744	fncL	Fanconi anemia group L protein
ddi04130	SNARE interactions in vesicular transport (23)							DDB_G0268452	DDB_G0268452	v-SNARE family protein	DDB_G0267646	sec20	sec20 family protein
								DDB_G0269942	DDB_G0269942	vesicle-trafficking protein	DDB_G0270556	syn1B	t-SNARE family protein, putative syntaxin 1
								DDB_G0282433	DDB_G0282433	0	DDB_G0293712	DDB_G0293712	synaptobrevin domain-containing protein, longin domain-containing protein, v-SNARE family protein
								DDB_G0289379	syn1A	t-SNARE family protein, putative syntaxin 1
ddi04136	Autophagy (24)							DDB_G0275323	tipD	autophagy protein 16	DDB_G0281569	tor	FRAP family protein kinase Tor
								DDB_G0282929	atg12	autophagy protein 12
								DDB_G0283753	DDB_G0283753	0
								DDB_G0285323	atg9	autophagy protein 9
								DDB_G0285375	atg18	autophagy protein 18
								DDB_G0286191	atg8a	autophagy protein 8a
								DDB_G0288287	atg101	Atg1 complex-interacting protein
								DDB_G0290491	atg8b	autophagy protein 8b
ddi04141	Protein processing in endoplasmic reticulum (87)	DDB_G0267524	ssr3	translocon-associated protein TRAP gamma subunit	DDB_G0269154	modA	alpha-glucosidase II	DDB_G0267650	ireA	putative protein serine/threonine kinase, putative endoribonuclease, IRE family protein kinase	DDB_G0276445	DDB_G0276445	heat shock protein Hsp70 family protein
		DDB_G0270992	sec31	WD40 repeat-containing protein, putative transport protein	DDB_G0271726	DDB_G0271726	Ubiquitin-conjugating enzyme E2 G1	DDB_G0272296	sarA	GTP-binding protein Sar1A, ARF/SAR superfamily protein	DDB_G0281985	sec23	putative transport protein
		DDB_G0271120	DDB_G0271120	protein kinase C substrate 80K-H homolog	DDB_G0276043	ifkC	PEK family protein kinase IfkC				DDB_G0286251	dnajc3	DNAJ heat shock N-terminal domain-containing protein, TPR repeat-containing protein
		DDB_G0271144	cnxA	calnexin	DDB_G0284391	DDB_G0284391	glycoside hydrolase family 47 protein, mannosyl-oligosaccharide 1,2-alpha-mannosidase				DDB_G0288833	derl1	derlin-1
		DDB_G0271862	eif2s1	eukaryotic translation initiation factor 2 (eIF2) subunit 1	DDB_G0292918	DDB_G0292918	glycoside hydrolase family 47 protein, mannosyl-oligosaccharide 1,2-alpha-mannosidase				DDB_G0291434	pdi2	protein disulfide isomerase
		DDB_G0271968	DDB_G0271968	L-type lectin domain-containing protein, mannose-binding lectin							DDB_G0293678	DDB_G0293678	heat shock protein, heat shock cognate protein Hsc70-4
		DDB_G0274103	ggtA	glycosyltransferase, UDP-glucose glycoprotein alpha-glucosyltransferase
		DDB_G0278117	sec61b	protein transport protein SEC61 beta subunit
		DDB_G0278885	sec61a	protein transport protein SEC61 alpha subunit, SecY family protein
		DDB_G0280057	grp94	heat shock protein Hsp90 family protein
		DDB_G0280145	DDB_G0280145	glycoside hydrolase family 63 protein
		DDB_G0280313	ssr2	translocon-associated protein subunit beta
		DDB_G0283497	ssr1	translocon-associated protein TRAP alpha subunit
		DDB_G0285159	stt3	dolichyl-diphosphooligosaccharide-protein glycotransferase subunit Stt3
		DDB_G0285537	ost3	dolichyl-diphosphooligosaccharide-protein glycotransferase subunit Ost3
		DDB_G0287777	sec61g	protein transport protein SEC61 gamma subunit
		DDB_G0289479	swp1	dolichyl-diphosphooligosaccharide-protein glycotransferase subunit Swp1
		DDB_G0291780	wbp1	dolichyl-diphosphooligosaccharide-protein glycotransferase subunit Wbp1
		DDB_G0292264	nosA	U box domain-containing protein, E3 ubiquitin-protein ligase
		DDB_G0293224	ost1	dolichyl-diphosphooligosaccharide-protein glycotransferase subunit Ost1
ddi04144	Endocytosis (75)	DDB_G0267374	acpA	F-actin-capping protein subunit beta	DDB_G0267588	pikI	phosphatidylinositol phosphate kinase PikI	DDB_G0277133	DDB_G0277133	SNF7 family protein	DDB_G0267708	vps25	vacuolar protein sorting 25
		DDB_G0272104	acpB	F-actin-capping protein subunit alpha	DDB_G0275603	DDB_G0275603	Arf GTPase activating protein	DDB_G0279483	pldB	phospholipase D1	DDB_G0276399	rab8B	Rab GTPase
		DDB_G0276221	fam21	WASH complex subunit FAM21	DDB_G0282233	ehd	putative regulator of phagosome maturation	DDB_G0281031	pldA	phospholipase D1	DDB_G0280043	rab8A	Rab GTPase
		DDB_G0277825	arcA	actin related protein 2/3 complex, subunit 1, actin related protein 2/3 complex, 41 kDa subunit	DDB_G0283355	swip	WASH complex subunit SWIP	DDB_G0284037	DDB_G0284037	MPN/PAD-1 domain-containing protein	DDB_G0280621	arrJ	ADP-ribosylation factor-related, ARF-related
		DDB_G0282813	arcB	actin related protein 2/3 complex, subunit 2	DDB_G0289029	DDB_G0289029	IST1-like protein	DDB_G0287021	vps20	SNF7 family protein	DDB_G0281627	DDB_G0281627	Arf GTPase activating protein
		DDB_G0288319	arcE	actin related protein 2/3 complex, subunit 5, actin related protein 2/3 complex, 16 kDa subunit				DDB_G0287553	rab7B	Rab GTPase	DDB_G0289173	arfA	ADP-ribosylation factor A
								DDB_G0290087	vps2A	SNF7 family protein	DDB_G0290213	vps45	Sec1-like family protein
											DDB_G0293678	DDB_G0293678	heat shock protein, heat shock cognate protein Hsc70-4
ddi04145	Phagosome (54)	DDB_G0269196	tubB	beta-tubulin	DDB_G0279799	cprB	cysteine proteinase 2	DDB_G0269178	racG	Rho GTPase	DDB_G0272298	DDB_G0272298	0
		DDB_G0271144	cnxA	calnexin				DDB_G0269942	DDB_G0269942	vesicle-trafficking protein	DDB_G0274141	DDB_G0274141	V-type proton ATPase 21 kDa proteolipid subunit
		DDB_G0271882	vatF	vacuolar ATPase subunit F				DDB_G0287553	rab7B	Rab GTPase	DDB_G0280975	racE	Rho GTPase racE
		DDB_G0272815	cprE	cysteine proteinase 5							DDB_G0287127	vatA	vacuolar ATPase subunit A
		DDB_G0274331	DDB_G0274331	vacuolar ATP synthase subunit D
		DDB_G0274381	vatP	vacuolar ATPase proteolipid subunit
		DDB_G0274553	vatH	vacuolar ATPase subunit H
		DDB_G0275701	vatE	vacuolar ATPase subunit E
		DDB_G0278117	sec61b	protein transport protein SEC61 beta subunit
		DDB_G0278721	cprD	cysteine proteinase 4
		DDB_G0278885	sec61a	protein transport protein SEC61 alpha subunit, SecY family protein
		DDB_G0279185	cprF	cysteine proteinase 6
		DDB_G0279187	cprG	cysteine proteinase 7
		DDB_G0280849	dicA	dynein intermediate chain, cytoplasmic
		DDB_G0281889	tubA2	alpha-tubulin A2
		DDB_G0287689	tubA	alpha-tubulin A
		DDB_G0287777	sec61g	protein transport protein SEC61 gamma subunit
		DDB_G0289653	noxA	superoxide-generating NADPH oxidase flavocytochrome, flavocytochrome b large subunit

## Sheet: Path<3Removed
KEGG pathway ID for D.discoideum	Pathways (number of genes in pathway in Dd genome)	Vegetative	Spore	stalk	cup	Pathways with less than 3 genes in spore, stalk or cup are removed
ddi00010	Glycolysis / Gluconeogenesis (32)	7	4	1	2
ddi00051	Fructose and mannose metabolism (19)	6	3	1
ddi00052	Galactose metabolism (15)	2	5
ddi00130	Ubiquinone and other terpenoid-quinone biosynthesis (10)	1		3
ddi00190	Oxidative phosphorylation (70)	32	1		4
ddi00230	Purine metabolism (86)	33	4	1
ddi00240	Pyrimidine metabolism (66)	26	2	1	1
ddi00250	Alanine, aspartate and glutamate metabolism (22)	10	3	2	2
ddi00260	Glycine, serine and threonine metabolism (24)	5	1	5
ddi00310	Lysine degradation (16)	2	3		2
ddi00330	Arginine and proline metabolism (20)	2	3	4	2
ddi00340	Histidine metabolism (13)	2	1	3	2
ddi00360	Phenylalanine metabolism (13)	2	1	5
ddi00380	Tryptophan metabolism (21)	3	3	4	4
ddi00410	beta-Alanine metabolism (20)	5	3	1	2
ddi00500	Starch and sucrose metabolism (31)	3	6	4	2
ddi00510	N-Glycan biosynthesis (30)	10	3	1	1
ddi00511	Other glycan degradation (11)	4	2
ddi00520	Amino sugar and nucleotide sugar metabolism (27)	8	4		1
ddi00561	Glycerolipid metabolism (20)	2	3	2	2
ddi00562	Inositol phosphate metabolism (37)	9	3	3	3
ddi00564	Glycerophospholipid metabolism (37)	7	3	6	1
ddi00565	Ether lipid metabolism (11)	4		3
ddi00600	Sphingolipid metabolism (18)	5	6	1	1
ddi00620	Pyruvate metabolism (29)	5	3		2
ddi00630	Glyoxylate and dicarboxylate metabolism (34)	10	3		1
ddi00970	Aminoacyl-tRNA biosynthesis (45)	9			6
ddi01100	Metabolic pathways (632)	196	47	40	23
ddi01110	Biosynthesis of secondary metabolites (239)	72	20	21	6
ddi01130	Biosynthesis of antibiotics (173)	55	13	8	4
ddi01200	Carbon metabolism (97)	32	7	3
ddi01210	2-Oxocarboxylic acid metabolism (19)	7	3	1
ddi01230	Biosynthesis of amino acids (60)	19	6	3	2
ddi03008	Ribosome biogenesis in eukaryotes (67)	21		1	3
ddi03013	RNA transport (95)	28	3	1	5
ddi03015	mRNA surveillance pathway (45)	3	2	3	4
ddi03018	RNA degradation (48)	12	3	1	3
ddi03040	Spliceosome (96)	21	4	1	6
ddi04070	Phosphatidylinositol signaling system (41)	8	2	2	3
ddi04120	Ubiquitin mediated proteolysis (61)	5	5	4	2
ddi04130	SNARE interactions in vesicular transport (23)			4	3
ddi04136	Autophagy - other (24)	1		8	1
ddi04141	Protein processing in endoplasmic reticulum (87)	20	5	2	6
ddi04144	Endocytosis (75)	6	5	7	8
ddi04145	Phagosome (54)	18	1	3	4

## Sheet: MostChangedPathways
Genome pathways absent from cell ytpes removed	Pathway (# of genes in genome, # genes enriched in veg.)	Spore	stalk	cup
ddi00010	Glycolysis / Gluconeogenesis (32,7)	4	1	2
ddi00051	Fructose and mannose metabolism (19,6)	3	1
ddi00052	Galactose metabolism (15,2)	5
ddi00130	Ubiquinone and other terpenoid-quinone biosynthesis (10,1)		3
ddi00190	Oxidative phosphorylation (70,32)	1		4
ddi00230	Purine metabolism (86,33)	4	1
ddi00500	Starch and sucrose metabolism (31,3)	6	4	2
ddi00510	N-Glycan biosynthesis (30,10)	3	1	1
ddi00511	Other glycan degradation (11,10)	2
ddi00520	Amino sugar and nucleotide sugar metabolism (27,8)	4		1
ddi00564	Glycerophospholipid metabolism (37,7)	3	6	1
ddi00565	Ether lipid metabolism (11,4)		3
ddi00600	Sphingolipid metabolism (18,5)	6	1	1
ddi00620	Pyruvate metabolism (29,5)	3		2
ddi00630	Glyoxylate and dicarboxylate metabolism (34,10)	3		1
ddi00970	Aminoacyl-tRNA biosynthesis (45,9)			6
ddi01130	Biosynthesis of antibiotics (173,55)	13	8	4
ddi01200	Carbon metabolism (97,32)	7	3
ddi01210	2-Oxocarboxylic acid metabolism (19,7)	3	1
ddi01230	Biosynthesis of amino acids (60,19)	6	3	2
ddi03008	Ribosome biogenesis in eukaryotes (67,21)		1	3
ddi03013	RNA transport (95,28)	3	1	5
ddi03018	RNA degradation (48,12)	3	1	3
ddi03040	Spliceosome (96,21)	4	1	6
ddi04120	Ubiquitin mediated proteolysis (61,5)	5	4	2
ddi04130	SNARE interactions in vesicular transport (23,0)		4	3
ddi04136	Autophagy - other (24,1)		8	1
ddi04141	Protein processing in endoplasmic reticulum (87,20)	5	2	6
ddi04144	Endocytosis (75,6)	5	7	8
ddi04145	Phagosome (54,18)	1	3	4
ddi01100	Metabolic pathways (632,196)	47	40	23
ddi01110	Biosynthesis of secondary metabolites (239,72)	20	21	6
ddi00250	Alanine, aspartate and glutamate metabolism (22,10)	3	2	2
ddi00260	Glycine, serine and threonine metabolism (24,5)	1	5
ddi00310	Lysine degradation (16,2)	3		2
ddi00330	Arginine and proline metabolism (20,2)	3	4	2
ddi00340	Histidine metabolism (13,2)	1	3	2
ddi00360	Phenylalanine metabolism (13,2)	1	5
ddi00380	Tryptophan metabolism (21,3)	3	4	4
ddi00410	beta-Alanine metabolism (20,5)	3	1	2
ddi04070	Phosphatidylinositol signaling system (41,8)	2	2	3
ddi03015	mRNA surveillance pathway (45,3)	2	3	4
ddi00562	Inositol phosphate metabolism (37,9)	3	3	3
ddi00561	Glycerolipid metabolism (20,2)	3	2	2
ddi00240	Pyrimidine metabolism (66,26)	2	1	1
