# Supplementary material for: Cell-type specific RNA-Seq reveals novel roles and regulatory programs for terminally differentiated Dictyostelium cells
Source: BMC Genomics. 2018 Oct 22;19:764. doi: 10.1186/s12864-018-5146-3 (PMC6198379; doi:10.1186/s12864-018-5146-3)
Supplement: Supplementary file 5 — k means cluster analysis. (XLSX 753 kb) [file 12864_2018_5146_MOESM5_ESM.xlsx]

## Sheet: README
Notes: k-means cluster analysis results
This spreadsheet presents the results of k-means cluster analysis.
Sheet information
"Cup", "Stalk", "Spore", and "Vegetative" sheets contain the results of k-means cluster classificaiton for cup, stalk, spore, and vegetative specific genes , respecitively.
Column information
Gene ID: DDB_G ID from dictyBase.
Gene Name: Common gene name.
Synonyms: Synonymous gene name
Gene products: Brief descriptino about known information about the gene, if available.
hr00-hr24: Expression level at 0, 4, 8, 12, 16, 20, and 24 hours since the onset of development, from Parikh et al (2010).
Prestalk, Prespore: Expression level in prespore and prestalk cells from Parikh et al (2010).
Cup-Veg: Average TPM values for each cell type
k-means cluster: Cluster assignment result. The numbers correspond to the cluster numbers presented in Figure 5B and Figure S2.

## Sheet: Cup
Gene_ID	Gene Name	Synonyms	Gene products	hr00	hr04	hr08	hr12	hr16	hr20	hr24	prespore	prestalk	Cup	Spore	Stalk	Vegetative	kmeans_cluster
DDB_G0267180	DDB_G0267180_RTE		DIRS1 ORF1	0.422049	0.125961	0	0.18038	0.129008	0	0.342376	0	0	3.00583	0	0.162665	0.0270965	8
DDB_G0267182	DDB_G0267182_RTE		DIRS1 ORF2 fragment	0.301948	0.549741	0.0717162	0.16055	0.098579	0.286931	0.363468	0	0	7.14883	0.0831337	0.964059	0.068785	5
DDB_G0267208	DDB_G0267208_RTE		DIRS1 ORF1 fragment	0.769303	1.36186	0	0.139773	0	0.148771	0.537864	0	0	2.78907	0.0585992	0.352571	0.180237	1
DDB_G0267244	DDB_G0267244_RTE		DIRS1 ORF2 fragment	0	0.244591	0	0.0458731	0.1028	0.149608	0.256541	0	0	3.27371	0.0540648	0.351377	0.157543	2
DDB_G0267322	DDB_G0267322_RTE		DIRS1 ORF2 fragment	0.219162	0.246063	0	0	0	0.169529	0.822057	0	0	2.37617	0.0333879	0.229692	0.0264663	9
DDB_G0267328	DDB_G0267328_RTE		DIRS1 ORF2 fragment	0.0657868	0.115326	0	0	0	0	0.0459953	0	0	3.03843	0.165014	0.286568	0.0425195	1
DDB_G0267398	gppA	P29F8, dajumin, GP100	glycoprotein gp100	20.2494	1236.2	158.025	157.764	160.014	60.8306	75.8672	10.1319	79.0335	53.228	5.80705	4.53884	0.114466	1
DDB_G0267416	rpmA	RPO41	DNA-dependent RNA polymerase	1.48926	7.23561	13.0725	15.5047	13.1524	26.1876	26.0063	8.33587	6.27362	66.0605	16.1401	22.0079	28.1226	2
DDB_G0267422	tipC	DG1038, vps13, vps13C	tipC protein	2.63637	7.84472	8.72397	11.6736	35.3242	34.7992	30.6373	19.8651	4.46291	7.27985	2.23576	1.89321	0.679839	2
DDB_G0267436	abcF4		putative non-transporter ABC protein	10.1876	10.9975	36.3773	45.8057	52.1879	36.8235	36.3645	59.8917	58.7885	185.093	42.7443	26.3145	77.8061	3
DDB_G0267458	DDB_G0267458	PLK330, AAC4	unknown	52.9608	80.5748	55.922	33.6537	36.7459	41.6029	44.5292	47.4831	6.68603	233.315	55.5617	16.1585	12.3135	5
DDB_G0267574	DDB_G0267574		phosphoglycerate mutase family protein	5.68695	34.15	58.3212	53.0655	29.9179	19.6321	18.1324	20.6895	44.6375	17.5414	4.15201	6.39182	23.9697	4
DDB_G0267624	DDB_G0267624			2.29979	11.1411	11.7446	16.5142	14.0936	13.0671	21.4589	8.74681	4.59732	17.8495	7.24591	2.33757	2.91637	3
DDB_G0267632	DDB_G0267632			0.0919411	0	0.519323	2.52307	4.91727	3.29218	2.02531	0	1.04636	4.14519	0.0267253	0.42174	0.0111029	3
DDB_G0267646	sec20		sec20 family protein	0.117708	1.14874	2.8248	2.5962	4.57203	1.82699	2.94194	5.04172	2.63285	1.15453	0.0407736	0.864931	0.476127	3
DDB_G0267674	glcS	UDP-glucose-glycogen glucosyltransferase, glycogen synthetase, glycogen(starch) synthase, UDP-glycogen synthase	glycogen synthase	29.4743	8.12987	47.7574	49.4968	56.5597	40.5553	34.4948	130.934	23.8129	124.977	37.2883	8.44267	16.9854	3
DDB_G0267708	vps25		vacuolar protein sorting 25	1.32557	2.4274	4.29254	5.45406	5.49861	3.16215	4.62729	11.5717	4.71468	5.09857	0.302528	0.232535	2.82925	3
DDB_G0267710	DDB_G0267710			0.89427	11.2222	45.6107	64.1797	107.555	109.261	102.835	163.791	11.5458	684.465	15.1148	16.8884	3.16623	3
DDB_G0267732	DDB_G0267732			7.00584	6.36611	16.7745	10.861	11.9609	5.36775	3.94031	4.00637	4.96936	2.15955	0.622814	0.186188	3.12809	4
DDB_G0267816	DDB_G0267816			1.65504	15.761	7.57772	14.2528	27.3225	21.1904	24.0554	79.5567	24.7544	19.4652	6.25311	8.68564	1.75001	3
DDB_G0267832	DDB_G0267832			1.85703	4.23924	10.793	24.4225	20.2088	14.5127	16.7594	6.83576	12.7377	49.7063	4.41277	4.09051	1.09332	3
DDB_G0267840	DDB_G0267840			1.66978	84.3528	99.2256	73.1395	64.4465	55.8301	58.681	79.144	23.0562	52.8928	1.07091	3.94788	0.0224153	4
DDB_G0267844	expl6	DdExpl6	expansin-like protein	0	8.53747	179.233	98.0254	147.073	210.581	165.043	182.417	80.0386	134.317	2.29484	15.4471	0	3
DDB_G0267892	DDB_G0267892			6.11652	6.18978	14.8602	28.1263	39.4097	31.9754	31.1986	8.83932	9.13757	24.3815	2.06441	6.38514	2.19362	3
DDB_G0267906	DDB_G0267906		OTU domain containin protein	31.8692	9.37258	16.0187	17.6959	14.5393	11.9952	11.4063	7.83467	5.62086	33.8821	7.67195	2.83649	8.05402	5
DDB_G0267962	tsuA	tsunami	ULK family protein kinase TsuA	6.05428	46.1805	40.1978	32.5433	22.2993	11.0099	11.1832	4.49561	16.5112	1.90966	1.20658	0.482553	1.72438	4
DDB_G0268060	DDB_G0268060		Putative sulfate transporter ychM	69.8305	44.9348	73.4466	83.3879	62.8487	50.8157	47.9787	28.8707	22.5411	56.4073	12.0968	23.1537	21.7537	5
DDB_G0268070	DDB_G0268070			2.35458	7.14614	22.3424	14.6281	10.6752	11.4087	10.5561	13.9066	9.32339	10.6643	0.101697	2.82767	2.47363	4
DDB_G0268076	DDB_G0268076			0.604696	0.51207	129.863	117.645	121.66	75.4763	118.86	17.8201	1.78886	116.082	3.06729	9.65367	0.166153	3
DDB_G0268078	DDB_G0268078		putative protein serine/threonine kinase, protein kinase, CMGC group, RCK family protein kinase	13.6996	23.0247	12.0526	14.1679	24.7117	44.1155	44.7	34.804	8.76069	26.8763	11.1736	4.18341	5.95378	2
DDB_G0268140	DDB_G0268140			32.9515	13.8855	66.6834	41.7796	20.8043	17.2063	18.1999	4.39664	20.4292	68.607	7.65573	8.66525	23.2101	4
DDB_G0268190	fut11		glycosyltransferase, alpha-3/4-fucosyltransferase, LamG-like jellyroll fold domain-containing protein	4.07447	27.9801	50.2745	36.5364	26.7315	23.857	46.091	5.97147	14.8997	13.5325	3.56796	2.2353	3.92789	4
DDB_G0268222	DDB_G0268222		acid phosphatase	60.1139	47.8376	35.7946	71.8429	153.878	223.737	313.291	242.922	119.646	624.204	13.5227	136.088	190.712	2
DDB_G0268332	uduA1		unknown protein UduA1	1.68221	0.241845	8.14473	1.76488	1.8788	2.76151	2.7251	3.81082	4.14925	34.6948	0.346426	2.87514	7.56733	7
DDB_G0268354	gxcGG	RacGEF	pleckstrin homology (PH) domain-containing protein, RhoGEF domain-containing protein, IQ calmodulin-binding domain-containing protein	6.1036	45.1418	70.1776	68.6015	111.205	118.174	121.426	53.3766	31.8354	128.829	6.16798	16.993	9.6437	3
DDB_G0268364	DDB_G0268364			4.90175	7.97531	10.0537	7.55007	3.91622	3.14357	5.95574	13.5322	11.2102	9.41635	4.87502	1.26398	6.8739	4
DDB_G0268374	dcd2B		neutral/alkaline nonlysosomal ceramidase family protein	1.53041	136.727	168.941	40.9671	42.9998	26.931	26.2396	62.7915	22.0783	22.9306	2.82405	6.07712	0.177182	4
DDB_G0268426	zntA		zinc/iron permease, zinc transporter	1.55123	12.7153	30.8274	24.8386	20.6209	4.34647	4.86839	5.35334	3.25378	1.77255	0.119584	1.46832	1.99979	4
DDB_G0268502	DDB_G0268502			1.49724	4.99951	9.29762	17.438	10.3172	7.72176	7.24943	4.05381	5.49163	16.8863	0.201393	0.568304	0.347934	3
DDB_G0268566	DDB_G0268566			4.92925	1.03976	2.15119	2.42774	2.52721	2.31449	2.16614	1.07872	2.96699	2.19381	0.603672	0.357379	0.940907	5
DDB_G0268644	DDB_G0268644		PUCC protein	0	9.52484	248.759	496.425	772.526	889.494	728.923	810.294	670.925	344.205	76.1356	126.461	0.0411964	2
DDB_G0268702	copD		coatomer protein complex delta subunit	63.8054	121.768	154.4	95.7379	57.4774	36.3769	37.0526	32.849	46.0871	79.3158	27.856	12.3657	93.4037	4
DDB_G0268740	lip2		lipase family member 2	0	0.0508688	0.260316	0	2.10171	11.948	133.347	0.793253	0.185399	160.956	3.10123	4.45447	0.0810669	6
DDB_G0268772	DDB_G0268772			1.14511	10.8046	18.8787	24.8995	60.8619	15.2278	10.2778	8.85701	1.76041	14.4924	1.0229	5.21845	10.3158	3
DDB_G0268854	gnt4		GlcNAc transferase, glycosyltransferase, alpha-1,3-mannosyl-glycoprotein beta-1,2-N-acetylglucosaminyltransferase	2.12894	97.7394	306.793	251.928	188.827	101.255	76.7189	68.8197	29.9194	16.1258	3.12809	12.6413	5.25573	4
DDB_G0268858	DDB_G0268858		unknown	0.146534	0.337152	3.8302	0.309223	1.1726	5.76001	509.684	6.04109	2.987	1122.03	33.9433	14.3623	0.583248	6
DDB_G0268888	zizD		DOCK family protein, putative guanine nucleotide exchange factor (GEF)	6.02912	32.4115	20.4483	19.347	15.2044	13.3456	13.51	10.9671	8.65779	3.32873	0.59747	1.31273	1.95464	4
DDB_G0268892	DDB_G0268892		unknown	80.5459	47.8615	133.254	95.3841	60.9082	60.7584	71.0952	18.731	48.4177	709.65	5.023	13.0217	28.2849	4
DDB_G0268984	DDB_G0268984			0	1.68505	27.8303	42.3629	74.7454	14.5052	11.8583	14.5466	0.599425	8.75487	0.140567	0.71817	0.0943462	3
DDB_G0269080	DDB_G0269080			0.195315	0.438578	14.0005	20.7512	31.8551	7.27416	7.09636	5.86946	0.999042	14.5052	0.133097	1.28387	0	3
DDB_G0269092	DDB_G0269092		unknown	0.634249	7.75665	2030.05	1074.01	363.496	269.954	158.574	10.4472	106.806	20.2105	0.208586	17.4556	0.642423	7
DDB_G0269114	numA	cmbA, numB, numA1, numA2, numC, numA3	calmodulin-binding protein, nucleomorphin	7.50492	13.1199	35.2822	38.6016	44.9541	27.2328	28.7913	43.4611	24.4481	65.3343	36.5665	23.4147	44.2565	3
DDB_G0269164	egeB	R2005, orfR2005, DG2005	C2 domain-containing protein	51.0618	31.8019	51.2678	38.4521	24.0643	16.2437	15.5203	103.714	167.878	192.408	76.5135	29.6457	17.6891	5
DDB_G0269170	pmpA	P8A7	putative membrane protein	77.626	31.0593	203.166	426.114	513.894	395.529	302.724	1090.02	1805.22	27.6139	7.54395	4.78849	42.5787	3
DDB_G0269174	rab1C		Rab GTPase	51.8074	121.575	310.084	297.624	260.889	146.387	115.866	207.925	115.488	121.185	26.7676	108.727	97.2867	4
DDB_G0269252	gefE	RasGEFE, RasGEF	Ras guanine nucleotide exchange factor E	16.9284	94.2133	118.133	122.942	240.942	181.615	156.914	118.029	61.0648	63.8689	1.65122	24.209	16.1545	3
DDB_G0269262	rabT2		Rab GTPase	1.9016	1.58162	5.8502	5.75857	3.4284	1.75008	0.607419	4.08398	4.33208	7.38006	0.0500336	0.251228	1.56567	4
DDB_G0269276	DDB_G0269276			122.695	72.1447	26.1577	34.3978	25.6706	34.8893	58.2475	12.5133	9.87963	440.58	3.33527	8.94499	17.0923	8
DDB_G0269294	DDB_G0269294			0.544208	3.5947	13.7489	11.4339	12.4998	8.25364	8.49333	6.45021	4.15139	12.5939	0.835145	8.06823	2.13679	3
DDB_G0269304	DDB_G0269304		SHQ1 family protein	0.30737	0.0362353	0.185431	0.140731	0.403335	0.40663	1.48561	0.541402	0.598782	2.36093	1.37273	0.194089	1.56619	9
DDB_G0269348	DDB_G0269348		Probable tRNA (uracil-O(2)-)-methyltransferase	1.90494	0.776303	8.15651	9.81413	9.26888	4.1203	3.50816	7.31977	2.24194	10.262	1.77343	1.03616	6.76914	3
DDB_G0269364	stlA	pks1, PKS, steely1, dipks1	polyketide synthase StlA	21.0524	4.85029	4.07587	2.97065	5.92206	8.94239	13.6442	0.188985	6.56962	76.7837	15.8277	9.2664	1.32335	8
DDB_G0269398	DDB_G0269398			2.14564	3.30498	5.53909	7.6991	8.65168	7.56741	9.80124	2.12374	3.76071	7.20144	1.85919	1.63769	3.11506	3
DDB_G0269432	DDB_G0269432		Sel1-like protein	7.22924	32.8564	35.2338	24.3115	16.5358	10.5307	11.0015	5.74938	9.86156	15.7118	3.29743	3.37712	8.68401	4
DDB_G0269438	zpr1	znf259	ZPR1-type zinc finger-containing protein	18.8367	9.67421	17.5207	36.1222	40.0641	34.4969	31.813	12.4293	8.87782	94.9532	42.1528	7.09861	73.1364	3
DDB_G0269452	DDB_G0269452			4.26706	46.103	3.93439	4.45932	3.2026	7.80175	2.76548	0.897083	0.840373	2.19383	0.594482	0.622769	0.0276519	1
DDB_G0269454	trpS	TrpRS	tryptophanyl-tRNA synthetase, tryptophan-tRNA ligase	28.0582	19.9919	51.6977	47.7457	38.5405	21.8586	19.2044	21.4022	8.33468	102.238	26.2964	5.79192	60.1753	4
DDB_G0269458	ubqJ		ubiquitin J	35.8539	17.2838	13.1344	9.10544	7.70035	11.6268	16.6072	7.07484	26.3698	2798.18	19.0161	51.8777	23.0774	8
DDB_G0269462	DDB_G0269462		ubiquitin domain-containing protein	37.4955	34.362	111.226	71.9006	50.9793	24.1126	21.435	8.60623	12.9044	62.3736	1.14744	2.40553	7.21072	4
DDB_G0269480	DDB_G0269480_ps		pseudogene	0.638913	34.9916	14.6706	6.52923	22.5128	3.81276	2.39651	1.90339	1.27006	2.97033	0	0.618063	1.99623	1
DDB_G0269482	DDB_G0269482		unknown	62.2469	1080.29	189.508	154.924	139.18	43.5313	22.0215	18.392	18.2941	30.901	3.73749	6.24464	26.7302	1
DDB_G0269562	DDB_G0269562			0.287755	0.161537	2.45201	8.44809	6.34324	10.0812	8.22284	13.1276	0	4.79459	1.74814	1.51593	1.26075	2
DDB_G0269588	DDB_G0269588		Beta-ketoadipyl-CoA thiolase	57.5686	40.0074	72.7086	59.9245	32.9164	16.8535	19.905	22.7302	21.8917	30.0413	3.57327	18.7859	45.3714	4
DDB_G0269590	DDB_G0269590	ATP3	P-type ATPase, transmembrane protein	7.70821	1.58805	7.68663	6.70714	3.69021	2.48701	2.20986	0.953764	2.45297	17.1991	0.159648	0.247752	2.07727	5
DDB_G0269630	iliI	ttdA	TatD-related deoxyribonuclease, TatD-related DNase	24.0814	9.71947	19.963	28.4137	27.2175	34.7011	24.5267	18.1485	2.78998	230.423	4.4885	16.8759	69.9524	5
DDB_G0269632	irlD		putative protein serine/threonine kinase, IRE family protein kinase	1.1669	1.81162	8.01839	6.39259	5.73442	2.71646	2.21663	22.8316	4.53658	8.38284	1.53441	0.957573	5.42613	4
DDB_G0269634	DDB_G0269634			0	0	0.376012	5.71388	47.5558	40.4173	180.039	97.6145	5.07295	3649.16	51.6279	265.967	0.042742	9
DDB_G0269744	DDB_G0269744			3.36375	5.09821	10.1259	11.849	5.74835	6.24901	9.61968	9.15589	5.41379	16.5116	9.67672	5.09564	4.42318	4
DDB_G0269750	DDB_G0269750			35.4268	83.9503	119.879	190.965	130.961	130.085	171.172	47.8866	89.7819	477.652	228.768	77.7984	79.6777	3
DDB_G0269794	DDB_G0269794			0	3.41809	80.1831	78.1548	56.5513	38.3583	65.3957	138.151	14.6013	135.41	1.80138	6.47816	0	3
DDB_G0269800	DDB_G0269800		putative chromatin assembly factor 1 subunit B	0.323362	1.71407	18.4592	23.3512	21.0352	2.98997	2.60549	2.5455	0.978976	5.54144	1.54944	0.329197	6.74082	4
DDB_G0269884	DDB_G0269884			4.69817	7.50944	9.76852	11.3667	8.12548	8.56441	6.79333	6.60059	4.18322	1.33351	0.0657423	0.339277	2.22501	4
DDB_G0269990	tbcE		tubulin binding cofactor E	0.412928	3.18173	8.89708	7.08858	6.06103	2.46326	2.23478	2.75261	2.01943	1.69904	0.626059	0.372588	2.16648	4
DDB_G0270004	DDB_G0270004			0	0	0.731699	0	0	0.337827	142.18	0	0	30.0779	1.7183	0.274958	0	6
DDB_G0270050	DDB_G0270050			7.97616	3.95941	7.62477	10.5112	11.2542	8.2381	13.3977	7.07272	17.7841	25.442	2.39063	2.55666	4.49843	5
DDB_G0270068	DDB_G0270068			12.7729	5.34801	4.54241	5.37299	5.98309	4.53885	8.02723	18.47	9.09795	4.61404	1.61283	0.536519	2.53536	5
DDB_G0270100	DDB_G0270100			3.31597	4.34222	1.37446	1.46415	0.275318	1.21769	4.44084	0	0.473466	7.91095	0.466107	0.209121	0.408375	5
DDB_G0270122	rasW		Ras GTPase	4.02851	10.7474	6.61894	12.5684	17.3412	47.7275	70.225	5.49653	7.36276	271.997	3.413	27.5006	10.731	9
DDB_G0270124	rasX		Ras GTPase	18.4285	5.5722	49.8544	29.5602	23.5808	38.703	29.9179	84.2847	36.967	157.283	64.6318	37.1517	4.64351	4
DDB_G0270126	rasY		Ras GTPase	5.88145	1.09664	3.49327	1.52274	0.685965	1.19038	0.690152	4.69767	15.2666	19.1281	0.554019	12.5719	1.25097	8
DDB_G0270128	DDB_G0270128			1.78293	2.9917	10.2518	9.79189	9.4917	4.15194	3.77529	13.9859	6.10981	4.63343	1.51084	0.835291	3.36553	4
DDB_G0270130	DDB_G0270130		E3 ubiquitin-protein ligase RNF14	16.6796	24.5598	31.0463	34.3187	23.6436	13.0287	17.4583	5.25949	4.74814	67.3162	1.74098	6.45139	7.54828	4
DDB_G0270176	DDB_G0270176	PP2C	protein phosphatase 2C, leucine-rich repeat-containing protein (LRR)	14.458	16.9565	8.74147	43.3581	79.7633	61.7079	67.1128	30.8508	19.1039	33.4651	11.1962	14.0226	4.42634	3
DDB_G0270218	glkA		glycogen synthase kinase-like kinase	0	92.8938	191.581	248.173	395.763	648.327	624.97	89.743	30.9307	29.5334	8.42346	7.47204	0.141755	2
DDB_G0270220	DDB_G0270220		Ankyrin repeat and protein kinase domain-containing protein 1	49.9749	58.9382	109.492	138.24	101.367	125.599	108.535	124.902	49.2545	179.603	55.881	21.4818	18.8995	3
DDB_G0270236	DDB_G0270236			0	0	0.846027	0	0.485634	155.908	496.167	0	0	31.7522	3.6812	0.938444	0	6
DDB_G0270272	uae1	DdUAE1	ubiquitin activating enzyme E1	90.6937	360.226	361.164	218.202	191.09	149.175	129.822	94.5238	92.2073	359.473	85.919	29.3324	162.544	4
DDB_G0270276	DDB_G0270276			34.5722	16.7588	263.027	181.425	85.9867	70.7895	58.3155	243.137	91.4375	190.662	6.20274	21.5169	7.35194	7
DDB_G0270284	DDB_G0270284		carbohydrate-binding domain-containing protein, cytochrome b561 / ferric reductase transmembrane domain-containing protein, DOMON domain-containing protein	0.339727	3.35454	149.107	246.245	162.388	141.412	186.73	195.636	49.377	54.6308	17.7964	11.5351	0.148561	3
DDB_G0270310	DDB_G0270310			27.6632	52.0881	154.699	173.014	93.9233	68.4429	130.309	37.9868	87.3915	97.3546	34.4326	4.85019	4.12561	4
DDB_G0270382	DDB_G0270382			22.6341	293.097	390.21	190.37	172.574	110.842	139.286	221.123	74.5034	305.008	15.2135	134.392	79.7354	4
DDB_G0270426	DDB_G0270426			0	0.13831	25.3986	48.5485	90.0201	22.7911	15.2867	25.0881	2.26841	190.318	1.31205	6.6095	0.0699808	3
DDB_G0270556	syn1B		t-SNARE family protein, putative syntaxin 1	2.80777	0.268182	0.94792	1.92569	4.32861	5.18586	3.85233	9.34373	0.372803	2.31521	0.750823	0.473082	0.260475	2
DDB_G0270564	DDB_G0270564			0.739822	0.986507	1.71415	2.26918	2.31167	10.0313	11.803	2.43601	1.18155	17.0718	7.67557	2.77832	4.29343	9
DDB_G0270682	tspD		tetraspanin family protein	7.49878	11.0892	10.7156	25.9674	20.1318	14.3195	17.6421	14.0588	23.3884	18.0994	6.95961	9.074	2.49048	3
DDB_G0270722	DDB_G0270722			0.0758804	0.0559086	1.12025	0.384947	1.38401	131.265	191.787	0.498324	1.87383	163.358	8.26898	10.918	0.437115	9
DDB_G0270736	rasV		Ras GTPase	0	0.379318	0.690333	5.46521	19.4122	23.7293	21.3964	1.18191	4.21256	33.3355	0.181379	2.15622	0.172274	2
DDB_G0270932	phr	pleckstrin homology (PH) domain-containing protein, Ras GTPase domain-containing protein	Sca1 complex protein PHR	23.135	162.913	264.355	232.126	199.082	171.184	149.501	70.4604	97.4028	67.233	3.60111	41.536	26.729	4
DDB_G0270978	DDB_G0270978		putative transmembrane protein	95.7042	28.7165	79.7535	107.916	75.618	51.2355	117.681	323.375	600.458	184.446	7.10753	13.4355	100.272	5
DDB_G0271044	DDB_G0271044		putative protein transport protein	1.14855	12.7538	16.6447	15.0165	9.28501	8.01838	4.22815	6.32683	9.60765	3.6159	0.255765	2.63453	5.62412	4
DDB_G0271050	magA	methyladenine glycosylase	DNA-3-methyladenine glycosylase I	9.64759	8.68542	27.9196	31.1179	24.9834	14.9324	13.3577	49.7612	23.8184	20.6064	0.421718	3.07093	18.4361	4
DDB_G0271058	vilC		villin-like protein C	5.14798	29.7766	142.207	225.225	345.031	215.019	161.574	152.907	53.0332	251.261	19.9981	34.2092	14.0317	3
DDB_G0271068	iliC		unknown	66.7496	21.9641	35.4419	57.6097	53.8176	158.864	120.392	47.4693	18.4109	1899.22	44.5776	14.7632	5.63944	2
DDB_G0271150	DDB_G0271150			2.5964	4.97432	443.331	119.559	33.2363	20.061	20.5478	1.61809	13.8661	9.85164	0.183377	0.908612	0.487736	7
DDB_G0271354	DDB_G0271354			1.04183	1.46169	6.11168	24.5948	55.6794	200.158	427.455	46.4213	3.28401	460.511	12.3284	15.6393	0.0839769	9
DDB_G0271358	DDB_G0271358			4.79812	57.5943	79.75	43.6569	36.3436	22.2914	19.1775	107.802	34.0244	33.5729	2.48982	7.60283	24.8748	4
DDB_G0271472	DDB_G0271472			0.132557	0	0.16097	0.13539	0.18119	0.166641	0.313418	0	0.0768547	3.31633	0.0554185	2.10339	0.709992	5
DDB_G0271484	DDB_G0271484			0	0	0	0.110689	0.125578	0	2.65785	0	0	12.3164	0.591908	0.927041	0.534285	6
DDB_G0271510	DDB_G0271510			1.65733	51.2783	274.511	380.066	500.102	269.181	211.022	110.688	13.65	56.261	14.5111	14.8126	1.69994	3
DDB_G0271520	pks5	dipks5, PKS	putative polyketide synthase, beta-ketoacyl synthase family protein	0.094288	1.10045	32.9295	43.3098	79.2368	62.2034	89.1855	2.7686	3.0335	118.35	1.0463	8.24914	0.163642	3
DDB_G0271608	rev3	polZ	DNA polymerase zeta catalytic subunit	5.26356	7.73878	16.9181	13.8117	18.2879	18.5303	14.6105	15.144	4.48667	11.9808	5.96113	4.40934	2.37344	3
DDB_G0271610	DDB_G0271610			5.68448	18.1446	21.7179	19.8785	16.7179	13.334	13.4884	4.61999	5.27385	4.02954	1.57559	1.53639	4.1435	4
DDB_G0271640	DDB_G0271640			1.14129	15.4423	14.838	27.4464	46.9968	154.017	145.096	128.376	2.95995	5.58829	0.147781	2.20911	1.3839	2
DDB_G0271658	DDB_G0271658			0.392665	4.32349	3.83373	1.60862	1.55057	2.90782	23.6046	0.707912	1.44244	8.28806	0.288594	0.54669	0.697252	9
DDB_G0271714	sigN12		SrfA-induced protein N12	0	0.237769	586.41	319.333	103.439	110.658	196.285	63.6559	37.253	1619.57	14.762	200.947	0.138311	7
DDB_G0271724	DDB_G0271724		RRP15-like protein	0.35655	0.742497	1.61873	2.88015	5.94927	19.6176	9.38809	27.1533	4.26804	15.2541	0.263264	7.57677	15.0249	2
DDB_G0271756	DDB_G0271756		unknown	0	0	4.5757	0.385853	0.610515	1.11489	1014.33	0	0	499.063	25.886	4.84332	0	6
DDB_G0271780	DDB_G0271780		zinc-containing alcohol dehydrogenase (ADH)	0.110222	0	1.10825	0.0801039	0.0908788	8.50288	374.171	0.506879	0	794.503	27.7629	8.30846	0.0446177	6
DDB_G0271802	DDB_G0271802			0.0903168	0.0665453	0.329028	1.67873	35.318	83.2176	143.634	83.853	10.1589	143.914	13.4502	19.3703	0.30303	9
DDB_G0271806	rapgap3	phdB, pleckstrin homology (PH) domain-containing protein, RapGAP, RapGAP/RanGAP domain-containing protein	RapA GTPase regulatory protein 3	14.0023	215.264	356.745	207.408	128.483	103.373	92.9842	22.2553	66.7422	93.0479	4.93186	32.4728	28.4949	4
DDB_G0271818	sigN7		SrfA-induced protein N7	0	0.237769	302.467	270.798	53.4471	32.8591	56.9447	47.7757	53.6195	2363.63	14.8997	219.368	0	7
DDB_G0271916	rtoA	RatioA	unknown	26.233	51.6993	42.7102	67.534	61.7237	87.4391	65.5117	29.4731	59.6133	33.4247	11.5368	6.45203	25.5034	5
DDB_G0271920	DDB_G0271920	sigN122	unknown	2.149	4.31902	8.8936	20.2757	9.87218	26.7563	719.259	7.85199	13.5597	4853.43	87.379	91.289	1.80964	6
DDB_G0271942	arl5	arlC	ARF-like protein, ADP-ribosylation factor-like protein	11.3361	54.3032	62.3007	79.1024	61.6347	44.559	40.0684	31.8606	33.3683	73.8971	37.8079	28.1043	24.1613	4
DDB_G0271962	DDB_G0271962			1.21463	1.39834	4.00152	6.6116	7.50277	2.95279	3.87691	4.99218	1.60457	3.95568	0.986064	1.79193	6.24791	3
DDB_G0272048	DDB_G0272048			10.0559	19.7653	31.3038	31.3205	28.6384	19.7141	20.2313	9.0355	6.78107	44.7638	2.11108	6.38291	17.0461	4
DDB_G0272070	DDB_G0272070			1.47369	4.40773	11.3927	10.5283	9.89692	5.75092	5.22702	18.014	5.24623	5.61752	1.32266	1.45948	3.18741	4
DDB_G0272082	DDB_G0272082		SNF2-related domain-containing protein, C3HC4-type zinc finger-containing protein, CHR group protein, helicase, C-terminal domain-containing protein	7.23776	20.266	31.4772	22.0258	21.1814	15.3185	12.9686	5.96872	6.6353	1.72942	0.224873	0.547241	1.15577	4
DDB_G0272138	rab2B		Rab GTPase	12.6272	49.3945	140.736	123.742	102.388	170.933	172.777	178.274	162.153	375.809	153.191	99.3854	69.5309	3
DDB_G0272142	DDB_G0272142		prokaryotic/mitochondrial release factor family protein	0.808195	1.82986	12.0536	9.29395	6.58177	2.25092	2.68045	11.4039	2.96984	3.61788	0.612594	3.65874	3.9924	4
DDB_G0272148	DDB_G0272148			0.724385	2.239	12.1271	9.39031	8.52701	12.0503	11.9784	19.4837	13.0748	7.77135	2.89401	1.34549	2.60594	3
DDB_G0272150	grlJ		G-protein-coupled receptor (GPCR) family 3 protein 9	0.485395	0.276542	0.53383	0.576083	0.355732	0.653601	2.09696	0	1.94008	34.5925	13.31	1.09887	0.326789	9
DDB_G0272162	DDB_G0272162			0.1966	5.9376	5.69323	6.69338	5.69143	2.3078	3.30942	1.02567	1.60261	12.3617	0.122708	0.166417	0.201806	4
DDB_G0272206	DDB_G0272206			10.018	12.3905	6.86508	14.1609	24.2856	20.6593	23.9805	15.4841	13.4646	15.4749	4.93846	1.43824	3.49063	3
DDB_G0272240	fscD		G-protein-coupled receptor (GPCR) family protein, frizzled and smoothened-like sans CRD protein	0.150605	1.93032	108.239	135.483	107.248	65.9942	74.6348	71.9151	95.4492	4.42765	0.129089	3.36476	0.280446	3
DDB_G0272252	DDB_G0272252			4.54744	11.2028	42.1407	38.3968	64.3889	72.7954	91.6562	59.3588	30.8391	122.802	28.4886	39.7583	2.51795	2
DDB_G0272262	DDB_G0272262			0.310783	2.53335	31.6852	29.0964	32.0267	26.0535	31.649	161.11	52.9943	77.2888	6.40445	4.44388	0	3
DDB_G0272298	DDB_G0272298			0	1.15741	2.80722	1.5465	1.05579	21.2522	1094.5	7.14256	1.48361	1316.97	70.173	22.6487	0.0848573	6
DDB_G0272362	gtf2h2	TF2H2, TFIIH2	TFIIH subunit, general transcription factor IIH component	7.15686	9.28201	17.4464	16.2057	11.4823	9.76582	7.66119	18.887	23.667	21.6687	3.0487	8.18878	10.4345	4
DDB_G0272372	gxcM	RacGEF	pleckstrin homology (PH) domain-containing protein, RhoGEF domain-containing protein, DH domain-containing protein	10.9629	42.0993	28.1839	29.5837	35.3451	25.5999	30.5974	10.9058	56.1754	11.6255	1.37718	5.24011	13.039	4
DDB_G0272374	prpf6	PRP6	TPR repeat-containing protein, U5 small nuclear ribonucleoprotein-associated protein, PRP1 splicing factor domain-containing protein, pre-mRNA processing factor 6	10.9825	30.1593	55.3642	46.0045	47.9909	33.5825	29.0826	18.1018	17.4092	44.1983	14.5966	11.2292	18.9662	4
DDB_G0272442	DDB_G0272442			2.19559	1.73657	3.05676	4.19243	1.66618	3.64947	1.45552	1.99432	17.9212	17.9606	5.75615	1.78484	0.409328	5
DDB_G0272460	DDB_G0272460			19.3459	20.7492	14.1743	17.2423	20.8472	13.4861	14.7567	17.0179	24.558	17.6779	3.04601	8.9972	14.108	5
DDB_G0272462	qprt		nicotinate-nucleotide diphosphorylase (carboxylating)	35.9009	14.6229	48.1354	70.8955	115.87	138.807	123.959	16.9275	68.9212	28.0075	5.80968	22.3983	65.2645	2
DDB_G0272464	DDB_G0272464			0	0	0	0	106.862	133.131	149.75	0.514845	66.6352	13.6458	0.539227	0.290098	0	2
DDB_G0272470	DDB_G0272470		Protein SMG8	2.02591	9.39522	19.0135	14.1495	12.269	6.89493	7.08404	4.57054	5.02519	9.48418	1.91698	1.86508	3.58894	4
DDB_G0272476	DDB_G0272476		putative NADH dehydrogenase (ubiquinone), putative NADH-ubiquinone oxidoreductase 8B subunit	21.2677	89.0791	188.101	265.812	394.402	296.796	236.886	31.4548	82.1063	184.102	36.6289	145.701	291.184	3
DDB_G0272484	DDB_G0272484		HD phosphohydrolase domain-containing protein	8.71729	3.91217	40.554	71.3023	130.86	175.292	125.281	108.037	25.0223	25.1686	5.8686	19.4169	13.5892	2
DDB_G0272486	sec7		Arf guanyl-nucleotide exchange factor Sec7	36.6963	80.5855	84.5606	69.0344	79.469	73.6616	79.2879	24.963	64.0521	56.753	1.49454	24.9721	31.5502	4
DDB_G0272500	DDB_G0272500			0.139083	0.563621	5.93141	2.58925	0.255467	20.134	414.28	2.5616	1.41756	1629.25	35.9925	25.6461	0.114103	6
DDB_G0272506	DDB_G0272506			3.74178	112.959	71.9114	94.8454	65.9722	17.5448	13.6693	24.8866	15.9236	11.1432	0.360461	9.05877	5.0524	4
DDB_G0272532	DDB_G0272532			6.45326	9.81591	9.24204	7.90425	6.23761	7.30054	7.54672	32.6904	17.1227	6.07629	3.36831	2.28908	2.56921	5
DDB_G0272680	DDB_G0272680	PP2C	protein phosphatase 2C	18.7878	64.1393	73.5917	62.5002	43.5722	30.4126	30.724	9.00872	18.1907	41.1281	10.7004	21.9285	21.5557	4
DDB_G0272730	alg2		glycosyltransferase, alpha-1,3-mannosyltransferase	14.9232	36.3163	76.0934	55.6711	53.7977	36.5936	36.6658	17.4624	29.5663	59.1742	14.5841	4.61553	44.6741	4
DDB_G0272857	rapB		Ras GTPase	13.6022	20.8692	102.735	155.127	91.9279	71.0848	68.7657	30.2027	30.3385	114.988	16.4692	41.1192	47.4649	3
DDB_G0272867	argS1	argS, ArgRS	arginyl-tRNA synthetase, arginine-tRNA ligase	16.0641	224.043	82.4185	112.968	71.8159	37.5154	35.4459	30.2745	18.3371	285.299	113.002	27.3538	93.3602	1
DDB_G0272947	DDB_G0272947		unknown	1083.54	421.475	384.425	512.923	170.069	340.805	600.398	244.953	347.466	1636.78	56.7985	22.131	86.9626	8
DDB_G0272955	DDB_G0272955		putative phytanoyl-CoA dioxygenase	4.60923	12.9243	20.0821	21.1652	21.6011	10.9211	12.4862	12.1712	7.99422	16.5173	6.15822	2.34361	5.25932	4
DDB_G0273007	pks15	dipks15, PKS	putative polyketide synthase, beta-ketoacyl synthase family protein	0.0836744	0.356398	1.65373	1.90494	2.12261	1.98666	2.70482	0.400511	0.161619	2.72618	0.383344	0.364305	0.128411	3
DDB_G0273191	rps30-1	rps30	40S ribosomal protein S30	11547.8	10288.2	2278.57	1979.08	976.245	1103.52	1297.07	680.58	1792.78	1.62992	0	0	0.159807	8
DDB_G0274141	DDB_G0274141		V-type proton ATPase 21 kDa proteolipid subunit	428.043	285.33	561.308	485.055	453.015	330.201	403.63	745.611	756.619	568.601	188.626	233.68	364.336	5
DDB_G0274181	DDB_G0274181		glycoside hydrolase family 25 protein	557.34	213.103	88.7061	93.2525	50.2252	48.2502	83.5342	12.2184	22.0956	1436.33	43.5826	101.655	143.546	8
DDB_G0274187	DDB_G0274187			1.10029	9.29946	6.19949	5.18063	6.56733	12.2359	13.1534	0.845226	8.80029	9.91636	0.0731431	1.01897	1.79464	2
DDB_G0274243	gacF	RacGAP	RhoGAP domain-containing protein	4.64886	67.4185	73.759	48.9732	57.4784	48.2329	55.0953	30.5028	29.6634	21.2626	7.60592	5.58251	4.87314	4
DDB_G0274259	DDB_G0274259			9.38981	3.23898	4.91714	5.78473	6.07357	6.11207	6.96483	3.14651	0.903032	4.03956	0.0629026	0.507852	3.52558	5
DDB_G0274283	DDB_G0274283		Monocyte to macrophage differentiation factor 2	33.5645	21.5796	49.9588	57.6805	99.4415	110.251	223.336	56.8044	19.9406	78.4602	18.1062	26.7175	73.4377	9
DDB_G0274303	DDB_G0274303	CISD	CDGSH iron-sulfur domain-containing protein	9.67623	11.1727	46.0267	53.5174	48.1054	34.0914	33.5629	69.1554	38.259	52.1491	6.8565	22.7914	25.0065	3
DDB_G0274307	DDB_G0274307			12.792	78.3319	41.7388	38.1773	17.2339	12.354	9.18278	16.0157	36.7613	26.4155	1.79197	5.63881	12.1906	1
DDB_G0274343	DDB_G0274343	sigN137	unknown	0	0.306687	1.56944	0	0.450443	19.5025	518.819	2.95476	0	51.8186	2.67607	1.79638	0	6
DDB_G0274425	DDB_G0274425		protein phosphatase 2C-related protein	26.6216	11.7746	33.418	29.0291	19.1633	16.2088	27.5791	11.7664	13.5847	30.6397	17.162	2.40539	12.5275	5
DDB_G0274525	rad9		component of 9-1-1 complex	56.6353	4.53987	25.3001	18.3739	17.0685	6.08013	4.81032	6.33618	3.46466	4.16135	1.54573	1.20597	3.73224	8
DDB_G0274539	DDB_G0274539		unknown	0	0	6.29178	15.1175	228.811	697.48	1431.78	353.054	53.5232	449.669	11.0566	26.4058	0.615421	9
DDB_G0274607	gefM	RasGEFM, RasGEF	Ras guanine nucleotide exchange factor	42.5271	41.0982	49.3666	41.9653	13.4054	11.6376	13.8098	9.5795	10.6037	7.6751	1.21639	4.53061	8.33135	4
DDB_G0274655	DDB_G0274655			178.279	47.4045	48.8708	103.368	56.6593	117.8	77.0237	26.0566	68.6337	470.402	2.15273	25.7496	8.38138	5
DDB_G0274659	DDB_G0274659			0.773132	0.0451203	19.7382	43.8273	56.31	96.1061	154.349	69.0812	5.41733	28.8238	1.07835	7.39332	8.92792	9
DDB_G0274663	DDB_G0274663		serine protease, peptidase S28 family protein	74.8953	32.4081	134.798	21.5624	27.416	389.725	709.887	58.3044	40.4465	166.101	46.4549	11.0548	76.4278	9
DDB_G0274677	DDB_G0274677		unknown	0.397902	0.511083	20.3201	14.5524	8.77309	4.56878	4.15604	0.906128	5.98299	6.18313	0.0434554	0.249241	0.534927	7
DDB_G0274729	DDB_G0274729		unknown (not in dictyBase)	0	1.05807	9.38399	10.4609	32.6944	37.4968	79.3872	10.1939	3.17704	23.2614	4.05442	6.54245	14.2879	9
DDB_G0274777	DDB_G0274777		DEAD/DEAH box helicase domain-containing protein, DNA replication helicase	1.46317	1.21065	6.64922	6.738	6.99932	3.01073	2.54499	3.1787	1.37539	5.27916	0.796433	1.58099	0.709791	4
DDB_G0274801	DDB_G0274801			0.190844	0.43989	37.6325	47.3943	47.6002	45.7693	229.642	106.12	4.42059	522.407	5.79284	4.30429	0.0305261	9
DDB_G0274827	DDB_G0274827		peptidase C19 family protein, putative ubiquitin carboxyl-terminal hydrolase (UCH)	2.99499	1.26749	1.82762	2.96899	4.39612	3.89896	8.81214	5.22654	6.53786	21.2918	1.66052	7.38011	10.3205	5
DDB_G0274867	DDB_G0274867			0	0	0.921742	1.38739	1.07279	7.55698	21.6223	1.92723	0.216258	3.92692	0	0.0653213	0	9
DDB_G0274875	rnf160	znf294	RING zinc finger-containing protein	3.98374	4.28378	9.07606	8.11359	9.97984	5.19822	4.89452	5.06985	2.02422	4.95241	2.47259	0.499832	3.97124	4
DDB_G0274943	ranB		GTP-binding nuclear protein Ran	55.518	3.06046	5.9785	6.15036	5.91047	4.12733	4.69913	2.53629	3.62986	7.02142	0.615543	1.58927	6.8306	8
DDB_G0275035	zizA	GEF, DdZizA	DOCK family protein, putative guanine nucleotide exchange factor (GEF)	14.9362	65.1436	87.8863	55.7108	48.4188	32.8521	32.4819	14.2475	22.6301	36.1363	15.0021	3.26936	8.79688	4
DDB_G0275081	DDB_G0275081		2-aminomuconate deaminase	6.81358	22.2541	49.672	57.0227	51.8608	143.034	45.9954	132.605	50.1841	51.2957	22.4188	8.78578	85.8106	2
DDB_G0275093	DDB_G0275093		ubiquitin domain-containing protein	38.7389	5.34654	64.2367	51.3925	20.5641	17.8805	15.6381	43.7995	59.1917	134.084	5.12045	10.5104	6.38859	4
DDB_G0275113	DDB_G0275113	RNA polymerase II-associated protein 2	putative RNA polymerase II subunit B1 CTD phosphatase RPAP2	1.75501	6.91986	14.7601	11.2451	8.85224	6.19504	9.72875	26.5729	17.244	34.2097	12.7013	12.316	8.16875	4
DDB_G0275121	alyC		lysozyme	10.9083	8.10628	6.58111	7.96026	3.95461	5.28752	4.70046	0.822711	0.760847	33.2289	4.27186	4.69192	6.86831	5
DDB_G0275131	DDB_G0275131			0	0	2.84978	29.466	25.6552	12.0607	10.0911	8.34591	61.4259	1.88881	0	0.13312	0	3
DDB_G0275133	DDB_G0275133			9.03711	3.63568	4.3239	10.9721	16.8334	62.1004	27.4923	45.3022	21.5932	24.3035	2.99919	1.53071	0.538895	2
DDB_G0275159	DDB_G0275159		putative histone acetyltransferase	1.19926	16.6522	29.2877	22.0925	15.0178	21.277	8.01807	39.4011	10.9533	5.74336	0.086345	1.12961	7.17023	4
DDB_G0275161	DDB_G0275161		unknown	132.031	995.626	772.46	956.935	700.155	627.586	432.705	240.652	168.51	1725.8	32.3064	70.7624	121.673	4
DDB_G0275195	DDB_G0275195			0.249887	0.237303	4.71012	35.4543	119.838	86.3015	136.527	17.3087	0.289853	4.56118	2.72377	1.01792	1.60577	2
DDB_G0275209	cnrD		ubiquitin system component Cue domain containing protein, putative cell number regulator	380.53	202.588	207.528	141.85	54.7981	47.5485	40.4717	165.563	313.63	486.413	9.97007	47.5357	29.0177	8
DDB_G0275251	DDB_G0275251			0	0.291691	0.351596	2.29128	2.11373	21.6694	37.4929	7.40292	2.05589	7.33854	0.698033	0.794517	0	9
DDB_G0275275	DDB_G0275275			1.12066	7.83999	84.384	82.531	106.397	289.329	413.233	78.3905	46.3163	169.78	25.4631	37.9502	3.03568	9
DDB_G0275305	DDB_G0275305		unknown	7.1783	63.5435	122.376	84.5729	113.178	81.9223	79.1201	19.5083	28.0772	56.0118	16.928	10.6442	6.16286	4
DDB_G0275333	DDB_G0275333		ARID/BRIGHT DNA binding domain-containing protein	38.318	88.3912	270.091	266.701	174.928	250.051	296.878	258.186	144.549	281.185	24.1346	60.1701	16.627	3
DDB_G0275341	DDB_G0275341			0.452532	20.8867	50.5334	52.0561	24.2113	11.6698	9.36728	20.4293	9.77451	3.23138	0.448094	1.13464	0.75285	4
DDB_G0275395	eIF4g		eukaryotic translation initiation factor 4 gamma	43.6334	300.116	102.348	75.8995	79.8635	95.884	150.979	84.679	121.603	83.7456	51.0943	30.8051	107.172	1
DDB_G0275463	DDB_G0275463			0	0	0	0	0.374465	1.55609	0.635068	0.451004	0.464615	712.669	0.914031	7.19122	0	2
DDB_G0275469	DDB_G0275469	DNaseV	putative endonuclease V	116.561	21.6971	10.3087	15.3078	12.0953	12.8535	10.2766	1.32492	4.11134	20.6581	0.832144	1.83805	11.4785	8
DDB_G0275489	DDB_G0275489			0.350253	0	1.9363	10.3476	6.96201	14.9371	48.2656	3.19553	2.15899	5119.96	56.4652	223.451	0.130574	9
DDB_G0275491	DDB_G0275491			0	4.42815	3.08537	4.3112	7.10482	13.2506	49.2461	5.69662	1.80562	921.335	6.19654	26.7524	2.17062	9
DDB_G0275507	DDB_G0275507		transferase hexapeptide repeat family protein, putative acetyltransferase	6.78837	1.00632	2.39933	3.4642	5.3515	3.23543	7.34728	5.26506	1.46366	39.1646	1.61762	0.749704	26.0645	5
DDB_G0275509	DDB_G0275509			0.109479	0.276833	0.0580955	0.146182	0.328473	0.206161	1.26315	0.770761	0.464936	3.80348	1.56092	0.0790239	2.09785	9
DDB_G0275625	tlp4	dditlp4, DDiTLP4		19.6471	5.23437	9.14354	10.8272	9.13394	10.8291	10.6072	2.75928	7.74972	21.7346	3.16576	13.6872	18.4333	5
DDB_G0275627	sky1	SRPK1	putative protein serine/threonine kinase, protein kinase, CMGC group, SRPK family protein kinase	33.7834	49.6731	60.1405	58.0461	22.5325	19.7832	21.2736	17.9326	20.6484	26.1247	4.0871	21.2193	26.2794	4
DDB_G0275743	DDB_G0275743			2.06353	2.83674	0.925569	2.30621	1.96081	3.41835	2.29903	0.580851	0.42697	6.52317	0.506593	0.421353	0.886645	5
DDB_G0275745	tgrR1		immunoglobulin E-set domain-containing protein	8.97111	317.555	193.256	74.008	41.9269	41.7088	90.1895	16.2989	18.8907	243.06	4.74422	11.0912	0.0681587	1
DDB_G0275807	DDB_G0275807		coiled-coil family protein, hssA/2C/7E family protein	0	0	0	0	0	109.518	125.632	0.796455	0	9.34562	1.30401	1.41694	0	9
DDB_G0275853	DDB_G0275853		transmembrane protein	3.46093	24.8909	22.1406	21.8644	12.9146	14.7386	12.2713	1.42223	5.35201	2.08286	0.520344	1.06774	2.30569	4
DDB_G0275903	DDB_G0275903			0	0	0.703192	0.862652	0.403644	0.378689	12.403	0.882592	0.97316	4106.82	60.3243	237.58	0.0799331	6
DDB_G0275905	DDB_G0275905			1.45952	0	0.471823	0.539246	0.435709	0.642409	0.246312	0	0	43.2753	0.363379	0.658832	0	8
DDB_G0276025	zakA	ZAK1	protein tyrosine kinase ZAK1	0.401704	0.500378	3.90826	10.3886	14.6412	8.86508	6.79748	10.3172	13.4669	27.8162	3.79963	2.2253	1.87694	3
DDB_G0276027	pdeE	gbpB, pde6, DdPDE6	cAMP/cGMP-stimulated cAMP/cGMP phosphodiesterase, beta-lactamase domain-containing protein	12.2053	94.5968	103.764	63.5742	58.4857	43.6919	54.6402	19.2347	50.1931	62.0136	25.6699	15.3759	7.36689	4
DDB_G0276063	DDB_G0276063		hssA/2C/7E family protein	0	0	2.67386	0.676433	1.454	164.895	743.223	0	1.56891	739.13	26.8136	23.3566	0	6
DDB_G0276075	DDB_G0276075			0	0.171117	0	0.548253	0	21.0223	29.4644	5.04674	2.12371	3.15905	0.137966	0.084749	0	9
DDB_G0276153	nsfA	nsf	N-ethylmaleimide-sensitive fusion protein	69.4602	34.7196	55.8593	40.7288	42.7126	41.6657	52.4426	81.706	77.9703	347.441	171.936	136.03	80.2215	5
DDB_G0276159	rtc1	R2037, orfR2037	RNA 3'-terminal phosphate cyclase	7.37457	4.11196	3.25043	6.09483	5.40293	6.23961	4.18523	1.2142	1.35501	15.885	2.32011	0.93879	12.4946	5
DDB_G0276267	gpaB	Ga2, Galpha2, gpa2	G-protein subunit alpha 2	110.5	973.278	533.583	802.075	848.233	727.138	550.029	584.571	383.121	389.936	101.221	85.7204	52.157	4
DDB_G0276303	DDB_G0276303		EGF-like domain-containing protein	0.0201832	0.758153	1.30861	1.82788	2.17372	4.26569	1.27232	10.4735	5.75618	4.15495	0	0.384168	0.0150486	2
DDB_G0276351	DDB_G0276351		putative glutathione S-transferase, putative glutathione transferase	0.575035	0.183216	1.62493	0.787112	1.26043	1.06403	0.114092	1.26649	0.648773	22.4983	0.0451485	1.05059	0.0463509	4
DDB_G0276383	DDB_G0276383		putative guanylate cyclase	24.586	6.12076	6.76925	7.24103	6.66732	7.69709	6.23878	1.33823	2.37025	3.21129	0.179403	0.426249	4.27061	8
DDB_G0276399	rab8B	sas2, sasB	Rab GTPase	30.5597	44.2095	87.6013	85.8645	90.2238	100.046	87.7792	62.6261	78.2953	260.448	0.569547	19.3966	0.208689	3
DDB_G0276421	DDB_G0276421			9.91176	4.25321	9.25749	6.84068	5.38725	19.9246	7.08437	2.29115	6.51594	17.3398	0.113362	6.12859	5.58073	5
DDB_G0276427	osbF		oxysterol binding family protein, member 6	92.1143	263.654	463.073	596.947	507.006	1863.27	1176.86	1201.77	532.383	2103.57	525.719	240.155	249.336	2
DDB_G0276445	DDB_G0276445		heat shock protein Hsp70 family protein	203.774	1203.17	917.917	65.1507	34.3847	55.7631	79.079	23.1751	45.9845	4962.67	34.0868	89.5521	540.921	1
DDB_G0276531	DDB_G0276531	rnz	putative tRNase Z, putative ribonuclease Z	7.62471	3.1884	5.93453	11.9105	12.352	12.6379	9.83223	0.82445	0.747289	20.0262	0.797815	1.37755	3.22286	3
DDB_G0276549	DDB_G0276549		RapGAP/RanGAP domain-containing protein, putative RapGAP	1.03383	13.8654	43.7164	39.9423	48.2721	31.8006	39.7286	40.0357	30.2045	18.7494	10.1067	2.51277	12.5412	3
DDB_G0276579	msrA		peptide methionine sulfoxide reductase	36.2647	69.6166	114.39	172.56	180.498	152.654	88.3037	1022.35	100.195	85.6982	7.29148	26.947	42.1495	3
DDB_G0276615	hmgB		hydroxymethylglutaryl CoA reductase, hmg CoA reductase B	56.2663	8.71339	25.4728	149.927	97.585	70.8065	47.2227	11.4876	71.032	127.56	1.55266	137.459	143.966	3
DDB_G0276685	DDB_G0276685		unknown	0	1.2307	4.89118	4.01496	4.16791	2.79607	3.02	5.58572	0.684323	82.0269	15.6087	12.5757	4.06641	3
DDB_G0276687	DDB_G0276687		unknown	0.388118	0	2.9268	0	0.840015	4.33445	577.62	1.42423	0.337537	33338	430.622	86.9194	2.9302	6
DDB_G0276689	DDB_G0276689		unknown	1.39332	2.13459	17.9149	15.2851	19.3484	11.507	10.3084	8.06364	8.70126	3.00786	0.984097	1.73303	1.62272	3
DDB_G0276731	DDB_G0276731		Zinc finger protein 717	0	1.28931	3.89272	23.4559	6.29324	41.1655	43.5843	680.149	225.795	20.7604	0.74668	1.04296	2.44454	2
DDB_G0276761	cotB	SP70, 2H3, 2B1	spore coat protein SP70	0.633937	27.2688	3169.54	6182.54	8665.21	5489.39	2470.78	2190.61	84.8315	31407.5	15.0171	50.8325	2.51714	3
DDB_G0276835	glnA1	putative glutamate-ammonia ligase	putative glutamine synthetase type I GlnA1	1.02676	34.4475	21.3593	18.5422	36.2419	51.2941	62.6388	9.62351	8.76596	49.9255	1.08935	1.99041	0.163879	2
DDB_G0276871	rpl10a		S60 ribosomal protein L10a	2666.68	1511.85	1110.69	971.988	712.844	629.638	640.185	284.582	1138.08	8507.2	152.836	104.337	6256.38	8
DDB_G0276949	hspG6		heat shock protein Hsp20 domain-containing protein	5.42766	13.6501	5.25012	7.57851	4.72892	45.2779	9.12585	97.5743	39.395	205.455	63.0817	12.0189	3.09662	2
DDB_G0276951	hspG7		heat shock protein Hsp20 domain-containing protein	8.9407	44.3609	5.23784	9.59941	7.33737	108.027	30.3588	334.166	168.165	395.791	59.4493	29.8006	3.964	2
DDB_G0276953	hspG9		heat shock protein Hsp20 domain-containing protein	8.61088	47.3437	6.82428	6.12803	7.24758	97.6231	20.121	386.087	140.404	146.789	8.80538	12.0973	3.14318	2
DDB_G0276985	DDB_G0276985		unknown (not in dictyBase)	0.127873	0.0853283	0.213409	0.331398	0.533156	0.330365	0.761859	1.05509	0.73859	2.2078	1.42801	0.208487	1.31434	3
DDB_G0277119	hspG8		heat shock protein Hsp20 domain-containing protein	3.55622	6.36205	0.731678	2.57297	1.22679	30.1481	4.87782	111.128	25.8315	170.772	21.5621	14.764	1.3219	2
DDB_G0277125	hspG11		heat shock protein Hsp20 domain-containing protein, putative alpha-crystallin-type heat shock protein	0.339602	3.43158	0	1.28643	0.670515	9.79679	1.83533	126.46	27.1451	4.52419	1.2028	1.27165	0.330391	2
DDB_G0277127	DDB_G0277127_ps		pseudogene	1.20144	2.5867	1.15392	0.701622	0.728314	0.939479	0.495486	0.0759315	0.27972	2.21619	0.0489088	0.092796	0.585295	1
DDB_G0277165	DDB_G0277165		BRSK subfamily protein kinase DDB_G0277165	5.09026	211.009	32.5094	29.2392	21.5326	31.006	19.3462	6.33589	23.2812	45.0054	1.59972	8.95124	23.7293	1
DDB_G0277183	H4a		histone H4	734.074	966.461	869.369	1215.47	1083.4	419.202	262.575	347.416	371.431	250.016	6.75278	66.7668	97.3438	4
DDB_G0277185	DDB_G0277185			11.8355	17.5332	75.2022	42.0735	71.2113	22.6793	14.0688	26.8375	8.40557	11.2064	1.1345	8.78642	9.57989	4
DDB_G0277209	DDB_G0277209		unknown	0.301567	0	0.866332	0.969722	6.7392	5.66637	24.7344	20.6597	7.64587	46.2911	0.738194	1.15673	0.820147	9
DDB_G0277219	vps13l		unknown	9.63395	3.31513	12.2193	18.519	27.5505	35.7747	35.893	25.0156	12.032	30.2764	17.0406	13.072	11.7675	2
DDB_G0277251	DDB_G0277251			12.9127	7.6046	13.2739	12.8923	11.915	12.013	9.72949	12.5237	8.69582	19.9592	10.7497	1.65595	8.99117	5
DDB_G0277289	pigH		putative glycosyltransferase, putative GlcNAc transferase, phosphatidylinositol glycan, class H	1.8403	4.59847	13.2195	11.1977	11.7047	4.95362	13.6132	29.9016	5.79801	19.1265	2.38018	10.656	6.38961	3
DDB_G0277325	DDB_G0277325		EGF-like domain-containing protein	0	21.4821	72.1951	111.311	126.211	88.4136	72.4701	37.759	31.255	21.9852	7.37516	5.21523	0.00641799	3
DDB_G0277329	DDB_G0277329		ubiquitin domain-containing protein	17.3371	7.34598	8.40843	8.48936	4.63605	3.02934	2.66336	5.81837	4.49011	46.7445	0.385032	1.85574	3.48441	8
DDB_G0277381	cpras1	DdiCPRas1	type A von Willebrand factor (VWFA) domain-containing protein, Ras GTPase domain-containing protein	35.7603	17.4319	50.1609	27.3131	13.6527	15.7452	10.0776	17.8524	30.0701	47.9645	0.543522	10.7859	21.0102	4
DDB_G0277413	mkcD		putative protein serine/threonine kinase, STE20 family protein kinase, protein kinase, STE group, MKC subfamily protein kinase	24.1987	12.5281	207.153	71.7344	35.0058	47.5757	38.2169	7.5417	51.2973	69.9547	44.2502	21.1844	7.89372	7
DDB_G0277541	DDB_G0277541			12.1785	8.32014	22.6832	38.7729	32.0499	29.9667	35.5154	10.3908	11.4919	3.10786	1.73413	0.76954	3.87466	3
DDB_G0277615	DDB_G0277615		putative actin binding protein, ADF/cofilin-like domain-containing protein	93.9223	324.154	506.765	600.616	738.977	1003.69	617.749	457.02	233.957	479.391	149.947	63.3717	126.122	3
DDB_G0277681	bzpH		putative basic-leucine zipper (bZIP) transcription factor	15.0221	21.9867	234.01	269.515	324.587	355.577	202.26	258.198	107.015	146.318	20.3449	27.2055	5.80852	3
DDB_G0277733	valS1	valS, ValRS	valyl tRNA synthetase, valine-tRNA ligase	32.1585	22.5527	79.2235	83.6982	89.5643	54.9423	49.7935	99.6362	47.9945	140.949	79.4136	15.6051	115.022	3
DDB_G0277829	carC	cAR3, G-protein-coupled receptor	cAMP receptor 3	6.50749	185.696	202.267	152.667	110.323	85.7566	99.0899	85.0708	33.7599	58.2062	7.66908	15.4163	0.0496205	4
DDB_G0277831	carD	cAR4, G-protein-coupled receptor	cAMP receptor 4	0.214273	40.7847	22.6789	39.1234	64.7969	76.1332	56.6203	16.9532	38.7227	7.2714	0.48764	5.50548	1.77975	2
DDB_G0277857	helB2	Hel2B, prp28, ddx23	putative RNA helicase, DEAD/DEAH box helicase, putative RNA splicing factor, putative U5 small nuclear ribonucleoprotein	17.858	34.7733	69.7543	56.8326	46.1483	29.491	27.5139	32.6091	28.0191	25.0092	16.8566	4.31625	22.4362	4
DDB_G0277897	racI		Rho GTPase	4.13905	27.6832	44.4627	20.9701	11.9783	15.8146	12.2614	20.9179	15.7733	39.0702	6.58815	4.92637	2.94583	4
DDB_G0277903	cotE	SP65	spore coat protein	0.204596	1.75643	27.647	24.6196	24.4576	282.238	6148.05	32.8659	2.67543	8620.01	324.794	114.497	1.07767	6
DDB_G0277919	eRF3		Eukaryotic peptide chain release factor GTP-binding subunit ERF3A	104.978	106.894	274.173	186.262	125.183	67.8194	61.3528	96.7377	106.871	290.804	80.799	20.4268	263.832	4
DDB_G0278079	exdl2A		3'-5' exonuclease domain-containing protein	5.18291	2.71441	3.19132	1.99305	1.14662	4.87906	2.37148	2.04658	7.95842	6.67589	1.02315	0.490746	2.3865	5
DDB_G0278125	DDB_G0278125		regulator of chromosome condensation (RCC1) domain-containing protein	34.7337	6.86362	12.9012	17.5168	13.1392	11.9173	12.3447	4.75121	4.76658	11.9163	3.49566	2.03282	10.1586	8
DDB_G0278151	DDB_G0278151			15.6594	7.31707	11.0688	21.1925	21.6039	24.6441	26.773	32.8797	20.7071	241.47	11.8559	44.7541	20.6849	5
DDB_G0278181	DDB_G0278181	rabGAP	ankyrin repeat-containing protein, RabGAP/TBC domain-containing protein, putative GTPase activating protein (GAP)	10.8452	91.6102	173.081	233.743	199.477	225.076	221.722	119.827	53.7199	166.772	4.8667	25.9516	6.94254	3
DDB_G0278185	DDB_G0278185		unknown (not in dictyBase)	0	0	0	0	0.7106	0	0	2.22818	0	6.24497	0.0776084	0.191837	0	3
DDB_G0278215	DDB_G0278215		transmembrane protein	3.47388	65.337	26.4235	30.2565	113.197	108.485	86.2485	7.35229	64.7563	70.6703	0.8278	6.67225	1.56047	2
DDB_G0278255	DDB_G0278255		regulator of chromosome condensation (RCC1) domain-containing protein	7.93653	28.4449	24.3516	13.3935	8.78234	8.25122	9.03909	4.1085	5.92651	914.192	31.5187	45.9875	27.2122	4
DDB_G0278265	DDB_G0278265			0.809264	0.164001	0.474875	0.216028	0.487505	3.86965	5.19712	2.07716	0.377879	3.37671	0.0569648	0.298391	1.70732	9
DDB_G0278271	DDB_G0278271		Ran-binding protein 3	3.96064	20.0913	32.4608	29.0314	32.9871	19.1997	21.6295	65.7762	44.4997	127.313	13.5818	7.50582	41.444	4
DDB_G0278333	DDB_G0278333		Protease 4	184.754	58.4025	122.678	83.5349	47.0295	32.8026	30.1061	56.2784	76.9244	81.7612	4.57353	17.4794	55.5629	8
DDB_G0278335	snrpC		C2H2-type zinc finger-containing protein, putative U1 small nuclear ribonucleoprotein C	103.005	95.2617	150.112	105.38	73.3068	40.9685	64.5138	453.383	163.827	96.2632	17.4394	26.2018	37.7564	4
DDB_G0278379	bzpD		putative basic-leucine zipper (bZIP) transcription factor	10.9917	73.6267	85.7972	74.078	76.6597	70.9218	65.0717	32.3495	35.6811	82.333	15.5142	32.4246	18.6656	4
DDB_G0278407	DDB_G0278407			40.6863	24.0395	42.3705	51.1307	46.3636	55.592	63.7363	19.6354	8.62952	82.4546	29.4306	39.6387	7.81414	5
DDB_G0278421	DDB_G0278421			0	0	0.721592	6.21801	21.3381	107.287	116.064	48.1809	116.097	3.97173	0.503811	0.268574	0	9
DDB_G0278461	DDB_G0278461			6.32899	10.0151	141.165	155.381	109.252	83.7153	95.1116	98.697	64.1205	108.975	37.0293	26.7574	9.23551	3
DDB_G0278479	DDB_G0278479		mRNA cap guanine-N7 methyltransferase	1.69365	3.36842	8.07606	6.94935	7.82289	7.70485	12.3257	9.34252	2.8786	10.1979	0.525746	2.46606	1.5103	3
DDB_G0278519	DDB_G0278519			0	0.104759	3.21658	0.571281	0.67618	76.907	927.209	3.67208	1.14544	400.843	12.6527	16.528	0.0225357	6
DDB_G0278537	DDB_G0278537			0	0.482007	9.25336	0.972411	4.79886	141.346	3640.39	2.62827	9.16849	15299.8	157.545	388.028	2.42959	6
DDB_G0278553	DDB_G0278553		unknown	0.445749	0.426069	1.81697	0	0	1.36989	274.254	0.707335	0	3289.88	36.9854	22.5747	0.276682	6
DDB_G0278555	DDB_G0278555		unknown (not in dictyBase)	0	0	0.742427	3.16228	1.09452	3.06343	1.81482	0	0	6.2936	0.0696193	0	0	2
DDB_G0278601	DDB_G0278601		RabGAP/TBC domain-containing protein, putative GTPase activating protein (GAP)	0.654371	1.5058	9.30695	10.96	21.5799	22.3498	12.9122	12.4578	2.12411	2.92656	0.941013	0.357301	1.82531	3
DDB_G0278649	iliK		TatD-related deoxyribonuclease, TatD-related DNase	132.258	22.4105	37.0398	48.1515	45.4099	30.2475	30.7296	35.5602	10.3583	64.9446	41.2192	9.44881	47.9609	8
DDB_G0278695	DDB_G0278695		unknown	0	0	4.81141	9.5725	12.9747	67.3547	788.991	13.9092	0.756902	624.715	14.6182	44.2218	0.255483	6
DDB_G0278709	DDB_G0278709		Protein YIF1A	15.0105	139.82	117.064	105.885	68.7176	42.699	37.3981	29.1769	45.6716	83.309	29.377	18.5144	27.0015	4
DDB_G0278761	DDB_G0278761		NF-X1-type zinc finger-containing protein, SAM domain-containing protein	19.1802	21.9639	67.9325	54.8073	52.3007	33.4469	29.93	11.5621	9.23535	93.7697	13.7224	3.98718	6.95772	4
DDB_G0278771	DDB_G0278771			28.9692	64.5439	57.724	48.1363	29.933	31.6762	67.5088	17.6823	28.9713	19.7862	4.68094	10.2626	11.7078	5
DDB_G0278801	DDB_G0278801			4.38828	2.1386	7.54206	10.6679	9.01152	10.4779	8.27398	14.9624	2.02352	19.557	6.53805	8.50912	2.40113	3
DDB_G0278803	dus1l		tRNA-dihydrouridine synthase 1-like protein	35.1598	7.96735	15.6389	34.0342	36.2385	54.6447	42.5429	20.1058	19.7204	89.0391	26.4849	18.4984	24.7267	5
DDB_G0278841	DDB_G0278841		cytidine deaminase-like protein	0.217476	0.828886	2.7677	5.86591	5.81952	2.52369	2.68452	12.6904	4.71578	4.5884	1.22671	0.805814	2.71044	3
DDB_G0278843	taf11	TAFII28	transcription initiation factor TFIID subunit, TFIID subunit	13.3215	13.5863	27.5914	19.1526	9.01125	6.65096	12.1649	39.1399	16.2749	23.6141	1.98741	3.3186	13.401	4
DDB_G0278865	DDB_G0278865			81.5423	19.4179	41.6465	34.3609	24.0759	51.4269	33.0989	94.3381	53.6397	102.617	2.28655	17.0479	19.1106	5
DDB_G0278881	DDB_G0278881		mannose-6-phosphate receptor domain-containing protein	0	0	40.39	182.775	436.149	428.347	482.428	116.769	21.5841	40.0466	1.49687	2.83031	0.0165009	2
DDB_G0278987	DDB_G0278987		Pin2-interacting protein X1	0.316451	1.32588	0.965207	1.84218	1.50899	0.987688	1.6644	19.8302	7.36427	21.0293	0.911195	1.82969	17.2196	3
DDB_G0278995	DDB_G0278995			4.30062	16.7041	7.31894	13.2396	7.76917	7.60206	20.225	0.914061	11.4888	4.71421	0.916282	0.290553	5.12817	5
DDB_G0278997	DDB_G0278997		glutathione S-transferase domain-containing protein	0	2.9522	9.08086	23.1639	49.5322	25.7668	21.051	37.3976	66.7572	6.88395	4.2402	1.7675	0.073336	3
DDB_G0279191	vacB		vacuolin B, prohibitin domain-containing protein	19.6032	11.8643	32.0288	28.1469	17.5561	7.93168	9.80209	0.556481	3.79387	64.6211	11.0969	10.9226	14.8467	4
DDB_G0279279	DDB_G0279279		Protein TED1	1.70714	24.2795	34.3495	31.1231	20.7506	12.53	13.9277	2.83806	19.7557	6.97703	0.49845	1.60229	6.19844	4
DDB_G0279335	DDB_G0279335			6.10563	2.44266	8.12066	10.4669	7.80243	5.98963	6.9284	10.1833	5.95143	14.0635	6.00295	0.831501	4.74379	5
DDB_G0279417	roco6		LRRK family protein kinase Roco6	7.00635	21.0716	138.083	132.477	153.17	175.221	138.646	92.1538	21.103	14.8011	8.09629	6.82648	10.7501	3
DDB_G0279421	DDB_G0279421			3.04234	11.0338	21.859	22.8555	30.421	58.479	58.4841	19.9938	6.29281	40.5925	15.6611	7.96907	3.39924	2
DDB_G0279425	DDB_G0279425			41.9727	399.078	552.9	537.992	552.493	720.23	580.895	251.082	161.261	366.184	117.4	147.566	15.1296	3
DDB_G0279541	DDB_G0279541			0	0	1.23059	0.124525	1.10044	40.3354	598.286	11.23	0.175286	738.188	28.7995	4.96978	0	6
DDB_G0279545	DDB_G0279545		short-chain dehydrogenase/reductase (SDR) family protein, glucose/ribitol dehydrogenase family protein	0	0	0	0	0	0.639842	24.8938	0.615221	0.131614	7.75285	0.339611	0.341128	0	6
DDB_G0279653	DDB_G0279653			9.17126	28.339	55.6809	39.9197	36.8083	31.42	43.7729	77.0262	13.3907	183.5	41.4267	58.3905	7.78204	4
DDB_G0279657	elmoE		engulfment and cell motility ELM family protein	21.0164	55.7053	71.048	64.0646	40.0041	33.182	32.3064	6.26958	12.1502	49.063	19.7285	7.40965	8.62509	4
DDB_G0279689	eftud1		elongation factor Tu domain-containing protein, small GTP-binding protein domain-containing protein, band 7 family protein	14.4667	5.09677	12.4041	17.2405	12.7639	11.5898	13.0941	8.56749	6.0766	19.7814	2.57415	2.71867	20.1182	5
DDB_G0279703	prpf4B	PRP4	protein serine/threonine kinase Prpf4B	2.61961	6.86126	16.5377	15.1016	15.0594	14.0528	10.9687	14.4	17.0944	14.8946	8.31054	2.66294	8.33754	3
DDB_G0279709	DDB_G0279709		unknown	0.113971	0.0839738	15.9665	5.05733	3.51816	2.31453	4.31273	1.13354	4.25168	268.351	10.89	11.1312	0.508845	7
DDB_G0279711	cmr		putative actin binding protein, comitin-like protein, putative mannose binding protein, B_lectin domain-containing protein	0	0	11.5402	3.80936	2.68814	3.95193	2.59915	0.550491	5.85785	144.149	1.81521	9.64832	0	7
DDB_G0279721	ubqH		ubiquitin H	56.2384	13.9277	12.7029	19.5366	12.5808	20.3395	13.9022	19.5905	40.4172	1020.37	11.236	151.958	12.2295	8
DDB_G0279755	DDB_G0279755		OB fold-containing protein, nucleic acid binding	18.143	2.59132	5.79366	13.2958	10.3157	6.77185	6.19581	4.36238	8.90282	27.8386	3.728	4.91676	13.8185	5
DDB_G0279757	DDB_G0279757			0	0	0	0.252106	0.684913	14.4415	23.6096	0.208465	0.271529	5.08697	0.0931729	0.121953	0	9
DDB_G0279783	DDB_G0279783		short-chain dehydrogenase/reductase (SDR) family protein, glucose/ribitol dehydrogenase family protein	0	5.15486	10.1546	10.6416	12.8015	6.46046	5.16546	3.79017	4.23999	1.895	0.0159936	0.286833	0	3
DDB_G0279943	DDB_G0279943		putative sodium-dependent phosphate transporter	49.1031	13.3268	48.6395	88.8891	119.711	230.156	178.207	77.422	27.4192	88.542	42.6253	30.5935	7.37997	2
DDB_G0280043	rab8A	sas1, sasA	Rab GTPase	66.8804	163.337	275.789	309.964	287.581	371.716	304.678	226.789	126.707	1671.45	166.032	337.238	268.42	3
DDB_G0280053	osbA	OSBPa	oxysterol binding family protein, member 1	3.18965	471.534	1306.69	1287.3	1358.18	923.038	859.297	586.691	389.812	470.251	85.3097	108.441	1.31714	3
DDB_G0280143	DDB_G0280143		Rab escort protein (REP), Rab proteins geranylgeranyltransferase component A	5.21159	5.79587	8.4906	7.77175	6.40587	3.77583	5.50965	15.7841	18.9746	25.8073	10.0481	9.2516	7.23098	4
DDB_G0280177	DDB_G0280177		Hepatoma-derived growth factor-related protein 2	51.7228	160.019	65.5808	64.984	54.184	82.8656	163.504	87.0042	81.5044	186.928	92.047	71.323	35.7945	5
DDB_G0280201	DDB_G0280201		unknown	4.88452	8.96319	12.5057	11.0446	11.0496	10.7222	7.90493	27.9552	0	693.996	8.82599	136.317	53.8052	4
DDB_G0280225	DDB_G0280225		unknown	456.682	470.291	688.607	634.898	490.29	517.108	427.079	258.906	3007.77	141.041	20.0635	99.9734	202.943	5
DDB_G0280247	DDB_G0280247		Integral membrane protein GPR137B	11.6828	11.6465	42.0877	68.9561	68.9127	45.6315	50.6247	30.6721	10.259	39.3589	25.5879	9.93403	21.1629	3
DDB_G0280375	DDB_G0280375			25.877	6.50436	23.5199	22.5861	16.8384	13.9872	11.3606	7.42834	14.6913	14.8176	5.03002	5.78689	1.41912	5
DDB_G0280431	rio1		RIO1 subfamily protein kinase	17.2449	2.42312	6.3065	10.4308	16.763	18.2437	23.1928	4.49511	8.01743	80.8507	18.8611	12.7937	13.9924	5
DDB_G0280455	ascc2		ubiquitin system component Cue domain containing protein, activating signal cointegrator 1 complex subunit	11.4906	7.63895	11.6976	7.66416	7.63702	5.41332	5.74158	9.2576	5.17754	19.2247	1.11336	1.50944	7.0361	5
DDB_G0280479	arrE		ADP-ribosylation factor-related, ARF-related	3.97085	14.5143	8.83941	6.82231	6.07627	40.1678	73.9868	2.16404	8.60928	39.2863	2.32494	5.71484	22.6346	9
DDB_G0280481	DDB_G0280481		unknown	9.38638	15.8843	24.3296	23.5994	27.3543	50.1678	42.4163	24.2097	16.6257	22.0733	2.45256	1.66447	1.60501	2
DDB_G0280505	tmem144A		transmembrane protein 144 A	33.5308	78.801	114.762	150.133	67.8323	43.0056	45.4113	68.0159	68.9862	189.216	38.7266	22.2435	19.8831	4
DDB_G0280513	DDB_G0280513			4.39748	32.5999	29.7265	24.7198	27.2674	40.2612	30.5969	21.9947	19.2445	54.491	29.7527	7.97159	5.07228	4
DDB_G0280547	comH	gtaB	putative GATA-binding transcription factor, GATA zinc finger domain-containing protein 2	13.1773	725.805	1989.69	432.65	69.5644	41.5014	38.7049	65.5423	8.61807	37.219	3.34335	9.48805	17.5363	7
DDB_G0280555	DDB_G0280555			1.62866	30.8704	36.0892	34.1804	28.7811	17.0209	19.7162	17.0325	11.4629	9.40849	0.674042	1.47067	1.00303	4
DDB_G0280621	arrJ		ADP-ribosylation factor-related, ARF-related	15.6235	31.3046	44.1719	29.9945	23.9698	20.3236	17.7823	54.2804	11.2798	37.6283	2.90915	5.56362	0.727985	4
DDB_G0280633	arrK		ADP-ribosylation factor-related, ARF-related	2.95375	2.28053	1.64144	2.09978	2.09877	2.22617	2.28863	12.9447	1.46533	14.0144	0.196181	3.48236	1.9431	5
DDB_G0280647	DDB_G0280647		unknown (not in dictyBase)	0	2.88565	70.5246	35.3232	14.2386	14.8659	5.22902	1.54454	1.13535	17.4346	5.1409	7.3773	0.139883	7
DDB_G0280689	tgrB1	lagB1	Tiger protein B1	14.255	1044.75	1104.06	342.106	146.521	155.508	95.1603	117.075	90.8703	81.5135	9.51946	27.8781	0.40407	1
DDB_G0280699	mdn1_ps1		pseudogene	3.1862	13.0215	9.01791	6.65185	11.0107	6.24879	6.62004	7.35021	7.20852	28.853	5.04692	5.71625	19.5589	4
DDB_G0280703	DDB_G0280703		elongation factor 1b-related protein, elongation factor 1beta-related protein	10.3913	5.58109	20.6906	49.9622	46.3645	58.6967	64.5987	29.6917	32.0771	2106.01	1.66499	35.9742	2.27534	3
DDB_G0280835	DDB_G0280835		unknown	2.11127	0.780971	1.34584	2.07765	2.41128	3.5833	3.56986	1.40849	0.388256	26.3214	0.05951	1.05175	10.5732	5
DDB_G0280879	DDB_G0280879		CCHC-type zinc finger-containing protein	0.886401	25.0937	7.85561	9.73502	8.06733	5.39763	7.92525	13.5927	6.19155	3.96395	1.71174	0.560074	1.0466	1
DDB_G0280975	racE		Rho GTPase racE	166.258	661.414	772.27	777.239	494.106	551.784	587.638	179.162	350.288	1137.39	398.27	257.779	359.346	4
DDB_G0280979	pcmA		Protein-L-isoaspartate O-methyltransferase	20.6911	21.0581	44.6378	53.9407	28.9043	74.4912	54.1884	69.0385	52.3254	119.995	16.8043	18.5436	1.28532	5
DDB_G0281025	DDB_G0281025			12.439	90.7822	176.648	193.159	202.735	168.017	152.416	124.599	33.5933	118.976	50.3989	52.9454	14.6768	3
DDB_G0281043	DDB_G0281043			5.65368	11.138	29.3514	29.882	24.0033	13.7642	12.233	10.7991	12.2734	6.16932	0.567717	4.20854	4.68055	4
DDB_G0281047	gxcEE	RacGEF	RhoGEF domain-containing protein, IQ calmodulin-binding domain-containing protein	7.85744	27.4655	65.6417	63.5814	54.9928	42.7336	42.5731	49.5182	43.2583	102.752	10.5542	6.10659	11.1124	4
DDB_G0281097	DDB_G0281097		pseudouridine synthase family protein	1.81674	4.50243	16.4369	17.409	21.5403	14.3695	14.3539	16.5913	4.27764	8.90276	1.29194	1.03425	6.17868	3
DDB_G0281207	DDB_G0281207		EGF-like domain-containing protein	4.64957	1.3382	5.0792	8.07486	10.2937	16.0324	22.927	7.90034	1.52255	3.68883	1.50843	0.410267	2.54342	2
DDB_G0281209	DDB_G0281209		Kelch domain-containing protein 10	9.66145	22.694	17.5899	15.8229	12.8212	28.148	96.9514	4.31065	9.6204	19.2145	2.25275	1.5317	1.24759	9
DDB_G0281273	DDB_G0281273	sigN174	unknown	0.368215	1.15181	9.24914	1.20282	1.19541	2.13634	2.48852	5.22766	6.31472	2.35683	0	0.16524	0	7
DDB_G0281309	DDB_G0281309		UPF0717 family protein	33.061	6.80068	14.6665	22.3954	61.597	101.875	96.3897	49.0609	44.9746	145.167	91.9569	13.2516	62.2036	2
DDB_G0281401	DDB_G0281401		P-type ATPase, transmembrane protein	19.7326	535.128	1028.04	590.327	496.059	375.776	327.957	254.614	258.158	49.4109	17.4032	24.5956	5.32975	4
DDB_G0281433	DDB_G0281433			13.3648	2.36298	3.72147	9.61924	14.0614	20.7354	11.1145	9.58374	8.39017	55.0409	2.69794	9.35931	53.7957	5
DDB_G0281441	ercc6		SNF2-related domain-containing protein, CHR group protein, helicase, C-terminal domain-containing protein, DNA excision repair protein 6	9.85215	7.11268	29.5625	30.1741	33.6794	26.2972	18.9899	19.8877	10.1613	12.9643	3.97205	6.18021	4.73996	3
DDB_G0281443	DDB_G0281443		putative sterol desaturase	0	10.0049	64.1826	139.32	164.879	98.7891	84.9664	10.252	19.1718	22.3305	1.63951	3.47675	0.0327934	3
DDB_G0281503	DDB_G0281503			8.0825	5.8432	16.5086	19.8737	18.72	12.6247	12.8038	47.0326	24.5017	21.9108	11.8117	9.14489	13.219	3
DDB_G0281507	colC		colossin C, Cna B-type domain-containing protein	1.14795	0.436276	756.816	1807.44	2600.94	929.511	626.351	1247.52	45.5787	392.273	19.7934	25.4584	0.693246	3
DDB_G0281537	DDB_G0281537			0.5251	7.20543	9.20715	13.6467	12.7739	8.07395	9.0848	1.38898	2.45022	4.68055	0.248674	1.12574	0.102134	3
DDB_G0281543	DDB_G0281543			1.18017	13.6118	18.0267	20.1592	23.4463	13.7855	13.8566	8.61741	6.16337	2.79765	0.129944	1.11352	2.50151	3
DDB_G0281569	tor		FRAP family protein kinase Tor	33.3572	141.445	57.6258	97.7378	72.2167	55.9915	76.3159	16.0007	27.8353	114.336	42.3929	14.4912	28.8492	4
DDB_G0281627	DDB_G0281627	ArfGAP	Arf GTPase activating protein	21.5965	22.6383	92.3936	107.747	120.896	109.214	104.143	88.251	74.8457	172.686	63.1002	67.7592	53.3496	3
DDB_G0281671	DDB_G0281671			1.62329	1.73472	86.02	21.6838	11.9204	6.29714	6.62066	0.618601	2.4404	8.89263	0.0943395	0.269817	0.956045	7
DDB_G0281673	DDB_G0281673		short-chain dehydrogenase/reductase (SDR) family protein	0	8.04825	143.058	54.6347	47.3027	25.3618	19.727	1.64999	25.4197	58.1315	0.114189	1.76068	0	7
DDB_G0281679	DDB_G0281679		RING zinc finger-containing protein	11.1366	28.3334	27.8059	26.4869	30.8833	20.0863	15.7331	30.405	9.95023	19.8352	1.11655	4.48085	9.22902	4
DDB_G0281695	DDB_G0281695		unknown	0.179933	0.460741	1.12809	2.01119	3.01773	3.10233	4.5956	0.0893398	0.270874	3.65297	0.165912	0.548342	3.77188	2
DDB_G0281735	DDB_G0281735		putative transmembrane protein	0.0997248	1.42763	26.3179	53.3363	16.1885	12.5488	10.3245	6.65901	30.9519	7.66332	0.151484	4.7478	1.16786	4
DDB_G0281767	DDB_G0281767		ankyrin repeat-containing protein, regulator of chromosome condensation (RCC1) domain-containing protein, BTB/POZ domain-containing protein	9.36915	0.266259	9.65761	8.60299	5.76397	3.88797	2.60791	1.54208	5.6541	16.5265	0.0838334	1.52221	0.233176	5
DDB_G0281769	DDB_G0281769			0.617965	0	18.9879	19.3546	9.96202	219.367	1357.19	21.281	7.21967	1403.31	11.6713	46.8252	0.0746263	6
DDB_G0281793	DDB_G0281793			18.8785	12.6805	17.5951	21.6143	17.6373	12.8951	8.59134	7.95325	1.97642	16.8065	0.826997	3.3784	22.549	5
DDB_G0281811	DDB_G0281811			708.05	420.99	282.511	212.826	167.412	103.911	115.1	234.489	199.4	366.357	241.391	102.678	206.167	8
DDB_G0281813	DDB_G0281813		unknown	0.952044	2.7089	4.73801	3.72737	3.14541	1.4942	1.04142	1.35903	0.766355	1.0496	0.0477233	0.0421754	1.0886	4
DDB_G0281831	DDB_G0281831		putative ATP binding protein	0.785995	6.55506	12.1486	14.8902	24.8025	29.9768	20.4979	10.9392	8.12632	57.5865	15.3581	4.69575	5.1796	3
DDB_G0281833	DDB_G0281833		Ubiquitin-conjugating enzyme E2 E2	21.9922	28.2652	65.9883	66.3434	51.3948	64.6412	62.0285	54.7083	63.3852	389.899	38.4872	16.6594	14.065	3
DDB_G0281913	DDB_G0281913		unknown	213.55	81.1659	71.504	62.292	53.411	56.0782	55.3818	15.6894	42.25	105.492	7.10333	31.2488	100.022	8
DDB_G0281963	DDB_G0281963		putative protein tyrosine phosphatase, dual specificity	15.7373	7.14768	14.2503	16.527	10.9472	7.86809	10.7049	11.2735	7.78791	17.3076	10.2531	3.20129	10.2799	5
DDB_G0281969	mybE		myb domain-containing protein	74.2675	137.554	182.008	198.078	135.188	491.269	479.334	159.159	74.3753	902.851	163.688	51.9394	55.9967	2
DDB_G0281977	DDB_G0281977			0	0	0	2.12658	8.36513	12.4263	2.33377	67.9596	2.62924	6.13104	0	0.160316	0	2
DDB_G0281985	sec23		putative transport protein	178.665	349.764	403.259	189.77	112.907	75.1921	68.4415	16.2583	87.6336	440.633	19.5501	29.1285	171.42	4
DDB_G0282003	hat_ps		pseudogene	3.07484	3.96688	21.7472	24.077	17.8118	15.661	13.801	26.7588	6.05377	34.2556	14.9658	13.8946	4.37934	3
DDB_G0282007	uch1		peptidase C12 family protein, ubiquitin C-terminal hydrolase	5.02051	13.9436	11.5155	8.81468	8.23305	5.67966	7.46119	2.1777	9.86997	424.622	5.67888	7.47224	37.3328	4
DDB_G0282013	DDB_G0282013			0	0	0.541458	0.547911	0	1.37475	36.3689	0	0	5.19425	0.156439	0.106018	0.0615485	6
DDB_G0282035	eif2s2		eIF-3 beta, eukaryotic translation initiation factor 2 (eIF2) subunit 2	86.1903	125.776	154.661	100.048	77.2619	63.4209	78.1945	224.528	163.314	262.198	65.6567	127.443	240.23	4
DDB_G0282037	DDB_G0282037			0.598347	0.713022	10.1392	4.28295	34.0654	499.81	691.818	40.0861	0.612111	44.8792	7.07331	9.74224	0.169953	9
DDB_G0282055	DDB_G0282055		C2 domain-containing protein, Ras GTPase activation domain-containing protein	0.386031	3.42348	10.3129	7.27397	6.78751	6.57613	6.99636	1.7538	6.33189	7.63488	2.44383	0.885716	1.92743	4
DDB_G0282069	slrA		leucine-rich repeat-containing protein (LRR), S-cell enriched leucine-rich repeat protein	0.462103	18.4642	35.8643	43.4224	37.4234	20.2318	21.3383	12.3185	6.96433	3.0729	0.286764	1.23028	0.981104	4
DDB_G0282121	DDB_G0282121		unknown	5.9687	0.79979	5.69545	1.97138	0.573856	1.96315	3.48864	1.23237	1.04594	10.7417	0.448671	2.43398	0.072162	8
DDB_G0282127	DDB_G0282127			0	0	0.156491	0	0	5.59924	31.5749	0	0.255834	4.03749	0.0165974	0.124392	0	6
DDB_G0282129	DDB_G0282129			9.51889	27.1636	11.705	9.83493	5.3942	4.69358	5.52017	3.51797	11.4689	5.01412	2.9806	1.28493	3.49774	1
DDB_G0282209	DDB_G0282209		type A von Willebrand factor (VWFA) domain-containing protein	304.21	45.4597	170.245	80.3576	35.6906	52.4841	42.1229	108.245	75.8776	316.621	14.6324	41.1424	15.0981	8
DDB_G0282257	DDB_G0282257			1.65215	0.328765	3.6985	10.3967	13.3871	31.5886	49.0061	7.77647	6.41401	34.1248	11.7102	9.66567	0.174481	9
DDB_G0282265	sgmC		metallophosphoesterase domain-containing protein, putative sphingomyelinase	2.60623	0.922723	49.3813	68.6027	151.679	62.8465	36.0239	33.9102	12.6199	4.89971	0.202567	3.95671	4.59027	3
DDB_G0282305	DDB_G0282305			0.0782292	0.230445	5.34675	6.8746	41.2417	214.497	181.975	5.97147	9.73967	608.764	18.1024	63.1733	0.00724953	2
DDB_G0282307	DDB_G0282307		unknown	0	0.218159	3.79421	2.15689	698.371	722.635	382.488	74.2283	2975.17	852.208	1.53768	31.3841	0.0634521	2
DDB_G0282381	gefC	RasGEF, racGEF	regulator of chromosome condensation (RCC1) domain-containing protein, RhoGEF domain-containing protein, Ras nucleotide exchange factor	8.97276	291.132	489.56	317.761	223.974	145.817	128.788	69.2048	53.4589	42.5892	2.73224	23.6789	6.36738	4
DDB_G0282573	DDB_G0282573		WD40 repeat-containing protein	4.17381	13.6927	34.0492	27.9359	12.1543	12.0393	10.4347	5.08614	5.69563	17.2714	6.96467	2.84084	14.0829	4
DDB_G0282633	DDB_G0282633		ankyrin repeat-containing protein, regulator of chromosome condensation (RCC1) domain-containing protein, BTB/POZ domain-containing protein, putative guanine nucleotide exchange factor (GEF)	18.128	30.8282	55.243	42.5245	18.6289	17.7511	17.6638	12.4679	12.2517	25.671	8.07964	6.38476	4.40556	4
DDB_G0282693	pex10		RING zinc finger-containing protein, transmembrane protein, peroxisome biogenesis factor 10, peroxin 10	1.81898	11.5424	14.8757	17.3064	14.6543	10.6316	10.5318	13.627	7.10246	3.49467	2.96103	0.607714	2.35223	4
DDB_G0282695	DDB_G0282695		unknown	49.3981	23.3011	40.0105	42.0098	23.8665	28.1863	30.0433	6.01574	8.44941	214.107	25.8369	8.30595	54.3127	5
DDB_G0282713	DDB_G0282713		unknown	4.04155	4.88375	10.2731	12.0191	12.1168	8.20649	6.46597	4.26672	5.01957	3.26785	0.259693	0.715024	6.49193	3
DDB_G0282867	DDB_G0282867			8.95532	4.3069	5.85756	8.44951	15.6959	14.0449	12.8256	9.30218	5.21002	17.7311	0.144582	1.56615	3.39539	5
DDB_G0282877	DDB_G0282877			0.205148	0.538312	8.7619	76.6228	54.1969	22.7797	20.1037	5.30466	1.35376	7.26797	0.056041	0.850742	0	3
DDB_G0282891	pakG		STE20 family protein kinase PakG	4.84358	26.8076	15.2165	18.7249	22.8716	22.4264	26.9229	25.3637	14.0594	14.3358	3.21156	1.87318	6.53081	5
DDB_G0282943	DDB_G0282943		RapGAP/RanGAP domain-containing protein, putative RapGAP	3.82663	29.4012	171.688	108.828	85.405	58.4999	55.2557	28.1877	63.3939	25.0574	11.1973	7.25531	6.26642	4
DDB_G0282955	DDB_G0282955		FAD synthetase	0.250471	0.368778	0.515335	5.80063	5.54588	4.35986	15.9921	6.11899	3.45471	5.21072	1.97111	1.13783	1.34917	9
DDB_G0282973	stpA			0.590152	0.887439	12.5664	9.47388	4.54597	1.82624	1.90397	3.34303	1.81887	1.0038	0.0375252	0.354953	2.11839	7
DDB_G0283023	hcpA	HP1-like protein	heterochromatin protein A	1.3026	3.56792	11.4122	18.5257	21.0804	7.26277	9.41606	30.886	3.20511	39.602	19.6404	14.0517	17.4578	3
DDB_G0283077	DDB_G0283077		putative glycoside hydrolase	0	0	0.695221	1.89354	9.16509	44.9771	104.289	0.548161	0.339215	29.1107	1.9669	0.751437	0	9
DDB_G0283113	eriA		putative RNase III, RNA exonuclease	1.37268	1.34054	4.08224	6.92739	10.1253	11.2925	9.40187	1.87631	2.2902	6.31455	0.253245	0.787827	1.47173	3
DDB_G0283349	gpaA	Ga1, Galpha1, gpa1	G protein alpha subunit Galpha1	33.251	124.901	240.02	244.776	272.04	282.244	245.335	110.398	130.812	355.014	171.026	85.3056	157.79	3
DDB_G0283425	DDB_G0283425			1.84707	1.11845	1.43488	1.84699	1.93727	1.99254	1.72674	0.190929	0.0678744	3.72925	0.0519575	0.234143	0.129508	5
DDB_G0283453	dgcA		diguanylate cyclase	0.127235	1.93022	7.63083	7.77591	11.9642	36.4496	29.9048	0.403804	6.79983	51.6706	1.08207	13.5407	11.5702	2
DDB_G0283473	treh	trehalase	alpha,alpha-trehalase	8.47442	8.90433	10.4428	16.447	65.9418	200.595	212.3	1.50805	64.7558	166.455	3.37149	37.5839	147.185	9
DDB_G0283543	prp40	fnbp3, prpf40A	WW domain-containing protein, putative RNA splicing factor, FF domain-containing protein	5.86153	9.09393	32.6553	23.4998	19.4663	12.6443	11.7322	15.1801	7.88387	19.1985	3.37174	15.929	12.4803	4
DDB_G0283557	DDB_G0283557			3.84944	10.2238	17.6828	16.3972	12.0319	16.6371	15.6078	17.179	6.89538	35.1569	13.3691	5.17544	8.50845	4
DDB_G0283661	ddx3		putative RNA helicase, DEAD/DEAH box helicase	178.555	641.568	670.352	690.72	990.152	1184.41	1185.6	535.911	396.805	760.613	233.549	169.966	389.139	3
DDB_G0283749	DDB_G0283749			0.619517	3.84158	11.2244	6.72008	6.01833	1.73263	1.43817	12.8033	2.51896	1.11332	0.673247	0.261466	0.538424	4
DDB_G0283767	dct		dynacortin	223.865	223.845	654.094	932.252	356.688	659.319	585.213	453.669	680.551	521.563	108.781	239.273	166.176	4
DDB_G0283809	dcp2_ps		pseudogene	0.876648	3.25923	12.0812	22.2615	9.88115	34.537	20.7025	30.0287	11.0622	10.6559	3.01412	5.72501	5.36027	2
DDB_G0283817	DDB_G0283817		pirin family protein	0.128217	0.215933	0.527605	1.66323	2.9544	8.84243	4.65849	679.349	131.722	9.82136	2.02864	1.07309	0.821273	2
DDB_G0283877	dus2l		tRNA-dihydrouridine synthase 2-like protein	3.66135	2.15195	9.8841	18.2118	12.9786	9.97555	8.33959	6.4479	4.14613	18.456	6.33342	2.8565	10.2591	3
DDB_G0283901	DDB_G0283901		Coiled-coil domain-containing protein 49	1.75162	2.03664	10.2701	15.217	37.174	40.7537	47.9219	65.5054	53.6558	416.101	65.2518	26.0198	11.9436	2
DDB_G0283911	DDB_G0283911		HSP20-like chaperone domain-containing protein	6.2539	323.259	40.5598	20.7935	14.9232	9.97593	7.94113	4.56759	13.4307	6.98815	0.798844	3.80797	18.2332	1
DDB_G0283925	DDB_G0283925		Swarming motility protein ybiA	379.113	49.4671	208.001	137.038	128.593	60.6891	49.3574	26.7267	22.0009	104.833	63.9883	10.0793	85.5103	8
DDB_G0283929	cyp517A1	ostA	cytochrome P450 family protein	0	0.180255	1.99099	2.30712	4.77712	17.7921	183.121	5.06174	12.0736	258.781	6.46076	8.48068	0.498344	6
DDB_G0283931	pks23	dipks23, PKS	putative polyketide synthase, beta-ketoacyl synthase family protein	0.0761099	0.0423228	0.549937	1.53159	1.55757	6.48095	42.0262	2.07853	3.32851	26.1957	1.26605	0.831591	0.299695	6
DDB_G0283933	cyp517A4		cytochrome P450 family protein	0	1.85779	1.93049	7.59554	7.48258	2.72008	8.17541	0.295096	2.14218	65.725	5.94329	3.86307	1.53424	3
DDB_G0283935	DDB_G0283935		short-chain dehydrogenase/reductase (SDR) family protein	0	0.143059	13.1447	27.8842	31.0247	527.17	489.065	49.9801	0.361453	18.081	11.1036	3.44936	0	9
DDB_G0283953	mybU		myb domain-containing protein	6.26457	5.56793	2.78114	2.53629	2.07526	3.36509	11.1858	4.9759	12.9266	3.9584	0.187375	0.763703	3.84538	5
DDB_G0283977	DDB_G0283977			4.5636	2.93133	6.25868	5.78227	7.9102	5.8917	6.65204	11.0394	2.61271	7.34137	4.73053	0.870622	3.12165	5
DDB_G0283985	DDB_G0283985			0.833892	0.439129	2.24829	7.23044	4.94085	4.22053	3.64395	4.27843	3.79677	4.06331	0.0956725	0.647754	0.141867	3
DDB_G0283993	DDB_G0283993		leucine-rich repeat-containing protein	0.878579	0.263045	0.369888	0.532368	0.803904	0.644803	0.63947	0.663303	1.80744	4.30507	2.26706	0.970139	3.53402	5
DDB_G0284001	pks22	dipks22, PKS	putative polyketide synthase, beta-ketoacyl synthase family protein	0.239818	0.474902	4.00056	8.45356	6.58198	5.20432	12.146	1.52844	1.14532	8.08365	0.110973	0.445705	0.200242	3
DDB_G0284155	DDB_G0284155		phospholipase D	1.46304	4.35445	8.25379	7.02388	8.09124	5.26839	7.16818	5.78715	5.2395	7.18294	3.97688	2.04941	4.28159	4
DDB_G0284223	DDB_G0284223		putative metallophosphoesterase	27.7855	33.1009	66.2502	47.7778	23.9534	26.2831	16.779	52.1809	45.8511	169.956	4.22967	10.482	35.0171	4
DDB_G0284225	ucpC	slc25a11	mitochondrial substrate carrier family protein, mitochondrial 2-oxoglutarate/malate carrier protein, mitochondrial brown fat uncoupling family protein	9.46477	23.4818	54.117	59.2925	39.3457	48.2799	36.4327	27.8823	38.52	206.373	2.38246	10.9189	37.5694	4
DDB_G0284235	DDB_G0284235			0.0664832	0.244924	0.834992	1.79301	5.10792	3.98311	4.42434	2.63565	0.677607	2.49069	0.0748704	0.327985	0	2
DDB_G0284255	DDB_G0284255			24.6922	205.94	479.705	656.013	341.827	361.423	255.041	61.6481	95.0204	85.4307	27.4134	32.5021	1.42698	4
DDB_G0284277	DDB_G0284277		short-chain dehydrogenase/reductase (SDR) family protein, glucose/ribitol dehydrogenase family protein	12.7943	1.65013	2.02856	1.71205	2.9697	2.32737	2.16088	1.19553	0.704164	14.4645	0.271708	1.29538	16.1778	8
DDB_G0284369	DDB_G0284369		calcium-binding EF-hand domain-containing protein, DUF298 family protein	37.0105	48.1853	101.073	125.526	123.224	104.257	118.014	147.93	69.3644	86.1318	48.1206	25.2921	23.0902	3
DDB_G0284409	iliB		oxoglutarate/iron-dependent oxygenase family protein	3.15019	2.90543	1.26962	3.50138	3.03875	3.06267	4.4991	2.49944	1.14835	2.48424	0.045397	1.06694	1.88541	5
DDB_G0284457	DDB_G0284457			1.34628	1.17831	1.98031	1.64695	2.37585	1.93591	3.88771	0.877951	1.09195	13.1536	0.711303	0.413365	2.34889	5
DDB_G0284471	kif8	ksnH, K8, kinesin-4	kinesin family member 8	3.49622	31.9605	61.1596	49.4017	60.7751	49.1909	38.1439	51.6526	12.7031	2.26175	0.291417	0.520052	2.21698	4
DDB_G0284489	pdkB		PDK1 family protein kinase PdkB	1.3606	37.3801	15.1899	22.4984	31.6814	24.0022	22.0162	19.9972	10.7691	10.7249	0.344887	1.63193	1.16816	4
DDB_G0284507	DDB_G0284507		putative DNA repair protein, putative Rad51C protein	4.42182	1.86888	6.18677	3.97286	4.15577	6.08566	2.22085	3.41635	3.07206	7.12984	3.94089	1.35657	2.15488	5
DDB_G0284539	DDB_G0284539		Nucleolar MIF4G domain-containing protein 1	0.715143	0.211826	1.20995	2.24473	1.79949	24.2906	9.42011	3.33447	3.80701	4.85844	3.19056	0.691164	2.56624	2
DDB_G0284579	DDB_G0284579		putative transporter	19.6469	16.6863	266.684	169.796	155.082	138.393	147.552	93.9598	88.3542	187.674	68.6928	113.989	153.187	4
DDB_G0284605	DDB_G0284605		P-type ATPase, Ca2+-ATPase	126.721	426.76	761.636	466.614	332.656	261.887	238.423	238.752	311.888	570.922	328.025	70.671	173.603	4
DDB_G0284619	DDB_G0284619			139.808	449.094	175.311	245.256	49.1632	165.783	184.239	15.4025	78.3545	179.502	17.1997	48.2704	0.546992	1
DDB_G0284637	DDB_G0284637			0.465864	0.119931	0.458122	0.659974	1.13702	2.41952	1.52222	0.0679371	0	2.27799	0	0.156085	0.224923	2
DDB_G0284741	DDB_G0284741		Protein SPT23	156.591	35.4643	72.5766	70.2654	67.4228	40.135	73.1078	10.1288	32.6921	46.2826	27.1657	10.9709	20.5704	8
DDB_G0284777	DDB_G0284777		DUF1183 family protein	74.3573	5.1963	17.2551	14.0262	10.8388	6.24241	7.54418	14.1056	10.8856	315.347	19.0631	9.04099	37.3355	8
DDB_G0284833	exoc4	sec8	exocyst complex subunit 4	5.5657	3.61175	20.7519	18.6699	16.2055	8.55749	8.56986	8.09735	6.80207	5.47298	3.49074	1.25155	5.72135	4
DDB_G0285019	DDB_G0285019			0.318226	0.111503	0.953335	1.31251	1.81454	1.04692	1.14555	1.54439	0.552853	3.67458	0.640818	3.22466	1.50801	3
DDB_G0285081	DDB_G0285081		leucine-rich repeat-containing protein (LRR)	3.10718	74.1048	60.2894	75.6361	93.4646	85.201	79.1903	42.2926	26.907	9.81676	0.65034	4.85175	7.42637	3
DDB_G0285093	DDB_G0285093			0.992176	6.26087	13.1448	10.9994	11.3302	7.07287	6.16146	14.2467	4.03836	1.70995	1.0177	0.264665	1.20592	4
DDB_G0285135	DDB_G0285135			0	0.300372	1.62298	3.97371	3.49834	3.06753	2.93019	5.42157	1.03178	2.13756	0.0215187	0.188589	0.0827674	3
DDB_G0285425	gpaD	Ga4, Galpha4, gpa4	G-protein subunit alpha 4	33.8464	92.3637	404.006	386.8	388.962	341.465	309.283	100.745	79.5295	222.143	87.2768	86.4329	134.041	3
DDB_G0285427	mkcA	DG1023	protein serine/threonine kinase, STE20 family protein kinase, protein kinase, STE group, MKC subfamily protein kinase	4.8118	21.2103	76.0374	59.5947	54.7496	37.6056	31.4974	28.3869	23.5548	85.144	16.9733	12.0958	21.8319	4
DDB_G0285441	DDB_G0285441		unknown	0	0	0.752024	0	0	0	20.3875	0	0	20748.3	367.537	114.967	2.08903	6
DDB_G0285443	DDB_G0285443		unknown	0	0	5.93378	0	0	1.19832	1112.71	0	0	34337.6	546.18	191.355	3.83893	6
DDB_G0285451	leuS	LeuRS	leucyl-tRNA synthetase, leucine-tRNA ligase	39.4333	61.6231	52.5235	38.657	42.4086	37.9157	51.7893	11.4392	16.6937	154.767	94.4608	18.146	112.614	5
DDB_G0285463	DDB_G0285463	7TMK1	putative transmembrane protein, protein kinase, TKL group, tyrosine kinase-like protein, CZAK family protein kinase	21.8181	27.9317	17.8935	21.8164	21.7826	21.6308	22.305	6.88772	16.8654	60.4796	16.8515	18.2027	15.986	5
DDB_G0285487	DDB_G0285487		P-loop containing nucleoside triphosphate hydrolase family protein	0.168514	16.3602	84.5577	65.1841	86.3391	30.2905	15.7501	6.34532	12.6467	3.221	0.26927	1.56382	1.17124	4
DDB_G0285501	DDB_G0285501			17.806	2.1367	3.88721	7.1919	5.60614	3.45673	4.2441	1.21067	1.97532	54.7155	0.315066	2.25322	9.82181	8
DDB_G0285567	DDB_G0285567			0.388118	0	1.4634	0	0	0.788082	430.48	0	0	31877.2	493.313	95.7135	4.22112	6
DDB_G0285569	DDB_G0285569			0.393435	0	7.41723	0	0	2.79607	986.266	0.512786	0	33706.4	553.413	174.821	3.9891	6
DDB_G0285663	DDB_G0285663		DUF214 family protein, FtsX domain-containing protein	9.98804	26.3267	84.7915	82.1012	58.4368	56.2714	57.8881	246.122	49.7095	15.4004	8.58753	2.76541	12.8767	4
DDB_G0285669	DDB_G0285669			1.18284	0.103487	0.250713	0.682367	0.366477	8.3358	5.07237	0.730921	0.968465	1.92633	0.113775	0.235084	0.150967	2
DDB_G0285737	DDB_G0285737		unknown	0	0	5.1219	0.37021	0	3.15233	675.972	0	0	23317	535.731	91.971	2.57493	6
DDB_G0285817	cad3		putative calcium-dependent cell adhesion molecule-3	14.4107	6.2644	1.73691	2.82425	2.43453	8.83821	4.15985	16.9164	2.43884	1.64933	0.0731025	0.0550864	0.021272	8
DDB_G0285851	DDB_G0285851			28.1578	30.7082	27.1375	89.3492	106.127	145.266	104.844	78.6765	32.1711	137.289	47.0606	37.5044	74.265	2
DDB_G0285903	DDB_G0285903		Methyltransferase-like protein 7A	6.01748	61.4529	75.325	54.0033	25.7663	13.382	9.71335	19.7363	21.8359	112.993	4.3151	3.7266	9.87628	4
DDB_G0285981	DDB_G0285981		type A von Willebrand factor (VWFA) domain-containing protein	9.13703	2.32344	8.04944	3.39488	2.51063	1.90282	1.28764	0.816822	5.45019	31.993	0.532918	3.07374	3.09636	8
DDB_G0285989	DDB_G0285989			0.609007	48.5601	58.6238	64.3069	55.2795	29.6381	28.7758	14.448	14.7111	4.3764	0.620864	1.55016	0.0136534	4
DDB_G0286041	iliJ		unknown	2.22763	4.56202	3.57605	5.33675	4.07834	3.11521	2.88494	0.321681	1.48242	1.20465	0.0234894	0.346839	2.29757	4
DDB_G0286107	DDB_G0286107		unknown (not in dictyBase)	1.34847	4.10186	19.0274	20.7356	15.4001	9.67344	24.1934	8.27362	5.65825	7.65793	0.983001	4.14994	2.01724	3
DDB_G0286173	DDB_G0286173			0.497785	16.7326	54.2908	95.9478	215.874	134.113	115.163	290.928	86.3587	15.6761	0.409628	2.97638	0.433042	3
DDB_G0286223	DDB_G0286223		WD40 repeat-containing protein	5.11634	10.6285	39.6415	37.9377	31.4172	22.5932	15.4051	25.8295	15.7083	20.23	5.27176	1.43137	6.79086	4
DDB_G0286251	dnajc3		DNAJ heat shock N-terminal domain-containing protein, TPR repeat-containing protein	8.20795	114.535	58.7759	36.5946	31.6146	16.4651	15.4025	14.4393	18.4762	48.2934	1.07973	2.19922	43.9805	1
DDB_G0286271	DDB_G0286271			35.477	78.4265	71.9938	59.6068	49.3255	40.2885	45.9376	49.2333	36.158	24.0161	6.29724	13.745	14.6273	4
DDB_G0286283	DDB_G0286283			0.215638	12.473	16.4819	10.2081	8.39385	5.60008	4.04607	7.0289	5.85753	1.221	0.19169	0.697357	1.52355	4
DDB_G0286289	DDB_G0286289		RING zinc finger-containing protein, C3HC4-type zinc finger-containing protein	9.29492	29.7696	35.1556	34.9133	27.0422	26.9705	17.1842	21.29	14.9556	25.8262	3.64778	3.24735	16.5827	4
DDB_G0286347	DDB_G0286347		cyclin-related 2 family protein	0.442499	1.99871	2.30735	3.08733	3.87825	2.58698	3.35533	5.38287	2.80252	14.2212	5.75305	2.51387	1.47105	3
DDB_G0286361	DDB_G0286361			5.6326	2.0689	7.27135	9.89354	15.9463	19.5039	12.35	74.0977	10.2864	17.1846	1.73539	0.878405	4.68383	3
DDB_G0286363	DDB_G0286363			46.8459	11.8113	19.6005	23.1738	18.4174	14.14	12.1743	133.585	74.15	16.2212	3.45488	2.76827	10.4486	8
DDB_G0286385	padA		nmrA-like family protein PadA	0.659767	0.875256	0.692919	0.621323	2.89507	20.6519	10.2407	12.8762	25.132	10.4456	1.27621	2.2096	3.87361	2
DDB_G0286409	DDB_G0286409			9.97054	0.966202	4.76537	5.34593	4.43281	8.98701	2.58099	7.0052	4.14616	2.85	0.0774074	0.849267	1.3092	5
DDB_G0286413	DDB_G0286413			0.627969	2.64408	69.4156	105.54	262.969	682.749	492.719	36.8724	36.7792	144.579	15.6839	39.0382	0	2
DDB_G0286419	cyp519E1		cytochrome P450 family protein	4.11054	2.11766	34.6865	29.9672	15.2767	13.0487	17.5507	2.82852	5.8082	27.4933	2.06122	9.45052	9.90409	4
DDB_G0286447	DDB_G0286447		putative transcriptional regulator	45.1959	53.4099	94.5061	70.0961	38.0615	29.8957	38.709	63.0797	50.7984	62.6547	33.1848	23.3711	55.0522	4
DDB_G0286459	DDB_G0286459		C1 domain-containing protein	13.886	30.8005	122.073	75.9214	65.1762	48.5484	52.1809	29.3231	23.6337	23.4565	4.96565	6.04663	2.29339	4
DDB_G0286491	clcE		chloride channel protein, CLC 1/2 family protein	6.88611	1.32083	3.89815	7.3453	5.96769	2.65455	3.70903	1.50665	2.61826	16.1857	2.37946	1.11842	2.48937	5
DDB_G0286525	acmsd		aminocarboxymuconate-semialdehyde decarboxylase	37.8804	86.0988	182.1	261.615	280.374	421.128	415.12	91.6098	103.28	681.495	207.247	306.557	65.5864	2
DDB_G0286533	DDB_G0286533			8.84116	49.7262	279.635	224.955	191.449	97.7	87.9775	18.6944	49.8728	26.8652	10.538	8.44139	7.89377	4
DDB_G0286603	DDB_G0286603	GFPT2	glutamine-fructose-6-phosphate transaminase (isomerizing), glucosamine-fructose-6-phosphate aminotransferase	17.1827	33.8922	335.801	377.429	515.528	298.573	424.874	99.8129	42.9479	243.852	20.8933	45.7433	61.7255	3
DDB_G0286647	ecmD	ShD, sheathin D	extracellular matrix protein D	0	0.386157	85.4096	82.9833	738.42	580.196	442.215	477.65	2873.35	936.264	2.8249	70.8257	0	2
DDB_G0286675	DDB_G0286675		unknown	0.776236	0	2.9268	0.448812	0	1.18212	698.386	0.918373	0	50520.1	606.38	262.788	4.28955	6
DDB_G0286767	DDB_G0286767			5.57519	61.5574	12.5248	15.4328	29.9922	53.7691	70.7263	39.0534	7.42379	26.7108	13.239	5.03696	30.8208	2
DDB_G0286815	DDB_G0286815_ps		pseudogene	0	0	0	0.334092	0	0	21.0588	0	0	21.3588	0.191359	0.0914803	0	6
DDB_G0286873	DDB_G0286873			0	0.176836	0.452472	0.550377	0.380469	2.26299	60.7935	0.104271	0	39.6172	2.54146	1.01699	0.0126802	6
DDB_G0286883	DDB_G0286883		NUDIX hydrolase family protein, dinucleoside polyphosphate hydrolase	2.64088	0.456771	1.09561	1.26927	1.75569	0.567102	0.922085	1.10359	0.998023	6.30742	0.0846702	0.277132	0.717684	8
DDB_G0286929	DDB_G0286929		tRNA 2'-phosphotransferase 1	7.60329	9.1142	12.551	23.6379	18.2096	17.676	12.4228	7.56309	1.87333	27.9104	2.82095	4.0409	10.9688	3
DDB_G0286979	DDB_G0286979		major facilitator superfamily 1 transporter (MFS-1)	6.21119	8.66878	19.0739	34.206	59.6195	96.9622	108.676	121.082	11.7675	19.1162	8.83159	8.20545	5.20807	2
DDB_G0287061	DDB_G0287061		Rab GTPase domain-containing protein	1.34555	27.918	15.7172	19.3097	25.7436	21.4633	22.7777	4.61513	7.31023	24.8942	3.09997	5.73942	0.105369	3
DDB_G0287081	DDB_G0287081			19.0339	20.1429	14.8715	8.26687	2.85673	2.49963	3.9457	2.17407	6.69048	2.21908	0.249652	1.27093	6.19894	8
DDB_G0287127	vatA	V-ATPase subunit A	vacuolar ATPase subunit A	418.381	178.812	118.776	125.914	157.738	343.585	715.543	33.6279	144.248	3182.01	225.471	560.197	855.224	5
DDB_G0287159	cysS	CysRS	cysteinyl-tRNA synthetase, cysteine-tRNA ligase	30.9041	68.1783	174.612	127.354	67.2894	47.9308	43.6694	41.4411	50.6419	51.7451	20.3714	11.432	66.1631	4
DDB_G0287229	chdh		choline dehydrogenase, glucose-methanol-choline oxidoreductase	30.2571	67.4772	36.6055	43.0856	32.298	42.0487	26.9978	11.4638	28.1634	221.863	1.50148	62.4098	47.8785	5
DDB_G0287281	DDB_G0287281		citrate synthase	0.0687099	8.38774	43.4355	49.8238	93.0213	101.443	55.5134	12.053	3.50778	9.50565	2.23688	3.3215	2.95572	3
DDB_G0287289	DDB_G0287289			6.66835	10.5447	38.5502	31.3003	33.1245	29.3323	40.8405	20.0191	17.0389	79.8424	48.2857	31.8628	18.2771	3
DDB_G0287311	DDB_G0287311_ps		pseudogene	2.01942	0.778957	0	0.244603	0.277505	0.706762	0.235315	0.334226	0	3.9018	0.0465593	0.163179	0.0812894	8
DDB_G0287319	DDB_G0287319		solute carrier family 35 member protein, TPT transporter family protein	0.576061	7.01434	117.01	288.153	330.148	279.402	226.189	480.984	13.2757	26.479	2.1314	8.37148	2.67774	3
DDB_G0287323	DDB_G0287323		putative oxidoreductase, Gfo/Idh/MocA family	3.36935	2.392	2.91315	1.92821	1.20879	1.7399	2.0043	9.45917	1.44883	81.6723	0.982607	1.20076	5.89923	5
DDB_G0287427	DDB_G0287427			0.331635	0.124114	0.635141	2.39089	6.82128	21.8082	17.7415	3.02994	0.592419	31.6765	0.285334	6.13953	2.35737	2
DDB_G0287465	DDB_G0287465			33.4903	13.8446	13.8647	13.6437	19.1624	35.467	28.7111	95.7598	10.713	17.4672	1.85129	0.929264	3.12416	5
DDB_G0287491	DDB_G0287491		paramecium surface antigen repeat-containing protein	22.9705	57.6625	246.981	183.053	67.6204	51.6733	41.75	21.0988	91.8641	15.2891	2.93898	7.79298	13.686	7
DDB_G0287501	DDB_G0287501		beta-ketoacyl synthase family protein	0	0	0.208227	0.0216566	0.0245696	0.217352	36.7068	0	0	9.09701	1.32541	0.211328	0	6
DDB_G0287505	talB		talinB	40.3792	632.59	190.793	111.662	71.2978	119.447	269.635	50.3455	255.741	171.398	11.9458	14.352	28.7958	1
DDB_G0287597	nagC		beta-N-acetylhexosaminidase, glycoside hydrolase family 20 protein, beta-hexosaminidase, N-acetylglucosaminidase	0	0.471172	4.17358	9.15623	10.131	16.2332	4.21387	7.01579	5.17885	2.40224	0.263906	0.508389	0	2
DDB_G0287679	DDB_G0287679	tstF, TTRAY2		9.07911	9.66932	30.7053	65.8005	49.2114	35.7802	39.3536	13.8723	19.2629	36.9132	23.3222	11.9696	22.8131	3
DDB_G0287685	cinC	EF2, H6, Ef-2b	elongation factor 2, vegetative specific protein H6	62.8706	12.7455	26.5154	42.2912	32.6159	35.3139	33.1278	3.18233	3.59599	251.69	2.52221	15.0814	7.77816	5
DDB_G0287699	DDB_G0287699			1.32877	5.99244	32.6245	26.6045	32.6149	19.6869	13.1207	32.2532	25.9911	7.69742	3.0923	1.78616	0.273457	3
DDB_G0287717	iliD		putative phytanoyl-CoA dioxygenase	771.722	38.4417	56.6744	73.8129	59.0955	42.1154	46.624	4.06005	4.79414	264.689	3.44451	6.078	33.9023	8
DDB_G0287759	DDB_G0287759			15.1539	65.8938	83.7833	76.2391	61.1584	41.5946	65.8016	90.4038	42.535	69.2615	34.3944	9.86468	29.7618	4
DDB_G0287821	DDB_G0287821		cellulose-binding domain-containing protein	0.173016	0.127478	0	0.400146	0	0	0.158767	1.76241	0	4.09317	0	1.95926	0.14831	5
DDB_G0287849	trxD		thioredoxin	0	0.201537	7.97187	24.5826	44.4534	84.5168	227.289	7.54187	22.7996	69.2653	2.92591	6.13783	0.101972	9
DDB_G0287853	mkcC		putative protein serine/threonine kinase, STE20 family protein kinase, protein kinase, STE group, MKC subfamily protein kinase	15.2015	21.1803	48.6815	43.0682	29.7695	27.444	43.7927	21.3401	28.5719	66.9046	42.7363	19.1117	32.8323	4
DDB_G0287873	DDB_G0287873			3.86244	51.7291	282.631	277.818	535.976	341.188	286.855	82.4511	94.7281	73.2701	21.4641	6.42226	10.7619	3
DDB_G0287879	DDB_G0287879			28.5867	113.07	52.7741	52.6334	25.7573	14.778	12.4916	6.50995	9.82804	14.8417	2.40952	4.61734	14.1658	1
DDB_G0287887	DDB_G0287887		unknown (not in dictyBase)	9.26894	31.1442	68.0336	48.3053	61.0442	26.6638	28.4536	27.8847	138.628	11.6219	0.828824	1.73991	2.22418	4
DDB_G0287935	DDB_G0287935		DENN domain-containing protein	27.5626	50.0121	109.639	112.467	46.5953	45.8887	47.707	18.6558	32.7156	12.0872	0.998015	6.28437	10.3085	4
DDB_G0288001	DDB_G0288001	putative long-chain-fatty-acid-CoA ligase	putative fatty acyl-CoA synthetase	91.3215	3.20961	17.7543	20.7723	23.7217	29.1758	20.2289	24.02	41.7924	25.0407	4.14629	5.42808	3.47624	8
DDB_G0288055	DDB_G0288055		K+ potassium transporter	16.6411	5.04783	21.8017	16.3875	9.5134	17.6639	22.6246	8.77039	14.1388	72.8215	9.05711	26.1943	23.2924	5
DDB_G0288167	DDB_G0288167		unknown	0.516382	3.94639	8.70008	3.02536	0.425761	1.59776	189.584	1.95652	1.36865	8756.62	191.101	26.6017	1.2647	6
DDB_G0288185	DDB_G0288185	sigN139	hssA/2C/7E family protein	0	0	2.90291	0.658779	1.28015	138.524	671.45	0.738691	0.814493	68.6661	4.33258	8.99635	0	6
DDB_G0288231	DDB_G0288231			0.487783	1.98831	36.8821	39.4181	54.5927	25.902	135.905	51.6708	1.18213	58.1794	1.51191	1.55443	0.669275	9
DDB_G0288237	DDB_G0288237		putative guanine nucleotide exchange factor (GEF), DENN domain-containing protein	17.1234	61.4441	85.9248	65.7138	71.7283	74.0859	73.9875	36.0817	20.5949	43.0401	19.1022	11.2956	9.28374	4
DDB_G0288345	DDB_G0288345			9.66136	87.2857	151.483	116.516	102.256	194.961	326.874	42.2081	39.0655	398.246	40.8323	87.0381	5.9604	2
DDB_G0288381	DDB_G0288381			5.90406	8.75543	10.0626	6.94984	7.53041	5.87791	5.08687	10.7143	16.2949	171.062	0.202158	3.79756	6.70657	4
DDB_G0288469	DDB_G0288469			0.188657	0.357729	7.28032	5.06178	9.82395	5.41027	4.43749	0.79644	3.05697	19.5047	0.459371	2.69989	1.72421	3
DDB_G0288525	DDB_G0288525			8.50876	48.124	101.545	118.629	96.9927	98.6406	86.4325	34.3539	22.7656	47.2529	7.87659	10.2351	3.33464	3
DDB_G0288613	erf1		eukaryotic translation termination factor 1, eukaryotic petide chain release factor subunit 1	32.193	56.1131	119.751	120.217	89.9616	63.7917	59.2378	20.4479	44.6308	1504.06	64.3836	47.3237	150.97	4
DDB_G0288697	DDB_G0288697			66.1348	14.8119	38.0339	22.7992	15.4587	14.4319	13.113	4.56511	15.9288	366.893	2.63186	14.8569	32.5899	8
DDB_G0288713	DDB_G0288713			0.282963	31.1869	58.5741	40.9841	37.0784	19.5574	13.7348	15.8366	4.80737	9.9561	0.233793	2.19733	0	4
DDB_G0288719	scfd1		Sec1-like family protein	2.35966	21.4553	49.2238	35.7518	31.4036	12.6215	14.8711	9.08827	10.7114	39.3504	0.933956	22.9933	30.9195	4
DDB_G0288733	DDB_G0288733_ps		pseudogene	4.55223	0.867237	1.24093	1.75331	1.93677	4.66609	3.18261	6.23355	0.999111	6.58392	0.304694	0	0	5
DDB_G0288751	DDB_G0288751			8.74901	9.31834	23.1479	20.5493	46.8269	60.9615	118.958	10.2819	8.74098	52.7432	1.44807	34.0257	12.8927	9
DDB_G0288805	DDB_G0288805			2.29945	42.7996	50.5969	79.7692	240.883	129.237	58.6717	67.1701	19.3744	5.47736	1.17358	2.33418	1.07988	3
DDB_G0288833	derl1		derlin-1	14.5524	153.702	184.101	78.2227	49.1202	21.1552	17.6026	84.569	35.4301	176.724	45.7727	27.5481	51.8167	4
DDB_G0288835	prfB	RF2	class I peptide chain release factor, peptide chain release factor 2	9.60877	6.23959	12.5212	9.197	4.36657	2.85252	2.45286	0.975682	2.09412	24.2011	0.376623	6.0381	7.38009	4
DDB_G0288841	DDB_G0288841		unknown	0	0	3.0081	0	0	0.404987	297.348	0	0	41445.7	578.983	146.903	3.9074	6
DDB_G0288863	agpC	AGPAT	putative 1-acylglycerol-3-phosphate O-acyltransferase	16.3627	26.1118	58.9806	47.9232	37.6114	21.0711	21.2274	11.2536	14.8941	15.1674	5.54061	9.46628	15.067	4
DDB_G0288919	psiI		PA14 domain-containing protein	1.65294	257.658	820.015	1563.68	1227.44	660.86	334.492	692.881	800.671	261.1	12.6567	9.81545	0.137935	3
DDB_G0288933	cda		cytidine deaminase	31.8741	168.572	232.903	139.552	102.821	88.8109	71.3586	83.8519	144.58	164.957	75.1998	20.9978	104.755	4
DDB_G0288959	DDB_G0288959			1.63845	2.94706	2.67142	3.50647	1.33297	1.61322	1.5398	5.85727	4.59373	2.44203	0.0333861	0.321336	1.67981	4
DDB_G0288963	DDB_G0288963		peptidase M14 family protein, putative carboxypeptidase D (CPD)	0.174564	1.37736	0.980066	0.545361	26.9631	38.3053	69.2095	0.318078	9.53455	3.92257	1.59371	1.04129	0.271634	9
DDB_G0289013	slc44a2		solute carrier family 44 protein member 2	7.00609	95.5001	262.598	167.746	108.123	66.2325	70.9579	84.2439	109.023	104.149	2.728	8.11609	39.3509	4
DDB_G0289095	DDB_G0289095			0.118813	0	0	0	0.68766	1.39366	15.8177	0	0	6.03647	0.0084689	0.28435	0	6
DDB_G0289105	tpc2	putative Ca2+ channel	two-pore calcium channel protein 2	0.488607	4.98277	16.7641	26.0161	47.0933	40.6629	31.3564	33.2451	3.98894	2.12826	0.558526	0.734337	1.47382	3
DDB_G0289129	DDB_G0289129		short-chain dehydrogenase/reductase (SDR) family protein, glucose/ribitol dehydrogenase family protein	0	10.3144	7.38884	0.954099	0.609949	0.466018	0.328991	0.126893	2.34702	3.49592	0.247699	0.34421	1.07539	1
DDB_G0289149	litaf		lipopolysaccharide-induced TNF factor homolog	545.969	368.877	247.197	190.63	97.5265	147.711	294.63	45.865	246.983	288.959	12.9019	262.279	98.6251	8
DDB_G0289173	arfA	ARF1	ADP-ribosylation factor A	583.909	2044.43	3206.83	2437.5	2215.49	1692.59	1270.62	1102.1	569.215	3721.61	935.619	608.796	1959.94	4
DDB_G0289203	DDB_G0289203			1.4797	1.03598	0	4.31952	8.34468	24.377	19.7546	1.67716	6.60871	29.3636	6.03048	0.308717	11.5666	2
DDB_G0289253	tmcC		HAT repeat-containing protein	1.00323	1.00404	0.733764	0.361485	0.72623	0.309255	0.296797	0.305838	1.03062	9.63242	0.0622805	0.038431	0.485733	5
DDB_G0289283	cupC		calcium up-regulated protein, ricin B lectin domain-containing protein	1.86032	0.624853	17.1271	9.8355	4.20735	2.66729	2.11011	0.0882592	0.940721	34.7511	0.524565	17.2343	8.60508	7
DDB_G0289321	DDB_G0289321			4.1819	5.79769	23.4338	41.7689	31.218	32.7148	27.6475	30.0045	6.06028	4.41612	0.485221	1.61668	3.84253	3
DDB_G0289359	DDB_G0289359			0	0	1.96894	0	0	2.87845	353.848	0	0	227.336	6.81171	14.9883	0	6
DDB_G0289481	glnS	vspH4, H4, cinA, GlnRS	glutamine-tRNA ligase, glutaminyl-tRNA synthetase, vegetative specific protein H4	43.4423	16.2807	47.429	48.0885	43.9422	33.3659	37.9531	29.7402	14.7063	98.0366	28.2746	8.33991	92.8497	5
DDB_G0289485	vacA		vacuolin A, prohibitin domain-containing protein	193.862	23.0403	87.2755	125.444	86.7547	97.2377	104.655	16.8412	59.175	191.65	91.0368	46.0031	33.0736	5
DDB_G0289495	DDB_G0289495		vacuolar sorting protein 9 domain-containing protein	2.24455	36.7328	44.8758	37.5545	39.128	43.1072	33.9529	28.8534	11.1311	16.9906	1.18573	3.40576	3.02996	4
DDB_G0289497	DDB_G0289497		unknown	6.80803	4.19241	50.6469	96.4697	67.0772	63.8608	58.8004	151.147	153.514	237.69	5.04033	5.10348	3.30344	3
DDB_G0289543	ndrD	Lats1	NDR/LATS-related kinase NdrD	7.06889	167.136	163.113	111.692	116.902	86.3907	81.9832	20.4757	28.1645	11.4946	5.15105	3.61384	1.73949	4
DDB_G0289549	DDB_G0289549			2.53301	59.9693	52.0307	79.9784	40.3032	35.1353	27.9068	34.5938	84.8381	22.8475	1.31714	7.92367	18.9728	4
DDB_G0289595	prpf31	PRP31	pre-mRNA processing factor 31	2.68283	4.23272	31.7926	41.4057	41.1228	43.3074	32.1602	31.0525	32.916	17.7012	4.05339	4.99409	8.82108	3
DDB_G0289655	abcG7		ABC transporter G family protein	0	0.447229	87.2359	162.747	192.98	94.5903	111.453	45.519	74.5068	52.8018	0.566875	5.26078	0	3
DDB_G0289667	gefD	RasGEFD, RacGAP, RasGEF	RhoGAP domain-containing protein, Ras guanine nucleotide exchange factor	2.88709	46.6337	47.3168	58.0747	44.476	34.9358	45.6869	21.3256	24.5756	20.074	13.7079	5.55625	8.98991	4
DDB_G0289675	adprh		ADP-ribosylarginine hydrolase	64.5485	326.215	68.7355	54.6939	41.8828	23.7877	18.811	21.6133	27.2481	75.623	2.09029	18.8071	81.1948	1
DDB_G0289705	DDB_G0289705			29.8637	115.867	75.9445	66.0845	48.0357	47.1074	74.557	72.1177	81.0072	50.7412	23.7154	7.52852	19.6649	4
DDB_G0289759	DDB_G0289759			0.830169	2.93501	8.94109	9.88303	4.41917	4.50749	2.77497	2.92074	1.89356	3.44867	0.528656	2.08778	1.11747	4
DDB_G0289771	DDB_G0289771		solute carrier family 43 member protein	1.4763	1.45793	29.4042	37.5157	34.201	17.3728	15.783	9.07058	22.9754	6.10796	1.30258	3.27823	2.68489	3
DDB_G0289779	fmoA		flavin-containing monooxygenase, dimethylaniline monooxygenase [N-oxide-forming]	0.846332	4.21713	9.55647	22.1119	8.30007	7.6983	26.4913	2.30146	8.77082	30.5775	3.66305	1.3493	1.56093	3
DDB_G0289787	DDB_G0289787			4.37584	220.803	85.3378	105.135	90.2383	15.666	10.4337	29.5167	6.55077	10.5302	1.1566	8.64442	6.45222	1
DDB_G0289813	cupF		calcium up-regulated protein, ricin B lectin domain-containing protein	1.38009	0.370765	5.82975	4.16195	2.39203	2.30486	1.80206	0.450266	0.958365	13.8085	0.166087	2.13897	9.17653	4
DDB_G0289833	DDB_G0289833		Phox domain-containing protein	15.5122	22.9778	47.9901	64.7227	51.9637	84.9493	96.465	49.6587	34.1312	254.427	40.8198	92.0219	74.3424	3
DDB_G0289861	DDB_G0289861		unknown	0.176598	0.237176	53.0676	81.7016	177.296	120.292	313.494	124.205	28.0613	1870.46	19.4059	60.7103	0.715079	9
DDB_G0289969	DDB_G0289969			16.9532	2.38735	55.6794	432.951	285.728	380.374	466.971	31.9558	97.3073	65.7341	2.55261	57.4751	14.9457	3
DDB_G0290073	DDB_G0290073			9.95631	37.1629	80.5051	36.8843	32.6787	21.9086	22.3751	10.276	26.3196	3.1702	0.399657	2.38171	2.30634	4
DDB_G0290135	DDB_G0290135			0	0	0	1.54475	1.00806	0.678117	2.25703	0	2.05857	1.41525	0	0	0	9
DDB_G0290157	pkgB	pkfA, pkbR1, PK2, DK2, PKBR-1, protein kinase 2, Dd kinase 2	SGK family protein kinase PkgB	39.9547	186.036	331.892	284.677	256.728	201.577	192.468	195.992	157.438	163.796	45.8734	39.7523	93.3117	4
DDB_G0290213	vps45		Sec1-like family protein	11.2286	39.9449	103.845	93.1829	141.642	165.459	155.703	97.7136	73.3334	49.4414	11.9008	35.7447	57.1266	3
DDB_G0290289	DDB_G0290289			0.480428	0.589058	0.532908	1.63703	1.28165	16.4354	11.1087	1.05951	0.538926	1.57261	0.0715817	0.471911	1.03242	2
DDB_G0290305	DDB_G0290305			16.9368	358.362	73.0646	74.003	41.928	10.4368	7.82608	12.6301	6.99062	4.95489	0.39953	1.89028	9.32203	1
DDB_G0290317	psiJ		PA14 domain-containing protein	0.209421	0.605856	2.79668	9.78282	306.881	264.771	517.161	9.84484	101.393	40.4144	5.00809	5.41035	0.02529	9
DDB_G0290389	ascc3		DEAD/DEAH box helicase, Sec63 domain-containing protein, activating signal cointegrator 1 complex subunit	7.07636	12.1686	38.1258	34.5276	29.7653	20.0466	17.7795	10.4328	12.153	7.27273	0.500371	0.984069	7.61652	4
DDB_G0290419	DDB_G0290419			0	0	2.0627	0.52182	0	20.6325	591.994	0	0.237884	185.419	13.4804	6.96078	0.173417	6
DDB_G0290423	DDB_G0290423		major facilitator superfamily protein	0.228629	0.0773157	0.0931941	0.0571637	1.13037	34.0546	40.0317	0.245828	0.328094	2.52245	0.259947	0.178423	0.386122	9
DDB_G0290493	gxcHH	RacGEF	pleckstrin homology (PH) domain-containing protein, RhoGEF domain-containing protein, IQ calmodulin-binding domain-containing protein	3.25739	5.93842	19.3241	23.6752	28.6858	39.2531	25.6695	38.7542	9.17807	22.7328	3.94179	5.65802	4.52989	3
DDB_G0290521	DDB_G0290521			2.31174	6.46557	2.66151	1.06743	1.62705	52.4264	264.463	2.45718	7.48969	87.6656	2.58726	1.61019	1.11988	6
DDB_G0290535	DDB_G0290535	ALDH	aldehyde dehydrogenase, putative NAD-dependent aldehyde dehydrogenase	37.1893	23.242	25.277	29.2911	18.0661	9.59178	11.7621	8.94865	20.5772	211.647	19.9747	4.36633	98.7178	5
DDB_G0290537	DDB_G0290537	ALDH	aldehyde dehydrogenase, putative NAD-dependent aldehyde dehydrogenase	30.222	296.779	447.637	175.827	205.213	56.1603	34.8345	175.868	99.1627	363.538	76.9952	31.2084	141.768	4
DDB_G0290577	dnase2		deoxyribonuclease II	0.988229	2.77745	17.7608	32.1603	22.6616	17.6057	50.5007	8.98619	17.278	29.7779	1.17817	14.0078	8.51833	3
DDB_G0290579	DDB_G0290579			0	1.55791	10.9558	18.2881	36.7236	10.1925	28.0012	199.08	38.3749	24.6355	0.61126	2.79411	0	3
DDB_G0290619	DDB_G0290619		unknown	13.8151	44.6079	89.454	97.8996	106.163	85.2392	75.3821	118.443	25.4172	35.0311	6.89063	20.0904	15.8201	3
DDB_G0290627	DDB_G0290627			0	0.0346341	0.431109	7.06859	34.2489	85.214	47.7945	82.4827	1.50398	10.2653	0.152867	0.780441	0	2
DDB_G0290665	gtaX		putative GATA-binding transcription factor, GATA zinc finger domain-containing protein 24	0.461583	0.883565	0.59789	0.67604	0.584191	2.27364	1.51672	7.96098	0.577185	7.12201	0.58257	0.608677	0.715882	2
DDB_G0290679	DDB_G0290679			1.49147	8.0287	12.9202	29.2015	20.9212	8.75594	7.3612	6.61737	1.04343	3.70055	1.58165	1.30037	3.70968	3
DDB_G0290701	pks30	dipks30, PKS	putative polyketide synthase, beta-ketoacyl synthase family protein	0.0122548	0.0567251	2.6042	2.88469	5.12423	2.47179	1.50793	0.097356	0.325382	8.7092	0.00954673	0.152955	0.0815392	3
DDB_G0290723	mkcB	DG1101	putative protein serine/threonine kinase, STE20 family protein kinase, protein kinase, STE group, MKC subfamily protein kinase	23.2075	285.706	175.363	187.741	239.679	246.64	289.067	128.853	142.992	262.288	102.581	36.6329	43.4216	3
DDB_G0290745	pabpc1B		RNA-binding region RNP-1 domain-containing protein, RNA recognition motif-containing protein RRM, putative polyadenylate binding protein (PABP)	92.415	24.0882	3.18352	2.19527	1.98803	3.3432	5.56148	0.713018	2.63569	13.1297	0.161663	1.62256	19.6429	8
DDB_G0290765	jcdA		transcription factor jumonji, jmjC domain-containing protein, Kame	6.49905	21.3402	57.0111	37.8921	30.171	17.7678	16.4916	25.8302	67.6266	5.21329	0.678721	2.4766	3.05266	4
DDB_G0290805	DDB_G0290805			0.80249	3.01105	1.11216	1.79914	1.41443	0.931263	1.55912	0	0.117542	1.91536	0.0245395	0.322038	2.11261	4
DDB_G0290829	rabM		Rab GTPase	1.16722	4.89756	7.94397	6.2901	5.31827	4.22764	4.39756	18.1174	6.21697	1.7327	0.0490087	0.355213	3.38386	4
DDB_G0290919	smc5		structural maintenance of chromosome protein, AAA ATPase domain-containing protein	1.05927	2.08811	36.741	35.398	30.7169	5.59759	3.79044	4.0741	3.67057	14.2585	8.68839	2.65692	13.9032	4
DDB_G0290991	DDB_G0290991			1.14552	2.96835	6.37821	4.19845	1.93171	1.17847	1.72376	1.46884	2.46972	6.12623	1.23263	0.843475	0.832357	4
DDB_G0291011	DDB_G0291011			2.00536	2.3721	2.4515	2.9924	4.53656	2.99723	3.46181	1.09737	3.3791	5.33709	0.70557	0.483323	3.92837	5
DDB_G0291039	kif11	kinesin-7	kinesin family member 11	2.88882	2.09274	18.5811	18.1393	9.2399	7.21434	5.51573	5.92125	3.8717	3.48713	0.271199	2.99894	8.30999	4
DDB_G0291059	DDB_G0291059		ankyrin repeat-containing protein, K homology (KH), type 1 domain containing-protein	9.87041	3.71439	158.053	150.453	186.276	93.0812	89.2886	82.5024	91.7051	23.8595	1.74448	17.2863	12.4244	3
DDB_G0291125	gnrA	GRP125	gelsolin-related protein	33.5119	84.4393	162.664	147.564	128.7	100.938	112.307	82.4878	126.665	104.116	28.6979	26.4726	55.8729	4
DDB_G0291133	DDB_G0291133		WEE family protein kinase DDB_G0291133	0.218908	1.22193	14.7276	14.4271	9.04606	2.46	2.89337	2.28739	1.76015	4.34181	0.253011	0.721311	3.03741	4
DDB_G0291169	DDB_G0291169			0.126496	0.505797	6.25856	8.90408	59.3344	150.668	181.667	16.3652	19.3285	18.9259	0.998151	2.05275	0.794116	9
DDB_G0291171	DDB_G0291171			1.38597	73.9619	1832.52	1962.48	1741.97	1248.97	1535.67	981.113	803.777	628.525	35.169	33.9297	0.711148	3
DDB_G0291179	metK	MAT, SAMS	S-adenosylmethionine synthetase	1127.26	193.705	165.558	173.778	135.931	453.132	1186.12	180.703	390.714	8760.16	890.717	7283.14	3248.77	5
DDB_G0291237	rapA	Rap1	Rap GTPase	978.866	1963.04	4554.59	3154.38	2323.54	2265.8	1903.72	1489.35	1309.36	4740.38	251.198	861.662	552.145	4
DDB_G0291277	DDB_G0291277			10.8809	19.8768	46.7479	43.3057	29.1957	45.1356	39.6202	16.1612	16.9927	35.4822	3.79534	12.1911	13.3607	4
DDB_G0291279	DDB_G0291279		major facilitator superfamily protein	15.9872	16.8538	53.1512	50.0808	44.1125	42.2657	41.692	4.4014	9.45038	31.7237	12.2867	6.67174	20.1575	3
DDB_G0291303	frmA		FERM domain-containing protein FrmA	28.6679	95.3983	157.618	104.748	99.5083	151.212	122.181	58.344	61.7276	214.07	50.0479	43.2435	8.371	4
DDB_G0291306	xpo1	CRM1	exportin 1, chromosome region maintenance protein 1	33.2083	151.245	526.686	646.02	583.973	435.977	274.93	264.686	84.0338	245.335	78.382	78.565	149.337	3
DDB_G0291328	DDB_G0291328		Exosome complex exonuclease RRP41	2.37409	1.32182	2.92377	7.22415	8.77904	8.76874	5.66259	30.2071	12.3194	35.9065	0.326432	0.853603	21.6463	3
DDB_G0291330	kctd9		BTB/POZ domain-containing protein, potassium channel tetramerization domain-containing protein	49.4536	38.1255	73.5679	106.638	95.5789	74.4087	56.8293	51.7754	63.5135	303.032	13.494	13.2971	8.47253	3
DDB_G0291354	DDB_G0291354			2.15826	1.78231	10.4213	42.8193	72.1764	182.516	122.636	130.338	29.2995	75.753	33.9022	6.9471	3.102	2
DDB_G0291386	DDB_G0291386		RNA recognition motif RNP-1 domain-containing protein	5.76039	14.3755	29.7403	33.8108	26.6572	23.8555	18.6003	14.5667	5.80342	21.6104	12.7579	5.41845	12.4679	4
DDB_G0291408	DDB_G0291408			17.6173	3.24364	2.17621	4.83607	7.57592	23.1506	14.8851	4.20942	0.853838	10.2765	1.64667	2.3757	11.3357	2
DDB_G0291434	pdi2	PDI	protein disulfide isomerase	79.0797	899.332	1727.41	294.993	300.783	147.966	113.186	122.602	231	1425.22	54.1531	48.5068	388.946	7
DDB_G0291436	DDB_G0291436		Dehydrodolichyl diphosphate synthetase	0.473277	1.08024	5.956	6.57676	12.1672	4.8786	3.88218	4.72364	1.15953	20.6978	0.553403	0.714425	3.89695	3
DDB_G0291510	DDB_G0291510		RapGAP/RanGAP domain-containing protein, putative GTPase activating protein (GAP), citron-like domain-containing protein, putative RapGAP	9.34397	37.7797	47.9812	58.7939	46.8342	36.4929	30.2335	17.4895	22.2341	11.0187	2.81572	4.07163	4.58399	4
DDB_G0291520	iliO		putative RNA ligase	11.1582	8.49777	68.3833	94.5209	66.1894	42.9351	33.5257	17.6482	6.23568	92.5078	30.1073	9.5926	20.4449	3
DDB_G0291522	DDB_G0291522			0	0.120235	9.92353	14.4632	8.13221	7.85929	8.40206	18.7471	12.1354	2.98855	0.470924	0.624241	0	3
DDB_G0291530	DDB_G0291530			0.590658	1.03929	27.7251	56.6768	64.4633	60.221	64.7044	45.9727	0.84037	31.0342	1.28414	0.695373	0	3
DDB_G0291604	DDB_G0291604		beta-ketoacyl synthase family protein	0	0.235615	6.07737	4.07884	5.61662	3.68348	2.89968	4.48349	1.71381	7.96817	0.0471312	0.59197	0	3
DDB_G0291608	DDB_G0291608			42.8235	553.656	67.103	45.3964	28.8667	77.0596	84.9477	214.398	79.9913	104.968	2.65565	21.197	4.07161	1
DDB_G0291632	DDB_G0291632			4.67981	131.701	62.5797	55.6656	44.3121	28.9081	30.0416	26.1787	40.839	13.9805	0.848801	2.81995	0.140951	1
DDB_G0291748	DDB_G0291748			2.22382	1.0386	1.72407	2.20154	1.85761	2.63117	6.54923	0.426692	0.863998	7.36035	0.654662	2.9529	6.08645	5
DDB_G0291824	DDB_G0291824			12.68	4.73076	5.24572	3.67636	3.08209	3.94639	5.9969	0.385483	3.01006	7.2962	1.01951	0.400196	1.7528	8
DDB_G0291826	DDB_G0291826			54.2724	5.64664	5.30253	4.82767	2.60513	4.16628	2.39635	2.3107	1.54184	36.2144	0.806898	0.258352	8.66891	8
DDB_G0291842	DDB_G0291842		WEE family protein kinase DDB_G0291842	161.025	46.3008	260.246	373.82	362.717	200.662	117.856	75.9367	57.584	48.6878	18.1244	12.6665	23.7041	3
DDB_G0291900	DDB_G0291900			7.28374	2.24748	1.77572	4.70038	4.55495	2.98052	2.27666	0.261383	1.97362	4.7119	0.297331	3.41056	4.56519	5
DDB_G0291922	taz		tafazzin family protein, phospholipid/glycerol acyltransferase domain-containing protein	1.19879	3.32826	7.49336	7.82315	4.404	25.7555	9.96674	23.5868	9.70034	5.36076	1.19092	2.48171	4.89039	2
DDB_G0292004	docC	DockC, DdDockC	DOCK family protein, putative guanine nucleotide exchange factor (GEF), cyclin-like F-box containing protein	0.279022	1.67735	24.0285	28.6006	46.0439	12.7476	10.2486	20.6287	6.06225	3.80786	0.0412268	0.605791	2.38005	3
DDB_G0292016	DDB_G0292016		von Willebrand factor A domain-containing protein 5A	161.966	7.38821	59.3884	43.2443	16.3576	17.929	15.8495	31.2581	34.6557	173.432	3.33142	21.3495	19.7441	8
DDB_G0292028	DDB_G0292028		von Willebrand factor A domain-containing protein 5B1	147.973	4.80552	18.8882	4.84263	4.22702	9.29234	9.6704	19.3735	54.1545	313.832	26.0504	22.6987	2.29265	8
DDB_G0292058	DDB_G0292058		unknown	23.4684	45.1785	379.316	216.722	122.152	108.099	120.56	48.1324	96.188	344.968	56.8753	38.8646	64.1344	7
DDB_G0292068	frpA	FRP, fimbrin-related actin binding protein	fimbrin-related protein	0.302719	7.90623	9.97141	19.7717	52.8444	23.0449	16.7124	45.9911	19.8136	16.1089	0.182934	10.4905	6.23827	3
DDB_G0292070	DDB_G0292070		Kelch repeat-containing protein	8.53296	88.4313	127.811	144.596	188.135	79.3451	84.1122	45.4406	36.6089	128.249	2.48657	6.19559	4.7924	3
DDB_G0292084	DDB_G0292084_ps		pseudogene	1.24686	0.268984	0.324226	0.72584	0.186111	0.174605	0.531037	0	1.12832	6.07157	0.269804	0.0317419	0.237263	8
DDB_G0292098	DDB_G0292098			0.373465	0.23065	0.515625	0.264279	0.380314	0.235659	0.389449	0	0	2.57162	0.650561	0.490316	0.00436453	5
DDB_G0292102	fscJ		G-protein-coupled receptor (GPCR) family protein, frizzled and smoothened-like sans CRD protein	0.255178	0.259331	3.12224	0.728484	0.819869	0.408418	0.607998	1.80111	0.806609	11.101	0.0666101	0.00919288	4.33102	7
DDB_G0292120	cnrK		RING zinc finger-containing protein, putative cell number regulator	19.0171	13.2629	18.3765	21.5035	18.3091	15.5741	13.435	2.03159	1.4405	35.6444	0.696014	1.61872	4.14226	5
DDB_G0292136	hatC		actin binding protein, hisactophilin III	862.818	151.466	156.733	191.515	189.424	138.306	131.17	233.303	934.042	113.683	61.2592	16.5637	38.1923	8
DDB_G0292188	DDB_G0292188		unknown	246.724	2361.35	624.514	1003.92	427.655	128.095	65.1128	44.4786	69.8373	67.4332	4.97002	19.0791	91.2701	1
DDB_G0292202	DDB_G0292202		unknown	0.256435	0.173438	90.836	238.011	386.303	101.627	111.897	669.24	25.303	37.6401	1.22415	2.74866	0	3
DDB_G0292214	DDB_G0292214		protein phosphatase 2C-related protein	14.1738	45.111	79.3876	51.0072	59.699	145.78	152.165	13.8827	36.4883	58.4624	23.947	26.1281	18.5375	2
DDB_G0292256	DDB_G0292256		unknown	291.959	233.442	348.123	366.442	342.021	436.202	584.51	284.631	181.651	340.681	117.956	237.377	255.452	5
DDB_G0292312	DDB_G0292312	FbxD	F-box-containing protein FbxD	53.2868	3.6146	14.9645	11.2047	4.16949	7.07683	6.09053	0.454448	13.8964	100.576	1.35525	11.7935	7.9515	8
DDB_G0292392	Dd5P3	PI5P3	inositol 5-phosphatase	9.02335	8.40662	32.1251	51.9037	99.425	233.509	261.625	25.2043	18.8598	135.489	51.5168	39.4012	10.5949	2
DDB_G0292412	DDB_G0292412		transmembrane protein, cation transporter, putative potassium transporter	2.81288	0.602921	7.48374	10.3083	53.9154	15.8111	17.2944	2.77303	3.40239	16.2903	2.32919	1.20859	1.59871	3
DDB_G0292476	DDB_G0292476		serine protease, peptidase S28 family protein	0.0590962	1.03353	11.2839	69.4704	129.375	105.104	64.6847	68.4908	106.321	25.858	0.749365	2.19622	0	3
DDB_G0292504	rad17		Checkpoint protein RAD24	1.75288	0.782986	2.88502	3.19901	4.82428	3.69427	3.75368	5.34035	1.83444	7.91048	1.81577	1.15588	1.92859	3
DDB_G0292578	DDB_G0292578			0.601513	0.438362	1.384	0.829488	1.81534	0.889071	0.903423	0.539362	0.474531	6.41073	0.606209	0.292234	1.07852	3
DDB_G0292598	DDB_G0292598		unknown	0	0.622394	0.796261	4.13911	7.56532	9.49675	158.581	7.99525	0	74.2574	2.27224	5.39109	0	6
DDB_G0292606	tmem20		EamA-like transporter Tmem20	24.9175	18.9724	46.0301	90.2566	175.643	107.81	89.6926	100.519	22.2422	93.4548	27.8989	7.43386	10.0749	3
DDB_G0292642	DDB_G0292642			41.8027	76.1858	156.5	135.373	130.666	84.4832	72.6847	106.712	74.5923	68.7013	27.363	26.7465	9.82499	4
DDB_G0292682	trappc8		trafficking protein particle complex subunit 8	7.01102	18.3222	48.0471	45.7207	41.3076	26.2257	24.9823	7.3936	14.7032	15.9441	8.01172	6.90782	11.4096	4
DDB_G0292694	DDB_G0292694		Uncharacterized protein C14orf133	3.3134	2.01751	12.4191	11.5048	11.5201	4.59057	4.10759	17.256	4.15879	2.80803	1.80576	0.628751	1.81628	4
DDB_G0292696	colA		colossin A	0.40479	21.1737	535.671	129.11	59.1306	26.085	16.8634	35.3747	5.99528	7.88603	2.08089	0.780865	0.0143195	7
DDB_G0292736	plc	pipA, DdPLC	phosphoinositide-specific phospholipase C	64.5589	10.0256	25.8334	14.6815	14.4312	240.726	288.557	2.78412	21.5852	286.064	21.4541	57.3468	41.4067	9
DDB_G0292738	DDB_G0292738		Uncharacterized oxidoreductase ytfG	0	0	0	0.273955	0	0.194394	0.235656	0.226532	1.29417	1.2091	0.0173822	0.161771	1.2466	2
DDB_G0292740	DDB_G0292740		type A von Willebrand factor (VWFA) domain-containing protein, vault protein inter-alpha-trypsin (VIT) domain-containing protein	22.2006	2.22301	19.7917	21.0295	12.7224	9.24703	10.5242	35.8116	36.0628	150.732	5.21423	9.00982	3.43649	5
DDB_G0292822	DDB_G0292822			0.0478679	0	0.541458	0.101013	0.681556	6.87404	112.136	2.23449	0.317704	118.534	3.43004	1.46529	0.00758701	6
DDB_G0292824	DDB_G0292824			0.048028	0.535148	9.18403	12.8643	15.1172	36.2196	1043.57	7.85749	5.64988	1524.01	69.7954	36.0406	0.156638	6
DDB_G0292826	DDB_G0292826			0	0.111062	5.43418	3.07667	4.96367	56.8963	1197.94	11.9468	1.48699	768.331	44.5681	8.6431	0.0436409	6
DDB_G0292844	DDB_G0292844			1.02815	0.198699	10.4016	6.94973	5.6791	2.03411	0.787555	3.25545	0.298314	2.0306	0.133355	0.804613	4.5121	7
DDB_G0292846	DDB_G0292846			4.60193	3.88352	8.66322	8.11122	6.03775	5.31766	5.21492	20.5397	8.95891	8.84839	6.43206	1.81213	5.91015	4
DDB_G0292850	phlp1		phosducin-like protein	1.70444	8.73314	14.3752	13.7735	8.29752	4.65246	3.28854	11.3096	9.97649	42.788	9.18434	2.50498	15.3874	4
DDB_G0292876	DDB_G0292876			1.27753	13.694	34.5833	27.5549	26.0767	7.68673	8.93234	32.3358	20.0551	12.3177	5.32843	2.25514	13.1164	4
DDB_G0292972	DDB_G0292972		unknown	17.0683	19.789	10.2956	8.42308	5.25812	5.59636	11.499	14.1778	13.2914	6.39633	3.67321	1.55308	6.0122	5
DDB_G0293010	aplD	sapA, sapA1, saposin-like protein D	amoebapore-like protein D	0.261777	6.59226	288.081	396.712	451.759	336.675	300.756	260.417	360.309	225.779	6.80763	21.6855	0	3
DDB_G0293032	DDB_G0293032			11.3342	5.85652	8.4588	9.77669	13.9577	14.7092	10.6753	4.56862	2.81141	14.6083	0.0666287	0.724103	10.2007	5
DDB_G0293040	DDB_G0293040			0.325028	1.82824	3.10842	4.44725	7.05795	3.17175	2.92253	1.62819	0.345638	2.51358	0.0272943	0.306573	1.07033	3
DDB_G0293070	DDB_G0293070		WD40 repeat-containing protein, TROVE domain-containing protein, NACHT domain-containing protein, telomerase-associated protein 1-like protein (TEP1)	23.4153	9.79617	13.1457	22.8854	22.2053	23.0685	21.6396	3.08324	7.16454	23.8709	0.556268	2.43327	25.8241	5
DDB_G0293100	DDB_G0293100		Zinc finger CCHC domain-containing protein 10	6.40086	12.8198	15.3118	34.6914	21.0377	11.8886	6.19536	31.5184	11.915	19.309	1.51345	3.38277	12.486	4
DDB_G0293364	sigB	GP63, orfGP63, 7D	peptidase M8, leishmanolysin family protein	2.16562	3.32928	4.93545	14.3219	28.1685	392.903	1030.18	60.2471	12.2743	591.87	270.762	17.8696	1.42065	9
DDB_G0293370	DDB_G0293370			0.355621	0.623413	0	0.258448	1.63572	1.02185	1.16422	1.92338	1.41384	18.4254	0.690969	0.158607	11.2781	3
DDB_G0293376	cpras2		Ras GTPase domain-containing protein	7.64331	7.01456	35.9756	62.1693	21.7841	14.3356	20.5734	17.1694	9.57784	19.7215	9.26499	2.00575	2.2203	4
DDB_G0293392	DDB_G0293392		beta-lactamase-like domain-containing protein	6.08859	8.16849	6.23118	3.49365	3.67163	6.47427	3.93792	9.2584	10.9907	36.5965	1.21395	34.5187	8.52044	5
DDB_G0293404	DDB_G0293404		putative tRNA m5C methyltransferase chaperone, archease	0.932949	5.73969	20.5354	19.4232	19.6989	8.85313	6.51156	17.6143	16.5541	2.80458	0.811345	0.0944243	3.8709	4
DDB_G0293414	DDB_G0293414		BRCA2 repeat-containing protein	30.98	15.278	31.9539	17.7609	16.2534	7.13427	8.3748	8.73848	5.14651	4.85107	1.10778	1.31712	4.18812	5
DDB_G0293416	abcB1	mrpA	ABC transporter B family protein	16.4315	4.79929	20.2613	28.2936	21.4124	12.315	14.0245	7.57802	25.1926	31.0796	7.01418	2.26391	22.8493	5
DDB_G0293422	DDB_G0293422			0	0	0	0.78273	1.06325	3.09475	51.8843	3.01123	4.15048	587.736	10.174	9.21289	0.0650315	6
DDB_G0293524	ppk1	PPK, DdPPK1, ppkA	polyphosphate kinase Ppk1	42.2295	238.347	87.1139	116.867	150.974	192.024	356.741	116.185	77.9412	196.882	65.8459	24.7917	52.279	5
DDB_G0293626	DDB_G0293626		DUF590 family protein	7.53624	27.5406	91.6614	89.3648	83.202	93.4371	81.9258	170.734	61.329	45.1814	3.23188	7.14915	10.4045	3
DDB_G0293676	DDB_G0293676		coiled-coil family protein, hssA/2C/7E family protein	3.95313	7.57513	126.532	2434.67	4646.13	2212.31	1979.04	87065.5	11219.7	3258.67	5.01912	25.4288	0.79098	3
DDB_G0293678	DDB_G0293678		heat shock protein, heat shock cognate protein Hsc70-4	1.1778	0.900121	2.39916	3.79724	3.08928	12.7832	2.74926	11.1042	3.92312	8.28394	0.493617	0.650365	3.00561	2
DDB_G0293710	DDB_G0293710		unknown (not in dictyBase)	0.322187	0	0.462784	0.752164	0.265646	2.52812	1.43375	1.54068	0.213485	2.4239	0.0850321	0.253116	0	2
DDB_G0293712	DDB_G0293712		synaptobrevin domain-containing protein, longin domain-containing protein, v-SNARE family protein	1.10758	11.2817	34.9261	42.7829	46.789	90.1704	101.148	69.1708	35.7889	55.2907	12.7855	17.7318	1.97493	2
DDB_G0293768	fut9		glycosyltransferase, alpha-3/4-fucosyltransferase	7.19631	58.9872	181.701	181.608	220.734	143.003	118.101	74.6484	45.6559	58.0284	4.84123	13.0713	15.0831	3
DDB_G0293832	DDB_G0293832		PA14 domain-containing protein	0.249024	31.3392	685.675	266.68	88.7056	48.6542	31.8352	122.357	22.0296	2.02841	0.148072	0.624693	0	7
DDB_G0293880	DDB_G0293880			4.95956	19.1559	19.2485	24.0316	24.268	30.4921	30.014	43.8789	12.8372	48.4799	22.5341	5.28075	37.8659	3
DDB_G0293890	DDB_G0293890			0	0	1.4634	0	0.420008	0	102.022	0	0	33576.3	422.888	118.173	2.62262	6
DDB_G0293954	DDB_G0293954			0.542252	0.564607	1.61579	1.92428	2.00209	0.716018	0.642748	0.584896	1.26443	5.7369	3.89064	0.0537746	0.542297	4
DDB_G0293992	DDB_G0293992		C2 domain-containing protein	0.237081	0.399272	1.95114	1.86932	1.40429	1.36247	3.49659	4.27419	6.84044	2.18165	0.0689142	0.0402588	1.76574	3
DDB_G0294218	DDB_G0294218_RTE		DIRS1 ORF1 fragment	0	0	0	0.242438	0	0.442463	0.392403	0	0	2.35581	0.0922946	0.207116	0.270075	2
DDB_G0294336	DDB_G0294336_RTE		DGLT-A	0	0	0	0	0.102717	0.0690972	0	0	0	6.46061	0.967931	0.0677744	0	3
DDB_G0294338	DDB_G0294338_RTE		DGLT-A	0	0.129454	0.0780198	0	0.0624591	0.144087	0.139845	0.37757	0	5.21323	0.893413	0.0433207	0	2
DDB_G0295697	rabif		Mss4-like family protein, Rab guanyl-nucleotide exchange factor	61.2613	35.2619	90.7242	80.9163	49.103	31.6255	24.8701	340.447	107.853	263.162	28.2351	24.4686	50.9379	4
DDB_G0295727	DDB_G0295727		unknown	0.672065	1.25843	0.672753	1.76792	2.27526	5.47633	20.6098	2.18406	0.557317	121.74	1.9383	0.711237	0.0329792	9
DDB_G0295761	nle1		WD40 repeat-containing protein, NLE domain-containing protein, putative notchless	1.77738	3.04453	6.31439	12.6169	10.9915	18.7554	13.1567	4.81252	3.38749	18.3914	4.81571	1.57626	24.3189	2
DDB_G0295769	DDB_G0295769		unknown	18.3312	38.936	11.0417	15.6992	0	6.31252	8.27789	2.05938	5.29832	4.59636	0.15802	0.961474	7.04091	1
DDB_G0295791	DDB_G0295791		unknown	2.04088	10.2851	28.48	32.6423	21.061	21.6001	19.4296	7.71544	4.06504	3.39865	1.06296	1.49432	1.82676	4
DDB_G0295799	DDB_G0295799		unknown	0	2.90788	20.5894	3.18539	8.34488	18.4912	24.8195	28.5748	7.16152	606.584	10.0199	28.1144	0.456464	2
DDB_G0295801	DDB_G0295801		B_lectin domain-containing protein	1.25389	22.2613	151.206	35.4446	26.3647	33.2665	76.3692	9.59593	12.6662	1555.65	18.8837	60.3907	1.24975	7
DDB_G0295839	DDB_G0295839		unknown	0.843223	0.30123	0.937393	1.74618	1.52224	0.933919	2.48168	16.5195	4.49907	5.07793	2.3268	0.784891	1.00028	3
DDB_G0295849	DDB_G0295849		rhomboid family protein	86.2391	78.2846	68.2886	104.577	82.4963	110.687	142.32	127.132	194.163	40.202	12.587	20.3754	26.4099	5

## Sheet: Stalk
Gene_ID	Gene Name	Synonyms	Gene products	hr00	hr04	hr08	hr12	hr16	hr20	hr24	prespore	prestalk	Cup	Spore	Stalk	Vegetative	k-means cluster
DDB_G0267462	Dd5P4	PI5P4, RacGAP	RhoGAP domain-containing protein, inositol 5-phosphatase	2.17774	5.4354	20.879	29.9557	28.8117	16.7118	15.968	11.3114	6.7928	10.0089	8.94143	27.2772	13.1905	1
DDB_G0267476	sigK		EGF-like domain-containing protein	0.424589	1.66584	31.7555	64.4668	249.252	853.918	2074.12	125.484	1146.32	436.333	356.505	2702.71	0.425677	7
DDB_G0267500	DDB_G0267500		phosphoesterase, PA-phosphatase related-family protein, PAP2 family protein	5.59362	6.08932	14.6254	61.0978	68.2179	79.6391	78.8778	46.0463	61.1065	49.6877	3.69015	691.822	61.4841	4
DDB_G0267506	aslH		putative acetyl-CoA synthetase	0.0550305	0.0308926	0.0737008	0.21695	1.9641	3.88641	23.1379	0.0546473	0.480433	16.3323	0.308922	107.818	0.00898518	7
DDB_G0267590	DDB_G0267590		GRAM domain-containing protein, v-SNARE family protein	58.6809	38.707	26.6446	31.77	41.8222	81.7514	85.0023	15.6209	52.8277	103.471	109.73	293.279	37.0155	2
DDB_G0267600	DDB_G0267600		enoyl-CoA hydratase/isomerase domain-containing protein	0	0	0	0	0.12749	0	1.7902	0	0	4.86969	0.0783789	82.578	0	7
DDB_G0267640	gtaE		putative GATA-binding transcription factor, GATA zinc finger domain-containing protein 5	5.80705	4.66571	2.05226	1.80768	1.0865	5.88845	52.2218	1.07692	7.32904	1.74495	72.8577	59.9996	1.0843	7
DDB_G0267650	ireA		putative protein serine/threonine kinase, putative endoribonuclease, IRE family protein kinase	1.65654	14.0777	9.48368	16.8354	29.0178	23.2753	27.8418	18.6604	10.7265	21.7428	9.75855	49.1565	4.51241	1
DDB_G0267838	DDB_G0267838		unknown	2.97226	18.3501	51.0477	73.6744	85.9804	79.4072	79.6455	143.164	42.5265	33.1703	25.7632	137.675	14.2415	1
DDB_G0267896	DDB_G0267896			0.412259	2.18841	1.53691	1.47777	1.54182	4.80424	3.29657	0.325165	1.09658	0.0243454	0.0249505	2.07713	0	4
DDB_G0267898	DDB_G0267898		EGF-like domain-containing protein	0.391122	2.28029	48.949	30.8095	60.0505	172.044	185.525	0.896894	23.2917	3.2752	0.526085	374.248	0	4
DDB_G0267990	ypel		yippee-like protein	37.8202	55.9359	183.484	191.865	229.334	211.762	226.122	93.4054	71.7649	287.804	23.9601	1202.02	7.9916	1
DDB_G0267994	DDB_G0267994		DNAJ heat shock N-terminal domain-containing protein	21.7161	96.5664	133.085	109.126	137.069	73.5323	61.7468	71.4151	49.7426	69.3733	89.7832	450.107	66.0317	9
DDB_G0268008	DDB_G0268008			1.79089	2.47241	1.58702	2.38502	1.66606	3.71275	9.50531	0.715907	4.78275	28.8057	8.03982	210.019	14.4585	2
DDB_G0268026	DDB_G0268026		transmembrane protein	55.7349	91.5288	552.246	1089.7	794.023	1520.48	1107.05	1072.46	559.317	430.713	85.9803	586.424	16.1783	4
DDB_G0268074	DDB_G0268074			7.83554	1.67862	2.01967	1.27245	4.22144	5.43236	3.96718	0.98603	3.57779	1.02191	2.07705	5.80669	1.90709	2
DDB_G0268108	DDB_G0268108		DUF3430 family protein	0.422833	0.188101	0.240648	0.243516	0.330787	6.35126	6.0499	0.499112	0.171391	1.20507	0.290612	5.80946	0.0475869	3
DDB_G0268160	gnt12		putative glycosyltransferase, putative GlcNAc transferase, putative beta-1,3-N-acetylglucosaminyltransferase	0.120538	0.638059	5.34357	11.4304	4.12059	3.37971	3.09228	2.43644	6.02912	0.743726	0.116529	2.28895	0	8
DDB_G0268162	DDB_G0268162			11.1127	81.9398	166.781	152.183	84.6459	72.2362	71.9631	22.5528	47.6451	27.0014	25.4284	62.9522	5.24273	9
DDB_G0268174	DDB_G0268174		hssA/2C/7E family protein	0	0	0	3.86795	68.1736	43.7422	17.3464	0	107.423	0.531895	0.388039	6.09291	0.0517296	6
DDB_G0268184	DDB_G0268184		putative glycosyltransferase	0.12972	1.98314	8.28003	12.0738	14.7315	20.3671	35.5544	4.52643	4.72877	23.7138	4.95209	85.3997	0	4
DDB_G0268226	DDB_G0268226			8.69028	23.3769	147.289	322.053	281.494	390.296	483.272	379.169	219.454	32.2609	24.1582	1602.09	13.976	4
DDB_G0268228	DDB_G0268228			3.27645	2.52927	8.95973	5.82916	3.51274	52.5485	56.245	8.74705	5.05541	17.4183	19.7407	173.983	4.20477	3
DDB_G0268248	DDB_G0268248			0	0	2.03249	1.79679	33.2066	348.782	590.757	8.72872	5.25968	20.035	23.0061	260.478	0	7
DDB_G0268250	DDB_G0268250			0	0	38.4725	32.0898	279.636	309.225	197.131	16.7615	112.681	28.4208	1.22781	640.734	0	6
DDB_G0268266	DDB_G0268266		RNA recognition motif-containing protein	0.494287	43.9618	59.7242	55.5063	30.7442	93.5722	40.6032	42.7988	21.2042	8.33537	15.9359	38.0249	12.0636	1
DDB_G0268268	DDB_G0268268			2.439	7.76541	36.2266	29.3804	35.4129	28.4152	38.0499	38.7624	21.2513	27.6318	42.0314	110.68	3.06298	1
DDB_G0268398	DDB_G0268398		hssA/2C/7E family protein	0	1.58007	11.4839	8.7779	24.6066	13.1581	7.7442	0.913009	3.29196	0.508763	0.185499	3.1872	0	5
DDB_G0268400	DDB_G0268400		hssA/2C/7E family protein	0.465381	1.10915	1.91501	0.820052	38.2492	23.4531	1.52355	0.839007	13.7524	0.947847	0.129344	5.06288	0	6
DDB_G0268452	DDB_G0268452		v-SNARE family protein	4.25909	36.233	34.8023	40.2339	34.7526	49.1004	54.9136	34.3535	22.3455	18.4115	39.061	68.2059	14.064	1
DDB_G0268456	DDB_G0268456		hssA/2C/7E family protein	4.29601	2.19829	0.567247	1.42732	20.3646	25.6976	8.53573	0	5.53425	0.0571707	0	24.8684	0.998447	6
DDB_G0268458	DDB_G0268458		hssA/2C/7E family protein	0	0	1.70174	8.19926	138.142	64.9686	18.35	17.51	403.503	3.34378	0.812688	9.93133	0	6
DDB_G0268478	DDB_G0268478		UPF0041 family protein	22.5184	112.777	81.7136	45.4831	24.0912	18.7779	21.9779	37.6446	23.3919	19.5358	2.75073	175.871	43.1632	9
DDB_G0268602	DDB_G0268602			0	0.91835	3.34266	4.46583	4.83853	0.306937	1.1097	4.72843	0.811853	0.0468942	0.104724	6.18772	0.047918	9
DDB_G0268640	DDB_G0268640		unknown	0.121194	2.41146	23.7065	144.551	12.3974	79.3948	44.9601	52.1547	1272.07	0.165005	0.213365	16.8533	0.583808	8
DDB_G0268656	DDB_G0268656		putative protein serine/threonine kinase, ULK-related protein kinase	0.11854	2.12008	62.3061	69.6698	86.4784	37.6536	25.1191	67.9055	40.7595	1.24891	0.0493443	10.8187	0.0143151	5
DDB_G0268748	DDB_G0268748		putative actin fragmin kinase, putative AFK family protein kinase	0	0	4.48215	9.90757	42.8344	64.4771	40.6168	5.78408	0.841326	0.213864	0.0596642	7.28783	0	4
DDB_G0268756	DDB_G0268756			0	0.51197	5.06278	2.47716	2.15023	228.703	284.01	5.48061	1.92246	6.44888	9.03572	1393.35	0.0992718	3
DDB_G0268856	DDB_G0268856		Putative subtilase-type proteinase YCR045C	0	3.71478	92.0791	52.183	82.6431	37.552	24.3116	43.0304	14.9994	1.20096	0.12836	3.94728	0	9
DDB_G0268882	DDB_G0268882			0	0.157921	5.43847	9.32458	50.3538	82.6107	38.2921	142.057	15.6904	0.39238	0.0353292	3.83944	0	4
DDB_G0268884	DDB_G0268884	osmC	osmotically inducible family protein	2.11518	33.5379	569.775	667.315	811.179	707.64	401.39	611.717	272.746	251.222	9.24704	1188.48	1.35212	1
DDB_G0268886	vps13E		vacuolar protein sorting-associated protein 13 family protein	2.17843	2.72696	37.2183	59.3628	88.0991	101.222	149.416	19.8961	17.2607	10.7435	2.43818	23.2454	0.467071	4
DDB_G0268928	DDB_G0268928		phosphoesterase, PA-phosphatase related-family protein	21.7096	63.1811	82.292	100.203	191.017	328.631	363.214	96.3292	105.88	107.707	43.7539	386.853	29.6798	4
DDB_G0268958	DDB_G0268958_TE		Tdd-4	0	0.108242	0.192451	0.109185	0.199901	0.19642	0.230441	1.16468	0.250639	0.242721	0.189082	1.84976	0.824656	1
DDB_G0268996	DDB_G0268996		major facilitator superfamily 1 transporter (MFS-1)	0.320328	0.805621	2.4907	2.94917	12.9332	28.973	44.446	21.64	34.8932	8.43237	0.30887	187.76	22.056	3
DDB_G0269018	DDB_G0269018			0.591548	13.3966	67.0811	61.7911	70.1174	68.9354	59.6843	86.6425	4.4842	0.500543	0.110492	2.51008	0.0825106	1
DDB_G0269078	DDB_G0269078			0	0	6.57309	79.3346	145.176	93.3854	79.4949	4.62623	154.04	5.35948	0.436517	26.8998	0.020313	5
DDB_G0269116	cmbC		putative calmodulin-binding protein CaM-BP15	2.11416	73.7852	1289.74	2451.52	3177.09	1387.59	917.825	2585.43	684.615	258.783	34.4171	8635.36	1.04292	5
DDB_G0269132	ecmB	pDd56, 253, SC253	extracellular matrix protein ST310	3.56795	1.85095	80.5546	34.3887	251.247	1969.08	2574.03	26.6039	615.602	24.7709	7.71348	4990.34	2.38938	3
DDB_G0269178	racG		Rho GTPase	0	0.209519	37.005	21.9863	37.8162	77.0765	81.8525	40.4404	8.67737	12.9776	0.256007	46.5949	0	4
DDB_G0269184	rzpA	rZIP	RING/leucine zipper protein	18.6104	177.764	315.783	274.802	238.675	186.841	163.108	115.915	92.1881	92.2002	178.989	401.066	29.6892	9
DDB_G0269296	DDB_G0269296			0.643418	1.18799	1.63061	2.96081	1.48066	7.45565	7.2517	0.997762	3.01964	2.56802	0.162658	75.2767	0.435979	4
DDB_G0269330	DDB_G0269330			0.0983587	6.35701	5.88101	6.02184	3.73645	6.37746	4.96545	1.87564	2.75084	0.880276	0.431386	13.2278	0.282367	1
DDB_G0269442	DDB_G0269442		Cell division control protein 4	3.52986	13.7443	61.4233	64.525	51.2859	69.1452	81.495	40.0532	21.6843	176.857	80.7544	768.426	8.18721	1
DDB_G0269444	hemB	ALAD, delta-aminolevulinate dehydratase	porphobilinogen synthase	112.566	106.113	72.9558	56.4285	43.2111	51.4499	51.209	84.5187	14.3165	30.9351	108.529	488.035	92.1281	2
DDB_G0269618	DDB_G0269618			0.333752	13.238	304.903	300.011	262.746	62.8438	37.658	150.745	2.85718	1.10555	0.308653	2.53507	0.0114377	9
DDB_G0269622	DDB_G0269622			0	0.495814	3.3239	1.4721	1.30483	47.4878	31.1555	0.592959	1.29157	1.15979	1.40539	34.0973	0.0704412	3
DDB_G0269626	forE	dDia3, drf3, diaphanous related formin E	formin E	2.48571	6.96531	16.3945	36.8591	64.8515	106.987	101.895	42.8611	24.7318	32.3931	64.4033	150.503	17.2572	4
DDB_G0269644	DDB_G0269644			8.00916	7.13405	12.4254	27.2784	68.1903	90.1779	86.4124	34.7734	22.3878	13.7192	10.4016	110.868	8.02769	4
DDB_G0269646	DDB_G0269646		Josephin domain-containing protein	0.787299	11.7481	22.3292	24.2878	36.0547	43.4526	29.903	51.6762	20.0482	5.0597	5.96896	40.6927	1.91612	1
DDB_G0269648	DDB_G0269648			0	12.8976	147.542	115.288	252.831	244.453	99.4147	2011.37	19.4549	0.754688	2.43702	61.208	0	5
DDB_G0269674	DDB_G0269674		unknown	0	0	12.1915	547.833	2249.86	1635.28	1109.42	85.3695	3815.13	21.8066	6.92505	98.4178	0	6
DDB_G0269702	DDB_G0269702		unknown	0.790674	1.54245	1515.13	931.814	1097.77	689.973	588.192	365.363	1281.87	74.7896	5.88608	1938.18	0.073272	9
DDB_G0269730	DDB_G0269730			0	0	0.598296	0.821054	27.6813	269.92	426.712	1.61635	15.543	620.164	12.8637	13149.9	0	7
DDB_G0269904	DDB_G0269904			0	0	0.917725	0.464331	0	0	15.2936	0	0	0.0755077	0	1235.96	0	7
DDB_G0269908	DDB_G0269908		fatty acid hydroxylase, putative inositolphosphorylceramide-B hydroxylase, SCS7 family protein	15.5026	13.0225	37.3824	52.8176	73.1981	100.067	90.0107	121.691	30.2914	7.38079	2.252	56	23.2943	4
DDB_G0269914	tpp1	cln2, tpp1A, pepB	tripeptidyl-peptidase 1	0.585405	3.73039	258.27	336.449	590.554	142.632	79.5431	93.0249	7.53266	0.456626	0.44694	4.01767	1.54344	5
DDB_G0269942	DDB_G0269942		vesicle-trafficking protein	0.17533	4.18218	7.41901	8.01266	11.6253	20.0369	18.6145	21.944	18.2622	12.5329	3.40388	31.499	2.77272	4
DDB_G0269944	DDB_G0269944		unknown	0	0.139679	0.178699	0.0904143	0.920443	13.3238	18.6741	0.224289	0.29214	5.2017	1.47146	27.5997	0	3
DDB_G0270000	DDB_G0270000			0.135156	11.7629	26.5042	26.6263	20.7107	9.00836	7.07116	4.87159	4.80589	3.37568	0.377418	19.1894	0.122194	9
DDB_G0270010	DDB_G0270010			0	0	0	1.34028	0.444008	1.13082	3.14943	0	0	2.29414	0.754531	55.3067	0.0879264	7
DDB_G0270012	DDB_G0270012			3604.72	2878.34	4436.39	2575.72	708.517	1412.74	1333.23	1306.55	1745.28	1566.89	1487.32	5477.18	180.252	9
DDB_G0270046	DDB_G0270046			1.02276	7.44903	21.2443	21.2825	22.2786	13.8265	14.5893	11.5099	3.34551	1.28254	0.754305	4.19418	1.20465	1
DDB_G0270086	DDB_G0270086		lipocalin family protein	18.2297	149.29	263.593	259.66	230.676	119.191	69.933	139.32	92.8391	5.83791	106.023	84.6319	1.04115	9
DDB_G0270112	DDB_G0270112			23.3957	28.6255	55.4008	121.095	260.859	458.918	514.718	170.649	96.9875	138.949	57.2554	1215.97	5.95512	4
DDB_G0270154	DDB_G0270154			0	14.0174	127.272	165.919	145.761	114.409	126.929	72.8016	33.3262	9.24919	0.670101	15.3341	0	1
DDB_G0270168	DDB_G0270168			11.7544	39.779	62.3344	72.2974	98.7589	124.895	111.152	67.9469	17.8051	8.81961	15.8359	53.2216	12.6752	1
DDB_G0270174	aprt	APT	adenine phosphoribosyltransferase	4.60429	26.613	6.13524	30.2663	34.5104	109.237	134.776	15.5327	7.86585	79.3472	33.172	170.665	22.1608	4
DDB_G0270234	DDB_G0270234			0	1.19782	6.7369	13.8004	9.72212	9.82534	5.15416	1.28226	0	0.191051	0.0983896	1.90413	0	1
DDB_G0270240	DDB_G0270240			0	0	1.27599	41.2168	281.5	382.821	304.491	41.6344	1407.42	11.0352	14.5811	41.8735	0.111029	4
DDB_G0270262	DDB_G0270262			0.858872	30.2718	29.5231	27.4852	21.6208	8.5913	8.66873	13.7145	11.2425	0.233637	1.43237	144.751	2.22989	9
DDB_G0270268	DDB_G0270268			0.176507	0.598546	1.74029	3.53348	4.95887	8.17019	5.88218	4.73664	3.71055	0.0608695	0.634747	2.95904	0.264187	4
DDB_G0270288	DDB_G0270288		cellulose-binding domain-containing protein	0	0	0	0.19709	0.935538	15.3457	3.17208	0	0	0.154805	0.450185	3.33181	0	3
DDB_G0270290	DDB_G0270290		cellulose-binding domain-containing protein	0	0	0	0	2.09468	11.2698	2.91329	0	0.277432	0.0366057	0.289752	3.31588	0	3
DDB_G0270292	DDB_G0270292		cellulose-binding domain-containing protein	0	0	0	0	12.7458	42.7605	7.82115	0	1.85102	0	0.576352	5.47893	0.0856565	3
DDB_G0270294	DDB_G0270294		cellulose-binding domain-containing protein	0	0	0	0	17.2106	61.6233	18.7404	0	0.457128	0.311229	0.975744	9.11758	0.95894	3
DDB_G0270306	DDB_G0270306		putative transcriptional regulator	0.137508	3.32817	2.6071	0.797567	30.2634	18.208	23.1501	1.97814	7.56936	1.12788	0.863059	15.0265	1.03313	6
DDB_G0270414	tmem56C		TRAM, LAG1 and CLN8 homology domain-containing protein, TMEM56 family protein 3	3.73474	14.6175	15.1082	15.8841	11.8517	19.1071	11.4603	17.9381	12.3661	1.61132	0.970451	6.45748	0.174491	1
DDB_G0270562	acy1		N-acyl-L-amino-acid amidohydrolase, aminoacylase	16.2651	49.1928	149.877	136.63	151.138	109.673	89.3031	188.312	128.786	101.995	108.661	356.005	65.7553	1
DDB_G0270626	armc8		armadillo repeat-containing protein	6.74865	32.3056	64.9375	73.8196	71.9043	69.2989	57.8228	19.1763	20.0541	17.0918	22.7264	82.6051	12.7006	1
DDB_G0270658	acbA		acyl-CoA binding protein AcbA	1003.83	362.818	418.004	693.656	1181.18	2224.67	1572.53	6898.21	296.101	1737.59	308.92	11996.1	2539.21	4
DDB_G0270660	DDB_G0270660			0.30647	1.05338	0.410447	0.938201	0.857786	17.3084	6.17626	1.21735	1.66022	1.3217	0	35.8199	0.496236	3
DDB_G0270662	DDB_G0270662			0	1.13268	1.10502	1.73663	4.87391	88.3844	108.969	10.3019	55.2549	4.2068	1.16156	2262.85	0	3
DDB_G0270714	DDB_G0270714_ps		pseudogene	2.50966	0.927241	0.735146	1.29837	0.705471	3.41581	2.93027	0.177409	0.236756	0.2229	0.0224366	9.36024	0	2
DDB_G0270762	fimD	fimbrin 4	fimbrin-4	0.0334936	14.8423	91.4941	67.1387	76.3264	86.5607	72.4169	23.9908	21.8713	7.94277	0.577196	25.4689	0.0997418	1
DDB_G0270788	DDB_G0270788		unknown	0	0.80899	459.789	983.692	913.252	306.233	165.245	258.314	414.36	44.6047	6.81414	3411.96	0.365545	5
DDB_G0270878	DDB_G0270878			0	0.859851	47.5464	18.2627	37.4035	39.3575	26.3864	0.940036	21.3658	0.216211	0	5.49435	0	1
DDB_G0270890	DDB_G0270890			0.287207	6.04209	43.0961	68.7926	100.87	38.0145	23.9764	288.469	5.51275	0.760694	0.237299	3.85859	0	5
DDB_G0270892	DDB_G0270892			0	0.0826618	1.26904	4.27761	4.33863	3.75941	5.08358	3.00108	0.45191	0	0.491751	7.9192	0	1
DDB_G0270912	DDB_G0270912		unknown	0.416242	0.306687	14.2731	103.264	149.233	438.048	237.651	314.296	54.3002	49.0069	1.21126	97.4087	0	4
DDB_G0270942	DDB_G0270942		DUF423 family protein	0.237361	0	0	5.18724	54.7645	48.3062	27.6683	0.618733	112.281	1.0025	0.0822212	139.559	0	6
DDB_G0270974	DDB_G0270974			0.459532	0.169291	1.21164	0	1.19083	8.63236	3.7382	1.38682	8.04208	0.934605	0.151492	38.8129	1.02788	3
DDB_G0270980	DDB_G0270980			0.762047	1.52178	5.46349	16.8672	32.8384	291.594	282.887	4.55306	29.6328	20.97	1.57645	87.9209	0.145162	3
DDB_G0271000	pks3	dipks3, PKS	putative polyketide synthase, beta-ketoacyl synthase family protein	0.183426	0.561711	21.5586	90.143	83.9176	33.6166	16.5069	2.69203	8.72468	0.245567	0.0452921	4.29853	0.312778	5
DDB_G0271074	DDB_G0271074		unknown	1.55392	28.6886	890.752	2347.96	3258.29	1531.92	814.557	641.334	183.447	136.09	5.57813	477.032	0.936829	5
DDB_G0271080	DDB_G0271080			0	2.1704	24.7459	37.4342	68.4501	20.7234	15.7462	39.296	60.2487	0.171344	0.0606938	2.47848	0	5
DDB_G0271162	DDB_G0271162			3.23848	84.2047	1869.45	1525.85	1148.8	744.33	527.715	86.6417	417.332	1303.16	12.3735	3554.1	2.69083	9
DDB_G0271174	DDB_G0271174		unknown (not in dictyBase)	0	0.618305	2.03711	2.49062	9.29966	8.8269	12.1163	1.13733	0.457128	0.0753069	0	2.20329	0	4
DDB_G0271262	DDB_G0271262		unknown (not in dictyBase)	0.0424863	0.195508	0.074682	0.211234	0.174222	13.3058	11.5832	0	0.171138	3.38411	0.468291	255.964	0	3
DDB_G0271274	DDB_G0271274			0.146534	0.215933	1.08634	2.42304	1.77349	2.50808	2.43312	1.33691	3.35813	0.431372	0.050759	19.0787	0.0314023	1
DDB_G0271294	DDB_G0271294			16.7205	19.3096	21.2506	22.3187	27.4091	24.3535	30.969	30.8617	26.1112	19.6121	29.711	72.2308	22.8073	1
DDB_G0271302	DDB_G0271302			0	1.10829	10.6775	13.76	22.0576	11.9215	13.3187	3.89658	3.94659	0.518914	0.181021	4.72907	0.0167361	5
DDB_G0271340	DDB_G0271340		acyl-CoA oxidase	15.7276	53.6132	78.1284	91.4215	117.53	255.648	229.188	31.9233	63.6478	17.228	8.68735	77.5951	0.98778	4
DDB_G0271374	DDB_G0271374		Glycerophosphodiester phosphodiesterase domain-containing protein 1	67.4764	55.5431	10.8501	12.3974	44.489	131.48	103.888	46.5974	25.1025	1.53123	87.0825	238.965	34.4064	2
DDB_G0271394	DDB_G0271394			0	0.154463	0.395225	4.05412	4.61471	31.2915	25.0141	9.74871	8.3867	1.18074	0.0380631	26.9567	0	3
DDB_G0271568	DDB_G0271568_RTE		TRE3-B ORF2	0	0	0	0.0957121	0.124918	0	0.127786	0	0	12.2333	0.594789	26.6424	0.118069	5
DDB_G0271590	omt1		O-methyltransferase family 3 protein	0.113971	0.0839738	4.81113	22.426	67.6495	80.9446	82.8564	5.11244	22.9279	1.38957	0.23325	170.596	0	4
DDB_G0271660	fmoB		flavin-containing monooxygenase, dimethylaniline monooxygenase [N-oxide-forming]	0	0	0.203959	0.171546	1.2563	14.8375	24.028	0	0.645788	4.30969	0.237161	96.8991	0	7
DDB_G0271662	pks10	dipks10, PKS	putative polyketide synthase, beta-ketoacyl synthase family protein	0.011553	0.0350938	0.886793	3.41579	2.67996	12.1165	13.6829	0.177914	2.00984	0.0428592	0.0242239	74.5586	0.00247581	3
DDB_G0271752	DDB_G0271752		NADH:flavin oxidoreductase/NADH oxidase domain-containing protein	0.420022	0.37125	1.68865	4.8791	5.02819	7.57275	5.50418	230.376	53.2683	92.5444	11.9852	205.787	6.2178	4
DDB_G0271880	DDB_G0271880		UPF0183 family protein	3.2794	19.2843	24.054	34.6427	39.8387	50.8586	55.6075	14.7326	12.2201	20.297	34.9349	70.3525	6.55952	1
DDB_G0271972	DDB_G0271972			0	0	7.41723	0.375281	3.57412	1186.79	2083.31	0	1.92694	3.01276	10.0058	16243.9	0	7
DDB_G0271982	DDB_G0271982			5.75269	23.3809	25.7924	20.5555	15.236	10.6397	18.2312	13.7051	9.26566	23.0723	15.5506	60.3033	7.53332	9
DDB_G0271990	DDB_G0271990			0	0.16043	0.953814	0.607821	3.89659	17.3489	156.633	11.4075	7.21482	11.205	87.5872	317.604	0.109908	7
DDB_G0272062	DDB_G0272062			17.2056	29.2832	64.2091	126.449	192.514	92.5036	68.7622	44.1422	19.639	15.3924	6.96447	79.6646	4.99874	5
DDB_G0272186	DDB_G0272186		tetratricopeptide-like helical domain-containing protein (TPR), TPR_1 repeat-containing protein	6.63363	136.005	185.425	113.509	93.8078	67.7385	55.1138	16.8655	43.1328	9.52735	2.51692	42.5481	5.22132	9
DDB_G0272214	DDB_G0272214			1.06963	0.171798	0.343238	0.402637	1.16913	2.91154	93.3109	0.538507	2.65216	82.2052	87.1054	250.636	0.0169684	7
DDB_G0272220	DDB_G0272220		Transmembrane protein 63A	1.01074	8.3148	16.6198	42.2188	63.5885	32.3724	55.6234	15.9062	8.52248	6.25909	32.4047	113.947	4.90416	5
DDB_G0272280	DDB_G0272280		AhpC/TSA family protein	1.82463	6.88647	15.4258	19.5568	10.1156	12.5442	16.0642	13.2748	7.44713	0.232702	0.227097	103.966	6.81266	1
DDB_G0272296	sarA		GTP-binding protein Sar1A, ARF/SAR superfamily protein	38.4082	155.991	208.611	233.361	264.583	296.036	296.249	273.964	388.458	346.889	162.977	947.509	214.034	1
DDB_G0272324	sbds		Shwachman-Bodian-Diamond syndrome protein	22.8787	14.3734	32.0903	44.3198	82.3235	96.9568	83.6304	92.7944	29.7409	24.3955	30.1171	175.986	32.3919	4
DDB_G0272346	mcfQ		transmembrane protein, mitochondrial substrate carrier family protein	73.711	148.419	151.968	111.293	111.705	122.9	167.15	71.5023	110.007	153.964	63.5491	560.941	185.566	2
DDB_G0272388	DDB_G0272388			1.9575	4.3068	12.1781	14.5919	22.0963	44.8255	27.9423	9.84532	7.6036	5.6163	3.98266	12.4932	2.49152	4
DDB_G0272440	DDB_G0272440		putative quinone oxidoreductase, alcohol dehydrogenase	112.826	225.95	351.519	251.4	329.474	287.842	175.553	371.432	203.791	62.4176	22.3836	161.421	57.2957	1
DDB_G0272512	DDB_G0272512		unknown	0.121993	1.95116	84.2268	116.695	231.696	199.53	140.489	23.225	107.321	2.54363	0.320949	187.08	0.132589	5
DDB_G0272558	DDB_G0272558			5.93677	22.4473	4.44834	4.42798	3.81181	26.1771	28.6943	2.76085	3.80353	5.0078	8.8741	24.6247	7.61924	2
DDB_G0272560	capA-1	capA, CABP1	cAMP-binding protein	2502.97	1491.96	1172.02	761.585	834.411	1579.99	1739.46	349.713	443.19	0.9384	1.39763	4.9939	1.10792	2
DDB_G0272582	maoB-1	maoB	amine oxidase (flavin-containing), monoamine oxidase	0	0.179334	0.21392	0.116083	0.183672	0.211857	0.243726	0.143982	0.052919	0	0	6.28307	0	1
DDB_G0272654	sigN25		SrfA-induced protein N25	0	0	63.8454	561.944	170.911	183.257	176.277	10.1595	116.771	27.6891	12.3574	278.01	0.376046	8
DDB_G0272656	sigN4		SrfA-induced protein N4	0.418843	0.235127	582.038	1164.94	190.415	103.823	118.843	24.0545	273.322	19.2585	8.63118	243.456	0	8
DDB_G0272658	sigN1		SrfA-induced protein N1	0	0.734242	101.338	286.903	84.9063	29.3466	39.6342	22.621	87.6028	8.44234	8.99493	103.855	0.341936	8
DDB_G0272672	DDB_G0272672		C2H2-type zinc finger-containing protein	0	0.7364	10.1115	98.3003	71.2235	70.8563	23.0698	26.2414	1.33977	2.46068	4.87164	18.9174	0	5
DDB_G0272736	tgrN1		immunoglobulin E-set domain-containing protein	0.413657	5.80498	5.99967	5.2561	18.4274	26.124	33.0483	0.603917	5.83529	0.419533	0.0927939	2.16919	0.482756	4
DDB_G0272752	DDB_G0272752		C2 domain-containing protein	18.6323	1.093	8.54726	13.1956	8.14225	15.78	7.10221	6.11319	9.17799	0.15612	0.0555797	1.47097	0.145063	1
DDB_G0272809	DDB_G0272809			0.190844	13.0984	61.2294	80.4174	132.312	108.796	89.532	26.8422	47.5089	15.0871	0.858904	122.841	0.023512	1
DDB_G0272811	wasB	WASP-B, putative actin binding protein	WASP-related protein B	0.276633	3.29925	4.46652	3.33511	20.3798	111.09	323.481	8.21755	7.59962	20.3174	113.639	299.38	0.0261289	7
DDB_G0272927	sigN3		SrfA-induced protein N3	0	0.940507	399.156	816.927	254.81	122.754	122.236	18.0136	234.059	38.5323	10.0828	255.837	0	8
DDB_G0272949	DDB_G0272949			33.7201	61.8485	96.9807	102.999	135.224	157.721	147.655	63.2791	34.8255	70.866	37.9261	126.096	9.39708	1
DDB_G0273005	DDB_G0273005			0	0.0682681	0.806194	0.805025	14.6087	44.1054	52.3132	1.48794	9.69454	27.6178	0.0143894	199.875	0.00691825	3
DDB_G0273021	sigN5		SrfA-induced protein N5	0	0	17.2611	201.346	92.3842	67.1773	58.1099	3.59294	63.6204	21.4259	6.29382	127.08	0	8
DDB_G0273023	sigN2		SrfA-induced protein N2	0	0.237769	143.032	413.107	67.5548	35.8087	51.2903	17.3748	60.3401	4.29288	2.57557	62.7413	0	8
DDB_G0273213	aslA-1	aslA	putative acetyl-CoA synthetase	0	0.0973684	2.74495	1.92015	32.0803	178.323	249.493	0.631545	6.19612	8.30907	0.354922	43.1505	0	3
DDB_G0273373	DDB_G0273373			4.78678	9.3578	56.6417	42.5793	32.6118	38.421	48.7254	11.0702	3.45703	0	0	11.0788	0	1
DDB_G0274147	DDB_G0274147_ps		pseudogene	0	0.199636	1.49789	0.775345	0.40893	15.1716	35.2141	1.92338	2.59203	3.05329	0	95.551	0	7
DDB_G0274199	DDB_G0274199		putative metallophosphoesterase	0.781916	9.629	140.132	126.47	90.2723	61.8637	81.0128	66.9205	49.0243	3.95736	14.4852	380.63	1.34475	9
DDB_G0274207	DDB_G0274207		peptidase C19 family protein, putative ubiquitin carboxyl-terminal hydrolase (UCH)	2.61771	6.94637	22.2272	29.6063	62.7536	48.6974	43.9288	53.976	11.5545	6.25103	5.69818	15.1959	4.79916	1
DDB_G0274265	DDB_G0274265			0	6.00114	467.154	957.774	2403.29	1589.72	958.602	5041.54	69.0064	6.48732	8.73201	66.4238	0	5
DDB_G0274269	DDB_G0274269		putative histone acetyltransferase	0.272758	1.24868	13.3356	14.09	22.9878	15.0224	19.5641	5.75804	8.14243	11.3658	3.44986	32.3103	3.99062	1
DDB_G0274309	DDB_G0274309		discoidin-like protein	0.36403	6.96024	188.885	436.869	983.692	536.721	252.989	1874.74	58.1494	1.50433	7.61466	22.3426	0.356668	5
DDB_G0274365	DDB_G0274365		CUE domain-containing protein 1	19.5077	25.3568	30.6021	30.9053	49.5576	61.1397	59.7097	64.227	41.437	22.0111	29.5024	441.547	12.8037	1
DDB_G0274451	DDB_G0274451			0	0.0533033	3.44464	21.9042	21.7119	65.4193	51.3169	90.6107	20.1355	6.12284	0.685748	2027.52	0.0809098	4
DDB_G0274517	osbE		oxysterol binding family protein, member 5	0	1.52285	1.43111	1.34708	1.87909	7.1158	15.3005	0.748866	1.24461	0.448955	1.76633	25.1562	0.0125405	7
DDB_G0274589	cofF		cofilin	0	0	0.440209	0	0	0.812981	1.0815	0	0	0	0	1.29307	0	3
DDB_G0274613	DDB_G0274613		RING zinc finger-containing protein, putative protein serine/threonine kinase, CMGC group	4.89321	81.4156	95.1461	88.4021	106.758	107.043	90.8092	35.3105	23.8128	14.1165	15.1383	40.0676	4.19656	1
DDB_G0274623	cyp519A1		cytochrome P450 family protein	5.19244	14.7556	133.832	68.5147	47.4571	22.4465	19.6613	13.179	21.275	1.58488	2.58097	26.2924	6.6551	9
DDB_G0274661	DDB_G0274661		unknown	170.482	1154.55	3740.17	2903.11	2837.82	2256.1	995.996	2556.15	229.741	24.2128	89.6262	143.305	25.8924	9
DDB_G0274707	gpt5		putative glycophosphotransferase	0	0.785574	9.72078	34.8165	63.5456	113.229	63.0887	5.1486	23.2516	0.514997	0.351929	84.681	0.0571216	4
DDB_G0274757	DDB_G0274757			6.08059	106.346	255.832	175.291	189.651	100.486	71.9788	102.635	45.2182	124.784	103.94	290.072	51.9043	9
DDB_G0274773	fslH		frizzled and smoothened-like protein H	10.499	2.18512	4.11837	4.35282	12.0711	23.7967	12.864	3.91006	7.71938	23.0226	4.91453	246.01	23.2968	4
DDB_G0274829	rmd5		protein RMD5 homolog	3.07104	10.2519	30.4028	44.3147	37.3919	47.111	52.4823	19.5022	11.8697	23.1214	12.8407	63.996	10.1458	1
DDB_G0274851	DDB_G0274851			0	0.0771984	0.0589778	0.141607	0.260843	0.832262	0.215523	0.317568	0.0291796	0.117525	0.0195094	9.9187	0.0587967	4
DDB_G0274879	DDB_G0274879			18.3921	110.112	168.531	135.712	128.655	123.484	96.6842	96.4755	71.4959	43.2563	48.964	327.3	31.5661	1
DDB_G0274883	DDB_G0274883			0.0560952	0.253059	1.14184	2.92528	5.82254	25.3966	44.9069	2.23166	0.124103	0.411354	1.67558	7.34806	0	7
DDB_G0274899	DDB_G0274899			38.7998	322.757	391.576	326.354	266.572	234.671	243.997	86.249	108.264	40.7989	14.5279	75.2576	5.17729	9
DDB_G0274903	DDB_G0274903			0.341139	10.5277	15.3123	19.9671	22.0456	20.9249	22.9019	27.3683	11.5778	6.15833	11.8951	34.6175	1.16276	1
DDB_G0274935	DDB_G0274935		lipin-related protein	3.65796	60.5679	48.7773	49.887	105.386	100.652	66.1043	47.8891	74.3166	2.75386	6.48616	52.6943	0.352093	1
DDB_G0274937	DDB_G0274937		unknown (not in dictyBase)	32.3619	125.549	117.226	115.778	159.484	172.486	130.175	40.0914	51.4733	10.5095	17.9778	183.339	1.09748	1
DDB_G0274989	DDB_G0274989		unknown (not in dictyBase)	0.966561	33.2123	55.0921	39.9577	22.9007	6.67619	8.72582	5.70758	12.1014	0.373863	0	1.4695	0.0789083	9
DDB_G0275031	DDB_G0275031			0.404517	2.71902	5.94625	4.40823	4.11255	46.5889	572.083	0	1.78988	749.201	12.6575	2859.8	1.85119	7
DDB_G0275063	DDB_G0275063		unknown	0.113074	90.2457	3366.57	4071.14	3413.06	2761.26	2136.94	1215.86	1486.26	73.4345	23.0157	151.547	0	1
DDB_G0275077	pks17	dipks17, FAS, beta-ketoacyl synthase family protein	fatty acid synthase Pks17	0.0254958	0.00812338	0.0415706	0.0232659	0.0166398	0.0607734	0.0883213	0	0.0148035	0.00171016	0.00420628	25.2458	0.0281561	2
DDB_G0275085	gacFF	RacGAP	pleckstrin homology (PH) domain-containing protein, RhoGAP domain-containing protein, F-box-containing protein	7.64616	6.02547	16.903	17.4967	20.3188	15.6296	17.4711	2.02674	5.23923	1.88136	1.09966	4.98836	2.22136	1
DDB_G0275117	DDB_G0275117			1.42143	89.557	139.231	191.538	234.635	490.919	404.127	76.9213	39.7281	65.3598	9.5474	177.243	0.0766558	4
DDB_G0275197	cyp518B1		cytochrome P450 family protein	0	0.893714	0.205642	1.18355	1.36255	3.29244	1.06158	1.83564	2.87471	0	0	3.99204	0	4
DDB_G0275253	DDB_G0275253		unknown	5.68535	160.091	2217.08	1737.52	2304.78	2182.33	2265.79	339.441	1780.4	3567.52	730.784	10133.9	3.32031	1
DDB_G0275255	DDB_G0275255		unknown	0.817054	4.80577	220.557	128.062	351.675	315.944	213.961	101.115	307.364	250.992	6.81526	784.146	0.743062	1
DDB_G0275265	etnkB		ethanolamine kinase B	4.3033	8.92987	3.62412	4.44765	7.07245	54.5601	57.8868	0	6.63962	1.25921	0.303656	308.02	5.447	3
DDB_G0275297	DDB_G0275297			6.28265	43.0365	29.7912	44.5558	55.6045	43.0835	37.1122	26.4892	14.68	4.7298	12.8358	31.9986	2.94681	1
DDB_G0275317	DDB_G0275317			13.3367	45.2612	77.2438	76.9313	75.5928	70.3826	61.0397	34.0183	23.1231	38.0282	36.4569	159.785	26.8765	1
DDB_G0275323	tipD	DG1035, apg161, atg16L1	autophagy protein 16	38.9434	80.1012	123.151	107.433	87.1901	58.8664	51.6033	51.5982	44.7825	63.4642	40.9952	130.089	36.4007	9
DDB_G0275331	DDB_G0275331		general vesicular transport factor p115	7.21097	21.5466	64.4809	59.682	58.854	43.3843	46.0128	26.0228	26.1049	14.8337	26.4269	67.5975	19.8942	1
DDB_G0275411	DDB_G0275411		unknown	0	0.866253	166.325	353.793	497.337	345.455	248.913	119.853	245.858	20.9593	1.42254	42.1079	0.0178401	5
DDB_G0275423	DDB_G0275423			0.221046	7.24293	132.769	185.83	116.863	74.1133	68.4465	49.5541	38.8583	2.58035	0.779082	16.5521	0.00966498	9
DDB_G0275515	asnB		asparagine synthetase	0	0.0326565	125.413	205.023	580.794	237.211	111.78	141.667	8.15092	0.0548086	0.13317	1.87597	0	5
DDB_G0275535	DDB_G0275535		transmembrane protein, phospholipid-translocating P-type ATPase family protein	0.0247806	0.846279	11.5094	101.789	169.63	104.641	66.5801	5.532	130.67	1.85866	1.64455	6.09933	0.109475	5
DDB_G0275551	DDB_G0275551			0.339602	30.4224	13.4206	39.4771	116.361	47.9281	37.3065	77.7395	98.0452	0.366716	0.333609	8.69034	0.0554491	5
DDB_G0275571	DDB_G0275571	arfGAP	Arf GTPase activating protein	0.356695	1.14724	2.31062	0.711659	0.853025	157.797	661.968	0.712013	1.06563	35.1437	189.426	248.163	0.170513	7
DDB_G0275599	DDB_G0275599		DUF599 family protein	0.588998	0.701881	1.43765	0.862702	2.64216	12.5801	13.2557	8.01534	1.50637	0.517857	2.63861	9.62861	0.405724	3
DDB_G0275619	pppB	PP1, DdPP1c	protein phosphatase 1, catalytic subunit, protein serine/threonine phosphatase, type 1	60.9311	239.36	365.502	336.177	268.742	302.773	343.664	106.704	128.75	610.477	534.571	2294.06	275.651	1
DDB_G0275669	DDB_G0275669		proline dehydrogenase	22.2579	8.68451	23.7957	40.6091	61.4009	116.832	128.305	21.2043	25.9172	62.4765	14.3322	129.758	4.03081	4
DDB_G0275787	rad6		ubiquitin-conjugating enzyme E2	70.9751	416.891	435.291	323.936	255.466	346.297	464.176	293.793	292.099	261.048	543.299	1165.74	209.832	1
DDB_G0275793	DDB_G0275793		Solute carrier family 35 member F5	0.054088	1.75766	4.11036	5.99918	9.85769	7.42228	7.05638	2.85467	4.93749	1.24061	2.32441	5.15409	0.951816	1
DDB_G0275899	DDB_G0275899		cation-translocating P-type ATPase	7.52161	10.611	20.8747	30.6446	56.6769	28.6071	45.0554	25.817	52.0863	11.4562	11.8557	55.5799	4.79459	1
DDB_G0276051	DDB_G0276051		unknown	0	0	0.152954	0.0938195	1.61032	10.3688	9.34608	0	0.0705587	0.404395	0.0401196	201.061	0.0302459	3
DDB_G0276059	DDB_G0276059			0	0	0.240648	0	0	0	1.18244	0.604085	0	0.20803	0	2.35221	0	7
DDB_G0276151	DDB_G0276151		enoyl-CoA hydratase/isomerase family protein	0.593948	0.952692	22.0071	21.3054	15.8044	8.80662	11.7531	7.8871	11.031	4.8065	0.0786274	35.2238	3.74668	9
DDB_G0276165	DDB_G0276165		unknown	0	6.76159	672.539	2725.81	4444.55	1971.48	923.465	1282.73	28.0816	1.48404	0.0776084	20.1069	0	5
DDB_G0276203	DDB_G0276203			1.1108	18.7425	12.656	18.3618	14.3778	18.6339	14.7108	16.5465	2.48933	1.11441	1.53116	7.71699	0.20472	1
DDB_G0276215	DDB_G0276215		glycoside hydrolase family 15 protein	0.572533	41.3196	479.27	605.415	1107.46	601.012	334.367	982.924	303.641	5.2552	3.28262	29.0344	0.486238	5
DDB_G0276343	gpaK	Galpha11, Ga11, gpa11	G-protein subunit alpha 11	0	0.0587817	6.5263	7.47223	11.2729	12.1747	14.8656	1.51021	14.5547	1.03637	0.0131503	2.49326	0	4
DDB_G0276759	cbpA	CBP1	calcium-binding protein	217.075	8728.53	16355.2	10847.6	8563.67	6252.61	3902.75	3955.17	4351.14	201.991	93.512	908.922	3.32823	9
DDB_G0276791	DDB_G0276791		leucine-rich repeat-containing protein (LRR)	47.6835	15.7963	46.8933	52.1677	34.6421	37.8718	39.9866	22.6048	20.424	5.66502	18.5925	180.241	20.6815	1
DDB_G0276797	lysA		WD-40 repeat-containing protein, peptidoglycan-binding LysM domain-containing protein, TLDc domain-containing protein	5.24342	10.6743	27.2883	20.9327	19.984	13.793	14.5417	11.1208	17.2618	2.08903	3.31809	50.6861	3.47913	9
DDB_G0276799	tfdp2	DP-2, DP2	transcription factor E2F/dimerisation partner (TDP) family protein	0.390108	2.70425	14.9683	20.3518	26.2367	10.8266	12.8422	14.343	3.53696	1.61024	2.93077	5.86858	2.12102	5
DDB_G0276817	DDB_G0276817			3.38018	2.49547	21.8206	679.36	408.74	1310.56	628.536	5791	5299.78	23.6861	1.03938	435.494	5.96648	4
DDB_G0276869	psvA	EB4	prespore vesicle protein, SP35	1.28964	3.28499	2957.57	6183.06	8255.48	5777.67	2732.45	7122.75	211.07	7.56558	9.63015	32.4677	0.198568	5
DDB_G0276877	mybK		myb domain-containing protein, SSXT family protein	19.2681	44.6467	30.6375	26.365	19.0791	11.4882	24.1513	10.4722	18.459	11.1267	54.9292	89.7862	22.9742	2
DDB_G0276881	DDB_G0276881		AN1-type zinc finger-containing protein, A20-type zinc finger-containing protein	69.6146	401.905	742.016	496.129	581.986	810.256	989.307	965.796	537.227	1319.05	927.81	3209.8	126.928	1
DDB_G0276941	cotA	SP96	spore coat protein sp96	3.33323	16.7975	2401.35	4082	4909.43	6535.44	4700.89	19972.7	458.177	14.6566	10.2486	49.3395	0.0735027	4
DDB_G0276961	DDB_G0276961	rabGAP	RabGAP/TBC domain-containing protein, putative GTPase activating protein (GAP)	1.24461	8.92375	47.9053	67.8348	116.489	82.3058	80.3725	12.2946	16.8839	7.96433	2.63561	19.0205	1.13352	5
DDB_G0277015	msp		membrane selenoprotein	53.0273	186.717	138.351	150.762	140.948	149.737	165.997	151.024	198.2	118.862	165.737	356.319	35.4292	1
DDB_G0277035	DDB_G0277035			0.347731	0.581163	1.58592	0.46075	0.616617	1.57063	0.834451	1.26341	1.24809	0.374679	0	2.79577	0.215841	1
DDB_G0277045	DDB_G0277045			1.48643	2.78143	212.956	381.864	612.218	145.353	74.9919	256.936	9.9904	0.527043	25.7869	117.505	3.29369	5
DDB_G0277077	DDB_G0277077		UvrB/UvrC domain-containing protein	1.17539	2.4121	9.6873	7.91789	6.99901	5.88967	10.2197	30.498	17.7702	11.3896	3.10022	31.0889	8.24757	1
DDB_G0277095	DDB_G0277095			0	0.12339	0.305046	0.176699	0.216989	6.26731	9.52638	0.198133	1.35679	3.60495	0.163031	10.2962	0	3
DDB_G0277133	DDB_G0277133		SNF7 family protein	0.597096	4.42005	16.6895	19.5852	25.178	26.4266	29.147	35.0109	19.6232	11.3699	9.4139	37.5715	4.42697	1
DDB_G0277141	cotC	SP60	spore coat protein SP60	1.42336	15.5522	9560.34	14361.4	20679.2	15901.7	5686.92	6257.18	197.072	18.6861	11.6039	141.154	0	5
DDB_G0277161	DDB_G0277161			5.37902	20.6093	45.317	46.0496	27.1712	18.8602	20.4995	22.1575	7.86238	12.5305	20.8421	45.6674	2.93552	9
DDB_G0277163	DDB_G0277163		Glycerate kinase 2	0.934406	15.1288	22.4233	20.879	16.5276	10.4151	9.16408	10.4414	3.23453	4.8786	3.48884	12.2484	3.99997	9
DDB_G0277233	DDB_G0277233		hssA/2C/7E family protein	0	3.24419	66.7825	8.3777	1632.09	680.083	173.083	78.7484	503.749	0.656137	0.0537967	6.86635	0.0517296	6
DDB_G0277245	DDB_G0277245		threonine ammonia-lyase, serine/threonine dehydratase, threonine deaminase	39.8518	73.053	73.5617	82.2793	77.3737	52.6996	48.9134	23.33	41.5212	22.4016	18.7782	65.7437	20.6643	1
DDB_G0277265	DDB_G0277265			2.931	1.40481	2.61859	8.91918	66.9182	74.4954	95.2317	50.0311	13.2711	38.1783	1.89369	320.386	4.50463	4
DDB_G0277271	DDB_G0277271			0	0.564802	9.38691	11.7016	39.2952	39.7289	27.0384	20.7982	11.893	0.471665	0.032722	9.72601	0.331711	4
DDB_G0277317	DDB_G0277317			0	0	26.8027	146.961	530.679	303.375	179.844	178.192	64.7696	1.39403	0.316258	4.95188	0	6
DDB_G0277379	pspD		spore coat protein SP87	1.54088	17.6479	2964.69	3836.29	3716.93	2142.87	1197.12	1003.78	38.6607	27.1164	8.72352	63.605	0.0181559	5
DDB_G0277395	DDB_G0277395			0.463238	21.7159	74.396	80.1525	79.3871	52.032	58.2372	112.781	16.6073	1.72846	0.354131	7.20485	0	1
DDB_G0277409	DDB_G0277409			0	0.0940507	0	0	0	0.129596	0.117135	3.09964	0.837465	0.245815	0.0884334	1.76954	0.0951738	3
DDB_G0277411	DDB_G0277411			0.126523	0.675441	19.7554	73.2473	92.9904	37.4388	41.831	236.589	131.767	72.6046	2.73923	2198.9	0	5
DDB_G0277481	DDB_G0277481			0.0961629	6.34722	128.288	193.921	229.995	534.018	364.102	45.6436	78.5199	95.0932	6.24625	280.956	0.0116128	4
DDB_G0277501	capB			860.747	285.566	238.439	304.249	417.6	829.017	864.592	674.241	343.246	647.46	422.594	2296.98	303.5	2
DDB_G0277505	hbx6		homeobox transcription factor Hbx6	1.86449	10.6872	10.9696	7.08676	8.53162	9.96037	22.5928	3.45778	3.02168	63.0199	32.1349	142.462	6.11429	2
DDB_G0277507	DDB_G0277507			13.3216	62.6157	25.9269	21.6591	20.2314	21.6409	70.3809	10.5663	13.8415	21.0556	10.8698	40.4228	2.0337	2
DDB_G0277533	DDB_G0277533		WD40 repeat-containing protein	5.76465	27.5028	42.7889	40.5459	38.3032	35.3458	36.2532	11.3147	8.0144	6.83478	7.02113	17.0364	1.43861	1
DDB_G0277549	DDB_G0277549		unknown (not in dictyBase)	0	0	0	0	0	0	3.95348	0	0	0.69273	0.0117679	4.46502	0	7
DDB_G0277589	gtaC		GATA-binding transcription factor GtaC	22.2182	250.557	72.9509	65.6704	145.795	220.467	193.449	33.6994	142.93	58.7793	6.26701	242.805	11.5194	2
DDB_G0277627	tgrR2		immunoglobulin E-set domain-containing protein	0.122198	88.8436	349.941	287.882	195.124	194.771	161.18	31.109	72.4233	1.17016	0.504671	6.05149	0.007224	9
DDB_G0277679	DDB_G0277679		alpha/beta hydrolase fold-1 domain-containing protein	0	0	0	0.389085	0.472442	1.8164	0.940369	0.287174	0.136119	14.1634	0.233227	219.965	0	3
DDB_G0277697	DDB_G0277697		unknown	5.0186	40.0074	42.9376	51.3681	43.6881	61.5542	62.992	10.4631	24.5157	12.1829	2.25719	140.276	7.27949	1
DDB_G0277703	aplF	saposin-like protein F	amoebapore-like protein F	1.64322	1.9209	2.62097	3.86202	4.0121	11.7105	26.3316	1.26929	0.507979	4.6475	11.3739	28.9354	1.28261	7
DDB_G0277727	uroc1		urocanate hydratase, urocanase	23.3169	9.53239	47.9501	75.6478	172.196	605.824	491.015	63.4529	102.814	453.559	184.579	1127.69	50.6241	3
DDB_G0277795	DDB_G0277795			0	0.258066	1.89166	18.5077	454.06	390.017	262.756	10.7741	861.375	0.0620511	0	5.39969	0	6
DDB_G0277833	cofA	DCOF1	cofilin	0	0	0.392361	1.03474	0.314106	1.29822	0.321316	0	0	37.4783	19.3313	114.676	12.7815	1
DDB_G0277835	cspA	37D	culmination specific protein 37D	24.5748	1.40484	10.362	9.81431	13.8133	72.4689	156.456	223.99	69.0947	199.705	296.599	566.838	36.0702	7
DDB_G0277853	ecmA	pDd63	extracellular matrix protein ST430	0.39342	0.655052	27.2413	262.993	1191.1	1877.86	2177.19	41.2722	1191.54	55.9152	6.54156	320.116	0.702147	4
DDB_G0277871	rsc12			0.285383	2.8729	146.854	921.831	1402.91	2259.3	3033.44	60.6961	1840.34	30.7309	9.41027	101.163	0.17853	4
DDB_G0278075	DDB_G0278075		AKT-interacting protein	2.41137	14.3098	20.7824	27.0234	31.5111	42.2158	37.9474	34.7902	6.99628	5.01589	25.3552	72.3192	12.3529	1
DDB_G0278253	DDB_G0278253			4.28921	56.4064	69.1017	100.769	98.5605	139.878	171.023	36.353	34.065	125.89	44.3925	505.288	11.1589	1
DDB_G0278273	ptcF		pentatricopeptide repeat-containing protein F	0.0708569	0.119331	0.603785	0.621116	1.14226	1.84821	1.84706	4.03041	0.845113	0.142469	0.292243	4.20185	0.643072	4
DDB_G0278279	DDB_G0278279	DdTPS9		0	0.124479	0.615475	0.27594	10.3172	41.2338	92.2271	0	3.29046	8.29568	0.256772	144.04	0	7
DDB_G0278299	DDB_G0278299		peptidase S28 family protein	0.104429	2.04129	21.5386	64.1513	94.9441	50.09	41.4282	8.43871	30.6121	0.721171	0.352899	2.12885	0.112403	5
DDB_G0278341	DDB_G0278341		putative ATP citrate synthase, putative ATP citrate lyase	88.6099	44.7145	115.178	136.469	201.717	360.969	572.925	192.051	89.9142	504.326	845.915	3709.21	943.634	4
DDB_G0278345	acly		ATP citrate synthase, ATP citrate lyase	360.066	52.5278	262.868	275.975	340.984	512.996	874.356	211.794	146.299	1042.16	1825.17	3825.58	1202.66	2
DDB_G0278399	DDB_G0278399			0.439845	0.437628	0.358581	0	19.8349	463.791	295.392	3.22274	2.04307	0.391443	6.68921	12751.9	0.221643	3
DDB_G0278413	ppcdc		phosphopantothenoylcysteine decarboxylase	0.716204	8.92125	23.6172	19.9088	16.6879	7.21693	8.2968	49.3474	10.3711	4.54424	2.02664	10.5656	3.79213	9
DDB_G0278423	DDB_G0278423			0	0.143955	0.343435	0.598661	1.30749	94.2037	58.9643	5.46131	0.50975	2.45939	0.142219	239.611	0	3
DDB_G0278437	DDB_G0278437			0	0	0	0	2.69842	150.149	108.074	0	1.31167	0.0692271	1.24747	4670.85	0	3
DDB_G0278439	DDB_G0278439			0.256434	0	1.08011	0.931821	2.3201	120.815	61.1302	1.73555	0.262333	0.142417	1.27887	1731.9	0.103805	3
DDB_G0278489	DDB_G0278489			0.574415	1.78035	38.6656	23.4666	11.8774	25.7195	31.4478	7.03908	18.9852	9.80309	0.298932	54.4228	0	1
DDB_G0278565	DDB_G0278565		unknown	0	0	0	0	10.1438	15.4748	6.48134	0	6.0838	0	0.237029	2.86797	0	6
DDB_G0278573	DDB_G0278573	GATase	glutamine amidotransferase class-I domain-containing protein	1.61554	12.0065	14.3112	15.178	15.1973	25.0432	29.5029	13.1331	16.0661	7.11664	15.8995	34.1824	5.64608	1
DDB_G0278609	DDB_G0278609			6.28421	3.48973	11.4766	11.3432	17.8213	39.2702	32.006	8.50855	37.3987	16.8208	5.22138	79.7708	3.56755	4
DDB_G0278635	DDB_G0278635		leucine-rich repeat-containing protein (LRR)	39.4019	1.54795	12.9115	21.0124	24.2983	70.2967	70.8239	20.6265	13.7899	10.2476	9.68306	33.7592	2.4187	4
DDB_G0278645	DDB_G0278645		Dictyostelium (slime mold) repeat containing protein	0.109263	0.122675	5.15572	51.8163	52.9631	64.7972	58.0311	0.807958	11.4519	3.93761	0.757453	25.2783	0.271506	4
DDB_G0278647	DDB_G0278647	DdTPS7	unknown	0.749694	0.256598	0.637009	3.08889	9.77117	20.9047	38.2925	0.330294	2.68985	7.88642	0.0935763	41.1806	0	3
DDB_G0278653	manD		alpha-mannosidase	0.0308225	0.12112	0.34221	0.278315	0.958316	27.4363	29.409	0.625821	0.113225	9.03255	6.16325	35.7175	0.411055	3
DDB_G0278655	DDB_G0278655		short-chain dehydrogenase/reductase (SDR) family protein, glucose/ribitol dehydrogenase family protein	3.34164	10.9422	172.854	365.142	446.029	437.045	281.892	921.138	225.862	85.9177	1.15614	150.461	0.396444	5
DDB_G0278671	DDB_G0278671			0.194603	31.1939	122.157	101.2	102.767	109.058	107.327	46.2804	22.6518	43.814	0.943244	313.338	0.0340352	1
DDB_G0278689	DDB_G0278689			0	0.243235	1.24473	0.314891	1.71097	60.0031	38.6061	3.12458	3.80792	4.27718	0.330041	158.481	0	3
DDB_G0278707	DDB_G0278707		unknown	0	0	0	0	14.727	18.0989	7.0491	0	0.250409	0.0698632	0.319891	4.54512	0	6
DDB_G0278713	prosc		proline synthetase co-transcribed bacterial homolog protein, alanine racemase N-terminal domain-containing protein	0.441748	7.44673	13.2761	15.8424	25.8974	16.5348	18.2168	13.37	2.99728	0.60666	6.21782	43.4724	6.73074	1
DDB_G0278715	DDB_G0278715		unknown (not in dictyBase)	8.63683	34.2438	14.9192	14.4486	8.44876	10.1792	30.563	32.5377	5.97873	2.78334	14.1505	20.1665	4.6777	2
DDB_G0278729	repB	TFIIH-XPB, RAD25, ERCC3, XPB	transcription factor IIH subunit	23.0308	31.0561	90.6619	99.1821	114.23	106.044	92.8584	62.2677	29.9125	84.279	31.8548	154.019	24.6797	1
DDB_G0278731	pgtD	rsc19	IPT/TIG domain-containing protein, IQ calmodulin-binding domain-containing protein, putative glycosyltransferase, PKD/REJ (Polycystic Kidney Disease/Receptor for Egg Jelly) domain-containing protein, GPS (GPCR Proteolytic Site) domain-containing protein	0.072316	0.176318	46.8008	202.306	655.361	701.559	355.025	253.075	2.61416	1.4586	1.32902	4.60194	0.232236	6
DDB_G0278743	DDB_G0278743			0	0	0	0	0	0.713761	0.458321	0	0.099513	0	0	14.7475	0	3
DDB_G0278745	DDB_G0278745			0	0	0	0	0.17201	2.74435	6.06242	0	0	0.0426942	0.116531	489.451	0	7
DDB_G0278891	DDB_G0278891			2.24001	4.93921	16.8205	19.6261	15.6549	11.6179	12.3129	6.07383	13.4771	3.29624	5.42667	31.2053	4.89002	1
DDB_G0278893	suox		sulfite oxidase	23.3311	52.5033	101.477	78.2717	57.2642	48.6769	75.0139	29.1903	27.091	11.734	13.0141	158.968	35.9836	9
DDB_G0278947	captB	chpt1	CDP-alcohol phosphatidyltransferase	11.5014	23.5155	8.10567	3.78666	3.23762	15.6786	93.0339	1.08583	5.61012	11.8113	20.8376	140.899	30.2069	7
DDB_G0278963	DDB_G0278963			2.15782	9.42048	7.46365	5.42305	5.66916	4.34315	9.24693	6.11779	1.6404	0.539036	3.55062	4.8481	1.12773	2
DDB_G0279011	DDB_G0279011		thioredoxin domain-containing protein	44.6766	90.3457	270.372	289.554	376.625	871.447	678.751	565.97	426.654	219.918	81.0019	991.863	310.133	4
DDB_G0279017	DDB_G0279017			0.217759	3.41549	31.2537	29.0257	25.4429	36.4294	32.8971	36.2404	14.0674	8.64099	7.53601	89.5131	0.170271	1
DDB_G0279033	DDB_G0279033			16.6854	8.0997	9.83943	6.29666	3.89081	14.1977	21.4688	1.75885	2.42544	0.140758	9.47468	44.9385	1.19019	2
DDB_G0279035	DDB_G0279035			0	0.130963	0.631437	0.0968283	0.560353	83.2114	487.683	1.1888	0.436929	0.914126	240.091	618.305	0.0265435	7
DDB_G0279089	DDB_G0279089			3.1545	17.108	31.2304	38.9417	75.1407	85.7771	67.5859	44.4701	6.45736	23.7936	13.3427	51.5313	8.89358	4
DDB_G0279105	DDB_G0279105			1.6266	8.48955	14.9494	24.0949	42.5719	44.9538	27.6384	37.4099	20.8404	3.13205	7.33038	19.3901	5.21668	1
DDB_G0279119	DDB_G0279119		unknown	2.36811	26.031	1270.24	1899.71	2693.47	477.405	205.466	702.637	15.4136	1.11179	1.29843	9.25526	0	5
DDB_G0279121	DDB_G0279121			0.80953	68.0136	159.531	117.481	77.8914	18.7604	12.1698	19.423	4.31625	0.331236	0.321982	1.50795	0.029753	9
DDB_G0279125	DDB_G0279125	sigN183		0	0	1.89985	0.961247	118.348	1289.1	380.649	0	9.43315	3.44889	1.26476	20.6318	0	3
DDB_G0279135	DDB_G0279135			0	0	0	0.324735	9.40715	28.3489	26.2063	0	9.98027	6.48452	0.0192422	31.1503	0	3
DDB_G0279241	DDB_G0279241	ArfGEF	pleckstrin homology (PH) domain-containing protein, Arf guanyl-nucleotide exchange factor, SEC7-like domain-containing protein	2.69452	56.6018	58.2779	87.7001	121.311	143.92	101.001	69.7798	27.459	9.92066	20.2348	36.4712	0.0465524	1
DDB_G0279247	DDB_G0279247		cyclin-like protein	4.08501	80.014	13.6643	44.8714	86.6807	72.8149	50.6343	429.463	72.3061	0.340456	0.0665515	3.27871	0	1
DDB_G0279275	DDB_G0279275			4.67406	0.228109	0.838608	1.03631	9.39692	48.0704	42.1539	23.1111	28.6889	6.45789	30.2096	70.4781	3.37063	3
DDB_G0279361	DDB_G0279361			0.796347	2.13434	10.1397	7.06141	21.3661	310.856	319.339	9.47017	24.5874	2.71174	1.26004	402.363	0.320344	3
DDB_G0279365	DDB_G0279365		Nischarin	4.29732	2.58471	25.4268	25.8948	20.7911	24.3384	23.1075	8.68379	11.6089	7.45234	4.50451	78.4941	6.66063	1
DDB_G0279427	DDB_G0279427		sestrin-like protein	13.0007	77.2301	122.135	114.906	103.287	104.905	124.721	24.8287	48.4642	72.8178	97.4981	454.222	54.0894	1
DDB_G0279445	ctns		cystinosin	0.535364	1.97609	24.3973	24.6974	20.2116	26.0196	21.0881	12.5185	2.70768	0.674959	0.0166109	14.332	1.2202	1
DDB_G0279483	pldB	PLD1	phospholipase D1	0.0235996	0.195539	15.072	47.8087	149.459	69.2375	36.4236	69.2297	1.47307	0.0943505	0.241034	109.052	0.0226532	6
DDB_G0279599	crlG		G-protein-coupled receptor (GPCR) family protein, secretin-like receptor	0.111321	1.21447	1.92989	4.68699	8.75566	12.063	12.1248	4.43218	2.21312	0.49933	0.361045	3.67259	0.0446061	4
DDB_G0279675	DDB_G0279675		putative pantetheine hydrolase	7.59161	33.7068	23.6966	18.2743	22.5182	20.5073	82.0218	34.1591	33.2005	31.5587	4.17282	261.289	9.8953	2
DDB_G0279741	DDB_G0279741			0.185295	1.6821	21.7354	75.1613	88.1197	52.2458	41.5563	2.27398	45.023	0.151607	0.241504	3.56525	0.0589738	5
DDB_G0279949	DDB_G0279949		AhpC/TSA family protein	0	7.21984	109.931	192.979	150.006	77.4288	80.7782	87.459	65.366	32.7859	1.12721	139.501	0	5
DDB_G0280007	DDB_G0280007			9.11371	132.59	183.779	317.293	570.717	453.853	258.943	193.844	93.9778	26.603	15.1742	97.4148	3.73467	5
DDB_G0280049	rdiB	RhoGDI2	rho GDP-dissociation inhibitor-like protein	0.563152	43.3609	201.773	151.98	79.3664	56.7738	35.484	55.9623	101.084	0.323621	0.691231	5.81174	0	9
DDB_G0280059	rhgB		Rh-like protein/ammonium transporter, Rhesus-like glycoprotein	21.3464	72.8957	228.001	251.415	297.902	195.916	278.6	77.2092	74.4242	183.607	398.839	1249.32	57.1346	1
DDB_G0280069	DDB_G0280069			6.61139	51.3446	113.98	153.195	102.123	248.657	193.07	78.3996	42.6056	22.4445	64.1556	314.753	17.7519	1
DDB_G0280085	DDB_G0280085		unknown	0.141714	1.79902	1212.07	2003.82	4175.45	3985.08	1937.34	9102.45	116.747	13.4977	12.9402	99.8753	0.0855678	5
DDB_G0280089	DDB_G0280089		RING zinc finger-containing protein	30.3119	50.415	57.0839	40.2176	63.2327	49.3469	49.065	57.7989	42.1234	16.6986	20.9321	61.251	21.9725	1
DDB_G0280091	DDB_G0280091		ubiquitin-conjugating enzyme E2, ubiquitin--protein ligase	15.142	122.207	241.848	218.302	188.073	184.873	201.481	117.752	89.8304	119.537	160.249	516.609	41.909	1
DDB_G0280181	DDB_G0280181		ankyrin repeat-containing protein, RA domain-containing protein	0.112862	91.2649	497.911	390.769	193.97	136.408	125.14	108.252	144.685	54.6815	1.5412	122.987	0.0136294	9
DDB_G0280199	gadA		glutamate decarboxylase A	0.20548	0	352.672	955.947	1771.33	1107.82	453.126	1447.11	163.005	1.17294	0.835034	81.2698	0.0526213	5
DDB_G0280217	DDB_G0280217			0	0	1.77527	0	2.64132	110.713	230.132	1.84099	4.76284	52.2387	3.35283	2787.59	0.45195	7
DDB_G0280245	ecmL		cellulose-binding domain-containing protein, putative extracellular matrix protein	0	0.267866	3.76964	0.977389	4.86585	567.356	1484.99	4.9316	3.07305	0.647903	8.15818	14113.4	0	7
DDB_G0280277	DDB_G0280277			0	0	0.342695	0	0.274346	6.48687	31.3293	0	0	0	0.0898882	1235.37	0	7
DDB_G0280293	coq1		trans-prenyltransferase, hexaprenyl pyrophosphate synthetase	9.67045	10.7272	9.67036	31.9953	115.513	87.8443	76.2784	56.3876	8.24064	0.52993	15.2748	32.8808	10.7248	6
DDB_G0280357	DDB_G0280357			0	0.27844	1.76907	0.617235	2.14155	123.164	364.026	0.670654	4.98894	19.3801	13.7128	196.489	0	7
DDB_G0280367	DDB_G0280367	TPR repeat-containing protein	tetratricopeptide repeat-containing protein	0	0.296504	8.23926	16.1333	44.9373	34.5124	27.4175	73.08	8.97534	0.100589	0.453884	2.53371	0	5
DDB_G0280371	DDB_G0280371		glycerol kinase	18.1931	23.6918	11.2042	11.837	9.90552	6.33379	11.1144	9.60056	7.22719	58.4949	16.1978	174.703	23.7015	2
DDB_G0280391	DDB_G0280391			0.30647	0.172044	0.440209	1.08007	3.67708	12.6006	7.83253	0.552517	3.2848	0.0413674	0	6.93075	0	3
DDB_G0280461	DDB_G0280461		LISK family protein kinase, protein kinase, TKL group, tyrosine kinase-like protein	1.06246	29.0195	100.232	113.082	128.033	212.49	168.529	46.0196	24.6234	95.4224	28.1672	248.859	0.393562	4
DDB_G0280551	DDB_G0280551			0.710754	5.19641	44.8083	71.8297	95.0633	61.5767	44.2446	33.4877	12.7993	23.1722	19.5535	57.0391	17.0652	5
DDB_G0280557	DDB_G0280557		putative protein serine/threonine kinase, protein kinase, CMGC group	1.0046	115.512	127.069	176.976	173.999	71.0034	49.7281	57.3977	31.6158	0.189392	0.577625	2.25457	0	9
DDB_G0280559	DDB_G0280559		kinase motif-containing (KMC) protein	0	1.09987	57.5945	153.902	324.5	190.159	133.304	180.407	31.281	0.939003	0.0243675	6.42665	0	5
DDB_G0280575	DDB_G0280575		Leucine-rich repeat-containing protein 45	15.7014	8.0459	13.5907	20.253	23.6641	58.2896	52.6677	33.016	58.9617	23.4669	29.7642	141.911	16.3129	4
DDB_G0280593	DDB_G0280593		Uncharacterized protein KIAA1370	2.73332	5.26844	21.3571	24.4711	47.3421	27.033	27.3119	15.6335	6.88083	5.93708	4.10043	15.0114	3.29854	5
DDB_G0280597	DDB_G0280597			0	0.346908	122.251	118.625	284.691	187.062	189.139	73.7819	810.915	0.708362	0.729986	5.22294	0.149253	5
DDB_G0280601	DDB_G0280601		unknown	0	40.0902	521.013	369.923	210.196	87.8496	66.3362	168.361	42.8299	1.95208	0.32651	15.5065	0	9
DDB_G0280643	DDB_G0280643		putative protein serine/threonine kinase, protein kinase, CMGC group	0	67.7367	193.067	198.162	176.679	78.6848	47.2131	21.4247	1.57281	1.53448	0.743476	4.79598	0.120847	9
DDB_G0280747	DDB_G0280747	CISD	CDGSH iron-sulfur domain-containing protein	4.16727	14.4883	24.8044	32.0774	33.2308	40.3747	49.2938	20.7816	11.1482	32.6449	14.8834	103.473	5.28045	1
DDB_G0280781	DDB_G0280781			0	0	0	0	0	1.20238	1.39116	0	0	0.170234	0	32.9807	0	3
DDB_G0280809	DDB_G0280809		SAP DNA-binding domain-containing protein	1.47894	0.930836	6.90958	13.4336	19.6231	9.68174	9.84206	38.9315	1.19703	0.174041	0.550722	7.14216	0.543563	5
DDB_G0280847	2C		coiled-coil family protein, hssA/2C/7E family protein	0.960983	0.907483	117.062	1128.91	2314.31	586.263	576.388	2908.67	3346.44	2.01515	0.15802	22.0474	0	5
DDB_G0280857	DDB_G0280857			1.09202	25.8343	280.723	200.168	183.782	83.3104	42.548	102.672	17.7789	2.97757	1.66782	6.66227	1.60603	9
DDB_G0280871	DDB_G0280871		coiled-coil family protein, hssA/2C/7E family protein	0	0	42.0497	1094.04	2089.5	627.826	623.763	7643.5	3712.01	1.08932	0.154729	15.9671	0	5
DDB_G0280911	DDB_G0280911			0.0268921	0.0594422	5.56167	42.1701	40.355	34.4638	28.7557	1.08279	6.56294	0.312428	0.440992	6.2325	0.11154	5
DDB_G0280927	DDB_G0280927		coiled-coil family protein, hssA/2C/7E family protein	0	0.213752	70.0419	82.6733	592.923	213.135	313.258	135.034	2219.13	1.03095	0.0956387	4.96569	0.0459819	6
DDB_G0280931	DDB_G0280931		coiled-coil family protein, hssA/2C/7E family protein	0	0.215933	67.7778	428.525	641.162	234.991	278.211	849.427	1156.01	3.10407	0.836661	8.44084	0	5
DDB_G0280933	DDB_G0280933		coiled-coil family protein, hssA/2C/7E family protein	0	0	348.318	1757.72	3511.31	1301.58	1191.08	6952.26	3491.83	1.26161	1.34086	18.5668	0	5
DDB_G0280949	DDB_G0280949		coiled-coil family protein, hssA/2C/7E family protein	0	0.855326	184.076	1075.54	910.498	214.013	277.624	4005.49	5166.1	0.186624	0.107425	10.2187	0	5
DDB_G0280951	DDB_G0280951		coiled-coil family protein, hssA/2C/7E family protein	1.14883	20.4556	91.4161	656.673	1175.81	229.254	238.478	1688.47	2487.48	0.0567074	0	10.5779	0	5
DDB_G0280953	DDB_G0280953		coiled-coil family protein, hssA/2C/7E family protein	0.664166	13.0605	57.9053	274.455	1317.21	279.326	298.246	1766.03	2244.91	1.4839	0.360695	22.8219	0	6
DDB_G0280999	DDB_G0280999		coiled-coil family protein, hssA/2C/7E family protein	0	0	29.7729	755.906	1111.74	645.499	390.556	5.6633	115.328	1.42998	0.410194	9.21668	0	5
DDB_G0281001	DDB_G0281001		coiled-coil family protein, hssA/2C/7E family protein	0.293069	0.916743	17.4935	180.383	1900.87	1566.54	1613.66	567.337	30872.9	3.22336	0.632898	16.2059	0	6
DDB_G0281003	DDB_G0281003		hssA/2C/7E family protein	0	0.220431	24.3894	126.776	648.991	173.713	250.802	1497.99	2751.57	0	0.0493137	8.27061	0	6
DDB_G0281005	DDB_G0281005		coiled-coil family protein, hssA/2C/7E family protein	0	0	26.844	262.97	484.819	132.996	194.644	544.001	4012.38	0.291806	0.106976	7.18722	0	5
DDB_G0281013	DDB_G0281013		coiled-coil family protein, hssA/2C/7E family protein	0.604647	0	13.5553	143.495	299.508	80.119	75.1713	1072.66	816.991	0.427412	0.104724	5.74439	0	5
DDB_G0281017	DDB_G0281017		hssA/2C/7E family protein	0	0	9.87385	178.773	516.271	119.412	124.613	282.627	314.953	0.413547	0.274955	7.50594	0	5
DDB_G0281031	pldA	PLD1	phospholipase D1	10.2501	28.6633	63.6266	38.6896	36.3964	22.7724	23.066	15.8859	6.37228	5.23692	13.7598	29.7063	4.85366	9
DDB_G0281089	prkab		putative glycoside hydrolase, AMP-activated protein kinase beta subunit, AMPK complex beta subunit	34.4566	55.5847	104.868	144.605	99.1549	83.0679	87.2324	100.979	97.3713	42.571	81.4423	164.323	43.9874	1
DDB_G0281115	DDB_G0281115		pirin family protein	0.64282	0.151758	2.81549	3.91001	1.7601	9.75387	6.92217	15.7621	7.19489	145.842	8.65476	263.396	4.62098	4
DDB_G0281161	DDB_G0281161			0	5.79196	55.2583	64.7138	111.506	81.4076	52.5112	102.535	45.0446	0.649335	0.0352314	2.07654	0	5
DDB_G0281163	cog2		oligomeric Golgi complex component	0.251901	3.18741	20.387	23.9857	35.9509	19.3396	10.4761	10.0377	4.3201	0.807487	0.291382	8.41082	1.56205	5
DDB_G0281169	DDB_G0281169			0	87.211	1174.79	1061.06	290.58	612.11	456.103	160.296	1508.1	18.0457	2.14506	191.365	0	9
DDB_G0281233	DDB_G0281233		cellulose-binding domain-containing protein	0	0	11.8093	2.30797	4.67283	223.332	573.63	1.20173	0.423605	1.25253	5.31444	13021.5	0.355197	7
DDB_G0281295	DDB_G0281295		coiled-coil family protein, hssA/2C/7E family protein	0	0	252.286	1540.11	3194.88	1184.18	1049.26	11944.9	15828.6	4.19393	0.81525	31.2172	0	5
DDB_G0281361	DDB_G0281361			0.0906017	0.245935	2.07734	27.5834	136.555	68.5059	41.0632	24.0289	1.73693	3.0632	41.1371	75.0073	0.0531921	6
DDB_G0281389	abcG6		ABC transporter G family protein	0	1.27289	123.709	144.013	288.012	139.013	72.0381	315.696	9.71495	0.308934	0.452427	1.47151	0.0627775	5
DDB_G0281445	fam63B		DUF544 family protein	14.002	44.2631	66.4526	60.4535	48.3924	121.86	111.263	37.6539	20.5462	14.9451	52.4631	84.7748	2.98902	1
DDB_G0281467	DDB_G0281467	DdTPS5		0	1.55754	6.79122	14.2666	32.6915	84.737	62.9495	28.1115	25.1935	8.06703	0.836567	45.8893	0	4
DDB_G0281475	pks18	dipks18, PKS	putative polyketide synthase, beta-ketoacyl synthase family protein	0.056843	2.09755	4.94327	6.1611	11.5999	19.6285	20.8356	8.7606	1.0685	0.00339213	0.106318	219.015	0.0977957	4
DDB_G0281519	lin54		tesmin/TSO1-like, CXC domain-containing protein	1.25236	2.62874	14.4279	15.2082	14.0073	5.32394	5.9233	7.58396	3.38191	0.561365	3.35625	4.78128	1.96027	9
DDB_G0281557	drkD	rsc21	leucine-rich repeat-containing protein (LRR), protein kinase, TKL group, tyrosine kinase-like protein, DRK subfamily protein kinase	38.0065	56.8473	129.168	114.446	105.35	218.26	219.174	98.4643	76.741	198.285	78.4465	367.53	31.5517	1
DDB_G0281599	ccdc130		coiled-coil domain-containing protein 130	0.638727	5.92976	15.3295	16.4622	13.2793	9.77624	7.83652	11.6228	6.32179	4.84438	2.57921	11.9084	1.31631	9
DDB_G0281655	DDB_G0281655			0	0.220431	1.61579	3.09606	16.3318	25.9087	38.5335	80.384	12.2242	0.390507	1.34464	4.34119	0.334596	4
DDB_G0281705	DDB_G0281705			51.6766	57.8541	45.6552	47.1235	51.9986	67.2719	297.411	60.9128	38.7972	51.8374	390.78	586.349	44.5851	2
DDB_G0281723	DDB_G0281723		WH2 domain-containing protein	109.623	203.098	85.9215	72.9201	25.8152	37.9283	93.2174	5.71286	8.07736	63.57	113.288	571.602	132.422	2
DDB_G0281753	DDB_G0281753			0.516382	28.7183	3.65847	2.94569	2.20713	31.674	29.7927	0	9.10645	0.937342	0.136284	122.577	0	2
DDB_G0281757	DDB_G0281757			0	0	0.796261	0	0	4.10516	295.785	0	0.567103	92.6171	1.87005	691.52	0	7
DDB_G0281919	DDB_G0281919			0.770404	3.09826	6.53492	6.29802	4.96522	6.49043	3.20119	5.80618	2.15813	2.88443	0.348784	14.1746	1.9061	1
DDB_G0281997	DDB_G0281997			0	0.622394	61.4511	7.30139	58.1898	127.799	51.5037	4.30235	12.0767	0.2323	0.29331	33.9583	0	4
DDB_G0281999	DDB_G0281999			0	0	1.35533	0	43.4272	174.447	155.288	0.789733	2.9399	5.76365	1.96583	617.457	0	3
DDB_G0282009	ahhA		alpha adducin	63.1735	267.953	446.854	407.152	265.555	202.737	260.526	33.8567	208.109	48.9288	370.566	448.086	60.9058	9
DDB_G0282015	DDB_G0282015			0	0	0	0	0	35.6676	86.9238	0	0	75.1115	1.15049	2467.15	0	7
DDB_G0282027	pks19	dipks19, PKS	putative polyketide synthase, beta-ketoacyl synthase family protein	0.171172	2.5087	2.67083	3.44457	6.55037	8.22895	12.4737	0.55933	1.74306	1.14721	0.136823	5.72244	0.666039	4
DDB_G0282029	pks21	PKS, dipks21	putative polyketide synthase, beta-ketoacyl synthase family protein	0.0342221	0.0703769	0.227139	0.464983	0.423946	2.35142	5.17502	0.0403957	0.0718785	17.1599	1.6638	110.127	0.096771	7
DDB_G0282059	DDB_G0282059			0.0326654	0.471942	4.4307	6.85472	18.7933	39.7561	52.235	5.13582	7.88096	1.97417	0.928236	20.1412	0.00394472	4
DDB_G0282073	gxcG	RacGEF	pleckstrin homology (PH) domain-containing protein, RhoGEF domain-containing protein	21.7565	55.5897	78.4204	89.192	44.8445	37.4876	39.5992	26.5241	50.0994	22.5383	8.10639	99.7034	30.1593	9
DDB_G0282151	DDB_G0282151		Uncharacterized protein C17orf53	11.0649	7.37582	7.4909	6.93337	6.17885	4.45772	7.96365	14.1813	7.94458	2.62156	2.98532	18.453	4.72292	2
DDB_G0282183	cyp513A1		cytochrome P450 family protein	2.02734	29.8179	37.2746	33.0059	30.2437	27.8071	27.3322	12.3079	11.5189	48.2885	8.22144	88.9239	3.7933	1
DDB_G0282261	ech1		enoyl Coenzyme A hydratase, Delta(3,5)-Delta(2,4)-dienoyl-CoA isomerase	8.56004	20.5248	55.1625	47.0351	39.7423	25.8608	36.6974	30.5018	28.5791	30.3761	28.6913	72.3252	14.0589	9
DDB_G0282271	gxcV	RacGEF	pleckstrin homology (PH) domain-containing protein, RhoGEF domain-containing protein, FYVE-type zinc finger-containing protein	2.24194	5.93615	7.92708	6.84497	8.21776	27.8929	35.7113	6.38637	8.9878	20.7255	17.1989	46.0753	13.2896	4
DDB_G0282275	DDB_G0282275			0.84944	3.09264	7.21556	2.53146	31.302	64.5386	88.4777	5.17555	68.3614	61.4218	0.94822	141.717	0.13023	3
DDB_G0282283	cyp515B1	ostB	cytochrome P450 family protein	2.26015	26.8239	135.268	122.547	257.341	216.337	160.958	28.4616	101.26	57.7368	1.75632	220.101	0.312136	1
DDB_G0282311	DDB_G0282311		major facilitator superfamily protein, MFS family protein	21.6108	19.4503	28.6293	29.5335	27.4756	35.2796	31.2934	11.6849	4.62561	9.09273	36.8309	255.12	53.5586	1
DDB_G0282315	DDB_G0282315		hssA/2C/7E family protein	0	1.02092	2.41957	2.82099	438.52	157.359	43.4631	114.349	614.901	0.231281	0	3.81533	0	6
DDB_G0282319	DDB_G0282319		hssA/2C/7E family protein	0	0	1.18899	4.19844	195.16	79.2015	33.6608	8.0822	247.378	0.426007	0.80089	3.70539	0	6
DDB_G0282337	DDB_G0282337		putative phosphatidylserine decarboxylase	6.53727	2.85479	3.70382	4.50003	1.72713	4.07001	5.82542	0.91695	4.14276	28.1179	22.0376	91.4678	22.1345	2
DDB_G0282345	DDB_G0282345		unknown (not in dictyBase)	0	2.02891	2.43327	5.36738	4.62208	3.1971	27.1424	1.74109	1.79363	7.12092	35.3337	118.548	0	7
DDB_G0282353	cyp513E1		cytochrome P450 family protein	0	1.10493	2.80793	7.14332	16.2895	16.5493	12.1604	2.1064	7.17797	0.37155	0.788151	37.4022	0	4
DDB_G0282377	dhkM		histidine kinase M	2.46152	4.41442	36.9175	44.0377	104.623	94.772	78.3232	26.7248	13.5234	41.4052	19.9387	91.5613	6.57366	4
DDB_G0282399	DDB_G0282399			0	0	0	1.16534	284.347	1412.56	555.965	0	2.90605	0.323738	0.0830546	9.70672	0	3
DDB_G0282407	DDB_G0282407			6.10886	28.4412	22.5064	44.6185	88.3246	61.2322	98.7557	53.9743	11.7653	0.250424	1.36236	311.007	2.86542	1
DDB_G0282433	DDB_G0282433			1.59689	9.49581	17.5699	13.7306	18.6041	26.5386	57.9979	18.9121	12.3666	3.2587	9.73771	19.307	4.93139	2
DDB_G0282435	DDB_G0282435			8.50468	1.48859	4.69564	3.11153	5.479	211.26	597.841	35.1036	31.7211	40.5976	227.669	1396.94	0.371612	7
DDB_G0282455	DDB_G0282455			0	0	0.808146	0.495703	0	8.82956	356.408	0	5.18011	977.605	56.9192	17636.6	0.435397	7
DDB_G0282475	gxcF	RacGEF	pleckstrin homology (PH) domain-containing protein, RhoGEF domain-containing protein	0.490607	2.62658	6.12561	4.52849	18.0652	141.287	154.815	6.58209	22.7464	34.7065	8.58035	100.146	1.79582	3
DDB_G0282477	DDB_G0282477			0.847098	1.93134	14.6336	21.0073	26.6412	79.7192	67.5715	165.028	35.7956	29.1776	8.00302	118.894	8.11516	4
DDB_G0282479	DDB_G0282479		E3 ubiquitin-protein ligase DMA2	4.46245	5.50973	12.4546	13.2634	14.5586	24.7769	29.2658	12.4299	5.80727	5.12283	10.6522	24.4549	1.4994	4
DDB_G0282481	DDB_G0282481			0	0.13565	0.347088	0.212898	2.2229	12.7927	13.4506	0	0.160114	0	0	5.41073	0	3
DDB_G0282491	DDB_G0282491		WD-40 repeat-containing protein	3.4599	53.8702	56.8914	107.556	126.08	102.023	102.991	98.1965	25.234	18.7108	32.0017	118.288	4.42812	1
DDB_G0282523	DDB_G0282523			0	0.7364	1.77527	2.17784	4.9742	22.7435	12.1794	1.11409	2.71549	0.435334	0.085486	4.01875	0	3
DDB_G0282581	wdr45l	wipi3	WD repeat domain phosphoinositide-interacting protein 3, wdr45 like protein	37.701	118.297	150.112	175.279	200.118	181.728	174.496	120.567	73.8912	134.05	118.196	409.708	55.3352	1
DDB_G0282589	DDB_G0282589			0	0	0	0.487032	0	10.6469	76.7207	0.166371	0	0.112846	420.506	155.377	0	7
DDB_G0282653	DDB_G0282653		Rab GTPase	0.493424	0.714348	0.51323	1.69587	0.352735	0.138194	0.79502	0.644167	1.42054	0.0211135	0.024714	1.45022	0.129447	8
DDB_G0282667	DDB_G0282667		Kelch repeat-containing protein, cyclin-like F-box containing protein	0	0.21063	0.506771	0.408036	3.14272	101.395	125.76	1.65232	2.86873	72.7945	19.4653	307.936	0.031996	3
DDB_G0282681	DDB_G0282681_ps		pseudogene	0	0	0	0	0	0.146528	5.86494	0	0	0.633888	0.0237895	7.86308	0	7
DDB_G0282711	DDB_G0282711		PHD zinc finger-containing protein	2.75056	20.3516	41.9217	35.9499	35.6698	42.9027	40.196	70.2013	33.6702	13.8603	24.0556	61.2758	7.9997	1
DDB_G0282727	mcfU		mitochondrial substrate carrier family protein	1.48286	8.29756	15.1595	16.3712	18.2298	14.5443	13.5084	8.08926	1.06246	1.81422	10.7329	19.1434	1.98689	1
DDB_G0282729	DDB_G0282729		unknown	3.61492	13.9196	21.1879	18.4062	21.4642	14.8741	16.3478	8.38556	5.45183	4.21619	6.14419	13.879	2.57793	1
DDB_G0282743	haao		3-hydroxyanthranilate 3,4-dioxygenase	21.4718	17.8118	66.5759	45.1781	52.1208	42.3219	39.2083	100.645	8.65882	40.607	35.2047	165.108	39.8217	1
DDB_G0282763	spf27	bcas2	spliceosome-associated protein	0.585168	2.06233	15.849	10.6541	12.0122	7.59834	9.62877	24.3284	8.43022	11.651	4.18934	18.6088	5.74739	9
DDB_G0282769	cyp522A1		cytochrome P450 family protein	1.00376	25.1229	74.6379	50.1768	41.4733	23.2448	18.7094	39.6543	12.2296	6.10769	0.588249	25.4529	0.362179	9
DDB_G0282825	yipf6		Yip1 domain-containing protein	33.7937	76.2797	120.652	89.8499	92.1267	52.235	57.3469	107.127	78.4162	13.4703	13.0314	43.5469	23.2791	9
DDB_G0282879	DDB_G0282879			0.62545	8.89963	11.7809	12.277	8.55783	4.86298	6.15827	4.26227	6.09829	2.24387	4.17359	11.5394	0.969086	9
DDB_G0282929	atg12	APG12	autophagy protein 12	7.74023	21.467	52.7278	42.3151	39.0688	21.9631	31.7092	111.839	78.5873	19.0287	22.53	59.2687	18.8502	9
DDB_G0283007	DDB_G0283007		unknown	52.8662	117.549	101.588	86.9231	81.07	605.591	1536.47	252.924	166.818	106.545	783.322	1273.81	35.0058	7
DDB_G0283011	DDB_G0283011		putative t-SNARE family protein	10.6955	18.049	27.0906	34.6274	38.8222	35.9325	53.9887	19.9367	27.3917	27.937	8.17989	257.428	32.966	1
DDB_G0283083	cbpD2	CBP4b	calcium-binding protein	10.7362	295.785	197.56	190.876	147.933	63.7298	29.9712	6.93274	126.488	1.25081	2.57567	10.5283	0.288114	9
DDB_G0283105	DDB_G0283105		unknown (not in dictyBase)	0.380766	1.54874	2.11375	3.49693	4.01514	9.25788	5.86935	3.88019	3.18698	0.37154	0.105346	2.6268	0.0919638	4
DDB_G0283129	DDB_G0283129			3.20427	30.2563	74.5204	69.2264	85.5957	89.178	61.8741	132.519	55.9691	33.9523	69.07	133.784	7.9031	1
DDB_G0283131	cmbC_ps1		pseudogene	0	0.54781	0.615671	0.668184	0.528617	4.06426	1.82638	3.94007	1.3841	0.131206	0.613072	3.457	0	3
DDB_G0283145	DDB_G0283145			0.19945	2.69929	6.514	9.20739	7.58247	16.8669	11.3327	6.21105	3.34136	0.770149	0.529844	4.70417	0.276935	4
DDB_G0283149	cotD	DP87, SP75	spore coat protein SP75	25.2888	120.011	6345.58	6871.32	5236.76	2820.76	1455.68	3396.06	105.687	8.45023	16.4476	52.4997	0.843519	9
DDB_G0283169	DDB_G0283169		isochorismatase family protein 2A	0.129539	0	0.186068	0	4.13437	23.9668	19.2171	4.19755	0.795114	1.02196	0.186456	2.93299	0.0211507	3
DDB_G0283191	DDB_G0283191			0.254166	1.28195	2.01762	5.89821	10.8033	42.5527	34.8739	2.76334	4.64889	2.63218	0.212867	145.995	0.129817	3
DDB_G0283251	DDB_G0283251			2.4688	4.2124	6.7014	14.0604	18.4529	28.9569	42.7691	5.32291	5.9188	10.1712	16.5326	90.1152	8.41057	4
DDB_G0283253	DDB_G0283253		unknown	12.7855	21.0317	35.3695	140.466	172.51	777.294	690.759	602.904	193.109	35.5135	170.722	942.785	82.8205	3
DDB_G0283281	DDB_G0283281		strictosidine synthase family protein	2.33401	18.6797	155.379	173.314	160.527	135.66	128.037	54.4958	148.175	34.2811	4.47745	560.001	2.00468	1
DDB_G0283295	DDB_G0283295		unknown	0.522195	0.816735	2.75373	9.7061	8.56536	13.1043	6.27483	9.52849	89.4199	0.0809992	1.99062	9064.13	7.08172	4
DDB_G0283315	dcp2		mRNA-decapping enzyme 2	60.7424	96.7031	35.4932	27.6529	32.2794	60.097	96.0518	49.2105	50.6584	37.0262	30.2342	132.124	20.7776	2
DDB_G0283421	DDB_G0283421			0	1.09456	1.80398	169.164	1043.29	567.693	152.784	5.33227	476.196	4.69321	1.91743	89.333	0.549404	6
DDB_G0283437	DDB_G0283437		DUF51 family protein, AMMECR1 family protein	3.85024	73.701	77.912	57.639	47.7847	79.1777	74.2112	48.414	21.5314	33.4832	86.859	130.983	9.10268	1
DDB_G0283483	srfD		putative MADS-box transcription factor	29.568	47.5829	33.5578	17.0803	30.8969	43.5709	67.6584	32.7493	68.0623	74.4367	148.475	715.016	37.4397	2
DDB_G0283501	DDB_G0283501		unknown	0	0	2.80064	31.5915	1221.42	845.028	385.243	61.5631	8367.85	117.255	3.49516	6976.85	0.0784863	6
DDB_G0283503	DDB_G0283503		unknown	0	0	0.933548	35.7131	515.764	262.955	130.994	185.161	9590.52	13.1535	0.765605	226.923	0.106118	6
DDB_G0283505	DDB_G0283505		transmembrane protein	0	0	2.73753	82.2218	2505.34	1511.67	676.566	568.423	29561.1	4.93441	0.906134	36.3678	0	6
DDB_G0283507	DDB_G0283507		unknown	0	0	2.80064	39.5791	524.587	264.904	154.261	54.721	6002.75	2.43758	0.996861	27.5237	0	6
DDB_G0283509	DDB_G0283509		unknown	0	0	3.67107	136.929	1393.15	610.739	317.604	122.757	4184.05	1.2867	0	14.0416	0	6
DDB_G0283511	DDB_G0283511		unknown	1.29986	3.78288	142.451	976.698	2314.16	1501.25	645.479	89.0081	13860	13.6543	3.76529	230.307	2.58005	5
DDB_G0283513	DDB_G0283513		unknown	0.495185	2.18911	200.381	286.733	2714.91	2103.89	1266.17	377.572	35641.7	15.1151	1.23795	936.307	0	6
DDB_G0283515	DDB_G0283515		unknown	0	0	1.8671	283.598	2418.99	1227.38	663.093	67.1835	11076.9	12.4201	3.73183	274.032	0	6
DDB_G0283517	DDB_G0283517		unknown	0	0	0	7.4862	1014.23	584.542	288.956	8.03297	4178.6	0	0.0816226	7.58315	0	6
DDB_G0283519	DDB_G0283519		unknown	0	0	0.933548	1.41701	458.16	411.848	191.486	5.68954	811.296	5.69189	2.6376	208.505	0	6
DDB_G0283549	DDB_G0283549		C2 domain-containing protein	3.66757	2.16874	26.4512	13.1645	10.7912	8.18246	7.48181	5.87501	3.05484	1.49081	1.34484	6.21337	2.756	9
DDB_G0283575	DDB_G0283575	gstA, gstA5, putative glutathione transferase	putative glutathione S-transferase alpha-5	0	3.80018	443.447	914.793	1937.98	1050.18	504.12	1829.13	60.1609	6.41433	1.31162	24.1441	0	5
DDB_G0283609	cbpG	CBP7	calcium-binding protein	50.145	1608.35	3337.96	2350.09	824.828	250.396	165.508	530.068	61.0169	7.59517	17.6608	77.1949	1.0677	9
DDB_G0283651	DDB_G0283651	copper monooxygenase	tyrosinase	0	0.155408	0.463917	0.208311	0.235252	11.7897	14.7013	0.848727	0.0944015	0.446393	0.0436188	226.527	0.00557186	3
DDB_G0283691	DDB_G0283691		putative cell surface glycoprotein	0	0	35.9453	75.3775	149.531	42.9916	21.6715	49.3897	4.69693	0.122466	0.138995	1.06388	0.236891	5
DDB_G0283693	DDB_G0283693			0	17.3368	24.1688	3.75578	2.55747	0.462842	1.12217	1.78254	0	0.0807649	0.248317	89.9407	0.097696	9
DDB_G0283723	DDB_G0283723		pyridoxal phosphate-dependent decarboxylase family protein	0	0	0	0	0.0593789	1.11865	1.91226	3.21163	0	0.162568	0.0538555	70.7374	0	7
DDB_G0283753	DDB_G0283753			7.55089	72.5556	124.377	115.861	125.049	118.294	122.509	33.8308	37.9622	27.2861	49.6759	103.034	10.1629	1
DDB_G0283769	hbs1		HBS1-like protein	32.7436	114.661	135.046	129.464	145.807	130.26	91.7146	66.0759	31.8649	22.4391	46.7193	163.183	48.0882	1
DDB_G0283811	mcfR		mitochondrial substrate carrier family protein, putative mitochondrial coenzyme A transporter	0	0.46094	14.2532	31.1959	11.4604	10.7524	60.2033	1.08138	9.50799	147.996	4.57937	560.221	0	2
DDB_G0283837	DDB_G0283837		putative actin binding protein, ADF/cofilin-like domain-containing protein	0	0.0341313	0.337519	1.76624	7.19995	106.784	190.087	1.97949	0.142772	0.107546	5.31793	13.0348	0	7
DDB_G0283871	DDB_G0283871		unknown	26.4804	9.39926	19.6081	82.2016	382.103	519.219	401.411	30.3611	186.365	176.591	266.446	4068.56	147.505	4
DDB_G0283887	DDB_G0283887		unknown	0.0579047	1.74322	33.1854	74.5203	32.626	19.285	22.8712	0.685076	9.45066	0.163273	0.315977	1.4458	0.012409	8
DDB_G0283961	DDB_G0283961			0.105981	0	1.75767	18.9392	498.318	2007.76	952.868	597.342	23.7817	2.75669	2.93678	12.7827	0	3
DDB_G0284005	DDB_G0284005			0	38.0371	99.3731	69.2767	38.5812	15.1161	14.2589	31.3219	4.70138	0.0810106	0.419511	18.768	0	9
DDB_G0284011	DDB_G0284011		Ancient ubiquitous protein 1	3.17451	7.46437	2.92442	7.75237	9.15182	16.8254	63.4897	9.68506	3.69446	28.019	20.0637	82.0689	14.1581	7
DDB_G0284019	DDB_G0284019		LMBR1 domain-containing protein 2	19.8971	19.5967	80.3852	92.0468	108.689	83.3605	86.4452	60.7813	31.6943	12.0351	12.9012	48.8886	8.48642	1
DDB_G0284037	DDB_G0284037	ORF1039, DG1039	MPN/PAD-1 domain-containing protein	5.91913	45.9809	18.5526	19.2585	15.2051	20.3419	30.2165	38.143	26.1517	36.9875	36.6658	284.526	10.5771	2
DDB_G0284109	DDB_G0284109			8.90342	2.41164	197.432	180.502	138.812	237.322	195.313	189.436	55.7546	160.134	278.392	601.046	2.89745	1
DDB_G0284111	DDB_G0284111			6.1175	0.507874	0.433166	1.98598	1.43948	2.63319	4.44767	1.08735	1.32516	0.954463	0.0838146	4.0882	0.194909	2
DDB_G0284177	DDB_G0284177	RasGAP	Ras GTPase activation domain-containing protein	9.80906	86.5082	52.201	63.3009	90.8472	91.4108	100.608	39.4245	36.4646	7.98399	8.03075	25.076	0.478885	1
DDB_G0284187	Dd5P2	PI5P2	inositol 5-phosphatase	4.58977	15.3667	45.5488	41.6772	43.004	32.5465	38.7077	16.0584	16.7217	11.4655	25.5241	63.4608	2.53905	1
DDB_G0284261	nxnB	annexin C2	annexin I, putative actin binding protein	0	0	0	0	0.216204	23.0252	28.3655	0.139261	0.744414	2.44958	0.129165	395.181	0.00932829	3
DDB_G0284283	DDB_G0284283		unknown	0	0	0	10.0024	786.9	438.227	126.584	33.4586	1183.36	0.0914635	0	15.433	0	6
DDB_G0284303	DDB_G0284303		cellulose-binding domain-containing protein	0	0	0	0.665388	9.93631	84.0335	97.7281	8.50818	2.22212	4.29637	7.99347	220.077	0.0759366	3
DDB_G0284311	DDB_G0284311		unknown	4.9244	35.2464	56.6053	43.8114	109.961	94.6706	82.4239	123.434	63.9477	27.5121	38.4275	285.565	16.1132	1
DDB_G0284345	cyp556A1		cytochrome P450 family protein	0	0.132588	2.54978	26.3811	15.9747	100.876	70.869	26.5767	25.8682	9.68832	3.32429	35.726	0.027673	3
DDB_G0284375	DDB_G0284375			1.27128	20.7405	31.8916	28.9593	24.6476	10.6925	10.6584	4.76881	16.6198	2.55531	0.760534	26.8886	3.70664	9
DDB_G0284379	xpo5		armadillo-like helical domain-containing protein, exportin 5	2.04629	1.03335	9.70186	10.1621	13.5404	11.6584	8.38642	13.1433	3.65189	5.05345	1.50898	19.6428	7.0226	1
DDB_G0284431	udpA	UDP	uridine phosphorylase	144.02	48.5546	83.283	63.7893	36.6252	68.2373	124.786	42.5146	59.6014	200.896	298.658	777.748	94.6531	2
DDB_G0284441	DDB_G0284441		unknown	0.453598	28.278	201.751	184.277	270.991	224.769	202.505	135.677	25.373	29.5327	14.5274	104.193	0.102583	1
DDB_G0284453	DDB_G0284453			0	10.1493	41.2882	35.2731	19.8149	13.2204	11.3899	4.58613	7.85918	0.823731	0.671754	3.43064	0.0174854	9
DDB_G0284613	D7			1.35419	36.8038	2259.87	3170.3	3625.11	1700.97	786.93	1415.54	43.5777	12.2662	12.0054	38.946	0.822561	5
DDB_G0284617	DDB_G0284617		unknown	3.73073	9.19702	50.3266	149.362	112.636	204.724	162.433	68.7029	30.0775	4.61131	6.04993	95.6013	2.32027	4
DDB_G0284647	cyp517A2		cytochrome P450 family protein	0	0.765745	3.2976	6.58172	3.75008	1.96479	2.47392	1.23182	5.47038	1.91697	0.330491	13.4279	0	8
DDB_G0284675	DDB_G0284675		unknown	0.484377	0.898067	211.188	112.581	89.071	52.6388	36.1487	16.8365	90.1412	10.1777	0.321391	413.985	0.164866	9
DDB_G0284727	DDB_G0284727		WD repeat-containing protein 37	5.845	38.4118	45.8605	45.531	33.423	55.0855	59.7655	34.1706	31.7565	18.7856	16.3843	148.921	6.27749	1
DDB_G0284743	4cl3	4cl	4-coumarate-CoA ligase	0	0.119713	0.0980901	0.339927	2.5618	7.12469	14.9256	0	0	62.2673	1.7089	581.158	0.032987	7
DDB_G0284745	4cl2	4cl	4-coumarate-CoA ligase	0.17235	0.718281	2.52906	8.53082	7.73287	23.4423	27.502	1.07251	1.16777	17.0129	0.871486	219.639	1.72935	4
DDB_G0284781	DDB_G0284781			0.311536	21.652	71.2157	59.2275	34.8305	9.43374	7.02158	65.2084	2.30695	0.32029	0.0391249	1.30013	0	9
DDB_G0284819	DDB_G0284819			0	0.633575	12.4781	11.8893	17.4325	34.2774	34.3653	2.55374	9.83092	2.66876	0.232539	158.865	0	4
DDB_G0284831	4cl1	4cl	4-coumarate-CoA ligase	4.02909	0.90996	3.04604	8.49784	10.0606	22.3931	41.434	18.0567	6.94702	90.8895	103.619	444.006	11.3226	4
DDB_G0284843	DDB_G0284843		transmembrane protein	0.627896	12.3933	132.255	220.968	102.888	241.766	124.254	44.9295	82.771	2.04508	0.421475	5.61661	0	1
DDB_G0284865	ubcB	UBC1	ubiquitin-conjugating enzyme E2	158.193	438.312	431.81	460.846	480.087	598.316	463.134	373.527	329.957	211.958	318.285	842.918	238.325	1
DDB_G0284869	memo1	2034, orf2034	unknown	9.58589	52.1306	73.1759	59.8623	44.0477	33.6717	30.6226	87.2779	14.6387	9.46794	15.4303	36.7896	9.94786	9
DDB_G0284885	DDB_G0284885			0	2.41201	45.5368	86.5409	68.9303	45.212	48.8588	36.5524	16.4446	5.69733	0.192907	40.2707	0	5
DDB_G0284907	DDB_G0284907		unknown	0	0	6.01354	1.95458	392.575	997.165	811.271	130.88	269.288	4.69913	2.35476	144.297	0	3
DDB_G0285011	DDB_G0285011		putative mitochondrial transferase caf17	20.237	71.7953	147.199	118.69	128.888	110.05	149.516	82.0058	51.6208	106.051	30.875	246.42	76.6584	1
DDB_G0285033	DDB_G0285033		glucose/ribitol dehydrogenase family protein	15.3058	21.9618	60.3246	56.6493	64.0942	59.3264	53.2106	140.931	84.1217	61.3758	65.5175	479.761	36.3885	1
DDB_G0285037	DDB_G0285037			0.299174	0.440863	1.0899	0	1.35458	3.5153	10.31	2.12374	1.30093	0	0.0986274	223.771	0	7
DDB_G0285073	DDB_G0285073		vacuolar sorting protein 9 domain-containing protein	3.47157	6.03038	17.8462	22.124	20.8285	20.6123	21.4377	10.4348	7.49894	22.2159	11.3934	41.9697	5.78396	1
DDB_G0285103	DDB_G0285103			0.626945	34.0129	116.128	81.9862	230.646	325.058	314.497	92.1435	52.9975	141.67	87.1818	504.956	0.520698	4
DDB_G0285121	DDB_G0285121			0	0	0	0	0	0	0.266215	1.37292	1.8104	0	0	2.67095	0	7
DDB_G0285167	DDB_G0285167			0.701448	77.2014	151.948	118.104	72.2097	53.0702	46.4767	22.8543	12.9211	2.1427	0.290729	11.69	0	9
DDB_G0285203	DDB_G0285203			44.2409	761.462	2466.69	2053.35	484.616	656.362	485.628	40.049	216.361	2.1287	2.50031	38.0657	2.44227	9
DDB_G0285263	spyA	spindly	glycosyltransferase, TPR repeat-containing protein, UDP-N-acetylglucosamine:peptide N-acetylglucosaminyltransferase, O-linked GlcNAc transferase	1.30737	3.46012	8.22196	6.32227	6.5752	4.69099	4.28869	4.53801	2.56087	2.34522	1.95104	11.1058	1.96205	9
DDB_G0285299	DDB_G0285299		xanthine/uracil permease family protein	0.316192	1.53267	0.476599	0.932344	0.95747	8.59972	14.6308	1.02292	3.67774	7.0502	0.0996446	148.448	0	3
DDB_G0285323	atg9	APG9	autophagy protein 9	19.8327	57.1321	123.331	119.525	132.28	206.71	217.867	160.86	60.0105	69.8747	54.7045	164.535	10.2369	1
DDB_G0285339	mipp1		multiple inositol polyphosphate phosphatase	4.06143	5.62068	3.67111	3.22439	2.66197	17.1165	25.6113	0.673709	3.69858	12.2378	21.5349	153.444	2.15166	2
DDB_G0285351	DDB_G0285351			1.62935	1.51682	1.50679	3.03441	15.7033	30.7287	23.3923	7.5665	6.23323	17.1982	8.27512	1278.36	33.8206	4
DDB_G0285355	DDB_G0285355			0	1.32858	13.9353	14.2149	49.6621	69.6192	50.2243	46.1268	33.4108	14.7064	4.8862	32.6343	0	4
DDB_G0285375	atg18	WD repeat domain phosphoinositide-interacting family protein	autophagy protein 18	11.1745	124.204	128.892	69.7105	87.1078	167.493	166.93	37.0565	23.0606	81.6027	130.696	343.887	14.3253	1
DDB_G0285405	DDB_G0285405			2.08256	4.40917	23.0386	28.1939	29.9784	16.6643	16.6285	28.8571	12.3728	3.54254	0.785915	12.6236	3.86497	1
DDB_G0285437	DDB_G0285437		Uncharacterized protein YMR262W	3.63454	29.6678	36.8402	28.1559	26.4129	37.2621	81.1164	12.2833	15.9601	173.391	26.6874	315.486	18.5497	2
DDB_G0285513	asf1		anti-silencing protein 1	2.62887	4.02627	47.5547	53.82	47.9491	25.507	25.5961	2.19224	5.0832	10.2803	5.48971	45.4219	19.5847	9
DDB_G0285563	DDB_G0285563		unknown	0	0.074512	40.9691	75.5891	143.266	114.265	77.0011	51.5886	1.25446	0.0358323	0.0754725	1.85014	0	5
DDB_G0285641	gacJ	RhoGAP	RhoGAP domain-containing protein	9.09792	18.5239	9.92896	6.95199	4.21834	32.6085	29.4992	3.70315	28.5815	7.49964	17.9388	137.477	11.6652	2
DDB_G0285643	mrkB	MARK-B	putative protein kinase MARK-B	0.0526479	50.9285	413.776	541.7	453.273	430.009	312.335	292.626	127.85	20.779	3.92214	102.324	0.00635783	1
DDB_G0285779	DDB_G0285779			0	0.364852	38.3254	46.3633	36.7906	31.461	35.3485	19.9192	1.29195	0.964128	0.540266	26.445	0.0784863	1
DDB_G0285781	DDB_G0285781		unknown	0.184107	24.562	1448.3	1208.89	934.754	858.772	760.968	350.542	339.536	823.897	28.0192	3523.42	0.068635	9
DDB_G0285811	DDB_G0285811			2.58649	7.00647	17.3211	28.1068	50.4779	106.085	117.896	94.4414	33.577	14.6772	90.995	97.7493	17.3319	4
DDB_G0285833	DDB_G0285833			0	2.32259	10.8682	21.1507	95.9711	504.158	1001.92	341.363	232.969	129.76	25.5888	766.955	0.130574	7
DDB_G0285863	DDB_G0285863		unknown	0.538512	10.1616	1856.02	4101.34	3338.9	1662.56	997.605	1977.22	81.0068	12.6603	2.90285	50.4122	0	5
DDB_G0285957	xpr1	SPX domain-containing protein, EXS domain-containing protein, SPX/EXS domain-containing protein 3	putative phosphate exporter 1	15.8237	7.55531	18.6874	12.9011	9.35944	7.68001	9.87112	6.8146	10.6708	2.48279	1.30835	32.4314	2.39222	9
DDB_G0286127	roco8		LRRK family protein kinase Roco8	2.12945	24.0023	15.5053	24.4688	8.16085	24.5146	33.9609	1.93988	4.86321	30.0648	0.837261	137.636	2.50382	2
DDB_G0286143	DDB_G0286143		dullard-like phosphatase domain containing protein	34.4805	245.911	137.075	124.738	104.137	99.2984	71.5511	84.164	35.5825	45.262	18.8253	155.106	25.8935	9
DDB_G0286145	DDB_G0286145		dullard-like phosphatase domain containing protein	0.630175	21.4841	62.489	66.3358	88.4096	113.105	110.104	47.1326	23.6913	74.1553	3.85753	256.258	0.970413	1
DDB_G0286185	gpaE	Ga5, Galpha5, gpa5	G-protein subunit alpha 5	2.47076	9.29298	114.862	147.062	315.636	311.609	227.568	78.3903	86.4998	19.0677	62.2108	129.021	28.2971	4
DDB_G0286191	atg8a	APG8	autophagy protein 8a	68.1095	843.915	1194.94	861.508	1128.65	1335.48	1563	704.794	605.598	595.971	572.235	2333.85	82.3353	1
DDB_G0286193	DDB_G0286193		unknown	0.649929	0.729704	10.0166	223.774	1094.3	566.984	186.208	24.1988	1223.73	7.97444	1.80398	93.0873	1.37513	6
DDB_G0286203	DDB_G0286203			0	0	0.158321	0	0.126744	0.81623	19.4214	0	0	15.4923	0.353573	202.609	0	7
DDB_G0286225	DDB_G0286225		unknown	0	0	0.798708	9.04395	117.463	129.119	83.9685	7.54861	25.0349	0.462828	0.522967	6.03055	0	6
DDB_G0286321	DDB_G0286321		putative glycoside hydrolase	0.357078	6.6246	197.422	16.5675	8.58935	7.06256	5.34009	3.71243	2.0497	1.09278	0.286206	1.97965	0.134776	9
DDB_G0286331	DDB_G0286331		RNA-binding protein PIN4	7.28325	14.7985	30.5791	62.6402	146.035	52.9478	50.5403	28.5139	14.8692	30.2235	10.9014	111.692	14.4358	5
DDB_G0286411	bzpN		putative basic-leucine zipper transcription factor N	8.7993	47.8969	66.6388	180.629	286.112	311.936	285.4	26.6664	127.83	67.5325	221.892	369.173	2.88649	4
DDB_G0286485	DDB_G0286485		PHO85 cyclin-2	0.548861	11.2714	173.573	232.617	409.257	300.378	246.85	253.77	40.1615	15.2826	8.93833	35.5722	0.0154257	5
DDB_G0286499	pspG	3F	prespore protein	0	0.181864	114.811	614.305	2089.28	3254.37	1741.69	3270.12	52.3922	9.0364	8.01151	43.7616	0	4
DDB_G0286573	ponH		ponticulin-related protein	0.739135	0.544129	601.003	1365.91	1360.97	1575.78	1066.72	11489.5	98.6591	3.47146	1.04226	32.3613	0.451309	1
DDB_G0286589	DDB_G0286589		unknown	0	1.72125	24.3932	49.9108	71.2146	52.6762	35.5955	20.2894	14.2713	0.978534	0	2.88462	0	5
DDB_G0286605	DDB_G0286605		nmrA-like family protein	0	0	9.51431	46.2734	223.556	237.709	124.482	103.684	7.48002	0.304368	0.117299	2.10968	0.785457	6
DDB_G0286615	DDB_G0286615			0	0	74.6706	76.5571	104.477	44.1442	41.2563	65.4524	25.457	11.9444	0.169488	24.9099	0.0407606	5
DDB_G0286635	DDB_G0286635			0	0	0	0	0.656767	8.01731	15.1609	7.77501	1.5138	0.347091	0.531946	1127.18	0	7
DDB_G0286649	DDB_G0286649			2.52797	6.6054	12.5095	14.8352	136.903	374.96	314.704	168.819	409.683	137.648	4.36097	2317.75	7.15882	3
DDB_G0286663	ecmC	ShC, sheathin C	extracellular matrix protein C	1.10165	1.35498	6.66972	9.5554	89.8746	178.122	78.3722	48.9878	421.941	10.3588	0.99244	72.193	1.80238	4
DDB_G0286685	DDB_G0286685	sigN175	unknown	0	0.311197	74.4066	447.645	165.946	55.017	64.7051	16.8457	45.8702	0.596374	0.384129	34.6805	0	8
DDB_G0286689	DDB_G0286689		unknown	0	0.32556	12.8776	227.902	101.745	50.57	32.8869	1.04553	11.1711	0.146818	0.386341	22.5801	0	8
DDB_G0286693	adcD		FYVE-type zinc finger-containing protein, arrestin domain-containing protein	0.904373	2.78531	14.5341	15.862	24.5623	32.7197	23.5428	37.4978	16.2071	4.02033	1.36648	13.982	1.62683	4
DDB_G0286743	cyp555A1		cytochrome P450 family protein	0	0.855783	3.97378	4.32926	3.88361	2.93797	2.72038	1.73844	3.35481	0.0326745	0	5.47651	0	1
DDB_G0286747	H2AZ	H2A.Z	histone H2A	42.2085	78.3723	208.566	190.094	219.311	103.341	106.958	187.777	56.1639	69.9427	49.3972	155.474	62.2808	9
DDB_G0286763	DDB_G0286763			0	1.61251	3.62554	4.59221	12.9272	8.60004	8.484	2.95815	3.13993	0.593636	0.85609	2.14856	0.399198	5
DDB_G0286765	DDB_G0286765		AAA ATPase domain-containing protein, BCS1-like protein	0.874108	13.487	37.7764	44.7157	108.334	160.798	160.5	10.9262	36.7406	8.66042	8.90687	84.2955	1.581	4
DDB_G0286781	DDB_G0286781	sigN173	hssA/2C/7E family protein	0	0.65112	1244.5	793.49	261.635	183.43	102.047	9.98569	64.4501	2.54699	0.0802253	14.6327	0	9
DDB_G0286821	DDB_G0286821			0	4.16957	8.29563	7.36377	5.60053	3.65752	3.03705	0.45428	1.37633	0.902848	0.0701584	19.63	0	9
DDB_G0286925	DDB_G0286925	estA	esterase/lipase/thioesterase domain-containing protein	2.50218	54.0099	679.579	2071.25	2751.31	2087.23	1165.77	444.709	20.5097	0.931589	4.30288	10.678	2.05301	5
DDB_G0286951	DDB_G0286951			17.2492	17.9599	28.5086	22.2967	43.9027	54.8491	46.1835	54.6466	24.8539	38.1484	29.3998	88.5212	7.83724	1
DDB_G0286991	DDB_G0286991			56.0093	155.499	236.231	308.829	227.986	246.735	239.574	42.5559	55.4113	277.726	181.765	629.228	16.0265	1
DDB_G0287021	vps20		SNF7 family protein	1.68024	10.3551	23.5967	21.7886	30.5016	29.2835	29.5941	56.0673	30.4097	67.8291	46.8215	189.357	30.9508	1
DDB_G0287065	DDB_G0287065			0	0	0.315531	0.171222	0.541832	16.8987	42.8288	0.658706	9.30112	1.75756	0.412865	732.365	0	7
DDB_G0287085	DDB_G0287085		NAD-dependent epimerase/dehydratase family protein	0.301067	1.23828	47.4347	71.9777	137.954	90.8907	85.6865	54.2907	48.0538	13.5587	0.457855	56.4498	0.0144057	5
DDB_G0287087	cyp513B1		cytochrome P450 family protein	0.154491	0.135414	4.06624	5.37427	17.3281	133.83	144.597	17.0894	2.56643	40.8363	2.06831	751.434	0.0126124	3
DDB_G0287089	DDB_G0287089			0	0	0.996548	0.371826	8.09843	134.059	184.989	37.6206	2.28248	57.2524	2.60451	878.626	0	3
DDB_G0287091	DDB_G0287091			0	0	0.330157	0	6.35354	77.0494	214.427	0.684757	2.26857	358.212	14.0521	5650.56	0	7
DDB_G0287093	DDB_G0287093			0	0	0	0.211542	2.60467	25.5278	38.8641	0	1.38722	173.072	3.84252	1639.55	0	3
DDB_G0287095	pks25	dipks25, PKS	putative polyketide synthase, beta-ketoacyl synthase family protein	0.0158319	0.66516	1.81554	1.84945	13.1423	71.2321	56.1395	1.5688	0.598697	0.772655	0.378456	13.4454	0.00258499	3
DDB_G0287119	pks24	dipks24, PKS	putative polyketide synthase, beta-ketoacyl synthase family protein	0.0849596	0.924066	3.6537	3.33198	13.1948	48.379	36.1663	1.57721	0.78796	0.313501	0.0938759	3.20815	0.0611835	3
DDB_G0287121	nat4		arylamine N-acetyltransferase 4	0	0	0	0	0.310728	22.2502	43.5251	0.26834	0.0895261	7.43942	0.569308	90.1086	0	7
DDB_G0287265	DDB_G0287265			1.97088	2.3472	4.80074	11.2794	14.7603	11.8266	16.6732	54.8401	9.57348	4.78609	19.9171	43.1456	5.88752	1
DDB_G0287267	DDB_G0287267			25.0887	13.3965	26.2894	49.6818	63.122	49.4659	60.8642	34.4858	25.7592	22.9133	58.6976	108.975	17.9874	1
DDB_G0287269	ccbl		kynurenine-oxoglutarate transaminase, kynurenine aminotransferase, cysteine-S-conjugate beta-lyase	12.7382	9.45407	57.922	86.2072	126.78	126.882	89.341	29.2183	45.2524	49.063	32.5086	445.609	81.9818	1
DDB_G0287295	forC		formin C	4.86938	161.558	213.254	200.98	201.03	183.658	125.108	68.8881	25.7719	9.99143	6.46528	27.2506	2.98527	1
DDB_G0287301	DDB_G0287301		unknown (not in dictyBase)	0	0.0200582	0.400174	0.229792	0.446536	2.47999	1.6638	4.9833	0.679544	0.0439797	0.0143729	28.7526	0	3
DDB_G0287375	DDB_G0287375			0.559706	3.85221	5.66229	3.44833	4.23546	3.33809	5.78098	1.48486	2.77385	2.90099	1.4442	8.89472	0.494864	1
DDB_G0287393	mlh1		MutL DNA mismatch repair protein	10.5106	6.0549	6.9952	9.11675	8.51062	24.7001	33.6907	10.1164	4.95645	2.71446	7.71212	23.2228	5.40972	2
DDB_G0287395	DDB_G0287395			0.613254	2.01346	6.17637	7.90357	5.95503	40.7437	50.3301	5.10341	2.45615	2.87287	3.73969	55.1802	0.369627	3
DDB_G0287429	DDB_G0287429			0	0	4.3645	6.65071	2.57945	1.74791	4.01796	0.130886	0	1.80424	0.125951	57.2173	0	8
DDB_G0287457	DDB_G0287457			1.33333	7.15066	19.1534	15.1599	13.8052	9.10285	7.4552	9.3879	3.74259	1.90878	1.02837	9.06828	1.5766	9
DDB_G0287529	DDB_G0287529			0	0	30.5205	333.785	1096.6	1175.83	539.563	2111.53	37.2431	3.55528	5.15227	27.4932	0	6
DDB_G0287553	rab7B		Rab GTPase	5.34886	10.3631	23.9461	26.9576	22.3432	21.2302	21.0896	29.2668	12.4027	37.0705	15.2661	170.026	34.6457	1
DDB_G0287555	DDB_G0287555		cysteine dioxygenase	18.3216	23.6483	45.3126	96.6252	131.7	211.187	243.779	85.5664	20.9253	172.142	126.13	576.341	14.5578	4
DDB_G0287697	seiP	Seipin		6.81593	18.1557	59.3672	82.399	143.331	110.788	97.3406	68.4182	25.9426	26.1217	75.0536	259.505	11.9914	1
DDB_G0287839	DDB_G0287839		adenylate kinase	21.3736	6.75228	15.1158	32.83	57.4616	92.9167	64.7209	16.5981	28.5469	25.7534	27.1249	125.36	19.0646	4
DDB_G0287913	oatA	OAT	ornithine-oxo-acid transaminase, ornithine 5-aminotransferase	89.2313	337.595	780.07	653.692	512.738	979.852	1486.11	293.012	399.729	661.037	599.595	2058.79	568.431	1
DDB_G0287955	DDB_G0287955			0.233753	8.74395	44.8504	34.8577	61.1299	20.4415	12.2117	23.4162	4.072	0.310364	0.0128124	2.10146	0.0263073	5
DDB_G0288017	DDB_G0288017		putative sphingomyelinase	17.0705	20.1089	14.2734	17.1509	13.4782	21.7012	91.8741	6.43794	16.9975	6.81475	41.0993	574.734	20.4906	2
DDB_G0288039	DDB_G0288039		Diphosphoinositol polyphosphate phosphohydrolase 3-beta	7.01953	25.8343	39.491	54.5148	86.4278	80.5503	90.3145	112.664	61.027	207.965	127.498	444.591	26.5975	1
DDB_G0288075	DDB_G0288075			17.1978	35.4101	57.0909	46.9765	45.6696	44.6793	56.9223	39.6091	36.1563	71.8134	65.3266	162.357	8.82779	1
DDB_G0288159	DDB_G0288159			34.8018	151.242	1106.21	828.131	202.869	149.036	111.702	273.989	282.171	7.1091	3.51142	41.7161	4.26689	9
DDB_G0288179	carB	cAR2	cAMP receptor 2	0.0763849	0.0562803	34.2666	104.877	163.3	109.68	86.3956	3.26405	51.5012	0.213697	0.0819344	2.68625	0.089691	5
DDB_G0288219	DDB_G0288219			82.5085	61.4055	17.294	58.3835	33.7266	23.4007	46.5608	7.95681	34.4204	0.224116	0.23807	18.8282	0.130933	2
DDB_G0288245	cigA	BP74		0.733435	197.738	577.473	1087.73	1186.7	586.681	425.572	158.018	345.757	57.1458	3.52002	95.8245	0.32553	5
DDB_G0288287	atg101		Atg1 complex-interacting protein	1.98703	16.5753	23.3238	25.1237	44.9486	32.8607	34.428	45.6706	23.9961	2.42722	11.6544	33.1809	7.5737	1
DDB_G0288303	DDB_G0288303			0	0.417432	2.74468	4.16309	41.1288	72.1804	142.859	21.8159	2.4762	18.1442	93.111	369.813	0	7
DDB_G0288331	expl7		expansin-like protein	0.599428	10.8761	57.2217	53.7104	323.405	1712.86	1330.26	50.1867	145.106	24.6755	47.8503	210.9	0.710815	3
DDB_G0288377	gxcH	RacGEF	pleckstrin homology (PH) domain-containing protein, RhoGEF domain-containing protein	0.533296	41.3985	124.783	101.334	164.919	99.5238	108.707	145.182	98.2942	8.49106	0.482518	36.2154	0.195656	1
DDB_G0288389	DDB_G0288389			0	0	0	0	1.65209	82.4938	141.922	3.46705	4.28277	3.17409	0.850837	18.1675	0	7
DDB_G0288403	DDB_G0288403			0.196159	0.223515	0.111641	0.112971	0.178749	0.575569	1.09454	4.00889	1.08151	0.116499	0.556456	2.35008	0.113686	2
DDB_G0288531	DDB_G0288531			2.76736	28.8888	40.7821	44.7852	72.519	49.0784	44.1294	45.2905	16.5211	16.598	9.61956	38.5789	4.85114	1
DDB_G0288605	apl_ps		pseudogene	0	0	0	0.345959	0.451527	0.520816	0	2.51367	0	0.112072	0	26.6711	0	5
DDB_G0288623	cbpH	CBP8	calcium-binding protein	0	2.69269	35.1033	48.7977	93.4742	28.561	22.6803	34.3677	38.555	1.54981	0	12.0521	0	5
DDB_G0288647	acad8		acyl-CoA dehydrogenase, acyl-Coenzyme A dehydrogenase family member 8	45.9351	17.4522	20.6151	42.5632	51.017	38.753	39.8125	93.5199	28.2408	23.2353	4.89062	376.752	113.59	1
DDB_G0288651	DDB_G0288651		patatin family protein	61.2743	147.547	173.013	176.82	229.152	408.942	574.076	90.271	117.577	512.12	693.448	6034.56	44.5416	4
DDB_G0288655	ugt52		sterol glucosyltransferase, pleckstrin homology (PH) domain-containing protein, GRAM domain-containing protein, glycosyltrasferase, FYVE-type zinc finger-containing protein	3.3332	24.8072	50.3043	20.7939	19.6465	62.0032	45.2097	24.0992	8.48594	28.6191	9.901	138.826	6.31988	1
DDB_G0288677	cdk5	crp, crpA	cyclin-dependent kinase 5	28.396	307.527	473.125	547.11	617.171	571.496	448.163	187.217	85.2803	305.074	271.534	784.278	72.0102	1
DDB_G0288689	DDB_G0288689			0.254298	2.63525	12.3338	15.2789	34.1476	19.2199	21.3791	12.3237	4.85533	5.87409	2.25164	31.2008	0.47872	5
DDB_G0288693	DDB_G0288693			21.5345	72.6632	82.8529	63.6748	48.8465	46.6363	61.3193	40.0632	56.1254	12.9134	11.7133	32.4571	10.3577	9
DDB_G0288717	DDB_G0288717			110.75	649.534	572.207	503.342	447.093	579.767	502.167	275.938	316.991	415.005	870.422	2204.89	275.346	1
DDB_G0288731	DDB_G0288731		GRAM domain-containing protein, putative protein tyrosine phosphatase, myotubularin-related protein, Phox domain-containing protein	4.5417	6.1546	6.32473	7.86024	9.20182	8.86469	8.15329	42.4834	4.17048	8.07931	7.12069	18.5856	3.71827	1
DDB_G0288801	scdA	des9-2, scd1, SDC, des9, stearoyl-CoA 9-desaturase, SCD	delta 9 fatty acid desaturase ScdA	47.5507	90.866	187.732	172.963	223.837	162.761	135.334	171.729	209.904	103.355	32.1354	2071.36	161.038	1
DDB_G0288845	DDB_G0288845		unknown (not in dictyBase)	9.54638	41.7569	49.7052	35.4554	49.8717	37.7815	27.9421	40.1579	14.5007	3.25239	14.193	26.1443	4.40496	1
DDB_G0288847	DDB_G0288847		ORM1-like protein 2	23.5049	208.236	257.696	231.512	223.631	171.277	162.138	151.449	221.12	37.1971	91.1999	191.399	75.1485	9
DDB_G0288859	jcdJ		C2H2-type zinc finger-containing protein, transcription factor jumonji, jmjC domain-containing protein	7.7423	8.68129	15.4371	21.711	24.4972	15.6294	21.26	24.2897	16.226	5.67967	17.3642	30.5045	8.91122	1
DDB_G0288871	DDB_G0288871			1.79505	100.915	722.812	947.375	1200.03	1429.33	1365.55	1000.1	489.402	368.574	81.8418	1529.53	0.364645	1
DDB_G0288877	aarA	aar, aardvark	beta-catenin related protein	0.438104	36.3315	89.891	117.819	163.561	267.769	279.953	43.6173	34.7637	81.6765	14.4141	492.571	0.0282508	4
DDB_G0289017	DDB_G0289017			0.346638	3.78257	7.5737	16.4976	46.1887	38.9492	44.4176	15.4055	15.5412	0.732647	0.138939	7.66381	2.08866	4
DDB_G0289099	DDB_G0289099		cyclin-like F-box containing protein	28.197	8.00241	32.3096	36.2626	54.7826	72.3844	75.6433	56.918	31.8972	37.3593	69.5742	156.02	16.5322	4
DDB_G0289125	DDB_G0289125			0.820392	1.79678	6.61092	10.5078	11.8623	14.5492	18.6954	33.2374	16.1213	1.62438	1.48282	13.1683	0.436026	4
DDB_G0289187	H2Av1		histone H2A domain-containing protein	0	0	0	0.104964	0.166079	0	0	0	0	0	0	7.52865	0	5
DDB_G0289259	DDB_G0289259		short-chain dehydrogenase/reductase (SDR) family protein	2.69563	17.6337	29.3922	45.1495	56.0123	40.8501	39.4512	34.5862	35.721	6.38521	10.3654	38.348	5.50069	1
DDB_G0289329	dmtA	omt8	des-methyl-DIF-1 methyltransferase, O-methyltransferase family 2 protein	2.83065	75.0934	181.248	193.44	448.214	375.267	238.729	417.231	14.2047	1.73945	1.54429	11.0052	0.897251	5
DDB_G0289333	DDB_G0289333			79.3657	107.142	43.1081	50.0803	34.8194	58.8755	221.978	10.3148	18.0011	363.421	160.106	1100.28	225.972	2
DDB_G0289363	DDB_G0289363			0.463238	0.532918	0.843797	1.73415	4.80175	195.604	205.183	4.24972	5.89463	3.45301	0.673241	797.985	0	3
DDB_G0289379	syn1A		t-SNARE family protein, putative syntaxin 1	25.4907	28.4661	63.4176	79.1362	112.669	98.9385	119.875	215.813	57.114	32.7732	112.49	312.793	45.2643	1
DDB_G0289395	crlB		cAMP receptor-like protein, G-protein-coupled receptor (GPCR) family protein	0	0.0955368	7.21609	15.3191	24.7984	19.8998	16.0861	9.0601	20.6859	1.46957	0.364467	5.74206	0.0138936	5
DDB_G0289443	DDB_G0289443		peptidoglycan-binding lysin domain	0.718018	5.15571	33.1451	110.773	318.687	542.349	479.5	121.199	1435.99	55.9445	19.7807	12727.9	0.0769356	4
DDB_G0289447	myoH	myo5A	myosin, putative class V myosin	0.0374811	0.110411	7.13192	24.7129	28.0714	216.829	186.292	3.75609	0.696882	2.71361	3.74125	8.07076	0.0172226	3
DDB_G0289517	DDB_G0289517		unknown	0.0528694	3.41935	370.628	167.72	212.088	444.542	278.466	27.7785	122.817	0.676026	0.711415	11.5238	0.00863233	1
DDB_G0289555	arkA	ARCK-1	ankyrin repeat-containing protein, PKC domain-containing protein, PE/DAG binding, GRAM domain-containing protein, protein kinase, TKL group, tyrosine kinase-like protein, ARK family protein kinase	1.91914	159.532	231.071	169.42	209.732	194.508	151.754	70.5842	52.7253	6.71721	1.00593	25.9538	0.00732858	1
DDB_G0289579	DDB_G0289579			0	0.272245	0	0.166034	0.262707	0	0.268737	0	1.16858	0.291353	0	2.37795	0	2
DDB_G0289605	fmoC		flavin-containing monooxygenase, dimethylaniline monooxygenase [N-oxide-forming]	0	1.46863	13.4662	13.3329	9.22075	5.076	12.7677	0.592475	9.83631	2.2184	0.0499487	13.4429	0	9
DDB_G0289625	DDB_G0289625			0.291301	27.1256	57.4952	53.4626	73.6986	69.363	47.9256	20.0761	34.1345	1.60877	1.33239	20.3239	0.0199658	1
DDB_G0289677	hbx14		homeobox transcription factor Hbx14	0.208634	0.289833	0.118741	0.398735	0.448392	1.36127	4.69329	0.231125	0.164327	5.00722	0.0503747	65.7675	0.0134975	7
DDB_G0289693	DDB_G0289693		unknown	3.85934	87.6519	1767.58	2347.85	4204.17	2212.25	1073.3	2873.38	84.6217	16.9681	435.003	451.459	11.836	5
DDB_G0289767	DDB_G0289767			0	9.42047	121.368	163.452	171.041	116.322	70.0373	190.029	5.56667	0.21872	0.0814789	4.87456	0	5
DDB_G0289783	DDB_G0289783_ps		pseudogene	0	12.2512	0	0.456592	0.518009	4.79118	12.9611	0	0	3.68274	0.182623	354.948	0	2
DDB_G0289887	DDB_G0289887		unknown	0	1.83942	11.9106	10.2024	6.09832	3.30332	2.14443	0.583365	0.448136	0.0926519	0	5.22558	0	9
DDB_G0289889	DDB_G0289889			0	1.2683	4.21129	1.93838	2.16128	1.6023	0.840432	0.508145	1.91943	0.102638	0.0710022	199.114	0	9
DDB_G0289899	DDB_G0289899			0.922453	58.2242	131.637	138.175	122.007	86.8785	64.2539	111.455	73.9426	21.2686	2.68804	50.7016	0.105967	9
DDB_G0289901	DDB_G0289901		unknown	0.480143	1.49505	691.739	1350.3	1744.28	2193.83	1581	215.459	8.96874	1.93083	1.8252	8.92954	0	4
DDB_G0289927	fmoF		flavin-containing monooxygenase, dimethylaniline monooxygenase [N-oxide-forming]	0	0.0847555	1.29357	1.05893	1.16972	18.1033	28.1319	1.51474	2.38949	7.78898	0.126128	48.4135	0	3
DDB_G0289953	DDB_G0289953			0.642584	5.85091	64.7522	91.3417	331.55	154.473	124.863	180.776	79.3409	6.80313	0.335551	39.5376	0.386101	5
DDB_G0289961	DDB_G0289961		transmembrane protein	6.86317	28.7074	36.8362	30.8251	26.6452	26.7164	29.6199	27.9506	12.2901	18.7507	12.99	69.2444	13.5451	1
DDB_G0290075	DDB_G0290075	PP2C	protein phosphatase 2C	11.6877	49.1511	40.6883	38.1663	24.5971	62.1073	137.115	70.1035	46.2927	170.258	87.9601	838.706	11.9464	2
DDB_G0290087	vps2A	VPS2	SNF7 family protein	23.1274	8.23923	20.8618	33.3537	48.0338	79.9409	85.3164	48.0824	89.6234	82.0858	63.4798	170.845	36.53	4
DDB_G0290169	bzpO		putative basic-leucine zipper (bZIP) transcription factor	4.07577	10.1288	22.0199	22.869	23.7494	14.4561	19.2302	34.1602	8.61379	7.45628	11.0324	28.334	3.86573	1
DDB_G0290191	DDB_G0290191			0	24.2235	46.4175	68.3261	104.694	88.1782	59.6265	32.8167	3.84619	1.15315	0.797867	13.1652	0.789379	1
DDB_G0290231	DDB_G0290231		taxilin region-containing protein	3.22075	7.28695	11.6373	13.6383	12.2158	10.1479	13.8325	10.4227	22.1324	15.4453	9.50632	67.5435	8.50564	1
DDB_G0290245	psiC		PA14 domain-containing protein	0.385396	1.76935	258.284	1374.24	1618.79	697.153	543.633	1021.52	21.6674	0.811236	2.446	9.50383	0.270351	5
DDB_G0290279	dgat2		diacylglycerol O-acyltransferase 2	7.26694	19.2366	118.367	133.454	127.367	111.728	90.5597	168.026	92.0713	51.3364	39.4871	138.511	10.5219	1
DDB_G0290291	DDB_G0290291		putative MAPEG family protein	0.885555	3.50705	902.245	1433.35	3364.09	2358.09	847.307	17136.5	229.622	2.64777	1.86766	30.0113	0.142761	5
DDB_G0290405	tpsC		glycosyltransferase, alpha,alpha-trehalose-phosphate synthase, trehalose 6-phosphate synthase, trehalose-phosphatase	4.02688	79.4624	216.966	273.661	296.371	178.082	174.762	88.1171	48.2814	9.30067	10.1273	26.115	1.77746	1
DDB_G0290491	atg8b	MAP1-LC3 domain-containing protein	autophagy protein 8b	13.1589	183.868	153.509	110.112	169.919	181.701	187.548	262.315	88.6041	42.5805	26.9245	143.657	15.1234	1
DDB_G0290497	DDB_G0290497		unknown	10.7645	4.42884	3.36576	5.55264	7.88179	11.6248	18.0631	21.5716	52.4361	1.97822	2.11293	22.1004	1.43996	2
DDB_G0290531	DDB_G0290531			0.870325	18.885	347.822	494.304	471.175	1008.49	1728.3	2274.37	266.783	554.549	4564.48	4094.8	4.79692	4
DDB_G0290583	DDB_G0290583			0	2.31368	0	0.489206	2.1031	1.93422	3.46615	6.68453	0	1.90445	0	6.39076	0	2
DDB_G0290589	DDB_G0290589			0	0	23.0596	20.095	6.30026	8.78783	6.06577	3.29353	1.80764	0.327114	0.45884	6.6212	0	9
DDB_G0290591	DDB_G0290591		winged helix DNA-binding domain-containing protein	1.12868	14.2518	37.2632	32.9129	41.2333	46.0275	60.5803	15.9568	7.3188	4.22589	6.99165	17.5882	5.46297	1
DDB_G0290595	DDB_G0290595			0.744668	19.339	93.3428	156.951	267.664	477.256	362.67	81.7636	9.37468	60.0133	142.127	301.974	0.140267	4
DDB_G0290663	DDB_G0290663			1.21625	1.98727	3.21129	4.27872	4.46266	5.16013	6.65309	3.118	1.38719	2.1978	2.84668	19.9824	0.357797	1
DDB_G0290695	DDB_G0290695			0.472122	0.593998	1.28495	20.5391	19.4546	206.638	269.323	9.79056	38.3308	285.362	5.49172	1094.72	0.0337252	3
DDB_G0290719	omt10		O-methyltransferase family 2 protein	2.44704	4.80453	48.236	134.563	166.389	223.204	212.16	17.6531	26.5264	170.527	28.5855	1405.79	1.30285	4
DDB_G0290825	chlA		flavin-dependent halogenase	1.4295	36.4623	120.315	81.5982	58.6641	332.338	372.598	29.8639	27.8619	82.6928	4.3468	2651.91	0.148929	4
DDB_G0290845	gcvH2	gcvH	glycine cleavage system H-protein	0	0.840851	180.246	248.876	494.129	654.862	348.621	403.709	15.0996	16.3761	3.45381	55.4384	0.374072	4
DDB_G0290853	stlB	pks37, dipks37, PKS, steely2	polyketide synthase StlB	0.5	6.43301	55.8984	45.0782	39.2252	89.7861	92.6769	13.6077	1.86088	27.6831	1.50203	310.646	0.869379	4
DDB_G0290925	psiD		PA14 domain-containing protein	0.113745	1.14094	463.746	1209.53	2121.92	1260.36	670.024	1108.17	23.1087	2.40002	1.83144	19.3224	0.0450714	5
DDB_G0290977	DDB_G0290977			3.16911	5.60494	7.16858	8.21039	6.93277	8.98094	9.02184	9.52809	3.90194	8.05872	2.6096	16.1711	1.53935	1
DDB_G0291031	ccs		copper chaperone for superoxide dismutase	12.0443	18.224	52.2172	56.9117	47.0811	30.6081	35.0167	25.1391	48.8097	14.1792	3.56744	58.6457	18.6636	9
DDB_G0291117	noxC	gp91phox	superoxide-generating NADPH oxidase flavocytochrome, flavocytochrome b large subunit	0.13349	0.300768	24.99	31.7669	87.9411	151.231	134.46	29.7915	5.20714	7.00021	1.38229	19.9545	0.0534007	4
DDB_G0291123	glpD	GP2, gp-2, glycogen phosphorylase a	glycogen phosphorylase 2	0.906551	274.86	2166.62	1338.9	1989.13	777.752	344.988	1126.22	69.3983	10.5376	6.90417	47.2054	0.839746	9
DDB_G0291291	ecmF	SLF308, putative extracellular matrix protein	cellulose-binding domain-containing protein EcmF	0	0.328084	2.85301	19.4563	248.564	709.247	662.831	31.863	824.074	0.182097	0.158338	6.74145	0.047712	3
DDB_G0291342	tacA		transcription factor TacA	6.47411	18.3042	42.3899	24.5639	20.2374	11.8299	11.0715	6.48342	7.35661	2.46469	8.43232	20.2271	3.13876	9
DDB_G0291396	DDB_G0291396		dilute domain-containing protein	0.429773	2.86233	8.39207	11.4664	16.5568	38.9439	104.145	97.0603	9.77622	142.244	45.212	339.096	0.743437	7
DDB_G0291476	DDB_G0291476		esterase/lipase/thioesterase domain-containing protein	0	0.262332	139.27	353.792	1865.56	1053.9	387.549	593.598	22.6042	1.0112	2.59511	23.5229	0.0188108	6
DDB_G0291516	DDB_G0291516		putative protein kinase, ankyrin repeat-containing protein	0.265726	19.7169	317.13	206.749	77.7527	18.9492	10.4054	5.98633	9.65519	0.0683697	0.128064	1.68645	0.367764	9
DDB_G0291562	osbL		oxysterol binding family protein, member 12	3.96869	3.23438	12.7945	21.3122	19.9821	138.073	132.943	113.063	18.3395	51.8014	27.9387	210.323	2.10305	3
DDB_G0291576	DDB_G0291576		DUF781 family protein	0	0.819599	0.495578	0.193635	8.21792	5.35062	4.6778	0	4.43536	13.8409	0.0885143	167.017	0	6
DDB_G0291652	shmt2		serine hydroxymethyltransferase 2	31.6404	40.7134	98.5235	61.5782	44.0759	38.7385	50.1133	34.3736	33.4294	369.924	88.5925	1736.07	145.973	9
DDB_G0291674	DDB_G0291674		short-chain dehydrogenase/reductase (SDR) family protein, glucose/ribitol dehydrogenase family protein	0.181203	0.884207	6.38431	6.72307	3.87528	2.72029	4.28622	2.2092	0.594415	9.9578	0.993946	72.2818	0.197602	9
DDB_G0291766	DDB_G0291766			0	1.60253	55.9359	54.2735	37.3191	17.5009	15.8785	21.5093	23.907	0.539632	0	6.15028	0.358697	9
DDB_G0291888	DDB_G0291888			0	0.179334	1.61215	4.3833	3.43096	4.55443	5.24236	1.45446	0.105838	0.58551	2.59162	4.80123	0.116818	4
DDB_G0291898	DDB_G0291898			0	0	0	0	1.35322	3.40861	2.5708	0.680607	0	1.54283	0	119.04	0.111906	3
DDB_G0291970	cofB	DCOF2	cofilin	6.69889	81.1393	110.199	111.071	42.6897	146.966	242.865	2.95476	20.1893	429.66	241.481	1318.63	196.153	2
DDB_G0291982	psiA	PA14 domain-containing protein, psi factor	prespore-cell-inducing factor	0.273439	28.8954	101.455	1076.05	185.953	160.831	136.927	11.0135	81.1453	3.40121	5.93912	34.1323	0.175108	8
DDB_G0292014	psiK		PA14 domain-containing protein	10.1104	2609	4282.4	3285.2	2210.32	2257.62	1775.82	440.706	778.291	76.3881	34.6676	240.541	0.163408	9
DDB_G0292030	DDB_G0292030			0	0.190988	9.24968	22.9897	49.0631	77.5333	62.4477	21.2192	0.806766	0.844367	1.07941	3.79019	0	4
DDB_G0292110	DDB_G0292110		patatin family protein	0.189221	4.29314	72.1869	151.831	126.843	57.968	42.8467	13.2447	19.0891	2.06663	1.03935	6.98719	0.0175352	5
DDB_G0292162	DDB_G0292162		putative unc-93 family protein	0	0	0	0	2.59872	3.10733	3.6064	0	0.0598987	0	0	6.76647	0	4
DDB_G0292204	fscC		G-protein-coupled receptor (GPCR) family protein, frizzled and smoothened-like sans CRD protein	0	0.0877352	1.3462	16.8333	49.8474	41.9547	40.4911	8.95797	17.1161	0.255416	0.0499857	1.51822	0	4
DDB_G0292308	DDB_G0292308		unknown (not in dictyBase)	0.724316	3.94261	5.46407	7.9138	10.5894	7.96675	7.79897	1.41118	12.0008	0.515471	0	1.95493	0.248962	1
DDB_G0292322	DDB_G0292322		peptidoglycan-binding LysM domain-containing protein	2.196	17.6924	31.3542	28.0938	26.9198	23.8224	30.305	14.2022	20.5778	7.61394	3.19016	48.0275	7.46655	1
DDB_G0292342	DDB_G0292342			4.06247	9.8796	19.3704	21.8317	21.4264	23.3784	19.9283	5.1644	16.1445	1.1228	0.0997593	7.59012	0.442052	1
DDB_G0292384	abcH1		putative non-transporter ABC protein	8.37687	12.1525	60.6887	69.587	112.999	99.5342	117.919	211.391	28.4789	35.3477	37.1006	113.326	18.31	1
DDB_G0292408	DDB_G0292408		RING finger protein 141	0.620716	1.00099	7.38525	9.12071	10.3191	10.6684	12.0494	28.0751	6.00388	9.59586	8.67671	32.2563	1.53365	1
DDB_G0292416	DDB_G0292416		TLDc domain-containing protein	8.0266	13.3993	44.595	39.9472	49.4207	79.5372	57.1804	41.5815	21.139	13.5944	4.45297	57.4003	7.03122	1
DDB_G0292422	DDB_G0292422		RNA-binding region RNP-1 domain-containing protein, RNA recognition motif-containing protein RRM	0.0965357	0.0960491	0.225459	0.392189	1.39681	5.72842	2.06549	0.163227	0.128661	0.83822	1.49998	6.01348	0.0264663	3
DDB_G0292442	DDB_G0292442		NAD+ kinase family protein	10.5924	13.2987	26.8455	27.1201	24.3631	50.6197	65.9792	39.9711	18.4355	32.3443	4.59518	358.34	8.56381	4
DDB_G0292546	DDB_G0292546			0	1.35553	12.9029	15.6317	26.2165	12.9712	31.7151	18.2748	2.89991	0.372168	1.10537	4.82636	0	1
DDB_G0292550	DDB_G0292550		putative protein serine/threonine kinase, CDK family protein kinase, protein kinase, CMGC group	12.7322	9.03342	31.9444	27.7064	21.8577	23.6136	35.0784	24.1039	24.6243	49.8646	31.33	115.094	6.11947	1
DDB_G0292558	fam96A		DUF59 family protein, FAM96 family protein	0.190204	3.32648	11.5665	24.9896	27.9973	16.5536	15.3866	23.8415	23.3994	1.77636	2.54304	6.57961	1.01947	5
DDB_G0292774	DDB_G0292774		Epoxide hydrolase 2	6.69954	36.7496	34.1672	58.699	70.4538	68.9462	48.9145	10.5224	9.52803	4.64595	14.9705	26.8748	7.55952	1
DDB_G0292832	DDB_G0292832			3.40788	7.96089	7.1078	22.9598	35.1288	39.7512	49.029	124.158	45.9889	31.6073	72.1031	129.887	18.0872	4
DDB_G0292834	DDB_G0292834		WD40 repeat-containing protein, cyclin-like F-box containing protein	0.43459	0	1.12064	3.0661	4.14536	54.7647	222.606	1.27006	1.21084	431.195	64.4403	1029.77	0.0723256	7
DDB_G0292884	DDB_G0292884			12.3071	34.4591	43.0122	63.5679	68.2925	99.4903	94.5866	12.6676	28.453	41.2524	24.2023	94.1561	10.8609	1
DDB_G0292890	DDB_G0292890			0.235416	3.7277	35.1628	37.8433	15.7474	29.8469	32.835	23.3959	27.9199	5.64255	2.75088	181.518	0.0504496	1
DDB_G0292908	ubqO		ubiquitin O	0	0	1.34142	1.4049	1.50992	39.8987	75.5507	1.83111	0.494398	13.7518	6.21923	6223.83	0	7
DDB_G0292912	psiN		PA14 domain-containing protein	0.290763	0.81754	2.1735	10.1728	417.221	361.697	229.187	8.07126	145.541	12.8801	1.2163	366.344	0.0286668	6
DDB_G0292980	dph4		DNAJ heat shock N-terminal domain-containing protein, diphthamide biosynthesis protein 4, zinc finger, DPH-type domain-containing protein	1.90002	5.4732	9.45196	19.5178	17.7016	19.1011	16.9653	14.7242	7.8827	0.567576	14.178	10.0978	0.848485	1
DDB_G0292984	ubqN		ubiquitin N	0	0	0	0.37021	0	10.5845	14.6866	0	0	0.0687593	0	195.816	0	3
DDB_G0293016	DDB_G0293016			0	2.38013	4.60958	3.54223	12.6679	7.40687	7.86908	15.5626	6.32972	0.0494995	0	2.09507	0	5
DDB_G0293056	DDB_G0293056		Glucose-repressible alcohol dehydrogenase transcriptional effector	0.188952	2.24545	10.1457	17.7948	65.2173	43.0485	31.6148	48.2593	1.12388	0.541219	0.0698993	3.52872	0.0217059	6
DDB_G0293082	DDB_G0293082			0	1.31467	5.14388	7.19836	31.6075	35.9841	23.3516	14.3754	19.397	1.01821	0.157585	15.9355	0	4
DDB_G0293106	DDB_G0293106		Conserved oligomeric Golgi complex subunit 4	0.697829	3.8559	8.8303	10.1596	12.5042	11.4289	8.79505	4.57567	8.43907	2.80681	1.16512	8.43234	2.22793	1
DDB_G0293110	ipo13A		importin 13	2.07989	4.92766	11.4919	9.44049	9.48206	5.96923	6.80323	5.49304	4.4615	4.39198	2.25827	13.1311	4.13962	9
DDB_G0293112	DDB_G0293112		unknown	0	0	31.3611	462.253	85.4377	34.6093	31.5033	6.48572	44.9336	1.60763	0.153058	10.8794	0	8
DDB_G0293148	expl9		expansin-like protein	9.11588	6.16021	7.00695	4.2597	125.629	75.8507	69.4452	12.3078	68.9656	0.0831148	0.71345	3.01605	0.41997	6
DDB_G0293164	DDB_G0293164			0.151962	1.76295	6.08962	25.1706	159.483	98.5901	50.241	56.5303	6.04457	15.1775	0.0703738	35.856	0.0283255	6
DDB_G0293210	sgmB		sphingomyelinase B	49.2315	80.2181	68.7862	75.5074	95.0657	178.09	113.961	96.0568	10.1296	50.4914	10.0665	452.432	25.0707	1
DDB_G0293258	DDB_G0293258		myotubularin-related protein	1.59041	3.49464	3.22114	3.57633	3.131	4.64102	4.26147	1.70839	1.92512	0.196927	0.0513238	3.86906	0.42768	1
DDB_G0293268	DDB_G0293268			0.538512	0	1.54702	0	0.444008	107.241	233.889	11.4115	0.5509	1115.09	21.8371	23900.1	0.0879264	7
DDB_G0293276	DDB_G0293276		MAST family protein kinase DDB_G0272282	10.871	6.06639	69.3691	38.3565	8.15504	8.54989	13.3031	1.124	4.69908	1.2342	0.509563	4.69113	0.350091	9
DDB_G0293284	DDB_G0293284		PQ-loop repeat-containing protein 1	1.50571	18.9447	8.38074	4.27683	4.44449	17.3914	17.6824	7.07007	3.32261	0.456087	0.106708	21.6073	1.57522	2
DDB_G0293302	DDB_G0293302			0	2.43388	1.97205	2.14737	0.949386	0.861289	1.29918	0	0.556316	0.0155064	0.00879436	1.97417	0	9
DDB_G0293356	DDB_G0293356		hssA/2C/7E family protein	0.667924	0	20.768	978.836	1145.19	432.337	244.235	63.1767	1999.47	1.50268	0.54793	10.2588	0	5
DDB_G0293360	hssA	NK20	coiled-coil family protein, hssA/2C/7E family protein	2.0242	1.406	141.767	392.712	6341.87	3644.47	2016.09	513.219	20218.2	198.992	6.22949	528.482	0.0484277	6
DDB_G0293390	DDB_G0293390			0	0.0456065	2.26286	0.560087	0.775581	2.81051	1.96001	1.17172	0.107663	0.00960119	0	3.78292	0	4
DDB_G0293470	cbfB		putative C-module-binding factor, transcription factor jumonji, jmjC domain-containing protein	19.8952	9.09418	5.07617	4.32386	6.99937	38.8126	56.9131	3.64923	23.6118	0.925342	0.794877	85.943	1.17457	2
DDB_G0293496	vps52B	VPS52	Vps52 / Sac2 family protein	1.45118	6.8192	12.5596	11.9734	11.9007	7.42954	5.91332	3.89614	13.9839	3.23192	4.00149	16.6187	5.25512	9
DDB_G0293520	exoc3	sec6	exocyst complex subunit 3	3.04516	27.5392	36.894	44.9354	58.5806	38.0633	35.7802	13.2946	19.0196	7.05907	4.46321	16.1931	8.31818	1
DDB_G0293574	DDB_G0293574		unknown	0	0	36.0303	67.8907	94.3007	136.296	117.549	13.1144	73.9078	0.888181	0.0676302	3.91841	0	4
DDB_G0293592	DDB_G0293592			0.234136	0.936195	2.28595	3.59429	2.62131	3.4933	4.88221	2.53266	1.79094	4.36228	4.0059	29.1058	0.0665035	1
DDB_G0293618	pncA	PNC	nicotinamidase, pyrazinamidase	1.27363	1.33473	6.52944	36.0912	16.6887	23.1314	25.3625	30.6417	152.374	1.78656	14.4399	35.5133	3.13304	1
DDB_G0293662	DDB_G0293662			0.379721	0.746887	10.3671	25.3039	36.3652	13.8481	11.4117	1.10156	10.9573	0.70195	0.421797	13.9792	0.171478	5
DDB_G0293670	DDB_G0293670			0	0	0	0.103771	0.117729	19.6324	63.9179	0	0.189226	0.153804	0.245861	1172.47	0	7
DDB_G0293808	DDB_G0293808			0	0	48.0095	21.9971	45.5317	61.7593	28.9659	92.9101	5.33562	0.766653	0.0520232	3.81281	0	1
DDB_G0293862	DDB_G0293862		haloacid dehalogenase-like hydrolase	12.1919	177.322	114.418	122.482	151.747	799.608	837.452	66.8945	93.2422	231.933	158.075	489.279	23.958	3
DDB_G0293870	DDB_G0293870			0	0	0	8.28441	9.99918	8.82509	12.8331	0.730748	26.2458	2.99691	0.168214	14.2509	0	4
DDB_G0293924	DDB_G0293924		RNA-binding protein 7	24.4972	405.24	520.91	481.886	568.421	592.094	530.619	233.273	102.993	129.076	53.7386	307.437	7.11662	1
DDB_G0293930	DDB_G0293930		DHHC-type zinc finger-containing protein, putative palmitoyltransferase	1.6548	7.2382	8.34348	15.699	9.59737	11.5866	15.5095	4.06921	5.42695	2.1814	33.5547	29.5974	5.06603	1
DDB_G0293980	DDB_G0293980			1.82758	0.862504	3.32463	5.59348	5.5077	5.53819	3.54757	1.63377	1.37818	1.40912	3.11808	7.47316	0.482896	1
DDB_G0293998	DDB_G0293998			0	0	1.06168	0	0	47.4886	186.891	0	0.252046	2214.64	58.5287	29994	0.148765	7
DDB_G0294096	clcA		chloride channel protein, CLC 6/7 family protein	0	0.0489847	0	0.172003	0.222455	0.101247	0.0915116	0.314628	0.289095	30.0053	104.561	143.784	27.8102	5
DDB_G0294473	staA	pDd26	cellulose-binding domain-containing protein	0	0	0	0.803999	0.745403	30.5081	82.0476	0	0	0	0.340669	853.858	0	7
DDB_G0294499	staB		cellulose-binding domain-containing protein	0	0	0.319525	0.173389	1.01975	60.7805	73.1191	0	0.948523	0.691168	1.55225	3961.16	0	3
DDB_G0294563	DDB_G0294563		EGF-like domain-containing protein, kazal-type protease inhibitor domain-containing protein	4.67663	8.86031	27.8747	30.8684	19.0139	14.6167	15.6288	15.7699	4.36527	3.67437	14.9573	19.8163	2.88303	9
DDB_G0294603	DDB_G0294603		C2 domain-containing protein	6.27752	0.120922	2.70096	1.5751	1.48617	1.52361	0.403982	3.10672	12.6504	0.491964	0.193876	2.21299	0.139221	2
DDB_G0295677	mpdu1		transmembrane protein, cystinosin/ERS1p repeat-containing protein	13.8279	59.5982	44.9891	63.3189	47.042	51.6008	46.9393	9.51225	71.6275	28.9462	4.95924	111.957	33.2139	1
DDB_G0295695	DDB_G0295695		unknown	0	0	0.440209	0.715473	0.704823	29.2647	132.409	0.304336	0	89.954	6.16219	6691.69	0	7
DDB_G0295737	DDB_G0295737		PAP/25A-associated domain-containing protein, nucleotidyltransferase domain-containing protein	25.5665	7.31229	62.6161	135.133	164.09	117.205	99.7749	147.01	28.1955	23.2553	55.6151	196.293	32.071	5
DDB_G0295747	DDB_G0295747		unknown	0	0	0.387926	2.67865	17.0025	19.9905	16.3052	5.96564	3.5586	0.770704	0.784681	9.41757	0.00858907	4
DDB_G0295797	DDB_G0295797		EGF-like domain-containing protein	0.0845199	0.142341	2.84801	9.89569	174.33	435.693	349.014	74.7079	137.096	98.7314	1.74269	2475.36	0	3

## Sheet: Spore
Gene ID	Gene Name	Synonyms	Gene products	hr00	hr04	hr08	hr12	hr16	hr20	hr24	prespore	prestalk	Cup	Spore	Stalk	Vegetative	k-means Cluster
DDB_G0267388	dafE		diaminopimelate epimerase	4.23142	1.38624	6.7812	11.8876	8.2408	5.49256	6.6193	4.98204	4.41781	1.80146	25.1961	1.60329	14.6716	9
DDB_G0267420	sodA	SOD	superoxide dismutase	629.501	1736.01	1742.42	1878.94	2035.41	2270.02	2473.1	4266.38	444.24	241.56	5000.35	398.401	1890.87	6
DDB_G0267426	cshA		citrate synthase	226.321	451.711	533.982	445.319	479.145	408.91	281.823	1278.65	249.59	82.2409	305.922	111.35	61.022	7
DDB_G0267438	abcA2		ABC transporter A family protein	3.60115	42.9572	18.6972	33.2377	7.99936	9.83183	7.83322	1.18662	11.4763	0.719448	17.5572	3.13905	6.83003	2
DDB_G0267444	phg1A	phg1	TM9 protein A	48.2006	161.655	262.925	189.106	147.248	110.32	106.95	91.1631	135.92	208.524	412.194	81.8327	112.95	7
DDB_G0267450	pakC		p21-activated protein kinase, putative protein serine/threonine kinase, pleckstrin homology (PH) domain-containing protein, STE20 family protein kinase, PH domain-containing protein, protein kinase, STE group, PAKA subfamily protein kinase	66.3079	80.3214	96.0414	85.9911	57.0148	63.3509	87.8328	32.8422	65.581	240.384	718.102	81.384	113.02	7
DDB_G0267464	polA	DNA polymerase A family protein	mitochondrial DNA polymerase A	2.7227	1.35086	7.14487	8.32834	8.10123	4.09913	3.02264	5.11343	4.32518	1.71928	24.5907	0.799737	7.70518	9
DDB_G0267474	sigD		spore coat protein	0.764704	0.539391	2.15242	2.33246	5.61881	461.889	1170.71	0.572032	0.224016	0.336418	37.8933	1.35364	0.0414003	3
DDB_G0267482	DDB_G0267482			5.58707	4.39463	11.0941	15.2035	30.5375	17.4974	15.5774	154.755	15.2608	6.89124	66.0936	8.20494	58.1237	9
DDB_G0267562	stcA			0.382394	3.99286	4.23681	2.60615	2.9274	21.0068	3.92774	16.1198	3.04585	0.257866	23.3385	0.364633	0.844098	5
DDB_G0267578	DDB_G0267578			0.19135	2.2143	0.549703	0.724844	3.33374	0.655613	3.54619	0.344973	1.48592	0.195327	86.0028	1.39024	0	4
DDB_G0267580	DDB_G0267580			0.143604	0.211614	0.541458	1.48611	0.805602	1.14576	66.3751	5.77656	1.19193	1.27165	56.5614	0.568558	0	1
DDB_G0267588	pikI	PI5K	phosphatidylinositol phosphate kinase PikI	49.072	81.0491	171.233	119.187	77.9682	136.902	159.854	51.3438	76.5267	136.327	870.168	137.24	37.0113	6
DDB_G0267638	DDB_G0267638		myb domain-containing protein, SNF2-related domain-containing protein, CHR group protein, helicase, C-terminal domain-containing protein	8.45366	37.072	19.2707	20.4139	30.6873	43.0858	52.7109	17.3881	17.0108	7.34967	58.5139	9.98242	6.96368	6
DDB_G0267680	DDB_G0267680		unknown	0	0.54527	3.29259	9.56846	13.0196	10.4672	13.6374	18.1847	3.48926	1.90116	41.0171	1.5502	10.6294	9
DDB_G0267800	DDB_G0267800			0.917723	2.05739	9.77422	11.0907	14.6679	8.32532	7.68254	5.84987	5.8841	0.0550635	13.1181	0.651304	2.2974	9
DDB_G0267808	DDB_G0267808			0.285698	0.353413	7.81669	8.70244	5.67362	3.30283	4.13991	18.2099	1.50675	0.891245	10.8928	0.995989	2.13994	9
DDB_G0267836	DDB_G0267836			1.04208	3.56204	6.87136	9.8878	11.3142	8.09616	9.7407	4.02532	2.35469	2.35351	8.96628	0.592112	2.56379	9
DDB_G0267870	rnf113		RING zinc finger-containing protein, CCCH-type zinc finger-containing protein	4.22541	8.84638	16.4691	16.4227	16.3117	24.4578	48.9819	52.4255	19.5347	6.79955	63.5024	31.8933	7.54855	4
DDB_G0267874	DDB_G0267874		Solute carrier family 15 member 1	1.4035	0.804085	1.3802	2.97399	6.99664	3.83963	4.77062	0.532573	2.62589	0.412217	10.3518	0.418322	1.42026	9
DDB_G0267984	DDB_G0267984		peptidase M20 family protein, putative carboxypeptidase	9.44469	34.8767	26.6502	21.5732	11.5889	7.9072	5.87108	4.9307	5.40935	0.188593	53.1557	2.2971	28.5594	2
DDB_G0267986	DDB_G0267986			0	0.0677165	0.248185	0.184638	0.188438	0.0933089	0.410292	0	0.0399644	0	13.7986	0.362343	0	4
DDB_G0267988	DDB_G0267988			2.34488	1.67564	7.67058	5.87149	6.25564	2.01423	3.42198	3.60256	0.300033	0.0456873	5.29692	0.312371	0.847353	7
DDB_G0268006	DDB_G0268006			3.25583	12.2896	10.8996	7.75276	7.2255	12.4117	186.61	7.54662	19.6347	10.9046	216.432	12.5998	6.10147	1
DDB_G0268010	DDB_G0268010		unknown	0	0.600508	11.0862	24.1173	14.5358	34.1943	67.5249	8.93493	1.95361	24.4986	42.9606	6.95123	0.0426576	4
DDB_G0268016	DDB_G0268016		unknown	1.20427	4.55372	11.3736	11.9805	22.3621	20.2515	21.827	57.2502	23.6521	0.688319	4.2009	0.230248	0.0576229	6
DDB_G0268088	lvsG		WD40 repeat-containing protein, BEACH domain-containing protein	5.45183	2.21914	15.6765	18.1191	16.8694	11.7565	11.1741	12.5788	3.30244	5.71729	13.8198	1.28328	4.72416	9
DDB_G0268132	DDB_G0268132		SET domain-containing protein	6.9825	19.9186	31.3721	33.8678	30.6112	22.503	22.102	16.2105	7.35448	10.9517	23.1479	3.41332	10.2246	7
DDB_G0268166	DDB_G0268166		DUF985 family protein	0.209421	0.851806	2.34547	0.641104	2.41276	3.24034	21.495	6.20052	1.1223	0.0315041	42.2083	0.500169	0	3
DDB_G0268200	DDB_G0268200			0	0	0	0	0.539327	0.211297	32.6838	0	0	0	42.8503	0.978899	0.176548	1
DDB_G0268218	DDB_G0268218			0.646976	11.2814	16.6503	19.2469	34.7264	26.857	18.1688	38.5119	10.2161	0.885003	4.51636	0.751921	2.32262	9
DDB_G0268260	DDB_G0268260	AN1-type zinc finger-containing protein, UBXD15	UBX domain-containing protein 15	8.20133	43.7457	39.791	30.2866	35.6257	28.5571	26.0225	35.3916	7.35454	2.84959	11.5454	2.04354	2.4666	7
DDB_G0268262	DDB_G0268262		unknown (not in dictyBase)	0.942397	0	1.26213	0	5.27539	0	0.658883	6.37816	0	0.95178	10.1495	1.78237	2.13502	9
DDB_G0268430	DDB_G0268430			3.90335	2.49936	11.0168	13.7966	16.6816	10.21	10.0887	7.1934	3.7839	2.15462	12.1229	2.06491	3.21422	9
DDB_G0268446	cbhA	DdiCel7A, Cel7A, glycoside hydrolase family 7 protein, cellulose 1,4-beta-cellobiosidase	cellobiohydrolase A	13.6941	36.9083	38.7602	30.6541	17.6399	12.2794	22.7916	1.9679	0.470743	1.41288	513.319	71.4061	9.64467	7
DDB_G0268492	DDB_G0268492			3.29226	8.24016	12.5491	14.073	14.3466	9.70204	8.38216	17.8371	8.14188	1.59603	20.8035	1.16749	9.49456	7
DDB_G0268578	gefV	RasGEFV, RasGEF	RasGEF domain-containing protein, leucine-rich repeat-containing protein (LRR)	4.83023	20.8543	79.507	50.0497	58.0339	82.6872	93.5467	35.2574	9.36634	16.7212	55.2963	10.8477	6.27283	6
DDB_G0268586	DDB_G0268586			1.87925	15.3566	26.286	27.6563	27.2308	34.1903	48.5526	21.7231	16.9967	22.932	114.766	30.768	5.75512	6
DDB_G0268696	DDB_G0268696			11.0309	9.64291	16.4562	17.7554	18.0039	19.9038	71.9028	2.06762	38.1175	39.4209	2999.75	70.5593	18.7072	4
DDB_G0268774	DDB_G0268774		Uncharacterized protein C9orf78	0.220444	0.455914	2.26777	4.71678	5.45487	3.13054	3.3637	11.8335	1.46069	0.889495	6.13368	0.625823	2.43578	9
DDB_G0268964	lip3		lipase family member 3	0	0.611161	2.45184	3.6169	3.30116	2.48326	6.41476	0.965752	0.891077	0.601757	2.34279	0.106693	0.370576	4
DDB_G0268988	DDB_G0268988		RNA-binding region RNP-1 domain-containing protein	7.09972	8.3765	37.7095	38.2281	42.5254	38.1479	23.0947	25.4924	11.3578	31.8318	53.1301	4.97579	14.8273	9
DDB_G0269022	DDB_G0269022			12.1256	48.5888	22.7708	29.7758	29.2647	30.8915	25.4143	20.1634	11.9378	3.28608	42.7855	8.22177	28.6687	7
DDB_G0269048	DDB_G0269048			2.64829	10.5198	40.5609	66.5114	22.8225	22.5118	36.4424	79.8681	17.4215	89.3873	340.703	29.3922	52.2988	7
DDB_G0269086	DDB_G0269086		alpha/beta hydrolase fold-1 domain-containing protein	2.15099	1.97577	2.04215	4.10948	3.32646	6.04935	15.2631	1.68111	1.68462	7.66625	327.079	11.325	81.0572	4
DDB_G0269100	abpC	gelA, ddFLN, FLN, ABP120, ABP-120, gelation factor, filamin	actin binding protein C	1704.66	8655.11	1077.26	871.655	381.138	934.867	1922.16	367.922	1745.93	1600.36	4945.9	472.399	612.594	2
DDB_G0269108	catB		catalase	0.150234	0.446245	9.67454	117.334	604.967	503.877	1124.25	1288.17	17.4894	8.78938	588.59	10.2003	0	4
DDB_G0269112	celB	spore germination protein 270-11	cellulose-binding protein	1.9567	7.16795	7.18375	4.67621	6.48167	93.1385	718.157	3.72353	39.853	3676.47	6973.93	267.089	3.5958	1
DDB_G0269138	fttB	14-3-3, Dd14-3-3	14-3-3-like protein	1647.85	1676.65	2126.96	1320.32	1049.23	785.121	779.155	434.925	745.369	234.047	3239.46	391.4	1924.49	7
DDB_G0269142	hmgA		hmg CoA reductase A, hydroxymethylglutaryl CoA reductase	57.4349	52.1687	174.6	206.118	169.474	191.244	188.127	65.5541	73.4922	315.5	1479.84	555.049	112.261	6
DDB_G0269154	modA	DG1033	alpha-glucosidase II	50.7404	373.429	270.288	191.189	131.039	70.4024	89.7046	53.2752	57.4927	14.8466	1183.24	28.2982	155.783	2
DDB_G0269198	wimA	DG1053, DG1064	unknown	12.2915	46.1397	13.3131	19.8393	19.923	40.8366	134.269	24.166	28.5327	51.0648	74.1391	9.71864	20.0075	4
DDB_G0269206	abcG21	abcG13	ABC transporter G family protein	3.26327	4.56917	44.6807	25.6707	26.891	14.0811	76.7031	346.338	184.478	17.2209	361.589	23.4405	8.65433	4
DDB_G0269210	abcG14		ABC transporter G family protein	0.0261777	0.167061	2.25501	3.82186	4.09283	2.93929	1.91879	10.0123	2.46431	0.864823	65.0603	5.2458	0.245192	9
DDB_G0269218	lyrm7		LYR motif-containing protein 7	8.23682	2.96207	8.46881	27.1745	23.4865	27.9812	32.3268	58.9283	17.9636	4.76374	88.2955	13.3353	38.0116	6
DDB_G0269254	sigJ		unknown	0.982761	4.4529	488.832	551.227	1150.1	1461.64	2417.4	936.454	24.8641	21.7373	3153	89.7998	5.13755	4
DDB_G0269286	DDB_G0269286			1.72388	7.33486	22.4401	14.5646	19.007	7.79974	8.18136	39.2013	6.13561	4.22122	13.7275	1.1129	3.26951	7
DDB_G0269292	sugt1		TPR repeat-containing protein, SGS domain-contantaing protein	47.6704	101.579	21.3131	13.7973	9.97692	25.2985	12.2447	24.7081	36.4875	4.4643	133.963	3.14607	30.4612	2
DDB_G0269298	gefX		RasGEF domain-containing protein, LISK family protein kinase, protein kinase, TKL group, tyrosine kinase-like protein	13.6449	95.3475	52.663	59.0806	30.5494	21.0379	30.752	9.68459	16.3459	10.5247	78.269	7.22654	26.5864	2
DDB_G0269352	mcfD		mitochondrial substrate carrier family protein	9.33943	2.45239	11.7111	18.6188	19.8165	14.5026	21.0509	18.8885	4.9816	15.0617	69.5313	22.3882	15.4337	9
DDB_G0269358	DDB_G0269358			6.5633	10.9467	23.3459	37.4095	85.8493	123.579	68.7038	180.638	6.03592	0.695932	45.1667	2.69039	8.69015	6
DDB_G0269424	gxcB	RacGEF, Trix	pleckstrin homology (PH) domain-containing protein, RhoGEF domain-containing protein, calponin homology (CH) domain-containing protein	6.77595	45.1012	65.3779	60.0225	38.0491	35.2489	31.7517	7.58214	11.101	8.64829	21.3162	3.69402	6.41641	7
DDB_G0269446	DDB_G0269446			0.480012	2.66596	24.6654	14.6505	11.5528	12.7653	21.0712	11.1415	2.34606	30.5737	122.563	4.89189	0.48845	6
DDB_G0269526	argD	ARG8, acetylornithine 5-aminotransferase	acetylornithine transaminase	24.4664	68.8502	122.364	92.3737	61.1701	46.9278	36.7695	47.9829	23.8795	2.47459	48.6767	5.53139	26.5436	7
DDB_G0269558	gnt11		GlcNAc transferase, glycosyltransferase, beta-1,6-N-acetylglucosaminyltransferase, core-2/I-branching enzyme	0	0.2638	0.53307	1.63895	48.4357	141.902	63.4227	11.47	0.176684	0.623879	2.26121	0.314881	0	5
DDB_G0269560	DDB_G0269560		endonuclease/exonuclease/phosphatase domain-containing protein	0.461226	3.71378	17.0601	20.4576	20.8643	29.5832	22.0288	28.2554	4.07549	1.85023	25.9339	1.79697	0.671529	6
DDB_G0269574	dcd3B		alkaline dihydroceramidase, N-acylsphingosine amidohydrolase	13.695	6.36056	53.927	105.583	161.352	238.077	238.632	110.964	6.90562	123.749	2680.66	27.3337	24.1923	4
DDB_G0269576	DDB_G0269576		FAD dependent oxidoreductase domain-containing protein	7.87901	4.14677	14.4242	14.9618	17.3644	9.15077	7.54349	13.614	8.54094	0.331895	7.06106	0.848602	2.4071	9
DDB_G0269594	DDB_G0269594			11.4446	9.55116	88.8602	139.824	114.532	178.078	164.709	45.6891	71.9778	37.4542	208.731	17.2538	12.4443	6
DDB_G0269616	aplG		saposin B domain-containing protein	8.7138	23.3057	24.2097	11.6555	17.7631	13.1864	35.5291	9.89703	9.94261	3.33091	53.6819	4.88213	14.5346	6
DDB_G0269636	DDB_G0269636		EF-hand domain-containing protein, EPS15 homology (EH) domain-containing protein	8.368	18.0592	48.8386	101.989	127.523	415.73	247.166	114.413	19.3417	269.222	1479.76	216.379	30.8347	5
DDB_G0269638	dr1		putative histone-like transcription factor	13.3675	29.8368	50.1877	54.5455	54.6293	48.7588	50.2905	74.079	30.2462	14.714	401.633	36.9201	125.253	6
DDB_G0269658	DDB_G0269658		Methyltransferase-like protein 11A	0.662377	1.34664	0.186292	1.21931	1.23434	8.68591	71.4855	0.915938	0.368676	2.91327	115.236	2.7895	10.5959	1
DDB_G0269686	DDB_G0269686		WD40 repeat-containing protein	21.6006	18.8632	32.5657	43.0891	34.4087	41.2185	40.581	21.6422	11.1733	10.7516	73.0307	17.5997	7.89251	6
DDB_G0269692	DDB_G0269692			0.184997	1.64342	3.55592	9.02817	18.5609	23.1048	15.5811	13.8259	2.87763	0.436505	1.55546	0.356419	0.644447	6
DDB_G0269706	DDB_G0269706			3.6251	9.10348	4.58732	6.07068	4.378	3.90015	5.97823	0.801592	5.05808	0.110275	5.84364	0.570246	0.763235	7
DDB_G0269712	ahsa		activator of Hsp90 ATPase family protein	32.3295	51.9053	57.2902	83.2852	87.0214	359.677	239.132	76.0773	59.3566	44.5437	289.304	18.7128	107.279	5
DDB_G0269714	tdo		tryptophan 2,3-dioxygenase	17.7266	15.1194	78.2485	77.8794	68.7955	57.5778	71.2915	58.3306	23.2075	160.043	798.988	64.0396	69.6679	9
DDB_G0269720	abcB7		ABC transporter B family protein	0.989994	1.7019	5.35328	8.76221	8.23134	7.76154	5.01684	4.18925	3.49718	0.219301	1.4684	0.245846	0.241069	9
DDB_G0269770	fam63A		DUF544 family protein	5.78403	101.407	64.1571	72.5712	66.4593	49.6135	44.1462	11.1825	17.6589	8.72512	76.2338	19.6431	15.9146	7
DDB_G0269780	DDB_G0269780		Protein FAM160B1	3.12265	13.5356	23.4039	22.8995	25.2221	14.7526	16.0479	15.0718	7.71383	1.90712	8.81073	1.3106	3.81241	7
DDB_G0269804	DDB_G0269804			0.634249	0.440545	2.81456	3.11608	4.05122	1.44422	5.24023	8.54285	1.27082	0.0339213	42.4926	2.07815	2.67358	9
DDB_G0269828	DDB_G0269828		Sjogrens syndrome scleroderma autoantigen 1 family protein	0.886812	0.83907	2.25618	3.90148	5.22348	2.1774	5.67086	16.7278	5.8358	7.74718	29.1018	1.43172	8.48819	9
DDB_G0269876	samkA	smkA, SAMK-A	SAM domain-containing protein, calcium-binding EF-hand domain-containing protein, SAMK family protein kinase	1.06694	1.08884	1.36747	1.38198	1.57707	1.92381	2.20388	1.96678	0.605697	0.243862	1.46233	0.192116	0.871198	6
DDB_G0269886	DDB_G0269886			0	0.501398	73.7655	186.225	340.281	152.936	93.6622	76.1045	2.86347	0.249798	70.0143	6.87731	0.0484538	9
DDB_G0269926	DDB_G0269926		RNA-binding region RNP-1 domain-containing protein, splicing factor PWI domain-containing protein	6.76174	13.8457	13.8888	15.8202	10.8773	7.21731	9.25857	17.2698	7.80735	2.34422	36.1272	2.09106	18.756	7
DDB_G0269934	DDB_G0269934	RasGAP, RhoGEF	regulator of chromosome condensation (RCC1) domain-containing protein, RhoGEF domain-containing protein, Ras GTPase activation domain-containing protein	45.5221	35.0256	13.6462	25.4389	9.72343	19.5165	61.8219	41.7487	69.2977	63.0765	166.705	17.1262	38.6243	8
DDB_G0269982	DDB_G0269982		TBC domain protein, putative Rab GTPase-activating protein	9.0872	36.9818	54.4762	66.8095	76.7522	56.2985	55.0796	26.8347	19.2033	13.8074	30.0325	4.20796	12.4693	9
DDB_G0270024	mgp2	RacGAP, megap2, gacCC	RhoGAP domain-containing protein, Cdc15/Fes/CIP4 domain-containing protein, PCH family protein	19.4245	25.0148	35.0674	31.3919	18.0597	12.4599	10.8232	19.2897	23.733	5.98866	60.2088	4.39894	28.1908	7
DDB_G0270056	DDB_G0270056			5.21477	22.9704	34.0777	20.807	19.4666	16.5797	23.5858	10.834	17.4216	16.6084	38.9652	6.87964	0.719575	7
DDB_G0270072	DDB_G0270072		coiled-coil domain-containing protein	0.0949446	0.541837	6.5537	8.99803	7.66779	1.7491	7.7386	2.17994	0.908283	0.370854	5.68802	0.745664	1.15215	9
DDB_G0270106	DDB_G0270106		Long-chain-fatty-acid--CoA ligase ACSBG2	48.5987	23.5996	105.295	132.981	129.302	154.732	139.127	180.817	123.924	77.0239	515.339	240.099	76.8722	6
DDB_G0270146	DDB_G0270146		putative protein serine/threonine kinase, protein kinase, STE group	14.1402	18.6086	6.41028	6.02307	4.79928	4.48048	3.72283	1.14913	5.49825	0.30529	7.27233	1.33204	3.24685	2
DDB_G0270250	DDB_G0270250			1.94148	10.8805	13.4361	12.1215	6.60976	5.69002	7.24917	2.99632	2.24062	1.38504	6.72742	0.512069	0.810029	7
DDB_G0270280	DDB_G0270280			0	0	1.4333	7.60842	13.1872	9.7016	30.2171	54.5842	8.26607	0.138708	55.2126	5.77511	0.524329	4
DDB_G0270308	DDB_G0270308			1.01719	0.115933	0.284978	0.404908	1.05462	0.796675	1.08471	0.119227	0.505861	0.0156314	14.1942	0.331097	0.0667023	6
DDB_G0270312	DDB_G0270312		GNS1/SUR4 family protein, very long chain fatty acid elongase	12.7149	7.30123	20.6507	37.0525	44.0013	34.1177	25.9427	18.1453	36.1045	1.47404	58.4548	4.07127	11.2081	9
DDB_G0270332	DDB_G0270332		unknown (not in dictyBase)	0.574415	0	0	3.75279	9.66722	21.9137	1.58132	0	0.77126	0.622234	4.97238	0.0750139	0	5
DDB_G0270346	mybW		myb domain-containing protein	1.23694	3.62037	5.64016	5.51252	5.10902	2.54694	2.7457	7.30104	2.19563	2.55874	13.2484	0.809991	4.70211	7
DDB_G0270350	DDB_G0270350_ps		pseudogene	0.581129	0.551529	2.45299	3.24927	3.05975	1.61836	1.39644	1.18703	0.73456	0.296934	16.0303	0.343915	2.83395	9
DDB_G0270388	DDB_G0270388		ubiquitin system component Cue domain containing protein	84.2909	461.77	71.7224	74.327	59.5781	77.9723	299.525	39.5856	57.0632	56.0815	1531.01	56.3232	261.496	2
DDB_G0270406	eIF4e3		eukaryotic translation initiation factor 4E member 3	0.0815929	0.292347	0.642695	0.24988	0.365735	0.322397	61.0757	0.555403	2.57756	8.13962	763.404	23.6035	0.270718	1
DDB_G0270488	DDB_G0270488			27.8214	43.631	95.0957	104.802	59.8954	89.5138	195.21	36.6023	39.2047	36.2865	259.171	11.2983	29.0966	6
DDB_G0270522	DDB_G0270522			5.2347	58.4081	2.36539	1.27399	0.820941	0.325799	0.37937	0.519079	2.32568	0.133266	2.41959	0.380941	0.0967088	2
DDB_G0270540	DDB_G0270540			0.476034	0.306636	0.897444	1.02061	1.66059	2.55483	2.24417	3.41737	6.50898	3.99649	54.7333	3.71552	0.240341	6
DDB_G0270594	DDB_G0270594			0	0	0	0	0	3.40428	69.3549	0	0	0	17.1006	0.42369	0	1
DDB_G0270606	DDB_G0270606			3.86926	7.00743	34.1465	42.765	17.2261	62.6305	126.246	25.3182	34.976	10.3769	341.595	100.675	0.23775	4
DDB_G0270624	DDB_G0270624			0	0.147982	1.08473	1.27149	4.67842	3.87484	6.7458	2.63798	16.698	1.49053	6.45108	0.214061	0	4
DDB_G0270636	DDB_G0270636		transmembrane protein	0.267606	0.778076	0.978186	1.75052	1.97462	2.63751	56.9215	5.01976	2.94486	67.5796	142.428	3.2396	0.657403	1
DDB_G0270772	DDB_G0270772			0	0	0	0	0.281471	0.324665	0	0.882592	0	0.67694	5.75614	0.48371	0.385938	5
DDB_G0270778	DDB_G0270778		putative prolyl 4-hydroxylase alpha subunit	8.66602	42.5488	95.8818	83.0733	51.5816	59.1501	76.0694	28.9253	43.0528	25.3799	84.9628	9.92274	6.18381	7
DDB_G0270864	DDB_G0270864		unknown	33.2362	108.873	39.2383	37.7736	18.3803	22.6974	36.1106	29.6757	103.735	22.0365	174.685	19.1539	46.8843	2
DDB_G0270884	abnA		actobindin A	1417.72	3116.77	3559.1	1658.69	378.956	329.461	319.756	702.316	1187.39	293.989	2171.63	206.138	440.47	2
DDB_G0270902	DDB_G0270902		Ninein-like protein	3.77256	21.969	47.5976	56.5125	94.847	75.4477	69.8293	69.4539	16.4219	12.421	23.328	3.0174	9.96077	9
DDB_G0270926	DDB_G0270926			0	1.08684	13.3538	11.9517	30.3627	30.975	34.8107	26.0347	18.7094	1.51984	109.244	19.8866	0	4
DDB_G0270996	DDB_G0270996			11.6304	20.8429	75.1153	107.807	131.866	112.201	91.4005	199.637	17.5792	2.13153	51.1735	36.0468	8.05876	9
DDB_G0271002	DDB_G0271002		WD40 repeat-containing protein DDB_G0271002	0.684758	1.34743	5.05799	7.83972	11.4426	9.25168	10.9244	11.6242	3.60299	3.2115	24.9849	2.1075	4.70244	9
DDB_G0271022	adcC		arrestin domain-containing protein AdcC	14.9961	5.67528	9.88279	6.49234	4.29046	4.48407	5.61067	1.34439	7.05814	0.95843	33.8867	0.856052	9.6742	8
DDB_G0271086	DDB_G0271086			23.7742	322.568	275.308	349.719	329.154	249.322	288.349	47.8314	191.138	113.618	518.801	38.1382	39.6641	7
DDB_G0271092	H3c		histone H3	0.419281	0.482349	0.790449	3.8117	4.93717	1.27704	2.65038	9.8365	0.745283	0	9.10324	1.21001	1.03379	9
DDB_G0271108	DDB_G0271108			1.54175	5.9696	4.49335	5.16988	7.53404	9.38006	10.7546	15.8768	9.66744	8.16999	47.1397	3.57212	9.7513	6
DDB_G0271134	celA		cellulase 270-6	3.84943	3.27709	3.28119	3.14922	3.13715	7.58247	216.94	0.895691	3.76513	21.0159	2562.45	70.7576	4.21349	1
DDB_G0271218	DDB_G0271218		unknown	0.52086	0.164841	0.57638	0.494769	0.850516	1.03856	0.938073	0.132346	0.0486422	0.194677	7.91415	0.101285	0.0359582	6
DDB_G0271290	DDB_G0271290			27.8746	23.6025	28.1341	30.0811	18.4892	16.1589	24.8799	25.7801	18.6645	8.14654	124.789	20.7261	43.4939	7
DDB_G0271314	iliH		Endo-1,4-beta-glucanase family protein, glycoside hydrolase family 9 protein	1.36108	2.30663	2.33981	1.06563	0.585996	2.70101	328.309	0.710079	0.833081	1.03444	5157.96	44.2539	0.242927	1
DDB_G0271316	DDB_G0271316			0	0	0	1.08043	1.69925	0.818055	3.15744	0.791564	0.870422	0.0491275	22.111	0.358929	2.18895	4
DDB_G0271334	DDB_G0271334		C2 calcium/lipid-binding (CaLB) region-containing protein, dilute domain-containing protein	6.87861	11.7599	31.3754	28.038	32.6756	16.324	53.2019	20.4787	11.0265	0.421253	81.9118	2.54083	14.5495	6
DDB_G0271410	DDB_G0271410_ps		pseudogene	6.59608	5.45679	11.9682	15.5965	8.96432	8.33179	7.97815	8.73943	0.792945	12.2985	20.5372	1.46961	5.70007	7
DDB_G0271502	lvsD		BEACH domain-containing protein	2.32454	15.107	37.2177	30.2299	34.3295	31.227	28.2906	7.30854	6.56672	6.07218	16.9947	1.05785	3.11232	9
DDB_G0271538	DDB_G0271538		LISK family protein kinase, protein kinase, TKL group, tyrosine kinase-like protein	4.67459	15.7999	28.932	50.5032	121.742	116.516	115.252	35.0977	49.4574	75.6876	146.67	22.0348	17.5684	6
DDB_G0271684	grlA		G-protein-coupled receptor (GPCR) family 3 protein 1	0.354965	0.0794546	0.668506	0.709697	2.15885	19.9077	29.2048	1.14895	0.536931	10.5374	16.6881	1.0672	3.78957	3
DDB_G0271726	DDB_G0271726		Ubiquitin-conjugating enzyme E2 G1	21.6762	47.1788	43.9647	55.1422	35.3642	37.9539	42.9809	26.1578	27.6147	19.3618	105.196	9.55196	39.4702	7
DDB_G0271778	cyp516B1		cytochrome P450 family protein	1.37268	5.15457	54.6373	75.5561	194.724	172.514	220.412	23.1374	26.3183	1084.3	6054.57	164.573	1.46331	4
DDB_G0271784	DDB_G0271784		unknown	4.73183	14.7116	108.998	207.139	206.145	213.873	195.886	116.855	28.7614	56.3653	144.775	15.8931	42.2243	9
DDB_G0271840	DDB_G0271840		unknown	0	1.23828	6.91856	26.6674	71.1811	236.687	372.885	60.3372	1.75284	5.31347	232.223	11.3696	0.337212	3
DDB_G0271844	DDB_G0271844		Phox domain-containing protein, Rho GTPase domain containing protein, vacuolar sorting protein 9 domain-containing protein	3.4211	11.468	23.5042	19.5983	20.2997	12.7837	16.3129	13.9841	8.32484	6.50412	11.1067	1.70602	6.47458	7
DDB_G0271850	DDB_G0271850			1.42332	22.2866	171.654	194.935	225.871	306.634	302.096	119.74	89.1315	355.755	4515.86	707.047	6.07191	6
DDB_G0271852	rtaA		lipid-translocating exporter family protein RtaA	8.381	2.98152	1.99069	4.449	3.67763	26.85	83.5946	19.7563	2.13665	13.5466	184.236	11.4295	1.16689	3
DDB_G0271870	agnC		argonaut-like protein	5.70881	1.67046	0.86846	0.863859	9.50342	6.69159	9.5371	2.39516	0	0.0685734	7.84212	0.0872483	0.244474	4
DDB_G0271886	DDB_G0271886		PHD zinc finger-containing protein, bromodomain-containing protein	15.307	58.1952	62.964	59.1459	54.7491	30.9071	43.4439	29.3683	26.9087	16.3739	164.604	8.93487	23.4624	7
DDB_G0271900	DDB_G0271900			2.54485	2.52336	21.6828	23.7954	20.1918	11.7563	12.4989	14.4415	8.09708	6.74899	28.8486	1.38524	5.31627	9
DDB_G0271946	DDB_G0271946		YEATS domain-containing protein 2	13.3708	37.0935	18.7474	21.6885	19.4814	22.0813	33.4739	15.9946	12.8553	14.0193	85.8613	3.61144	7.93938	6
DDB_G0271948	DDB_G0271948		YEATS family protein	0.935022	6.77916	5.79332	6.20807	6.6433	6.17372	8.44927	11.0894	3.48796	6.1587	28.4164	1.53918	1.64116	6
DDB_G0271988	DDB_G0271988		transmembrane protein	7.87338	2.24636	14.7616	18.8845	11.6332	9.94097	9.40301	26.6992	26.2588	41.3425	75.516	10.1289	2.91303	7
DDB_G0272090	DDB_G0272090		DUF1206 domain-containing protein	8.63276	6.53466	28.174	37.0821	46.9388	66.7049	118.546	147.929	43.4876	28.8835	89.8372	22.7526	10.655	4
DDB_G0272092	DDB_G0272092		ankyrin repeat-containing protein, C2 domain-containing protein, SAM domain-containing protein, protein kinase, TKL group, tyrosine kinase-like protein, ARK family protein kinase	13.3892	41.7709	134.411	77.1639	35.6604	49.4736	50.3662	19.9545	33.4227	33.0052	92.3222	24.6464	31.3513	7
DDB_G0272098	DDB_G0272098		TNF receptor-associated factor 5	1.84798	5.32886	11.4891	12.0311	14.173	7.7064	9.70286	13.8371	7.73707	4.33133	36.9672	2.41446	5.23811	9
DDB_G0272156	DDB_G0272156			0.0530882	0	0.28672	1.13867	4.33126	8.27869	6.34135	12.9152	1.96829	3.10529	14.8195	4.1185	0.750649	5
DDB_G0272160	DDB_G0272160			10.437	42.3377	10.9907	5.52074	2.27766	2.03909	3.0183	0.286749	5.90192	0.673023	7.41008	0.79341	1.83091	2
DDB_G0272172	gnt6		putative beta-1,4-mannosyl-glycoprotein beta-1,4-N-acetylglucosaminyltransferase, putative glycosyltransferase, putative GlcNAc transferase	25.9987	30.2659	109.055	38.0209	22.3979	17.4152	17.1308	4.11529	26.1586	18.1874	75.1022	19.7888	26.382	7
DDB_G0272202	DDB_G0272202		C2H2-type zinc finger-containing protein, RING zinc finger-containing protein, SPla/RYanodine receptor SPRY domain-containing protein	15.8323	117.369	80.6858	63.9553	76.661	164.235	160.727	31.4041	24.8331	20.298	73.1635	26.2573	9.4931	6
DDB_G0272204	DDB_G0272204		Fis-type helix-turn-helix domain-containing protein	0	0.10852	0	0.310808	0.44458	2.30762	0.227393	13.0869	8.77987	1.18423	3.7829	0.195003	0.054908	5
DDB_G0272242	cupI		ricin B lectin domain-containing protein, cup family protein	1.38519	2.88844	25.481	21.9585	15.8944	15.388	33.0965	8.45743	18.4402	305.975	589.127	12.8298	7.73129	6
DDB_G0272288	DDB_G0272288			0	0	0.153387	0.155216	0.264141	0.389449	0.074661	0	0	102.834	87.394	5.15866	1.50533	9
DDB_G0272348	DDB_G0272348			1.50892	2.29724	8.33708	7.27576	6.67207	3.95625	5.95485	2.09397	2.18295	0.747615	7.5285	0.825931	4.86333	7
DDB_G0272354	spt6		SH2 domain-containing protein	26.8121	83.9195	105.459	85.6418	58.2897	63.7619	88.9402	91.8025	54.7045	41.1584	112.856	7.59929	47.2405	7
DDB_G0272438	DDB_G0272438			0	0.0370325	0.303411	0.970531	7.31771	10.2115	5.8569	1.9238	0.188941	0.122837	3.66935	0.681474	0	5
DDB_G0272522	sgkA	SK, SPHK	sphingosine kinase	4.61541	3.27827	16.3475	29.0463	44.1603	31.1556	22.168	16.7944	10.2261	34.2077	95.5778	10.0459	23.1233	9
DDB_G0272542	prkag		CBS (cystathionine-beta-synthase) domain-containing protein, AMP-activated protein kinase gamma subunit, AMPK complex gamma subunit	6.87582	34.6372	47.0177	48.9678	49.9629	38.698	39.7012	16.2723	14.2782	6.11891	28.8611	8.5747	8.59363	7
DDB_G0272835	plip		phosphatidylinositol phosphatase, phosphoinositide phosphatase, phospholipid-inositol phosphatase	12.0645	49.1385	63.9392	79.2299	43.4041	63.224	76.2577	29.9753	36.7156	153.883	793.006	211.16	16.5957	6
DDB_G0272929	isg12			1.32541	41.6273	400.286	234.304	157.629	72.1292	60.3828	44.9121	61.2328	8.53708	40.4243	6.66899	0.141649	7
DDB_G0272933	DDB_G0272933		unknown	0.181777	2.32618	7.94664	15.5694	17.8121	13.0259	10.5799	28.5771	5.91861	0.220777	2.6682	1.18188	1.04045	9
DDB_G0272981	pks13	dipks13, PKS	putative polyketide synthase, beta-ketoacyl synthase family protein	0.272211	0.0590625	0.106085	0.124922	0.216329	0.399971	9.74811	1.07733	0.0898062	1.96499	167.582	1.67568	0.0329364	1
DDB_G0272995	DDB_G0272995			3.10026	8.10871	28.8306	40.1223	49.8929	39.5786	50.1199	7.94778	19.157	26.3272	95.2819	10.1563	8.75908	9
DDB_G0273357	DDB_G0273357			0.446041	2.12286	9.39657	6.14123	7.01778	24.383	97.7332	3.506	32.1245	0	3.9408	0.0286763	0	3
DDB_G0274109	paxB		paxillin	94.857	909.188	1629.79	860.145	416.835	256.852	216.555	47.7874	363.146	14.3848	435.624	37.1495	127.931	7
DDB_G0274111	pfkA	PFK	6-phosphofructokinase	157.949	98.4208	207.293	219.063	165.984	121.219	90.4047	91.3818	24.6556	1.33199	284.906	13.6706	147.001	7
DDB_G0274123	pyd3		Beta-ureidopropionase	48.8005	23.8509	70.2734	64.4959	46.6652	88.4751	73.3098	39.4769	98.9158	6.60425	224.951	14.622	133.362	6
DDB_G0274127	DB10		coronin binding protein	19.7711	13.2478	37.192	40.6105	40.2221	26.0653	28.9413	58.546	24.938	29.0408	43.2325	5.16119	15.9631	9
DDB_G0274155	DDB_G0274155			1.30655	11.6754	17.4146	15.1184	20.6929	13.7626	11.3084	18.1594	3.82861	0.322559	2.69541	0.353181	0.628787	7
DDB_G0274157	DDB_G0274157			0	0	0.839469	2.94115	10.1443	162.031	227.825	46.1009	2.37451	0.0834026	53.3573	5.3447	0	3
DDB_G0274215	DDB_G0274215			16.8629	21.0553	10.4307	7.72899	3.93091	6.98198	21.3163	8.77954	8.25743	80.1647	73.4786	5.48049	6.00857	8
DDB_G0274263	DDB_G0274263	gsta4, putative glutathione transferase	putative glutathione S-transferase alpha-4	0	0.0936346	3.00119	11.9243	27.6163	8.77422	9.72887	18.3578	1.33596	0.100367	48.8883	4.20495	0.534191	9
DDB_G0274275	DDB_G0274275			4.62153	16.2588	15.8105	13.0279	8.53248	4.65243	8.98115	4.80656	4.61181	0.623302	16.0378	0.483456	1.92294	7
DDB_G0274317	DDB_G0274317			0	0.153344	3.91476	0.0661728	0.614401	111.99	1596.42	0.328307	0.558884	4.80913	950.64	33.193	0.0109957	1
DDB_G0274327	DDB_G0274327		IWS1 family protein	19.9142	32.6121	105.105	91.0623	79.1585	58.3628	76.2483	120.852	76.4735	255.583	553.131	125.638	68.2834	7
DDB_G0274335	DDB_G0274335			0	0.15074	4.54243	0.0919313	0.45835	7.00339	1771.99	0	0.167636	6.86666	6190.09	109.786	0.0978913	1
DDB_G0274337	DDB_G0274337			0.0563152	0	2.64703	0.16115	0.121885	10.7582	1021.97	0.366994	0.048976	3.01458	2792.72	47.7712	0.0566978	1
DDB_G0274345	DDB_G0274345		stomatin-like protein	0.93235	11.1297	27.0548	36.3467	24.7	16.2165	15.8128	19.2561	8.42278	12.3506	20.257	2.49937	7.62156	7
DDB_G0274361	prpf38a		putative U4/U6.U5 small nuclear ribonucleoparticle-associated protein, pre-mRNA processing factor 38	1.47152	4.59096	16.3607	17.2901	14.2542	11.7232	9.91576	24.9401	4.48398	1.36343	31.3482	1.80831	13.5863	9
DDB_G0274373	gtr1		putative glycosyltransferase, putative sulfotransferase	1.88384	2.08453	14.8124	11.8273	14.4697	8.20847	12.4419	6.76322	3.07347	15.662	56.1342	4.54867	6.23002	9
DDB_G0274385	DDB_G0274385		Cysteine proteinase 1, mitochondrial	0.345009	15.7444	133.32	282.631	71.6431	115.491	261.042	52.2263	90.0658	29.314	543.076	217.826	0.050721	6
DDB_G0274391	alfA	A11H2, ALF	alpha-L-fucosidase	6.55463	399.408	516.807	533.824	257.979	127.151	113.727	90.468	25.552	6.87759	127.09	38.3501	0.326265	7
DDB_G0274397	DDB_G0274397			0.0660247	0.498412	1.55083	1.35317	2.08136	1.92499	1.15689	3.20397	0.229681	0.843339	2.84731	0.265389	0.425217	9
DDB_G0274433	DDB_G0274433		CBS (cystathionine-beta-synthase) domain-containing protein	0	0	0.142613	0.480762	6.18494	3.94236	98.2638	3.40836	0.846704	0.854112	2335.89	27.7305	0.544427	1
DDB_G0274455	myoI	DdMVII, M7, MVII	class VII unconventional myosin, myosin VII	67.5197	205.543	65.8236	58.6048	28.1421	36.5639	93.031	24.5699	63.6383	10.2771	180.678	9.85284	68.9528	2
DDB_G0274483	DDB_G0274483			2.13237	11.9246	21.1411	16.5306	17.2344	7.56707	5.89895	18.9379	6.89582	1.0271	7.45133	0.733265	2.72898	7
DDB_G0274489	DDB_G0274489			1.93793	5.70911	8.34703	8.31871	8.7322	11.5449	20.3106	15.5385	5.36532	38.1578	63.2558	6.25439	3.32278	4
DDB_G0274495	DDB_G0274495		HTTM domain-containing protein	18.9582	2.10162	13.1417	18.6503	11.7738	13.9264	17.1344	4.39997	3.53958	0.634719	42.5738	1.20073	8.79461	6
DDB_G0274519	napA	Nap125, Nap1	component of SCAR regulatory complex	65.3683	187.736	159.562	111.124	63.4661	76.2993	108.813	16.7797	84.0282	22.3295	257.656	12.9496	121.635	7
DDB_G0274535	DDB_G0274535		unknown	5.99135	9.9952	29.7229	41.2639	47.9773	68.8125	72.3936	65.9698	44.8047	62.8927	214.386	44.2177	25.3198	6
DDB_G0274569	acgA	ACG	adenylyl cyclase G	0.208969	2.25299	3.91393	3.11889	3.09728	10.6895	39.7922	0.673123	0.906515	0.0885558	167.082	2.36267	0.746385	3
DDB_G0274601	act9	actin9	actin	4.09003	18.0297	3.44491	2.86935	0.642165	2.2655	2.36461	0	5.23407	8.00842	942.822	75.286	232.711	2
DDB_G0274605	gefR	RasGEFR, RasGEF	Ras guanine nucleotide exchange factor	8.84387	102.292	102.811	101.416	101.5	102.835	97.3722	32.0108	60.6052	1.49185	26.2214	4.08128	13.319	7
DDB_G0274687	DDB_G0274687			0.462603	0.570721	5.72242	5.59597	5.91235	5.23971	6.48593	13.0062	1.76678	2.90052	11.3468	1.70933	2.10538	9
DDB_G0274691	DDB_G0274691		C2H2-type zinc finger-containing protein	28.313	22.0981	25.1813	12.7544	13.4956	9.48774	14.8379	8.12094	59.1992	56.627	219.903	12.311	31.83	8
DDB_G0274741	gnt15		putative glycosyltransferase, putative GlcNAc transferase, putative beta-1,3-N-acetylglucosaminyltransferase	0.166658	1.25808	2.55454	5.8437	7.71371	7.96167	7.72486	4.98389	2.52924	0.945363	11.0654	2.15608	3.62029	6
DDB_G0274811	argB		N-acetylglutamate kinase	18.2456	17.5767	103.15	108.495	49.0598	95.6131	169.18	53.1174	35.0585	29.3303	92.9605	8.27679	34.8609	6
DDB_G0274841	fncM	FANCM	ATP-dependent DNA helicase	8.68641	3.29476	11.2119	8.68302	14.1083	9.02355	9.64444	19.8753	5.15027	2.05189	6.88832	1.19652	2.2156	9
DDB_G0274917	vps13B	vps13	Vacuolar protein sorting-associated protein 13C	3.75265	6.46812	25.2546	51.2686	90.5665	92.5208	84.1371	32.8841	8.11689	8.69957	21.0347	1.59275	2.0522	6
DDB_G0274955	etnkA		ethanolamine kinase A	28.4232	14.9496	42.6947	49.1691	45.7522	136.05	158.178	28.5742	37.5693	145.161	717.954	197.473	44.909	4
DDB_G0275009	gcA	GC	guanylyl cyclase	2.89457	2.33381	63.0022	33.4273	34.5836	22.4193	20.4134	3.8882	20.1299	0.505508	27.7772	1.04823	5.66793	7
DDB_G0275019	DDB_G0275019			0.308887	0.283257	1.19493	2.05125	2.7192	0.933346	2.57923	1.5127	0.405483	0.162816	3.77286	0.594265	1.09078	9
DDB_G0275047	DDB_G0275047			0	0	0	0.607635	1.29118	1.6842	4.40573	12.5916	1.03307	0.118175	11.3788	1.42529	0.0261909	3
DDB_G0275057	DDB_G0275057		putative myosin light chain kinase DDB_G0275057	37.5523	1340.12	1091.89	753.681	639.859	389.949	344.023	206.954	165.953	178.536	778.916	65.4787	183.244	7
DDB_G0275145	DDB_G0275145		RING zinc finger-containing protein, IBR zinc finger-containing protein	0.181907	1.04631	30.4999	61.3471	53.1998	543.009	339.321	18.5131	1.68413	100.078	129.381	9.44684	1.0968	5
DDB_G0275177	sigI		CBS (cystathionine-beta-synthase) domain-containing protein	30.1332	2.70464	14.7322	10.4205	10.6297	95.7264	601.783	2.05066	7.08605	3.61954	76.1488	10.258	1.07166	1
DDB_G0275267	wrky1		putative WRKY transcription factor	1.07957	15.4489	177.742	183.378	245.892	191.174	119.214	42.5231	24.222	0.304332	9.90694	2.35183	3.21877	9
DDB_G0275269	DDB_G0275269		3-oxoacyl-[acyl-carrier-protein] synthase, mitochondrial	1.47919	6.80795	30.4185	26.8776	36.2219	30.8542	11.3976	2.45216	2.01698	0.13808	10.3631	0.554085	4.56073	9
DDB_G0275295	galE		UDP-glucose 4-epimerase	11.7744	16.6847	123.018	710.205	1528.48	1199.63	760.137	741.325	18.664	4.39831	446.783	37.4254	30.1298	9
DDB_G0275315	DDB_G0275315		unknown	15.3199	28.5126	41.9017	56.7848	42.6016	42.5628	40.3637	23.552	9.33163	3.26861	31.1875	18.7436	13.6634	7
DDB_G0275357	DDB_G0275357			43.7444	88.2762	285.986	340.631	227.717	300.64	360.565	177.978	35.0854	244.368	865.102	107.881	29.2975	6
DDB_G0275377	DDB_G0275377		unknown	0	0.143516	1.63633	2.62336	4.00318	3.35401	7.48041	3.54018	2.20504	8.4649	16.4084	1.35387	2.62398	4
DDB_G0275381	DDB_G0275381		ribosome-associated membrane protein, stress-associated endoplasmic reticulum protein	21.0917	189.535	525.942	250.577	229.676	266.486	368.852	644.55	162.539	1119.5	3082.73	355.211	183.927	7
DDB_G0275433	DDB_G0275433		unknown	0	0	0	0.261513	0	0.229599	89.8537	0	0.393351	0	33.1733	0.41747	0	1
DDB_G0275455	srp54		signal recognition particle 54 kDa subunit	81.7357	280.916	177.249	78.1072	76.5848	111.071	114.038	60.9972	111.479	165.163	469.142	89.9384	66.3924	2
DDB_G0275457	DDB_G0275457			0.110464	6.52826	5.88446	1.84248	10.3273	16.5845	224.904	6.61427	2.99499	3.84615	936.431	16.7865	1.61642	1
DDB_G0275465	DDB_G0275465_ps		pseudogene	0	1.08565	2.15981	2.45826	2.98828	1.55747	2.41018	3.68263	0.874415	0.169598	3.64231	0.664002	0.05588	9
DDB_G0275521	DDB_G0275521			0	1.16734	5.48764	3.45642	2.30992	3.80866	47.3739	4.50018	2.85387	3.42032	50.3403	4.66294	0.454165	1
DDB_G0275557	DDB_G0275557			2.36752	1.52914	10.3584	15.003	13.8375	18.7825	6.77465	34.2008	2.90875	0.462102	20.3101	0.942208	2.18648	9
DDB_G0275603	DDB_G0275603	ArfGAP	Arf GTPase activating protein	219.857	341.309	436.76	380.113	268.451	310.96	306.327	76.7444	72.3617	336.301	1487.85	368.903	93.7277	7
DDB_G0275675	rab32C		Rab GTPase	19.9768	51.6054	49.0649	58.3552	34.0715	27.3099	32.1481	22.668	22.6251	18.5244	100.351	42.887	45.5907	7
DDB_G0275689	abcG2	mdrA1, mdrA	ABC transporter G family protein	61.4245	266.559	825.861	346.738	306.001	349.213	274.898	238.257	170.752	150.132	935.825	89.9307	71.2123	7
DDB_G0275749	DDB_G0275749			19.567	70.3692	26.0174	49.057	26.7418	19.1958	26.0033	49.0827	32.6138	4.61767	72.223	5.01451	44.3993	2
DDB_G0275859	DDB_G0275859		leucine-rich repeat-containing protein (LRR)	0.259078	1.47225	0.93034	0.678987	0.404721	0.443834	1.79547	1.16769	4.89255	0.328997	13.0502	1.36026	5.65485	6
DDB_G0275871	DDB_G0275871		transmembrane protein, phospholipid-translocating P-type ATPase family protein	2.1374	2.30084	18.6805	27.3891	15.6831	7.54109	8.39383	12.4556	5.41133	1.28631	25.6362	2.21403	6.79838	9
DDB_G0275959	DDB_G0275959		cellular retinaldehyde-binding/triple function domain-containing protein	70.4699	16.8889	59.1457	48.9876	30.8157	20.1082	92.1546	124.414	70.2421	195.285	2108.77	64.7814	13.4333	8
DDB_G0275967	DDB_G0275967	anandamide hydrolyzing enzyme, FAAH, Dd2	fatty acid amide hydrolase	5.99848	19.213	81.1147	96.4122	86.6455	68.5964	75.3375	30.3347	119.184	18.7931	102.582	23.6334	7.47776	9
DDB_G0276019	gefY	RasGEFY, RasGEF	RasGEF domain-containing protein	31.5269	17.2945	7.32958	7.29622	6.28064	7.06262	11.7025	4.11326	28.7957	1.86895	32.6133	1.77099	10.5517	8
DDB_G0276029	DDB_G0276029	DG1040	putative CCR4-NOT complex subunit 1	18.0385	91.2682	84.9641	62.8537	54.6782	36.69	41.4669	28.3416	54.1479	10.7068	40.8702	11.9709	14.3177	7
DDB_G0276031	DDB_G0276031	AAC3	WD40 repeat-containing protein	24.3999	47.6592	40.1343	62.5103	38.4935	25.831	26.4209	29.6897	69.7161	1.36659	45.5503	3.76648	22.3586	7
DDB_G0276043	ifkC		PEK family protein kinase IfkC	3.49406	6.69317	25.824	22.9231	29.7422	17.179	19.5605	54.5444	11.6559	0.298459	38.8425	1.47883	4.51687	9
DDB_G0276077	mlcR	RMLC	Regulatory myosin light chain (RLC)	83.8351	511.009	396.351	531.19	395.381	280.151	326.463	149.66	687.949	145.755	5166.84	244.663	414.213	7
DDB_G0276085	DDB_G0276085		H/ACA ribonucleoprotein complex non-core subunit NAF1	0.0463664	0.377183	0.847788	1.15907	0.869179	8.75764	5.03743	10.7761	3.16447	1.67454	6.32893	1.38543	2.9898	5
DDB_G0276143	dhkF		histidine kinase F	0	0	0.185226	0.0493613	0.207054	5.51758	25.6896	0.527135	0.819967	23.2952	282.863	29.8787	0	1
DDB_G0276257	DDB_G0276257			0	0	0.130472	0	0	3.5941	12.2432	0.655032	0.120375	3.25881	44.3442	3.94782	0	3
DDB_G0276261	mcfV		mitochondrial substrate carrier family protein	2.76396	2.0728	69.1724	129.994	88.0828	92.7286	91.2466	53.2109	29.8578	39.3376	140.545	23.8356	0.670289	9
DDB_G0276285	DDB_G0276285			2.00437	5.12689	8.39218	8.27175	18.5789	31.0723	647.779	9.74385	12.7318	11.5669	522.112	119.568	0.726154	1
DDB_G0276333	tipB	DG1036	tipB protein	12.068	27.7359	112.547	123.188	122.607	99.6754	78.3114	122.13	106.622	8.90229	21.8495	2.51423	4.42085	9
DDB_G0276339	DDB_G0276339_ps		pseudogene	0	0.250431	0.320389	3.0311	0.696886	2.21862	1.77234	0	0	118.397	100.277	4.78993	2.75273	6
DDB_G0276347	DDB_G0276347		microtubule interacting and transport domain-containing protein (MIT)	65.894	115.519	39.8722	31.5176	20.6802	27.7383	27.713	12.1781	24.1152	3.97036	23.3545	2.47243	7.52043	2
DDB_G0276363	myoG	MyTH/FERM myosin MyoG	unconventional myosin heavy chain	9.66522	53.2493	78.6629	73.6552	68.9204	65.2324	82.7795	19.3913	45.9733	6.8933	36.7522	1.9475	4.62916	6
DDB_G0276393	DDB_G0276393			0	0.340895	3.7114	4.501	20.9077	621.983	1176.83	42.1098	4.18785	2.59066	37.5797	2.90999	0	3
DDB_G0276407	DDB_G0276407		adenylate kinase	0.322411	2.24012	95.5279	101.347	87.8499	214.295	291.571	167.406	44.4142	74.796	1931.41	50.7468	0.051976	4
DDB_G0276461	DDB_G0276461		NAK family protein kinase DDB_G0276461	9.07183	17.5031	39.4899	40.8973	34.6665	31.962	29.3997	24.1469	14.3758	14.1618	29.5892	1.93655	9.63672	7
DDB_G0276481	ercc8		WD40 repeat-containing protein, DNA excision repair protein 8	5.28036	15.9875	13.4621	20.4586	27.711	24.2664	18.9843	8.71505	6.77175	4.78528	12.8715	1.84627	5.70742	9
DDB_G0276521	DDB_G0276521			0	0.211614	1.58777	0.273955	2.54362	105.615	530.819	29.3608	16.2794	6.75335	2173.07	287.646	5.91071	1
DDB_G0276545	DDB_G0276545			0.118914	1.09267	24.6005	49.2232	164.161	581.266	249.734	153.592	10.5019	1.29824	33.9201	3.60265	0	5
DDB_G0276567	DDB_G0276567		CDC50/LEM3 family protein	25.4346	228.598	413.45	385.691	427.874	443.272	401.432	374.146	364.263	102.403	506.818	115.917	40.5243	6
DDB_G0276663	DDB_G0276663		Pendrin	18.6077	1.98078	5.21548	9.59108	11.4798	6.95219	8.21645	9.248	19.2377	6.2715	31.5341	2.47558	5.40453	8
DDB_G0276677	DDB_G0276677			13.3289	4.12122	7.26121	5.29221	6.60839	7.10941	9.74679	27.9803	9.61145	1.16735	8.92374	1.39002	3.50013	8
DDB_G0276679	DDB_G0276679			16.627	82.7288	48.5204	56.5543	144.197	260.275	209.065	300.34	106.217	13.4661	137.994	28.5398	35.1157	6
DDB_G0276715	DDB_G0276715		unknown (not in dictyBase)	1.14511	2.68832	1.80398	3.13488	3.73678	5.31569	5.04146	51.5555	11.1969	0.664312	4.9696	1.41367	1.02473	6
DDB_G0276757	sigH		transmembrane protein	0.486792	21.0164	196.822	408.925	2142.07	3227.6	5040.48	9333.66	105.996	156.466	2190.76	335.345	1.16601	4
DDB_G0276801	DDB_G0276801			1.03185	49.416	77.7376	69.5329	61.1606	46.3228	42.4311	36.9362	34.5296	7.79577	89.0606	15.1335	2.06109	7
DDB_G0276821	DDB_G0276821	ALDH	aldehyde dehydrogenase	1446.01	1093.62	714.036	913.94	920.586	1736.91	1523.1	889.611	1205.78	245.689	5448.23	241.559	1477.09	6
DDB_G0276887	fbxA	chtA, cheaterA	F-box/WD repeat-containing protein A	5.62389	68.8244	58.6777	90.2658	287.021	209.472	157.399	78.9989	187.063	11.315	42.2925	8.60527	3.12543	9
DDB_G0276905	DDB_G0276905			0.294103	6.90901	0.75443	0.530055	0.54294	1.37702	0.798835	1.87255	3.2457	0.0287468	1.95399	0.0906057	0.155034	2
DDB_G0276937	expl5	DdExpl5	expansin-like protein	0	0.276493	0	0	0.934232	0.453207	0.110273	2.16385	1.23397	0.042579	38.8933	0.167184	0.20495	9
DDB_G0276943	crtp1	ssa662, DdCRTp1	putative transmembrane protein, chloroquine resistance transporter-like protein	24.9715	43.4846	186.788	225.846	183.436	121.237	110.367	121.781	70.7982	52.9803	171.992	17.7426	35.7486	9
DDB_G0277037	pgs1		phosphatidylglycerophosphate synthase 1	48.8857	117.596	124.942	110.926	69.9084	48.6884	46.6321	43.8872	64.7063	75.3387	177.581	17.6163	47.4167	7
DDB_G0277061	dph3		diphthamide biosynthesis protein 3, zinc finger, DPH-type domain-containing protein	1.56046	0.360706	0.902139	5.5663	5.99004	6.32002	10.5794	11.9702	3.76709	1.62156	6.7697	0.396221	0.652432	4
DDB_G0277071	dupA		putative protein kinase DupA	8.90941	47.3894	51.1264	45.5697	36.171	28.0073	34.9776	32.0992	32.9914	9.51906	18.652	2.44409	3.59591	7
DDB_G0277093	DDB_G0277093			2.97683	10.7451	17.0267	19.58	10.9061	10.2004	10.1828	14.2937	10.9723	0.875004	6.34539	1.18796	3.68123	7
DDB_G0277115	dcx	DdDCX	doublecortin	40.5715	346.559	161.125	157.456	48.1601	48.6831	45.2432	31.3813	106.314	27.379	166.407	54.8247	19.087	2
DDB_G0277135	trappc3		trafficking protein particle complex subunit 3	4.20443	24.3218	52.7909	62.3868	59.3291	40.703	32.2111	35.0909	23.9938	3.61929	32.3673	4.13532	16.5295	9
DDB_G0277215	iptA	isopentenyltransferase, isopentenylpyrophosphate (IPP) transferase	adenylate dimethylallyltransferase	0	0	0.546182	1.76276	8.91029	3.88734	86.4174	1.3526	4.26641	198.017	360.807	11.6989	0.021672	1
DDB_G0277273	phg1B	sigC	TM9 protein B	35.8508	65.616	239.684	277.459	265.006	182.515	161.258	130.448	126.7	84.4174	169.533	34.3228	51.5561	9
DDB_G0277309	cnrJ		carbohydrate-binding domain-containing protein, putative cell number regulator	0.63034	2.36107	91.1453	116.967	60.6688	271.758	609.38	243.889	47.6268	276.71	465.45	52.0245	0.936513	3
DDB_G0277429	DDB_G0277429		regulator of chromosome condensation (RCC1) domain-containing protein, BTB/POZ domain-containing protein	13.1714	33.2739	99.8017	68.2369	53.8347	38.4892	32.4474	16.0602	10.9067	6.44352	64.5537	4.44115	4.95092	7
DDB_G0277437	nubp1		nucleotide binding protein 1	20.9838	9.57961	9.60219	16.7332	6.12638	6.36776	9.66127	6.17826	18.1135	1.11948	136.352	5.75421	63.6333	8
DDB_G0277503	amtA	ammonium transporter 1	ammonium transporter A	98.8396	48.7047	373.97	325.751	224.73	274.498	406.042	133.9	102.672	186.852	407.991	67.1078	221.85	6
DDB_G0277567	DDB_G0277567			0.773672	245.842	452.261	425.601	470.971	484.124	598.311	126.829	76.0973	1234.28	4448.49	620.664	0.132707	6
DDB_G0277573	DDB_G0277573			1.09609	1.48937	1.57562	2.59596	4.26312	9.38895	11.201	14.7237	1.66752	16.3252	136.034	9.34981	18.4891	4
DDB_G0277591	gtaH		putative GATA-binding transcription factor, GATA zinc finger domain-containing protein 8	12.0302	13.9318	32.9934	27.5112	14.7219	31.6785	33.8861	9.9724	24.2034	31.1766	148.414	37.61	15.9184	6
DDB_G0277709	DDB_G0277709			0.369567	0.207465	0.530841	0.651218	0.849933	2.04229	244.363	0.66627	1.73566	13.4272	749.356	125.036	0.104971	1
DDB_G0277723	lip5		lipase family member 5	11.1513	49.7492	123.161	112.432	82.7092	347.783	220.565	58.3015	71.8782	275.325	1906.79	183.35	13.5385	6
DDB_G0277743	guaD	GDA	guanine deaminase	42.9258	247.223	39.8241	104.816	73.4863	65.2523	111.481	35.3075	89.9629	60.9051	81.2434	11.4357	48.7024	2
DDB_G0277839	cxgS	cox7s, coxVIIs	cytochrome oxidase subunit VIIs	81.7385	10.5275	33.5142	8.06516	4.20621	1.56209	3.46615	1.88202	4.29603	0	18.3296	0.0946589	1.61087	8
DDB_G0277861	patA	PAT1	P-type ATPase, Ca2+-ATPase	216.573	195.774	529.01	545.113	328.52	301.871	298.762	83.5614	206.519	212.702	702.418	167.421	148.009	7
DDB_G0277865	ptpB	DdPTPa, phosphotyrosine phosphatase ptp2	protein-tyrosine phosphatase 2	5.82202	99.0566	193.137	170.35	156.599	116.186	92.9613	58.9955	34.0539	64.7871	204.09	56.0711	33.3477	7
DDB_G0277883	dhkJ		histidine kinase J	0.262774	0.371607	0.813259	1.39525	0.899963	1.22173	26.0088	0.232538	0.790176	3.11774	275.094	93.5376	0.132858	1
DDB_G0277895	DDB_G0277895		TM2 domain containing protein	315.543	1159.25	1627.37	1361.52	656.583	378.286	369.916	1266.48	185.754	30.1242	221.432	35.3784	118.189	7
DDB_G0277921	sigE		transmembrane protein	0.126496	6.94785	2.23922	2.51299	3.4746	4.96292	45.7236	5.6355	2.9925	0.273266	21.2944	0.715325	0	1
DDB_G0277951	DDB_G0277951		UPF0424 family protein	1.53861	54.5371	77.0001	76.2224	66.7959	60.9931	41.7439	47.9323	25.5263	0.455661	26.0112	2.49217	7.72088	7
DDB_G0277953	ints6		type A von Willebrand factor (VWFA) domain-containing protein, initiation factor eIF-4 gamma middle domain-containing protein, integrator complex subunit 6	10.5953	33.4639	33.1225	27.4432	20.1991	15.0848	16.4749	5.00134	9.74577	0.435776	38.6344	1.55815	6.77917	7
DDB_G0277985	DDB_G0277985			3.7708	11.2096	5.93202	4.3686	3.12334	3.04768	2.90302	7.80013	0	0	1.76418	0.0355765	0.379093	2
DDB_G0278127	DDB_G0278127			11.828	6.89465	124.622	285.799	1705.25	4537.09	4109.58	1500.11	452.206	188.022	1083.36	100.095	1.77801	5
DDB_G0278179	DDB_G0278179		myb domain-containing protein, DNAJ heat shock N-terminal domain-containing protein	9.07699	11.345	7.22695	16.5481	20.1598	30.5213	51.5346	52.8409	64.5365	127.997	353.699	48.3906	131.028	4
DDB_G0278231	DDB_G0278231			0.488357	0.485896	1.99065	1.89848	1.87031	15.5915	445.471	2.27406	0.55098	0.199543	17.5508	0.861585	0	1
DDB_G0278291	DDB_G0278291			0.361554	1.57504	3.76169	3.08248	2.98266	2.08302	4.55766	1.58438	0.967786	30.8667	17.6339	0.990435	0.793791	6
DDB_G0278297	DDB_G0278297		metallophosphoesterase domain-containing protein	4.5928	55.3375	72.0806	50.6338	71.268	40.5381	36.1431	47.0007	11.8579	2.03456	34.0699	11.1056	6.47076	7
DDB_G0278393	DDB_G0278393		immunoglobulin E-set domain-containing protein	8.73733	139.68	17.5414	5.37825	5.76956	10.0301	12.7422	4.04652	1.30846	2.5965	23.9515	1.53424	1.01643	2
DDB_G0278409	shkC	SHK3	SH2 domain-containing protein, protein kinase, TKL group, tyrosine kinase-like protein, SHK subfamily protein kinase	59.8914	189.827	237.581	280.566	318.811	634.174	480.406	297.308	124.332	375.404	1078.83	245.885	110.236	6
DDB_G0278453	DDB_G0278453		coiled-coil domain-containing protein	17.7152	19.4747	25.1019	34.549	26.1058	24.7743	50.447	75.7198	61.8962	11.3442	262.892	10.0755	67.8856	6
DDB_G0278459	DDB_G0278459	DUF1674 family protein	UPF0369 family protein	0	0.800397	1.95342	3.53417	7.96113	5.77119	3.33121	8.72875	2.06238	0.942442	12.7137	0.857205	6.56201	9
DDB_G0278571	DDB_G0278571		hypoxia induced family protein	621.668	156.72	123.786	61.2828	88.1493	257.451	348.567	65.5866	71.3717	205.033	2390.68	666.989	399.395	8
DDB_G0278643	trappc5		trafficking protein particle complex subunit 5	1.1615	6.00947	23.093	18.0827	12.8062	12.4088	12.6102	32.572	12.6074	4.54817	33.8588	2.10958	14.9822	7
DDB_G0278757	DDB_G0278757		DIS3-like exonuclease 2	75.7471	41.2027	38.5658	22.5112	19.7686	16.7111	27.9439	79.3334	32.0736	41.9604	85.2783	14.6417	16.6108	8
DDB_G0278883	DDB_G0278883			8.03381	46.0547	42.6034	76.1118	136.219	76.8588	114.843	170.916	26.164	7.81871	81.4076	27.3073	10.1007	9
DDB_G0278907	mobA		Mps1 binder-like protein MobA	36.7816	276.222	223.371	203.898	121.188	119.14	98.2289	123.397	92.5355	10.993	109.733	12.8188	77.1702	7
DDB_G0278951	DDB_G0278951		hssA/2C/7E family protein	0.652744	0.480941	1.84588	795.465	737.187	429.328	370.834	34.8306	199.057	1.20383	86.3398	3.33428	0.206918	9
DDB_G0278953	DDB_G0278953		CBS (cystathionine-beta-synthase) domain-containing protein	1.08201	2.77611	230.818	391.923	1054.78	273.435	462.028	890.75	18.8773	2.65183	502.893	22.0079	1.65645	9
DDB_G0279009	gacP	RacGAP	RhoGAP domain-containing protein	15.1568	9.18277	13.7815	24.0439	8.06547	14.0648	13.8012	19.5431	22.8202	2.7448	71.1385	9.75363	39.1578	7
DDB_G0279019	DDB_G0279019		Lipase 2	2.67127	16.0267	24.3266	24.7831	19.9757	23.6689	27.6733	4.19351	2.7778	4.17386	21.7149	6.83578	5.50819	6
DDB_G0279023	DDB_G0279023		unknown	0.0930762	0.267666	5.70361	1.76706	2.67982	16.7158	1546.73	7.05756	5.07347	82.5921	32406.1	365.178	0.645101	1
DDB_G0279081	abpB	ABP34, p34, p30	actin binding protein B	1061.73	1307.46	903.055	742.406	262.169	315.713	686.694	237.31	875.873	680.255	12673.4	414.851	1203.84	8
DDB_G0279099	DDB_G0279099		DEP domain containing protein	4.35836	65.4888	36.0447	21.3614	26.5981	22.1266	23.947	18.5701	11.1793	7.15905	21.0314	6.42013	3.63134	2
DDB_G0279167	topbp1	cut5	DNA topoisomerase 2-binding protein 1	14.724	22.8932	55.3003	43.9907	60.3966	50.6695	42.1069	20.7515	8.13943	6.1697	21.476	3.04987	3.71416	9
DDB_G0279213	DDB_G0279213			10.4603	9.674	21.0075	18.5401	13.7705	9.77085	12.2194	6.52049	9.18516	7.2699	27.2124	4.82515	9.66054	7
DDB_G0279261	DDB_G0279261			0.104265	0.54376	0.979786	3.38871	2.86193	1.82468	1.96948	1.68076	0.923193	0.372003	6.10073	0.204269	1.87884	9
DDB_G0279271	DDB_G0279271		stomatin-like protein	1.91018	5.00265	23.4801	30.4693	19.7054	14.6969	20.3834	51.8704	12.2686	10.136	24.1435	2.38655	5.12035	9
DDB_G0279309	DDB_G0279309		glycine-tyrosine-phenylalanine (GYF) domain-containing protein	64.1865	320.466	92.4462	75.7974	54.7192	68.7949	137.082	81.7111	169.302	120.321	254.677	48.3098	96.3673	2
DDB_G0279311	cdc5l		myb domain-containing protein	8.56736	16.9592	42.7472	43.539	66.1453	44.8703	32.102	72.4595	13.7874	8.94394	60.6184	8.46113	24.5278	9
DDB_G0279313	pigN		phosphatidylinositol glycan, class N	4.9507	13.2988	33.0142	36.8083	56.5947	38.8262	27.1468	399.927	7.96246	1.41253	36.2802	2.60037	9.00977	9
DDB_G0279351	DDB_G0279351			20.2454	38.9789	54.5192	43.0349	35.5004	35.5447	44.0753	36.4759	30.805	2.47227	197.974	8.94999	18.6049	7
DDB_G0279395	DDB_G0279395		DHHC-type zinc finger-containing protein	1.69374	6.32631	12.7937	16.3442	9.5635	6.66768	7.00292	2.69243	3.12088	2.79503	18.0916	1.22931	1.74743	7
DDB_G0279455	DDB_G0279455			0	0.453459	26.6725	58.5397	67.2414	71.5821	43.5374	33.4768	0.502381	0.448985	10.5538	2.33722	0.152958	9
DDB_G0279473	DDB_G0279473		NADH:flavin oxidoreductase/NADH oxidase domain-containing protein	1.25653	31.3317	219.633	303.373	419.727	320.681	147.109	164.461	30.973	4.19636	23.9814	6.60183	0.926534	9
DDB_G0279511	DDB_G0279511	rabGAP	RabGAP/TBC domain-containing protein, putative GTPase activating protein (GAP)	3.09973	31.2253	81.9748	115.845	124.905	139.628	103.755	75.5371	8.96583	10.8893	56.1305	19.742	7.89853	9
DDB_G0279539	DDB_G0279539		RNA-binding region RNP-1 domain-containing protein	90.8609	280.032	346.549	278.947	280.966	252.333	203.315	166.483	160.157	55.6014	651.375	83.0997	141.058	7
DDB_G0279555	tmem184C		transmembrane protein 184C	0.377367	44.2325	26.848	21.4256	13.5136	16.4751	12.7007	13.8565	5.86852	0.345563	5.46132	1.99073	2.02816	2
DDB_G0279621	DDB_G0279621			4.77982	3.1815	6.39799	4.967	1.98288	0.920435	0.822057	0	1.16176	0.181306	8.49888	0.482093	0.599011	7
DDB_G0279623	DDB_G0279623			7.33435	2.01111	0.309724	1.65538	0.762713	1.32904	2.16096	0.41693	0.919427	0.245842	2.57562	0.225475	0.607714	8
DDB_G0279637	DDB_G0279637			2.70151	29.8974	19.4419	25.9055	27.9383	39.5567	35.9481	37.7259	26.5795	7.2823	94.8043	4.00231	3.83516	6
DDB_G0279645	DDB_G0279645			0.709668	2.84241	3.96284	7.25105	21.9031	30.6816	43.1869	8.67897	2.2001	8.52585	13.3203	0.44059	0.381873	4
DDB_G0279687	DDB_G0279687		unknown	0.319119	13.3403	77.363	97.1641	133.152	115.074	80.9976	522.083	26.9793	1.03311	313.74	11.7738	2.39147	9
DDB_G0279753	DDB_G0279753			8.05884	1.44628	22.1557	13.6775	8.67012	7.72949	9.7038	3.72531	2.64289	4.79909	12.0762	0.831579	0.460176	7
DDB_G0279759	DDB_G0279759			2.28485	13.0792	6.56733	7.14805	8.72122	9.67834	6.66135	9.7245	1.25919	0.377518	20.8088	0.28469	2.9434	7
DDB_G0279799	cprB	CP2, pst-cath, 16G1	cysteine proteinase 2	4.92327	1493.49	4537.76	2394.65	1625.61	1239.78	1090.11	900.581	1802.06	99.2803	6817.88	378.602	1.78771	7
DDB_G0279807	DDB_G0279807		Metal transporter CNNM2	16.4207	19.6394	25.6814	25.9486	24.0633	22.2185	24.703	6.53424	19.7559	8.81632	143.129	13.1645	37.3397	7
DDB_G0279809	DDB_G0279809			0.0385833	0.709059	0.975086	0.754593	0.920004	2.35812	17.5876	1.95473	1.22716	0.075893	22.0845	0.556067	3.80637	1
DDB_G0279841	DDB_G0279841		unknown (not in dictyBase)	0	0	2.35416	0.722002	0	0.633892	5.18361	6.36	0	0	12.2321	0.083416	1.26277	3
DDB_G0279875	DDB_G0279875		unknown (not in dictyBase)	0	0	0	0	0	4.96753	4.5855	0	0	0.327158	2.41133	0.15291	0	3
DDB_G0279913	dhkH		histidine kinase H	1.31341	16.2423	28.1198	27.6435	22.2304	30.8426	27.0596	5.74625	3.00167	7.0284	12.8162	2.15883	2.84167	6
DDB_G0279933	DDB_G0279933			0.521431	6.42777	4.52451	10.4825	10.6229	22.4527	9.62424	18.1766	7.04866	0.797375	4.7519	0.238958	1.72103	6
DDB_G0279935	DDB_G0279935		C2 domain-containing protein	0.220444	1.2527	0.928518	1.77215	1.92274	64.2517	1.54855	136.657	11.5113	2.54725	10.7787	0.347886	0.0266211	5
DDB_G0279995	DDB_G0279995		putative glycoside hydrolase	9.34661	1.44615	2.04627	2.48773	1.05518	1.33251	9.28969	0.161616	1.3068	39.7741	167.382	6.41727	0.0108257	8
DDB_G0280013	hspM		heat shock protein Hsp20 domain-containing protein	0.897523	2.2971	1.01523	2.20008	3.48618	75.309	8.50767	126.15	23.2743	0.610871	11.9936	0.255306	0.0384678	5
DDB_G0280051	DDB_G0280051		unknown	5.38513	57.5389	1309.89	1421.28	1717.19	2152.14	3250.87	2472.51	1475.91	1261.38	4161.58	682.27	75.4239	4
DDB_G0280067	DDB_G0280067		protein phosphatase 2C-related protein	19.3184	14.7738	73.8391	60.9666	56.2094	43.4319	44.1364	20.8057	14.7685	130.035	590.715	26.9182	70.8849	7
DDB_G0280131	DDB_G0280131		armadillo repeat-containing protein, protein kinase, TKL group, tyrosine kinase-like protein, ARMK family protein kinase	21.4879	79.6635	53.665	45.1895	39.8562	42.6918	68.5472	22.3192	60.0197	15.3509	38.4817	6.41036	6.52247	7
DDB_G0280133	DDB_G0280133		CAMKL family protein kinase DDB_G0280133	13.3973	58.0908	45.3109	36.5224	28.0243	22.6145	30.5783	32.1949	24.3491	13.9415	53.1415	4.35583	14.7819	7
DDB_G0280137	DDB_G0280137			0.789819	2.98599	7.68152	7.6713	16.4028	15.5365	23.6887	35.8333	8.08324	4.04097	44.5301	5.23444	2.35073	4
DDB_G0280187	DDB_G0280187		peptidase C1A family protein, papain family cysteine protease, cathepsin Z-like protein	703.651	612.803	397.041	344.649	230.667	162.171	169.31	66.7462	133.543	33.9622	1696.54	69.025	881.101	8
DDB_G0280193	DDB_G0280193			0.725005	6.48104	25.7131	20.6214	12.2114	40.02	24.7158	13.5748	8.45872	5.14791	63.2679	23.0527	1.55567	6
DDB_G0280195	hdaC		FYVE-type zinc finger-containing protein, HMG-I and HMG-Y, DNA-binding domain-containing protein, histone deacetylase family protein, type-2 histone deacetylase	20.5709	39.8734	46.0178	85.8031	90.0827	49.6865	50.6583	49.54	34.203	2.21999	86.9944	6.16208	22.44	9
DDB_G0280215	DDB_G0280215		heat shock protein Hsp20 domain-containing protein, putative alpha-crystallin-type heat shock protein	0	2.18029	10.1016	7.20141	326.868	4420.63	4119.78	820.893	27.7021	9.32365	300.785	31.4363	0.0988623	3
DDB_G0280223	iliF		unknown	0	1.60367	9.3139	9.0098	12.2216	77.685	134.596	54.2762	10.2657	0.250239	19.9285	0.171529	0.151349	3
DDB_G0280259	DDB_G0280259		Lariat debranching enzyme	8.44023	44.0744	48.2711	43.3761	43.7022	33.5656	28.511	70.0292	18.8258	3.08384	84.0572	6.14871	8.8029	7
DDB_G0280337	DDB_G0280337			0.299174	2.22455	1.28918	2.14148	4.87486	118.202	1687.41	0.836452	2.09018	30.2526	1269.11	54.9108	0.048848	1
DDB_G0280341	DDB_G0280341			0	0.116914	12.8996	62.0062	39.8364	88.6583	74.1502	19.5908	35.0111	16.4692	356.556	23.0223	0	6
DDB_G0280343	DDB_G0280343			6.08196	25.4189	38.8881	51.3096	55.0346	45.4513	44.6947	85.3933	35.4146	41.1495	197.363	55.1252	33.8253	9
DDB_G0280377	DDB_G0280377		pleckstrin homology (PH) domain-containing protein, putative phosphatidylinositol phosphate kinase	2.9178	3.70161	19.0452	19.8906	17.5121	13.103	13.817	7.97121	12.2815	12.1155	28.2201	2.24932	13.4963	9
DDB_G0280379	DDB_G0280379			0.308371	5.10687	6.06782	4.7877	7.32396	5.49942	4.45935	4.60625	2.75446	0.773432	7.53234	0.583611	2.86092	7
DDB_G0280415	DDB_G0280415		profilin/allergen superfamily protein	0	0	1.71891	3.75578	40.7899	74.4636	73.3596	29.7745	9.27549	1.09173	24.1136	1.19848	0	4
DDB_G0280453	DDB_G0280453		acyltransferase domain-containing protein	3.9143	32.5685	52.3268	31.8012	37.6729	14.0214	9.33221	38.6811	3.98055	1.63449	18.8617	2.44423	10.0781	7
DDB_G0280469	psrA	protein phosphatase 2A regulatory subunit, DB56, B56, serine/threonine-protein phosphatase 2A 56 kDa regulatory subunit	protein phosphatase 2A regulatory subunit psrA	25.1563	135.692	96.0308	128.485	133.627	144.957	171.485	156.582	66.26	80.8742	393.337	107.547	20.7995	6
DDB_G0280491	DDB_G0280491		RWP-RK domain-containing protein	60.5266	208.198	236.832	338.021	233.027	311.592	501.649	101.517	315.774	376.336	1182.79	150.105	24.2687	6
DDB_G0280539	abcC13		ABC transporter C family protein	0.252449	1.67736	1.33015	3.12488	3.42346	5.20539	7.19297	13.9193	2.25981	1.82269	8.30828	2.07963	2.44085	4
DDB_G0280561	DDB_G0280561			0	2.37971	12.7387	5.98573	7.07474	832.881	4095.35	106.177	18.9965	227.984	13357	245.159	0.797573	1
DDB_G0280577	DDB_G0280577			0.323983	2.08987	12.0746	11.9916	15.3043	7.6616	14.4148	36.3172	4.88441	3.47621	18.0141	2.80185	4.80828	9
DDB_G0280581	DDB_G0280581			0.0546317	8.31167	4.29894	1.29471	1.29439	3.30267	44.737	0.0984922	0.164487	2.27997	27.7859	0.682689	0	1
DDB_G0280619	DDB_G0280619			0.348785	0.323367	4.28469	4.50304	8.06777	4.78034	6.10596	8.90228	2.77605	0.50247	7.21438	3.07679	0.00762514	9
DDB_G0280815	trrA	trr	thioredoxin reductase	213.319	250.719	341.137	231.126	151.005	97.769	92.5502	210.856	309.562	113.82	717.106	214.902	367.498	7
DDB_G0280885	DDB_G0280885		transmembrane protein	1.9973	9.60535	47.4669	40.9398	18.8	6.74738	6.46346	8.57378	2.49348	0.268107	4.22795	0.303899	1.71935	7
DDB_G0280889	DDB_G0280889		Iron-sulfur cluster co-chaperone protein HscB, mitochondrial	1.88025	0.410019	1.79214	1.68935	2.80562	1.58197	14.3567	4.12989	3.93694	1.99917	34.8762	4.79868	7.90312	3
DDB_G0280895	DDB_G0280895		WD40 repeat-containing protein, cyclin-like F-box containing protein, START domain-containing protein	3.28534	6.09396	12.0733	6.93693	3.48608	4.13275	20.4044	3.18324	1.99207	11.5221	110.444	2.49999	0.752253	4
DDB_G0280897	pgmB		phosphoglucomutase	62.3243	15.8665	85.1649	45.7981	22.2617	20.4228	19.5499	15.5268	25.6584	14.7384	382.968	10.3123	31.5941	7
DDB_G0280915	DDB_G0280915			0	0.124479	0	0.195365	0.25498	0.171524	5.00505	0.799525	0.293856	0.0299305	105.306	0.551193	0	1
DDB_G0280919	DDB_G0280919		unknown	10.1489	10.376	283.141	783.923	929.534	2910.16	4648.93	5631.24	236.661	738.084	5247.11	592.985	13.7089	3
DDB_G0280971	lvsC		BEACH domain-containing protein	5.79571	6.35278	6.032	5.58033	5.82396	6.86103	11.1352	1.95145	6.9823	1.44368	37.901	9.98691	8.29507	6
DDB_G0280973	abcC12	abcC4	ABC transporter C family protein	0.100327	0.519302	5.28646	6.4312	13.1917	8.75708	6.03824	104.872	51.2811	10.6394	28.3017	3.34102	0.0885696	9
DDB_G0281081	DDB_G0281081		Protease degS	1.80889	1.30166	4.75481	7.43234	8.99042	6.64756	9.51177	12.6965	2.20322	25.9683	155.962	3.08809	9.94375	9
DDB_G0281087	gtaV		putative GATA-binding transcription factor, GATA zinc finger domain-containing protein 22	0.41424	80.5267	73.092	22.2426	11.2796	6.59231	14.2873	20.5213	20.6102	102.605	157.434	7.20568	0.438227	2
DDB_G0281091	DDB_G0281091		leucine-rich repeat-containing protein	9.51373	26.3353	68.6813	50.6399	36.364	72.258	74.4969	24.0073	17.7303	145.319	761.569	164.671	20.3149	6
DDB_G0281103	gpt10		putative glycophosphotransferase	35.1897	97.0836	170.658	150.09	108.736	70.0138	82.8937	62.5833	41.4813	117.669	460.42	57.1928	135.772	7
DDB_G0281139	DDB_G0281139			9.21081	5.11394	7.82443	9.96308	9.10914	9.13945	24.9453	5.43885	5.92954	6.8609	31.1894	3.00498	7.58173	4
DDB_G0281155	DDB_G0281155		sugar transporter family protein	0	0.363658	1.93801	1.02156	0.588333	192.342	288.558	11.1508	0.354317	0.19795	5.35844	0.419254	0	3
DDB_G0281167	dnapkcs	PRKDC, DNA-PKcs, DNAPK	DNA-dependent protein kinase catalytic subunit	1.97998	2.39671	11.8466	14.5189	14.5596	8.66642	9.20352	5.10372	4.11693	1.62799	9.8132	0.956158	2.43201	9
DDB_G0281185	DDB_G0281185			10.0044	3.2018	3.44702	4.01466	6.67026	7.46198	14.1924	6.3414	2.64385	8.32994	184.59	4.76317	50.0894	4
DDB_G0281225	DDB_G0281225			0.621644	4.29143	9.56738	15.4734	16.5084	25.4491	24.3383	31.3927	7.61654	3.61534	33.6431	5.33855	6.06681	6
DDB_G0281243	DDB_G0281243			23.2506	35.0953	105.53	86.5146	79.6218	38.4228	35.1679	338.315	28.7973	13.0708	106.843	10.9619	34.5628	7
DDB_G0281251	DDB_G0281251		unknown	5.69838	5.39884	3.82295	2.92804	3.12559	3.65141	6.62811	1.2271	2.81512	0.442815	7.05561	2.76356	1.24185	8
DDB_G0281277	med12		putative mediator complex subunit 12	14.6468	61.2711	47.3164	32.2989	29.0917	30.8833	47.2395	57.2723	40.4559	15.2899	37.2949	7.646	8.57205	7
DDB_G0281281	DDB_G0281281			107.562	114.105	310.995	455.418	510.667	639.314	449.638	1608.85	103.943	82.6141	1310.13	74.1767	57.4874	6
DDB_G0281283	DDB_G0281283			12.7856	8.55729	14.9895	29.0509	12.7776	23.651	27.5259	33.7306	24.1711	3.55634	223.204	6.94241	83.8357	6
DDB_G0281333	DDB_G0281333			1.28645	14.0332	11.0045	4.85404	5.67247	2.46725	0.970522	0.910583	0.736675	0.0401658	3.58102	0.111986	1.35488	2
DDB_G0281379	DDB_G0281379			0	0.547498	1.05688	2.49903	3.88495	3.71372	10.5722	1.75104	0.791208	3.97766	186.389	10.981	0.778118	4
DDB_G0281561	tipA	protein phosphatase 2C-related protein, winged helix repressor DNA-binding domain-containing protein	tipA protein	57.5501	218.327	251.107	178.271	139.19	106.166	96.5661	37.1491	98.2342	34.3978	133.281	25.4334	65.4679	7
DDB_G0281607	DDB_G0281607			0.282366	0.723035	0.405586	0.9888	1.04455	6.91228	128.39	0.39473	5.00902	9.10385	795.758	18.6234	0.494179	1
DDB_G0281609	DDB_G0281609			311.784	130.191	66.5859	81.8279	28.513	42.6242	41.8934	6.91094	62.0309	0.161571	60.5566	1.91525	39.3041	8
DDB_G0281669	lmbd2B		LMBR1 family protein	7.38442	4.95766	90.5834	100.721	84.3134	36.398	26.8375	120.854	25.305	10.5878	33.5977	5.6806	6.1206	9
DDB_G0281747	DDB_G0281747		OPI10 family protein	0.741073	8.7567	6.12541	9.7039	8.39265	16.1683	9.97645	47.8231	26.1076	0.142482	3.35978	0.978975	0.834954	6
DDB_G0281803	sma		SAP DNA-binding domain-containing protein	1.30388	5.43234	8.42611	7.3733	6.87905	4.02577	5.69366	7.52052	3.98276	1.01767	4.59386	0.430599	1.48517	7
DDB_G0281863	slob1		FVYE domain-containing protein, WH2 domain-containing protein, Slob family protein kinase	2.50265	11.6259	11.1501	16.1354	20.0521	55.6095	51.0138	4.92976	16.7813	16.4709	31.8555	3.14623	2.68602	4
DDB_G0281875	DDB_G0281875			7.17077	23.9601	54.1792	61.8288	63.2557	49.9058	64.2339	41.6436	23.6358	22.5295	428.093	33.7038	50.2136	9
DDB_G0281877	nhe2		cation/hydrogen exchanger 2	0.537469	0.688	1.54208	2.13713	1.62269	1.67134	1.40029	0.929164	0.326744	0.0940076	2.34654	0.200567	0.80348	9
DDB_G0281901	slu7		putative RNA splicing factor	23.904	25.5936	57.7085	52.75	50.3475	36.4952	38.8161	52.1143	30.6996	45.3212	123.473	31.0797	33.7464	7
DDB_G0281903	DDB_G0281903			0.649929	5.88694	14.4157	17.0198	12.6308	8.97872	13.1278	19.4028	8.57099	0.334259	2.73446	0.243382	0.94087	9
DDB_G0281911	DDB_G0281911		transmembrane protein	7.84019	19.3763	45.3563	53.2113	53.0804	33.8391	32.8124	34.8521	17.7712	8.17338	129.589	6.27418	10.8223	9
DDB_G0282061	DDB_G0282061			62.3213	10.0852	58.3385	80.8442	100.522	146.804	221.966	41.031	55.9575	1143.28	9016.8	478.745	28.9808	4
DDB_G0282109	DDB_G0282109		putative phospholipid transfer protein, ML domain-containing protein	0	0.147982	11.0777	10.1194	10.4952	8.76922	26.4452	22.8832	0.524009	0.717301	126.728	6.84753	0.0318336	4
DDB_G0282111	DDB_G0282111			0.0700367	0.141374	1.32064	1.95847	3.06663	2.19284	2.41625	0.974558	0.263985	0.0438039	3.23309	0.0659489	0.393894	9
DDB_G0282115	DDB_G0282115		SNF2-related domain-containing protein, C3HC4-type zinc finger-containing protein, CHR group protein, helicase, C-terminal domain-containing protein	16.0821	8.1713	23.4072	20.9396	16.6513	10.1193	10.0459	10.1938	7.36462	2.0209	10.9294	2.72425	6.56291	7
DDB_G0282185	DDB_G0282185		RING zinc finger-containing protein, U box domain-containing protein	3.76709	51.2096	43.4754	35.7168	31.7632	27.7347	28.1131	18.2654	11.0134	12.2415	38.1774	12.2	3.12669	7
DDB_G0282189	tupA	TUP1	transcriptional repressor TUP1	32.6976	243.826	377.759	312.36	313.879	306.595	312.508	66.2074	101.863	174.852	500.86	60.5907	141.896	7
DDB_G0282193	DDB_G0282193			1.18844	1.20335	1.84185	1.90098	3.37869	4.33834	150.848	11.2362	2.39357	0.392638	282.662	9.074	0	1
DDB_G0282233	ehd	EH domain-containing protein 1	putative regulator of phagosome maturation	17.2785	31.1712	64.4073	54.095	45.6838	43.9153	107.675	33.9498	21.989	24.3865	229.724	15.9138	15.6415	6
DDB_G0282291	potA	DG1057	calcium-activated BK potassium channel, alpha subunit family protein PotA	1.90517	3.12298	9.15278	9.36761	19.8063	7.85512	7.85964	4.3429	1.5064	3.51797	12.7261	2.25814	0.583517	9
DDB_G0282295	ubqA		ubiquitin A	58.9545	1286.32	1068.27	1440.66	2431.33	3237.72	3633.31	1341.42	954.352	7883.18	59713.9	4760.82	613.076	6
DDB_G0282297	forB		actin binding protein, formin homology domain-containing protein	44.239	78.8791	98.2294	83.9301	49.594	62.1927	49.3367	77.8315	75.2377	8.78589	174.487	18.8729	33.9148	7
DDB_G0282351	DDB_G0282351			0.309551	10.3229	19.0941	22.6183	37.4175	46.29	28.9354	12.7861	10.4166	1.25007	12.9219	4.21247	3.30127	6
DDB_G0282437	DDB_G0282437_ps		pseudogene	0	0	0.241722	0.444805	0	0.130174	1.29981	0	0.111508	0.327736	11.011	0.193808	0.2785	3
DDB_G0282439	DDB_G0282439			0	0	1.60829	0	0.615457	11.0547	415.097	2.0186	0.247305	14.0272	498.229	39.9193	0.151082	1
DDB_G0282441	DDB_G0282441			0	0	0	0	0.301753	0.566195	15.5187	0	0	2.5774	327.482	5.92563	0	1
DDB_G0282461	grlC		G-protein-coupled receptor (GPCR) family 3 protein 3	0.118773	2.69653	2.50377	2.16102	1.65928	2.03888	8.92635	1.82622	2.01816	2.70963	160.325	4.08156	0.0625147	4
DDB_G0282493	aatB		aspartate aminotransferase, aspartate transaminase	375.115	172.802	157.281	200.876	191.174	301.99	360.884	288.805	558.829	398.319	1607.63	305	291.745	8
DDB_G0282605	DDB_G0282605		leucine-rich repeat-containing protein (LRR), Rho GTPase domain containing protein	0.188268	0.516254	1.15509	1.2446	1.57069	160.372	470.408	4.17311	0.611747	0.851433	53.1546	8.92416	0.0469554	3
DDB_G0282607	crsA		ceramide synthase, sphingosine N-acyltransferase, dihydroxyceramide synthase	1.57985	14.6209	42.793	58.0889	82.3902	79.28	128.259	99.0088	41.5348	11.5329	161.505	13.9494	24.2041	4
DDB_G0282617	psmF1		proteasome inhibitor PI31 subunit	16.0731	29.4558	61.3987	47.0316	49.6136	37.3541	86.2201	103.354	29.8212	7.25322	267.428	15.4513	10.839	6
DDB_G0282723	tmem104		transmembrane protein, amino acid/polyamine transporter II, amino acid transporter, amino acid permease	4.06398	5.79518	25.9631	20.4685	16.6095	9.18194	12.0854	52.4776	18.4383	1.38989	4.82335	1.02277	2.04628	7
DDB_G0282745	DDB_G0282745			1.02574	0.71551	0.859137	0.421366	0.785085	0.903178	2.73432	1.76747	2.03453	0.137962	98.6974	1.42513	0.636086	4
DDB_G0282817	patB	PAT2	P-type ATPase	93.766	88.8941	433.036	849.161	447.079	974.045	882.47	890.006	775.974	1445.39	7845.23	277.657	289.971	6
DDB_G0282827	DDB_G0282827			0	0.387651	0.71698	0.738504	1.396	1.10422	0.478807	1.40044	0.250781	0.152196	1.27204	0.332594	0.429489	9
DDB_G0282849	DDB_G0282849			4.81437	11.9351	25.529	24.3711	21.1465	12.3765	17.1742	35.997	16.1564	28.7219	39.318	2.68495	7.52333	7
DDB_G0282883	DDB_G0282883			0.145544	0.255142	1.58765	0.317323	0.120002	22.1336	34.9053	1.89008	0.482196	0.454976	4.61783	1.00824	0.112632	3
DDB_G0282901	DDB_G0282901			0	0	0	0	0.993871	1.00199	1.08199	7.19788	0.584279	3.14305	11.013	1.67104	2.76611	4
DDB_G0282917	DDB_G0282917			3.3316	1.20582	3.81064	4.92818	4.06979	5.16623	5.14715	0	0.199822	2.27041	108.488	16.3095	11.6411	6
DDB_G0282925	lvsE		BEACH domain-containing protein	5.5693	6.31003	14.3614	17.1791	14.2147	10.6611	13.5089	15.4525	8.41606	2.19487	42.2729	3.67779	7.1747	9
DDB_G0282969	masB		malate synthase	3.10083	4.52813	13.8818	16.2943	21.7725	43.4405	33.3021	8.92708	7.66911	3.8964	28.3168	5.4232	10.0436	6
DDB_G0282971	DDB_G0282971		Transmembrane protein 63B	2.84388	4.0804	20.5757	27.6937	46.0233	87.6587	82.4303	30.5745	18.3383	13.4096	40.0009	4.30399	6.39047	4
DDB_G0282995	DDB_G0282995			0.555013	3.57078	14.8742	5.36995	6.57945	28.0025	245.686	5.4817	1.89077	59.4493	933.995	133.599	0.744192	1
DDB_G0283037	esd		esterase ESD	3.04404	14.6916	36.4845	51.2309	42.8788	38.3541	33.5596	45.3216	5.15126	0.828475	69.759	1.95499	12.4664	9
DDB_G0283043	DDB_G0283043		unknown (not in dictyBase)	0.586137	0	3.31505	0	0	0	0	1.52789	0	0	3.10729	0	0.404316	7
DDB_G0283109	iksA		putative protein kinase, putative transmembrane protein, IQ calmodulin-binding domain-containing protein, IKS family protein kinase	4.54439	18.0809	35.6852	31.664	23.1254	20.1284	21.9195	14.0575	13.2693	3.79417	15.4239	2.91954	7.88062	7
DDB_G0283141	DDB_G0283141		unknown (not in dictyBase)	0	0	0	0.606076	0.621611	0	0	0	0.249778	0.241745	4.73889	0.0767428	1.20216	9
DDB_G0283157	ppp5C	PP5	protein phosphatase 5 catalytic subunit	7.13834	47.3252	54.666	73.4025	71.432	68.6061	88.5845	46.3345	44.5628	62.8321	224.697	49.8442	68.2563	6
DDB_G0283205	top1		DNA topoisomerase I	19.876	72.9133	41.1083	27.9758	39.4221	69.6282	65.4188	104.269	31.3877	16.1051	59.9627	17.6559	48.2697	6
DDB_G0283261	acoA		acyl-CoA oxidase	20.1577	48.6968	133.433	161.758	142.118	115.748	87.7126	68.4342	71.6502	7.92673	72.1701	11.65	12.6097	9
DDB_G0283287	fut7		glycosyltransferase, alpha-3/4-fucosyltransferase	0	0.266997	0.218771	0.189535	0.388285	1.61595	1.47894	1.54622	0.128365	0.0705725	3.68411	0.629972	0.00919638	4
DDB_G0283293	DDB_G0283293		putative delta-1-pyrroline-5-carboxylate dehydrogenase	188.463	624.737	639.076	375.913	660.453	604.796	694.722	165.557	982.231	57.6724	1259.77	195.128	435.846	6
DDB_G0283355	swip		WASH complex subunit SWIP	9.49192	10.4613	27.1174	70.1018	62.9426	42.6318	35.2308	18.8079	11.6831	6.88174	62.1453	5.73854	40.6953	9
DDB_G0283375	coyA		C-terminal CASP domain-containing protein	5.63502	37.6822	50.217	47.2171	47.1185	25.1314	22.5785	13.2409	13.136	17.2966	44.2483	8.5595	20.1011	7
DDB_G0283429	DDB_G0283429			0.413145	122.311	110.397	106.545	47.3659	40.6037	21.8725	19.3118	12.5447	7.76054	63.76	5.74807	2.56561	7
DDB_G0283441	abpG		actin binding protein G	4.57441	13.771	15.9638	31.6444	53.7403	33.0198	26.5409	38.4222	31.9873	12.5339	50.4119	20.2813	20.4579	9
DDB_G0283455	DDB_G0283455		unknown	85.5263	170.643	758.204	550.449	315.602	190.332	275.776	315.754	176.292	9.27201	1043.94	20.5621	115.771	7
DDB_G0283459	gcn5		bromodomain-containing protein, HAG group protein, GCN5-related N-acetyltransferase, GNAT family protein, putative histone acetyltransferase	1.44299	17.7166	22.5723	20.008	22.5067	21.8388	15.2573	9.80886	7.2607	10.2547	35.773	10.2453	13.0503	7
DDB_G0283493	DDB_G0283493			0	0	3.37972	1.30455	542.514	326.933	326.806	25.7974	409.543	1.46904	24.5679	2.12283	0	4
DDB_G0283495	DDB_G0283495		WD repeat-containing protein 70	5.91459	15.7677	25.7916	24.7265	28.4789	36.0448	50.9603	14.0174	10.6179	5.40176	52.5856	3.26108	13.3471	6
DDB_G0283521	DDB_G0283521			0.482886	0.322071	0.784939	0.529474	0.851987	2.24493	9.89097	0.616895	0.848466	2.48262	9.05803	1.84614	0.346524	3
DDB_G0283633	DDB_G0283633		Major facilitator superfamily domain-containing protein 5	0.665535	0.649682	1.00142	1.65696	3.62499	2.6833	3.92978	4.44739	1.38054	1.84382	24.194	0.849898	2.75298	4
DDB_G0283657	ddx3_ps		pseudogene	0.478679	0.35269	0	2.28296	1.44489	6.45779	0	1.13266	0.416296	0	4.36345	0.106686	0	5
DDB_G0283699	phg2	tyrosine kinase-like protein	protein serine/threonine kinase Phg2	25.0621	116.815	120.489	97.2621	81.5495	62.5588	57.0189	28.5862	45.8684	16.3918	54.8455	17.3477	15.5623	7
DDB_G0283707	DDB_G0283707		LMBR1-like conserved region-containing protein	398.436	147.212	55.4007	48.4975	29.4133	62.8516	73.4717	28.1913	119.966	298.924	482.828	62.4815	153.696	8
DDB_G0283709	osbH	OSBPL6	oxysterol binding family protein, member 8	74.4475	217.861	292.827	272.382	315	510.907	502.399	180.662	348.211	492.204	3069	297.123	113.053	6
DDB_G0283743	DDB_G0283743			0.113529	0.416435	0.443555	0.413122	0.436262	0.522035	0.8736	0.162195	0.552727	0	2.66217	0.197846	0.396695	6
DDB_G0283845	DDB_G0283845		putative SAP30 family protein	12.2462	44.1661	128.373	177.473	231.507	115.144	170.503	63.4437	32.6904	9.56091	185.225	22.9585	43.8527	9
DDB_G0283855	gpr89	GPHR	Golgi pH regulator homolog	0.642023	3.94146	12.1556	10.5856	9.09815	5.74726	8.16266	6.28363	3.92231	0.690187	3.69916	0.470499	0.646293	7
DDB_G0283893	DDB_G0283893		unknown	18.4511	117.692	162.714	142.739	136.668	118.944	116.807	15.9013	25.62	14.2551	79.9195	10.7395	9.05779	7
DDB_G0283991	DDB_G0283991		UPF0394 inner membrane protein yeeE	3.68378	2.20811	5.18411	16.0824	53.7734	73.3085	44.3301	146.833	9.30472	0.85763	49.3057	9.01099	14.7606	5
DDB_G0284041	rcdII	veg158	PH domain-containing protein	37.1207	41.2373	106.354	113.608	80.0377	69.4534	57.315	115.016	68.3782	28.1072	101.304	33.2466	33.4346	7
DDB_G0284063	DDB_G0284063			0	2.85662	41.1502	46.8547	87.9084	48.0243	34.9933	25.2003	1.43575	0.0185025	2.86302	0.867396	0.0223813	9
DDB_G0284119	DDB_G0284119		transmembrane protein	1.0302	0.942649	2.54183	3.96001	3.85468	15.0339	5.02721	2.23109	2.93217	0.220344	137.605	4.29519	0	5
DDB_G0284125	DDB_G0284125		DUF3752 family protein	1.48419	4.62973	18.7596	14.9787	16.2938	10.2323	10.1878	22.2476	7.96896	2.90721	18.995	3.1899	8.24932	9
DDB_G0284141	atp7a		P-type ATPase, copper-transporting ATPase	23.92	25.58	47.5173	30.779	12.2798	9.56159	13.4297	4.99872	13.3151	1.12536	114.302	4.66277	18.1928	7
DDB_G0284167	rnp1A	RNP-1	RRM domain-containing protein RNP1A	763.113	543.455	165.699	172.995	91.8845	131.415	493.932	227.973	841.577	1045.19	9658.12	258.731	1031.89	8
DDB_G0284171	chdA		chromodomain-helicase-DNA-binding protein A	14.8807	35.3971	54.1315	67.9427	78.8125	60.3852	55.0853	48.5887	27.6304	15.4643	89.559	15.0564	15.4292	9
DDB_G0284183	mrfA	veg132, rcdK	transcription factor MrfA	7.66693	227.769	405.974	279.8	240.248	231.274	218.529	62.4932	76.1339	210.567	296.659	32.2629	22.3937	7
DDB_G0284207	DDB_G0284207		short-chain dehydrogenase/reductase (SDR) family protein	0	0.147982	0.757283	0.0957886	0.108673	1.29632	53.9215	1.62906	0.539343	0.154548	44.4818	0.643	0.0159168	1
DDB_G0284239	DDB_G0284239		putative glycoside hydrolase	0.296965	2.43641	1.55632	0.470902	0.311692	14.9348	190.197	2.66855	0.241436	0.148253	78.8753	0.343732	0	1
DDB_G0284275	DDB_G0284275			0.318557	2.4356	6.84892	10.4212	6.07997	4.08392	5.67743	13.8254	7.39276	0.464567	10.6506	1.76012	2.87809	9
DDB_G0284295	iliG		Endo-1,4-beta-glucanase family protein, glycoside hydrolase family 9 protein	3.88864	5.50156	2.61794	2.2232	1.70208	7.43161	13.3073	3.50579	1.27909	0.293777	356.855	25.8032	0.18088	4
DDB_G0284337	cynA		Callipygian	1.4256	3.74222	6.0627	2.69093	1.36913	2.11418	3.69361	2.51226	1.88708	1.5702	11.0525	0.583356	1.85911	7
DDB_G0284349	gdap2		ganglioside induced differentiation associated protein 2	1.97802	4.58223	3.94388	2.52572	0.806378	5.08897	2.35413	1.24293	1.14519	0.268131	6.19963	0.443732	1.74731	7
DDB_G0284361	DDB_G0284361			1.26152	3.06503	0.951258	0.717997	0.672028	0.930708	0.923683	1.39309	2.00999	0.0449256	5.38036	0.143166	0.108312	2
DDB_G0284391	DDB_G0284391		glycoside hydrolase family 47 protein, mannosyl-oligosaccharide 1,2-alpha-mannosidase	0.354727	0.558452	1.42597	1.00277	1.20524	1.32718	0.406211	1.75521	0.471803	0.307607	3.89654	0.185144	1.54279	7
DDB_G0284411	dng1		PHD zinc finger-containing protein, inhibitor of growth (ING) family protein	29.494	31.3481	50.3105	66.5417	53.6032	44.5953	41.6088	76.8442	40.2991	17.0213	67.1005	11.9014	7.93461	7
DDB_G0284461	DDB_G0284461		C2 domain-containing protein, leucine-rich repeat-containing protein (LRR)	2.26682	53.0744	26.5001	27.3416	13.3116	10.7222	16.1223	7.91433	6.79644	5.76443	28.5285	5.28581	5.08866	2
DDB_G0284503	fut6		glycosyltransferase, alpha-3/4-fucosyltransferase	10.8438	23.9062	35.5497	23.0696	18.228	12.7851	15.644	10.4681	6.94333	28.8703	203.565	5.33941	19.6579	7
DDB_G0284505	fut5		glycosyltransferase, alpha-3/4-fucosyltransferase	0.713364	33.0251	46.9573	42.1967	28.8555	30.3587	27.6882	45.3234	16.0804	17.2513	50.8388	3.54881	1.83799	7
DDB_G0284569	DDB_G0284569			0.0724356	0.386696	0.723378	0.409353	1.19639	60.4387	26.0681	3.69799	0.558125	0.207201	6.76278	0.308666	0.00776148	5
DDB_G0284577	DDB_G0284577		NOT2/NOT3/NOT5 family protein, putative CCR4-NOT complex subunit 2	24.6602	62.7266	55.4174	37.5312	33.3994	27.2014	27.6306	31.6502	23.6133	3.17297	41.6395	4.40882	21.9915	7
DDB_G0284589	dlcA	Tctel1	cytoplasmic dynein light chain, Tctex-1 family protein	12.3569	41.5964	16.881	17.9833	12.2975	9.1872	11.1903	8.04731	7.64127	1.06974	88.0492	1.3548	24.2999	2
DDB_G0284633	DDB_G0284633			1.40144	1.78728	4.11727	9.44567	9.32575	6.37124	6.84455	4.77938	4.5896	1.4936	75.25	1.9045	4.62412	9
DDB_G0284643	DDB_G0284643		Hsp70-binding protein 1	25.3631	17.8412	24.5285	51.8985	73.9502	241.782	36.7131	789.428	212.529	36.9723	102.404	7.66121	19.4128	5
DDB_G0284677	expl2	DdExpl2	expansin-like protein	2.16021	13.9382	49.1266	55.7621	30.8072	38.1777	455.438	32.0738	4.81921	54.2662	16141.1	144.567	0.318842	1
DDB_G0284685	mpi	PMI	mannose-6-phosphate isomerase, phosphomannose isomerase	9.14165	13.7919	47.8969	49.3248	31.0652	24.4257	23.7292	24.2099	28.1113	8.20664	23.6115	3.82521	7.5202	7
DDB_G0284719	med29	med2	putative mediator complex subunit 2	4.38249	28.2054	33.0153	24.8428	18.3723	17.7303	18.5489	37.8891	10.408	1.49326	16.0122	1.57494	7.96323	7
DDB_G0284747	msh5		mutS homolog, DNA mismatch repair protein	0.118175	5.08708	6.96637	7.28921	9.06535	6.86624	5.12201	4.7715	1.50512	0.220273	2.90982	0.330191	0.264025	9
DDB_G0284749	DDB_G0284749			1.10694	21.9452	33.5279	27.0106	35.4239	19.6103	20.0142	12.5574	6.55712	1.10983	6.54658	1.24685	1.0842	7
DDB_G0284801	DDB_G0284801			1.00698	2.81606	2.17128	2.51101	5.1932	8.46801	56.5144	19.675	3.85836	1.81339	114.136	10.2394	4.36341	1
DDB_G0284803	DDB_G0284803		unknown (not in dictyBase)	0	1.38009	0	2.03956	1.88463	4.98158	33.4477	4.43215	0	1.54307	66.0971	6.81152	3.75347	1
DDB_G0284839	ndrC	Lats2	NDR/LATS-related kinase NdrC	15.7429	28.9651	38.8538	31.8345	24.9082	20.3248	22.8089	11.1981	14.1443	3.73245	12.3984	1.35391	5.15329	7
DDB_G0284863	limB	lim2, paxA	LIM-type zinc finger-containing protein B	39.9122	162.278	464.88	330.119	176.526	95.4693	105.213	71.7028	83.8862	90.4873	260.357	58.5435	69.1543	7
DDB_G0284901	DDB_G0284901		isochorismatase family protein 1B	1.23138	7.67789	16.5248	11.0336	9.22581	6.46066	5.85249	19.6844	4.66151	0.41299	15.7294	6.56281	1.66047	7
DDB_G0284943	DDB_G0284943		Sodium-dependent glucose transporter 1	4.47985	5.10174	8.24042	7.39798	8.14813	11.8925	10.8548	31.6109	6.04842	2.01836	16.1379	1.23781	5.56982	6
DDB_G0284949	DDB_G0284949			0	1.02092	2.29477	3.37752	1.9703	1.32541	1.60675	3.08907	0	0.101249	9.24067	2.27861	0	7
DDB_G0285005	aifB		putative apoptosis inducing factor	0.268331	0.109079	0.269667	0.0706071	0.111718	0.0751521	0.77519	0	0.128751	0.184312	7.62109	0.062887	0.165573	4
DDB_G0285045	DDB_G0285045		EGF-like domain-containing protein	0.1717	0.51921	1.81967	2.35474	2.43112	3.23928	1.88853	3.40911	0.842437	0.465273	1.88922	0.12731	0.286888	9
DDB_G0285063	DDB_G0285063		putative E3 ubiquitin-protein ligase	23.4009	277.309	92.9229	67.0495	67.8337	111.732	203.648	99.2494	84.5612	55.5526	156.674	44.0646	12.6888	2
DDB_G0285065	DDB_G0285065		leucine carboxyl methyltransferase	80.2283	12.2757	120.479	95.2667	91.1647	93.5694	125.389	84.1437	53.1876	17.543	141.874	9.82811	6.51547	6
DDB_G0285141	osbJ		oxysterol binding family protein, member 10	8.76404	3.15135	2.83318	4.43569	3.47443	5.48718	21.6362	13.7663	16.1621	28.4506	1753.43	31.8193	7.23281	4
DDB_G0285149	DDB_G0285149		RING zinc finger-containing protein, TRAF-type zinc finger-containing protein, meprin and TRAF homology (MATH) domain-containing protein	28.1252	27.9356	29.8093	29.6015	38.4748	38.8283	32.5063	28.0225	50.7778	13.7112	41.8192	5.50771	10.7158	6
DDB_G0285161	dagA	CRAC, synag7	cytosolic regulator of adenylyl cyclase, PH domain-containing protein, cytosolic regulator of adenylate cyclase	7.43954	88.2773	121.055	102.128	57.582	44.2879	43.1302	21.5891	21.9637	23.4259	58.4066	11.6129	2.98595	7
DDB_G0285205	snf2a	SNF2	SNF2-related protein SNF2a	12.2935	34.7553	60.2728	53.6412	63.0927	49.3776	51.9748	54.7659	26.5816	42.6092	160.023	37.6406	25.405	7
DDB_G0285251	rsc43		Protein DRE2	46.4965	37.8025	121.642	92.0567	124.282	91.7535	112.539	231.785	124.141	147.152	977.589	156.03	93.2576	9
DDB_G0285273	DDB_G0285273		AhpC/TSA family protein	0	0	0.342695	0.173389	0.471058	0.632891	147.589	0	0	0.0322037	1210.62	17.5512	0.0288114	1
DDB_G0285289	DDB_G0285289			0.672349	0.92484	6.6706	1.65759	4.86685	12.3945	1462.38	10.4827	2.5348	7.26867	7113.8	103.771	1.22949	1
DDB_G0285293	spt4		transcription initiation factor Spt4	19.1796	90.524	91.1424	107.171	76.6146	63.9396	79.9917	77.6497	47.8126	81.5237	369.975	92.4102	67.2343	7
DDB_G0285297	DDB_G0285297			0.515275	0.937524	2.46069	3.07405	2.42066	1.68835	1.69842	5.31815	1.01577	0.0106393	2.34626	0.100497	1.46261	9
DDB_G0285331	DDB_G0285331			0.0994614	0	1.10428	1.80065	3.67934	2.39633	1.63136	8.35774	1.22791	3.09436	14.9642	0.710087	3.01321	9
DDB_G0285359	DDB_G0285359			44.0982	64.3516	199.366	284.952	157.832	117.123	146.321	148.925	175.804	78.4798	365.38	26.3664	52.7014	7
DDB_G0285365	DDB_G0285365			27.5189	16.9213	60.0325	60.5892	55.5772	30.3786	30.825	51.91	57.3675	41.0197	172.825	33.4348	42.5205	7
DDB_G0285383	DDB_G0285383			0	0	8.00083	11.8213	19.8248	26.8991	149.105	107.335	49.2892	30.7035	641.117	26.4074	0	3
DDB_G0285391	xacC	RacGEF, RacGAP	RhoGEF domain-containing protein, RhoGAP domain-containing protein, PH domain-containing protein	25.1554	11.1902	5.06658	6.50259	4.11019	6.03751	12.5379	0.518238	3.98107	24.6781	43.2138	6.2761	16.0358	8
DDB_G0285397	DDB_G0285397			0.577112	0.226314	1.44658	1.59983	1.3318	1.39169	0.700414	0.141878	0.677894	0.0118387	3.4544	0.150359	0.519741	9
DDB_G0285447	DDB_G0285447		putative transmembrane protein, DUF829 family protein	3.41997	2.39371	5.83675	7.80852	9.68624	25.8687	83.9247	9.2637	7.74597	3.183	34.8385	18.4564	2.82291	3
DDB_G0285461	pigK		phosphatidylinositol glycan, class K	8.44113	17.7402	29.5161	28.3672	29.5242	17.5964	17.5146	23.207	11.4817	4.16667	39.0069	1.76741	12.222	7
DDB_G0285493	DDB_G0285493			1.4121	3.72339	11.9196	18.0235	17.0121	6.49909	7.29453	15.0893	4.6076	0.429599	48.9394	1.58051	8.70691	9
DDB_G0285495	DDB_G0285495			2.59847	5.24015	10.4663	12.4149	12.2188	13.8504	15.8137	14.4423	3.25475	7.88851	31.4827	3.08676	7.63011	6
DDB_G0285511	DDB_G0285511		major facilitator superfamily protein	4.28763	18.7431	13.6868	30.3753	32.1455	18.5798	17.537	12.1291	2.15668	0.438694	119.231	3.81752	15.6002	9
DDB_G0285635	DDB_G0285635		NMDA receptor-regulated protein 2	1.20418	1.10696	3.38589	5.23947	6.37618	3.44828	6.63361	7.11174	1.51664	0.944039	10.3745	4.9598	3.70382	9
DDB_G0285645	DDB_G0285645			0.118169	0.0663367	3.70884	3.15165	4.04324	28.1568	268.818	0.895463	0.434088	0.353926	111.718	2.3319	0	1
DDB_G0285647	nagE		glycoside hydrolase family 20 protein, N-acetylglucosaminidase	0.600927	3.61274	8.65305	7.88842	6.48663	8.03899	21.2419	4.73649	4.20077	2.34838	15.8053	2.80782	2.68958	4
DDB_G0285649	DDB_G0285649		protein phosphatase 2C-related protein	53.2665	170.054	245.959	228.496	131.94	101.153	106.591	48.2449	57.6841	153.855	620.798	152.049	138.217	7
DDB_G0285711	DDB_G0285711		phox - and C2 domain-containing protein	3.14949	3.08474	7.34791	17.8553	10.3895	6.37543	6.72487	6.40501	5.91713	3.33836	16.4819	1.61305	4.80195	9
DDB_G0285797	DDB_G0285797		unknown	0.385669	0.415546	2.37351	4.71653	23.3146	47.4619	103.577	5.67712	1.28097	2.75328	28.8382	0.16794	0.189674	3
DDB_G0285837	DDB_G0285837		bromodomain-containing protein, WD-40 repeat-containing protein, BRWD group protein	4.67234	13.2828	23.2247	20.4075	25.6074	13.1682	16.0085	10.0482	8.26322	8.01911	25.9527	2.55769	4.2041	7
DDB_G0285865	DDB_G0285865			0.0964862	0.287273	1.84275	3.20753	3.02603	3.47106	2.1497	0.380513	0.434772	0.652331	1.37554	0.0343951	0.373771	9
DDB_G0285917	DDB_G0285917		unknown	3.04983	111.69	532.272	402.021	269.303	295.479	404.191	396.417	380.759	365.755	1529.79	184.761	18.3174	7
DDB_G0285939	ctnnA	vinA, Dd-alpha-catenin	alpha-catenin related protein	24.7665	749.162	728.339	288.601	122.932	63.5068	61.8897	15.0483	102.501	10.5056	181.101	30.6879	1.13679	2
DDB_G0285963	fhkD	FHAK-D	forkhead-associated kinase protein D	11.7037	39.9835	104.479	101.265	67.2838	54.4076	49.8674	28.1904	13.5751	18.2241	40.6777	8.45792	17.1166	7
DDB_G0285991	DDB_G0285991			3.10876	10.1842	6.49979	8.62434	8.70512	5.12538	4.81933	14.9541	4.77051	0.518028	9.91131	1.90763	4.13667	7
DDB_G0285993	DDB_G0285993		unknown (not in dictyBase)	22.66	25.8396	55.01	49.5914	33.9643	24.7712	17.6507	33.6264	9.69239	0.497034	18.6587	1.45583	7.15252	7
DDB_G0286005	DDB_G0286005		putative transmembrane protein	10.2693	21.976	43.4732	37.918	36.6031	16.7681	16.4427	108.174	35.2055	2.24351	36.8853	4.28033	15.0028	7
DDB_G0286023	DDB_G0286023		elongation factor 1b-related protein, elongation factor 1beta-related protein	0	0	17.2282	0.622626	360.83	5833.47	6245.26	426.656	13.998	43.4656	1283.41	133.414	0	3
DDB_G0286035	mcm9		MCM family protein	12.2347	4.82361	25.2625	31.7363	43.9217	30.9904	19.269	12.811	8.68893	1.3404	21.0886	3.24756	6.3649	9
DDB_G0286055	DDB_G0286055		peptidase C1A family protein	0.47758	0.248634	3.53427	7.80901	178.84	1714.81	1748.67	182.706	1.88954	3.73916	110.246	13.8015	0.0982299	3
DDB_G0286063	DDB_G0286063		transmembrane protein	12.0664	31.1304	22.9954	28.2677	26.1827	26.6997	23.302	18.1002	14.7842	21.9145	72.0207	24.8761	26.9792	7
DDB_G0286135	DDB_G0286135		myb domain-containing protein, ZZ-type zinc finger-containing protein	0.64326	1.84366	1.39782	2.37616	1.21592	1.13982	1.62771	2.15589	3.02394	0.519091	23.9157	0.768929	6.72595	7
DDB_G0286157	DDB_G0286157			0.0813618	0.314454	0.746196	0.625642	0	0.637259	0.977664	0.895691	0	74.7264	53.3239	3.63548	0.563405	6
DDB_G0286181	romo1		reactive oxygen species modulator	60.141	7.33571	4.47519	4.78845	2.78969	1.67932	7.3288	4.21455	6.30135	0.57773	73.1633	1.41887	28.3431	8
DDB_G0286219	DDB_G0286219		SNF2-related domain-containing protein, HEAT repeat-containing protein, armadillo-like helical domain-containing protein, CHR group protein, helicase, C-terminal domain-containing protein, putative TBP-associated factor	5.92114	42.8002	65.361	50.3663	47.4707	32.7591	31.8289	16.7104	9.71768	3.11377	23.0834	1.52683	9.16791	7
DDB_G0286255	DDB_G0286255_ps		pseudogene	0	1.35506	0	0	0	1.35396	1.21315	2.16691	0.624444	0.0556869	2.75588	0.407857	0.0569026	4
DDB_G0286285	DDB_G0286285			0	0	2.81277	6.42607	92.3347	1505.23	1528.14	44.5926	4.33093	1.84272	78.4217	16.6005	0	3
DDB_G0286355	mhcA	MHC	myosin II heavy chain	345.801	1746.12	291.936	377.159	247.529	468.429	999.352	317.399	1444.42	353.559	1668.05	99.0672	347.571	2
DDB_G0286425	srrm1		putative RNA splicing factor, splicing factor PWI domain-containing protein, serine/arginine repetitive matrix-like protein	5.0077	15.1794	19.9916	24.378	20.8723	14.4499	14.7336	21.4178	17.9244	11.3947	46.2396	6.73898	15.2331	7
DDB_G0286545	vps13D	vps13	vacuolar protein sorting-associated protein 13 family protein	2.73888	14.8903	18.3028	16.9921	22.6618	21.0872	43.1915	18.3842	6.399	2.72897	18.8286	0.367237	1.2917	4
DDB_G0286631	ponF		ponticulin-related protein	9.38223	54.2148	29.429	12.1835	13.8185	38.2201	1475.57	18.0612	2.48148	2.34933	3308.99	54.471	0.968052	1
DDB_G0286639	DDB_G0286639			14.0685	16.2473	32.3072	41.8182	31.5406	49.0324	53.9846	84.0615	42.268	43.3554	630.806	36.5153	25.0174	6
DDB_G0286695	DDB_G0286695	ArfGAP	pleckstrin homology (PH) domain-containing protein, Arf GTPase activating protein	3.44355	7.20982	10.1331	9.59338	5.94883	12.6685	39.4591	10.6743	7.07931	58.0061	196.523	46.8034	13.951	4
DDB_G0286711	gpt8		putative glycophosphotransferase	0	0.0513626	0.131422	0.2136	0.361297	0.333678	0.450814	0	0.121251	0.465617	8.70631	0.151142	0.682227	4
DDB_G0286727	DDB_G0286727		PUA domain-containing protein, chaC-like family protein	143.459	49.899	107.376	149.099	133.824	255.596	241.44	176.144	131.772	120.625	2427.22	1159.92	76.6257	6
DDB_G0286735	DDB_G0286735		C3HC4-type zinc finger-containing protein	14.4843	39.4025	75.4739	73.8618	41.8923	26.2964	24.4707	40.0351	36.7027	13.3302	47.8407	8.21136	8.71706	7
DDB_G0286773	gflB	RacGAP, RasGEF, RapGEF	Rap guanine nucleotide exchange factor	51.1005	199.886	218.098	143.032	81.0114	103.57	112.971	53.6291	107.357	81.9452	225.719	30.0923	49.3455	7
DDB_G0286881	DDB_G0286881			0.200078	1.18441	2.83058	2.01925	2.34786	1.81361	1.66936	7.37407	2.03532	0.100005	4.22655	0.185987	0.878522	7
DDB_G0286887	DDB_G0286887			0	0.170657	0	0.220932	0.850869	0.87352	95.2157	2.35935	0.402867	0.870468	64.9984	1.72509	0	1
DDB_G0286891	DDB_G0286891		P-type ATPase, transmembrane protein	0.28095	2.08018	13.3276	10.7713	7.19831	17.6762	13.408	1.20834	3.78336	0.0219736	5.58212	0.271885	0.0129097	6
DDB_G0286901	DDB_G0286901			1.86171	58.1628	22.0401	23.7691	24.757	30.7163	62.8661	34.5656	33.9776	26.9704	105.748	23.932	4.54364	6
DDB_G0286907	ubqD	ubqE	ubiquitin D	26.2467	335.281	147.644	42.2369	36.4064	19.8698	23.5736	6.82599	21.5121	216.899	1619.96	67.7468	102.925	2
DDB_G0286909	anapc11	APC11	anaphase promoting complex subunit 11	6.87419	20.5199	55.475	38.1058	20.1684	15.9536	20.5599	56.4261	51.1765	2.12003	101.276	2.62269	15.9637	7
DDB_G0286915	DDB_G0286915			5.6578	3.61378	8.53935	5.02352	1.18027	2.74219	17.7762	34.1532	0	0.0644075	22.7171	9.53791	0.518606	4
DDB_G0286919	uba2	sae2	sumo-activating enzyme subunit 2, ubiquitin-like 1-activating enzyme E1B	8.79626	20.2695	27.0768	29.0507	31.9827	21.6609	16.6137	38.6444	5.24062	2.02255	45.5752	2.85727	24.7148	7
DDB_G0286931	hephA	HectPH1	putative ubiquitin-protein ligase	3.96539	7.70573	50.3594	58.6226	85.8361	106.724	86.1094	35.5251	9.39339	0.919532	12.3512	1.67267	1.25726	6
DDB_G0286945	gtr3		putative glycosyltransferase	14.6595	25.9544	138.095	195.709	132.049	101.831	86.8865	43.7436	100.033	59.3431	219.831	60.7969	27.5	9
DDB_G0286957	DDB_G0286957			43.2757	17.3233	19.0415	929.125	362.542	69.2146	45.6179	0	9.04936	3.65521	53.3091	7.3116	2.02539	9
DDB_G0286967	med25		putative mediator complex subunit 25	5.59887	96.0819	16.7179	15.3556	11.4086	22.0773	68.6057	14.2752	19.829	22.1194	65.4541	9.48843	1.5073	2
DDB_G0286993	DDB_G0286993		Multiple inositol polyphosphate phosphatase 1	0	0.0833126	0	0.107856	0.207692	0.155822	5.96107	0.133779	0	0.0512274	43.8075	0.448132	0	1
DDB_G0286995	DDB_G0286995			0.340608	4.441	1.88866	1.58072	5.34474	5.83374	16.6259	3.62037	0.798522	4.31448	8.75673	0.835275	1.46303	4
DDB_G0286999	DDB_G0286999			1.23848	16.3451	8.56366	6.7572	16.0893	21.3066	45.7178	21.5117	3.05371	6.94404	19.2305	2.88765	3.10422	4
DDB_G0287035	lmpB	DdCd36	lysosomal integral membrane glycoprotein LmpB	71.1369	34.8964	44.567	41.8122	33.0064	106.311	340.365	12.9962	61.4481	497.536	3366.34	277.252	63.6653	3
DDB_G0287037	DDB_G0287037		Protein SDS23	0	0.0649123	1.66091	0.420177	1.61822	77.0233	599.299	1.59527	1.05117	2.90696	431.594	28.2445	0.0328437	1
DDB_G0287171	DDB_G0287171		SNF2-related domain-containing protein, C3HC4-type zinc finger-containing protein, CHR group protein, helicase, C-terminal domain-containing protein	1.21618	11.6481	24.68	20.967	22.0945	13.0676	11.3984	14.9092	10.5869	1.45348	7.39926	2.89419	2.1078	7
DDB_G0287241	DDB_G0287241			0	0.836197	1.54521	1.39261	2.27591	2.22293	1.75347	3.97442	0.841415	0.0142331	3.8748	0.127934	0.136831	6
DDB_G0287251	DDB_G0287251			0	0.266459	1.49879	1.68725	2.39753	6.09835	2.4256	12.6054	2.47198	0.164135	2.348	0.147039	0.44363	5
DDB_G0287291	abpD	actnB, interaptin, alpha actinin 2	actin binding protein D	0.61624	6.09092	118.063	146.869	148.721	68.9143	53.219	62.2237	39.71	1.86351	18.2733	2.45555	1.28295	9
DDB_G0287293	gerA	pLK109, 109_1, SPG1, 109 gene 1 protein	germination protein p109	0.224381	0.165324	5.92219	0.428055	0.824279	4.00331	1224.3	0.823382	1.09896	24.4479	132945	1092.27	0	1
DDB_G0287315	DDB_G0287315			17.7374	6.76177	19.0862	28.8726	27.1234	15.3307	23.9358	67.7658	56.784	3.47421	248.369	4.50622	13.541	9
DDB_G0287371	ada	ADD	adenosine deaminase	32.8751	22.9372	8.69697	8.4302	9.24739	7.42139	7.52879	1.59287	7.14057	0.228352	25.333	0.989141	11.9239	8
DDB_G0287401	tmem164		transmembrane protein, TMEM164 family protein	1.85358	1.10164	4.00041	8.69942	9.38776	5.01143	8.48774	11.4267	6.851	0.460681	4.06254	0.484181	0.459718	9
DDB_G0287417	DDB_G0287417			0	0.306944	0.290067	0.157149	0.055501	7.22412	40.1054	1.68148	0	0.037294	30.6823	0.332926	0.00812894	1
DDB_G0287519	DDB_G0287519		acetyl-coA hydrolase	97.5016	14.4048	142.152	145.977	415.386	425.404	222.276	360.792	28.8561	1.36269	191.105	10.4951	24.2149	9
DDB_G0287549	DDB_G0287549			0.222641	0	15.2972	12.7173	6.73329	7.16938	373.455	1.58046	10.6768	5.19674	2985.09	91.0693	0.141154	1
DDB_G0287561	DDB_G0287561		NADH:flavin oxidoreductase/NADH oxidase domain-containing protein	0	0.209719	1.5531	0.488947	0.253624	1.30188	319.124	0.92341	0	0.566654	489.115	5.35044	0	1
DDB_G0287583	gerC	109_3, pLK109, SPG3, 109 gene 3 protein	germination protein p109	5.44123	0.846911	4.20154	1.25191	1.40574	2.47367	497.984	8.89532	2.73194	50.9685	60175.1	874.663	3.8023	1
DDB_G0287599	DDB_G0287599			0	14.9858	84.0773	268.677	409.271	505.724	202.811	34.3122	7.62409	4.62014	24.8523	2.83543	1.85201	9
DDB_G0287619	gmppB	mpgA	GTP:alpha-D-mannose-1-phosphate guanylyltransferase, mannose-1-phosphate guanylyltransferase beta	61.7844	95.6751	282.592	277.475	177.674	107.367	110.837	60.1535	62.643	79.4001	807.186	66.317	114.241	7
DDB_G0287625	DDB_G0287625			9.71919	24.9636	28.2525	27.0119	36.5267	38.5592	32.0007	37.2755	27.6659	3.96345	52.2581	19.2938	11.6362	6
DDB_G0287643	DDB_G0287643		unknown	10.7282	12.4151	30.0797	24.2463	14.6564	8.45738	7.52571	23.4548	8.01818	0.600783	35.936	2.23598	18.0517	7
DDB_G0287687	gerB	pLK109, 109_2, SPG2, 109 gene 2 protein	germination protein p109	0	0	1.66346	0.214028	0	2.08306	301.213	0	0.585417	11.1057	7151.14	353.352	0.167298	1
DDB_G0287727	DDB_G0287727		Enhancer of polycomb homolog 1	4.23412	21.2055	31.2463	27.3666	36.9749	26.579	25.5814	21.2821	8.63352	4.12056	36.1048	6.00745	4.26682	9
DDB_G0287729	DDB_G0287729		Palmitoyltransferase ZDHHC17	11.0648	10.6722	45.5278	44.2201	38.1423	51.9711	44.1078	39.9831	24.3822	11.0024	201.658	6.52871	18.3389	6
DDB_G0287829	ecd		SGT1 protein, ecdysoneless-like protein	0.278013	0.103226	0.448827	2.35397	5.42295	5.64474	4.63524	4.99439	0.395989	1.42989	3.59015	0.509322	0.983837	6
DDB_G0287923	wimA_ps2		pseudogene	4.55768	7.72301	5.43186	4.179	2.35333	2.97358	1.77283	6.87671	2.22691	1.12795	13.7651	0.516421	3.75151	2
DDB_G0287925	DG1037	ORF1037	ubiquitin domain-containing protein	5.75897	75.1862	83.3237	72.5044	68.8026	57.3046	48.3988	11.5593	23.1511	9.19225	36.1173	10.1424	4.9136	7
DDB_G0287943	DDB_G0287943			4.0804	4.27105	6.32547	5.57331	3.73477	3.01515	4.58549	3.35774	2.91529	0.00875114	7.09453	0.336217	2.08608	7
DDB_G0287969	cnrN		PTEN-like phosphatase CnrN	5.38233	17.0855	13.3727	13.2955	11.4376	12.9537	12.3041	5.9005	3.55086	2.74991	16.5619	6.81808	2.81212	7
DDB_G0288019	DDB_G0288019		CMP/dCMP deaminase, zinc-binding domain-containing protein	9.10984	4.26317	26.3833	33.0848	19.7247	18.1221	146.512	138.517	32.8111	94.8452	859.527	87.2869	29.7141	3
DDB_G0288029	DDB_G0288029		amino acid kinase	0	0.570004	4.61678	8.32186	5.11098	1.69732	5.77344	2.05938	0.672802	1.29163	5.35367	0.919865	0.335249	9
DDB_G0288037	DDB_G0288037			0.758977	3.77976	6.34455	11.4561	8.90888	13.5043	15.2872	6.6367	0.76172	0.234452	6.82027	0.20916	0.0826155	6
DDB_G0288067	mf12			6.39735	15.9636	8.53295	6.45207	5.0641	2.97779	5.53249	7.29693	4.83587	1.17867	9.23694	0.555312	4.45252	2
DDB_G0288073	DDB_G0288073		Nucleoprotein TPR	3.86577	24.6164	12.8074	8.85407	10.276	9.37718	15.9152	28.7509	12.8407	2.01554	31.2244	1.29906	18.2341	2
DDB_G0288099	DDB_G0288099		adenosine deaminase, tRNA-specific	1.83728	1.79364	3.29689	3.06699	6.1293	5.68577	7.14267	18.8766	5.83936	1.83848	86.2873	1.4149	3.87477	6
DDB_G0288121	DDB_G0288121			2.23506	5.54907	12.2517	11.9643	14.2617	8.92979	9.56994	14.854	4.03205	1.03822	6.01938	1.28185	2.65083	9
DDB_G0288153	DDB_G0288153		thioredoxin-like protein	0	5.143	18.7687	25.3486	106.324	198.986	122.308	168.408	3.39314	0	18.8293	0.924729	0	5
DDB_G0288175	DDB_G0288175		UV radiation resistance-associated gene protein	3.1571	5.74602	14.6372	14.106	13.4579	9.8116	8.30468	13.4379	3.51468	2.9511	9.65048	2.91424	4.41122	7
DDB_G0288323	strM		BAR domain-containing protein StrM	0	0	2.71317	1.75236	15.2735	118.578	1782.24	10.2077	10.3995	9.8915	1203.09	66.0096	0.899101	1
DDB_G0288359	dcd3A	adcA	alkaline dihydroceramidase, N-acylsphingosine amidohydrolase	16.8138	7.14492	5.33198	12.4621	31.2691	20.3545	188.323	5.77323	40.4126	10.1683	154.445	4.23076	29.1814	3
DDB_G0288369	DDB_G0288369			0	0.0631684	1.12048	1.26139	97.4104	271.413	310.288	78.0534	2.51941	0.370878	147.776	4.88385	0.0135887	3
DDB_G0288397	DDB_G0288397			0	0.237769	0.608379	0	0.34922	0.32763	349.283	1.18419	0.280649	0.7429	3867.16	25.7232	1.25132	1
DDB_G0288399	DDB_G0288399			0	0.285965	0	0.37021	3.76884	5.29172	41.7929	8.95789	7.54435	0.980046	1102.52	7.27008	0.477385	1
DDB_G0288429	DDB_G0288429		short-chain dehydrogenase/reductase (SDR) family protein	22.3377	32.6061	27.1076	135.227	116.016	94.4838	73.5294	63.6668	45.3008	19.8077	397.798	114.459	27.6867	9
DDB_G0288443	DDB_G0288443			0.497089	8.33882	1.94291	3.39253	3.93085	4.84562	9.4825	3.30662	4.60732	12.5092	40.4896	7.70998	13.0388	6
DDB_G0288461	hgsA		hydroxymethylglutaryl-CoA synthase	166.965	22.547	13.0794	21.3179	58.7628	28.0399	41.9401	4.02549	70.8622	5.07992	791.931	29.7024	162.844	8
DDB_G0288489	DDB_G0288489			0.204418	0.0753075	2.28622	1.97656	1.58919	4.15104	916.472	1.58431	0.888889	2.06993	7674.7	104.938	0.0381034	1
DDB_G0288509	nat1		arylamine N-acetyltransferase 1	1.14017	3.10906	2.62171	2.44481	1.4546	0.705644	2.87651	17.3885	11.3905	0.0989481	144.74	0.842319	4.88564	7
DDB_G0288511	sadA		substrate adhesion molecule	101.33	243.329	65.5347	49.8912	42.016	36.2302	44.8419	8.34246	65.9398	10.128	457.288	13.7897	202.418	2
DDB_G0288521	DDB_G0288521	ALDH	aldehyde dehydrogenase, putative NAD-dependent aldehyde dehydrogenase	9.10699	4.25978	10.6805	20.5566	16.2684	10.597	47.7602	8.02498	13.6236	20.6937	192.148	3.41538	39.6474	4
DDB_G0288523	agpB	AGPAT	putative 1-acylglycerol-3-phosphate O-acyltransferase	4.78851	9.97862	5.90211	7.30875	10.3843	11.0411	20.9864	2.9694	9.28221	3.95448	58.1092	7.39581	12.0726	4
DDB_G0288549	DDB_G0288549		DUF602 family protein	0.242396	4.99969	10.1662	10.8626	13.6681	9.82245	11.6108	6.96998	7.31522	1.63677	10.7262	2.43256	2.02241	9
DDB_G0288627	DDB_G0288627			0.444317	0.314278	2.32182	3.94973	4.83644	5.6511	0.676165	1.30437	0.651889	0.190743	4.80428	0.0635916	1.76791	9
DDB_G0288715	gadB		glutamate decarboxylase B	36.1717	4.25656	20.5992	39.6996	26.4135	30.3581	15.3888	13.0348	37.7789	1.30677	161.785	6.31371	34.8996	9
DDB_G0288781	DDB_G0288781			0.0628462	0.335503	8.16717	0.0599465	2.70425	1236.2	3804.83	0.245733	0.109312	3.25955	244.25	9.3973	0	3
DDB_G0288789	hlcs2		biotin--[acetyl-CoA-carboxylase] ligase 2	0	1.20261	2.75353	4.09365	2.11215	2.40428	1.17266	0.759714	0.13286	0.0436959	2.2712	0.0522696	0.154488	7
DDB_G0288793	DDB_G0288793			0.803698	52.5512	14.3047	10.0234	4.8944	3.22104	4.39364	0.610003	2.25673	0.0612643	3.41567	0.640956	0.636849	2
DDB_G0288817	osbK		oxysterol binding family protein, member 11	5.90607	2.29239	7.03926	6.41683	13.5037	24.2319	221.707	15.4874	2.23854	11.3243	413.471	22.0356	1.0923	1
DDB_G0288825	DDB_G0288825			0.618148	8.25115	14.0518	13.27	14.0292	10.8352	11.4025	5.17551	3.04525	1.57551	5.52661	0.416839	1.0869	7
DDB_G0288829	DDB_G0288829			0	0	2.21003	0.279546	0.442312	45.1463	685.616	3.8493	0.254875	4.72542	362.371	11.88	0.251218	1
DDB_G0288851	DDB_G0288851			2.47999	24.3876	19.9434	23.2957	11.4665	9.45574	10.1774	6.70654	2.38996	0.230159	7.94211	1.37974	2.90413	7
DDB_G0288893	hemF	CPO	coproporphyrinogen III oxidase, coproporphyrinogen oxidase	68.1254	12.1085	51.1832	28.7128	33.1643	27.6993	33.4899	11.0325	32.3405	3.842	140.778	5.24923	81.3003	8
DDB_G0288977	iqgC	DdIQGAP3	IQGAP-related protein IqgC	30.8668	99.7864	67.6887	69.9893	42.815	63.0971	89.2983	22.0634	40.0413	66.1168	436.212	19.3779	79.7068	7
DDB_G0289007	DDB_G0289007			8.5642	11.9207	7.04849	5.21227	6.60608	4.3606	7.97065	9.54318	34.7606	8.89723	369.394	8.5409	5.54812	7
DDB_G0289029	DDB_G0289029		IST1-like protein	68.5707	198.589	24.0269	20.3899	15.5265	17.3627	39.8552	32.7501	70.3357	26.4052	136.085	53.161	38.6641	2
DDB_G0289037	ufc1		ubiquitin-like (UBL) post-translational modifier	5.72238	35.4598	92.5999	106.119	50.0251	42.5933	52.8513	46.7581	23.3978	2.90097	103.53	8.19034	33.868	7
DDB_G0289039	DDB_G0289039		trypsin-like serine proteases family protein, sterile alpha motif homology domain-containing protein	0.489558	8.85203	50.0002	52.2422	47.7117	29.9878	44.9578	21.7536	26.5766	0.729274	52.13	5.92435	0.253318	9
DDB_G0289075	spiA	Dd31	spore coat protein SpiA	2.69921	2.49699	12.9673	4.01897	12.3653	3043.73	5830.14	67.697	4.73427	11.8822	767.239	54.9	9.39015	3
DDB_G0289177	myoF	myoIF	myosin IF, class I myosin	2.0077	5.49254	4.07956	4.0164	2.49331	3.41981	4.82637	0.95737	5.18735	0.927779	37.6262	1.89517	10.7829	7
DDB_G0289245	DDB_G0289245			0	3.55723	7.74263	5.50979	4.62476	6.05944	1013.32	3.15186	9.57684	19.2602	1391.74	53.4356	0.584021	1
DDB_G0289257	set1	H3K4	histone H3 lysine 4 methyltransferase	1.73469	4.45023	7.65733	7.0878	7.4462	4.09606	7.77123	6.67795	6.06006	4.52058	15.0118	2.88399	6.66587	7
DDB_G0289269	DDB_G0289269			20.8158	15.4864	15.0155	28.7998	17.7294	46.1113	228.82	38.7372	31.5754	139.114	632.794	228.266	54.4976	3
DDB_G0289319	mybQ		myb domain-containing protein	43.0278	371.675	460.71	417.586	417.74	410.403	485.084	165.827	164.645	334.001	690.479	136.394	32.115	6
DDB_G0289327	sevA		severin	219.653	117.361	143.583	106.572	70.3379	110.544	124.605	30.6305	312.12	8.64799	1703.03	526.92	492.288	8
DDB_G0289335	DDB_G0289335		Metalloendopeptidase OMA1, mitochondrial	14.0107	16.7121	21.5155	21.527	14.9621	11.4381	13.5859	5.93254	13.6042	16.8857	119.334	18.5478	17.6124	7
DDB_G0289389	dtfA		cell surface protein DTFA	2.16992	0.913964	3.3205	2.42621	2.33821	2.04891	4.56072	6.45203	1.89807	0.746216	25.1002	0.647471	1.73776	6
DDB_G0289435	arrF		ADP-ribosylation factor-related, ARF-related	17.9504	80.2325	120.406	67.8274	53.1411	32.5426	31.6046	83.8075	45.5075	4.92694	82.5125	11.9042	18.0994	7
DDB_G0289457	DDB_G0289457			0	6.78052	5.98805	10.4741	41.3191	32.7628	26.5301	19.5376	6.1104	1.29439	16.3959	1.37192	1.56439	9
DDB_G0289461	DDB_G0289461		endonuclease/exonuclease/phosphatase domain-containing protein, putative CCR4-NOT complex subunit 6	4.99735	2.12788	3.46977	4.46217	3.07916	1.40072	2.92463	2.50534	2.59414	1.2768	5.38774	0.624615	1.69143	8
DDB_G0289489	act18	actin3, actin3-sub2, act3-2	actin	5.11658	9.72845	16.3812	16.4217	12.7622	12.0057	10.7019	7.9963	2.41303	12.7496	119.556	4.62774	15.9658	7
DDB_G0289493	DDB_G0289493			0	0.503843	1.68986	6.12807	14.5206	138.643	766.966	72.064	6.39577	9.05548	705.854	26.3549	0.267649	1
DDB_G0289521	srsA		starvation responsive small protein	170.953	14.7419	110.331	36.2906	9.09078	7.92847	12.1136	6.75747	20.8004	0.115674	86.0675	2.86581	15.079	8
DDB_G0289527	DDB_G0289527			0	6.55708	15.4603	25.9528	12.5656	29.5419	723.395	52.3188	2.62357	18.9577	1095.27	21.8089	0.0591196	1
DDB_G0289571	DDB_G0289571			13.1586	43.8631	52.3744	43.3921	26.7034	19.4439	17.1558	37.8782	25.1593	7.89484	37.9195	12.7981	17.741	7
DDB_G0289627	DDB_G0289627			3.84929	7.90942	10.1034	11.8889	9.10931	3.7948	12.1936	7.54755	3.86995	7.90002	24.6533	1.88683	7.77004	7
DDB_G0289695	DDB_G0289695		transmembrane protein	3.29987	26.9345	29.7931	33.8853	34.1599	31.4569	47.3986	54.4544	13.7865	7.18331	62.4281	6.46233	5.67277	6
DDB_G0289697	DDB_G0289697		FAD dependent oxidoreductase domain-containing protein, berberine domain-containing protein	7.50114	15.9285	18.423	18.5602	16.7224	12.8293	31.5056	14.0277	4.1093	19.3718	125.087	4.61252	16.6178	6
DDB_G0289717	DDB_G0289717		B-box zinc finger-containing protein/FNIP repeat-containing protein	0.0572016	2.3672	5.31725	3.57541	3.47999	2.72483	4.29116	0.159929	0.499388	0.170675	2.75349	1.07245	0.478963	7
DDB_G0289723	abhd		alpha/beta hydrolase fold-1 domain-containing protein, abhydrolase domain-containing protein	57.4505	2.78437	5.14765	8.14527	7.8153	14.5077	58.6775	5.93506	16.4605	60.5403	379.751	75.7522	30.9058	8
DDB_G0289727	pyroxd1		pyridine nucleotide-disulfide oxidoreductase domain-containing protein 1	2.4645	6.01398	3.36415	6.55368	6.57441	8.73602	9.54653	1.752	3.33664	0.391609	5.20364	0.36948	0.817782	6
DDB_G0289733	DDB_G0289733		DUF962 family protein	19.7263	53.5035	48.0056	40.0245	39.7133	16.9092	10.5275	60.7375	31.1672	0.0238233	9.68317	0.971424	3.1567	7
DDB_G0289755	DDB_G0289755		LisH domain and HEAT repeat-containing protein KIAA1468	2.10496	14.0465	23.0031	21.0809	11.6453	9.63172	9.88575	9.27781	5.73566	1.75482	8.2723	2.51149	2.45952	7
DDB_G0289763	forF	dDia1, drf1, diaphanous related formin F	formin F	14.525	79.0294	163.853	187.09	247.441	325.843	231.108	85.5308	89.2568	19.8196	111.822	11.7917	11.6572	6
DDB_G0289829	DDB_G0289829		Uncharacterized protein KIAA1109	3.86652	11.3768	46.7394	48.6973	67.6019	70.6918	84.3147	20.7009	6.73442	12.7376	17.4961	1.65691	1.56576	6
DDB_G0289835	DDB_G0289835		phosphoglycerate/bisphosphoglycerate mutase family protein	1.52883	31.1598	33.515	23.6792	19.6256	13.7345	14.3436	11.5941	8.45412	5.97634	30.4095	6.79505	2.24699	7
DDB_G0289863	DDB_G0289863			5.44965	2.7215	2.3839	1.14	0.93195	1.37471	1.17498	0.393736	1.88545	0.054614	6.4176	0.538223	1.22629	8
DDB_G0289909	DDB_G0289909		Syntaxin-binding protein 5	0.546389	3.09351	5.67626	6.28439	6.85851	3.79285	3.27816	6.77986	2.34124	0.296598	9.08413	0.570665	1.92355	9
DDB_G0289913	DDB_G0289913			0.289135	1.61455	7.28732	16.3429	12.3835	12.0788	9.13157	11.0759	2.5131	1.12547	24.1983	1.71223	2.41204	9
DDB_G0289947	DDB_G0289947		EGF-like domain-containing protein	41.83	3.06279	14.8386	4.45009	2.91016	16.6086	73.9776	0.404321	5.66055	215.259	94.8025	3.34396	7.72704	4
DDB_G0289967	sir2D	silent information regulator protein (Sir2) family protein	NAD(+)-dependent deacetylase Sir2D	2.57851	2.03537	5.56105	10.7211	8.23759	7.78737	6.58231	9.34933	5.47158	0.688338	23.3099	0.832549	5.97243	9
DDB_G0289985	DDB_G0289985		putative transmembrane protein	2.20318	1.63585	17.9063	19.2443	20.3772	19.0557	25.548	16.274	7.7212	13.773	25.7966	1.68672	5.47956	6
DDB_G0290023	gxcL	RacGEF	pleckstrin homology (PH) domain-containing protein, RhoGEF domain-containing protein	0.400878	0.908779	3.46412	3.90598	4.32586	4.69324	64.4918	5.74987	0.799761	0.0706358	72.4112	0.853723	1.36207	1
DDB_G0290041	DDB_G0290041		unknown	0	2.2037	18.0017	2.60772	122.053	4411.71	7330.97	109.783	3.28661	76.4099	1418.83	121.931	0	3
DDB_G0290069	pitA	phosphatidylinositol transfer protein alpha isoform, DdPITP1	phosphatidylinositol transfer protein 1	20.9783	58.8758	50.9225	82.5566	114.213	252.972	225.342	144.846	76.316	260.034	3947.18	129.616	157.254	6
DDB_G0290071	sigG		unknown	0.379235	1.48935	20.5609	17.9258	37.9278	206.8	370.388	57.8631	1.14592	6.54657	224.299	9.15407	3.3529	3
DDB_G0290103	elp3		elongation protein 3, RNA polymerase II elongator complex subunit, HAG group protein, GCN5-related N-acetyltransferase, GNAT family protein	16.3798	15.0554	30.775	41.6068	37.6637	32.8143	32.5669	18.4784	9.4317	146.243	200.91	8.97285	59.8183	9
DDB_G0290159	phg1c		TM9 protein C	3.78437	9.5636	19.586	19.8609	15.9873	9.76736	13.5714	3.2132	5.92116	10.8373	26.2946	6.68062	5.99195	7
DDB_G0290171	bzpS		putative basic-leucine zipper (bZIP) transcription factor	9.5367	9.4501	3.99307	6.50714	6.90162	5.06936	6.12322	9.73879	16.0267	1.23178	17.7679	0.722344	6.14267	8
DDB_G0290185	crlF		G-protein-coupled receptor (GPCR) family protein	0.714641	18.0189	24.4644	26.7078	20.706	10.1862	12.8841	10.8378	7.13638	1.31095	12.7522	1.41472	3.62336	7
DDB_G0290195	DDB_G0290195			0	0	0.45482	0.546015	0	0.71313	0.399474	0	1.8002	0.0401347	1.74267	0.404295	0.839263	6
DDB_G0290217	glb1		beta-galactosidase 1	8.40625	6.97583	41.5262	98.2216	84.4859	44.8523	43.7594	64.263	8.0717	8.71941	268.125	45.5292	27.052	9
DDB_G0290247	DDB_G0290247			23.5531	0.726998	1.631	1.21832	0.972797	0.924857	1.01642	0.138411	1.04286	0.0218607	2.14155	0.0594766	0.738752	8
DDB_G0290295	DDB_G0290295			2.55709	4.58983	15.807	23.1487	19.4325	14.2469	12.7846	14.9414	6.60622	4.47966	16.9221	5.12789	10.4174	9
DDB_G0290481	talA	filopodin	talin A	15.3903	21.2324	71.906	49.0495	29.5584	24.5298	33.8268	17.4717	42.6078	29.7496	158.299	40.2958	67.6095	7
DDB_G0290515	DDB_G0290515		unknown (not in dictyBase)	1.05043	7.34524	7.85889	11.5739	30.1582	38.3605	29.1679	46.4667	18.9014	0.0420055	2.69754	0.260686	0.0793115	6
DDB_G0290597	DDB_G0290597	rabGAP	RabGAP/TBC domain-containing protein, putative GTPase activating protein (GAP), B-box zinc finger-containing protein	13.0588	22.9344	36.5093	42.7308	47.5516	48.8369	69.256	33.8947	62.8142	58.8718	321.345	15.8493	58.4453	6
DDB_G0290603	DDB_G0290603			5.59869	14.0394	32.4293	37.8662	27.1349	28.7203	90.5037	265.147	81.9228	195.966	652.212	86.3942	53.9129	4
DDB_G0290613	DDB_G0290613			0.609033	6.47887	8.46853	6.95417	7.3651	5.55303	6.44828	2.35948	1.51752	1.77667	5.27606	0.848244	0.181303	7
DDB_G0290641	DDB_G0290641			1.91956	14.6185	25.3222	33.7636	40.8846	38.9117	38.9541	8.55328	9.29516	3.12521	49.0193	2.17335	1.71574	6
DDB_G0290757	dynF	p27, DCTN6	dynactin subunit p27	15.239	17.1282	41.475	49.8322	31.312	31.2234	22.5456	28.8901	8.1253	2.17646	27.4256	1.40047	10.9248	7
DDB_G0290785	DDB_G0290785			4.14561	13.4612	72.4393	59.8328	34.3828	22.2155	31.2928	27.2088	10.2059	37.369	498.352	12.1596	43.6267	7
DDB_G0290889	DDB_G0290889		unknown (not in dictyBase)	0.411066	2.43397	3.52192	2.21617	0.839584	63.9134	220.609	0.540792	0.728794	0.126793	18.3333	0.657005	1.20944	3
DDB_G0290893	DDB_G0290893			2.35209	4.61095	9.6485	6.53564	5.43602	2.9357	2.96896	17.8613	2.37016	0.0459792	5.03918	0.273184	1.45912	7
DDB_G0290921	bloc1s6	pallidin	biogenesis of lysosome-related organelles complex 1, subunit 6	2.71845	5.46519	7.30277	8.97694	9.24442	16.6443	18.4405	33.5727	9.07172	3.97227	42.2419	3.53207	10.7249	6
DDB_G0290957	cprA	CP1	cysteine proteinase 1	10.5041	1604.7	2780.6	1885.72	1139.46	653.292	446.898	706.682	612.789	74.1094	428.44	81.6347	5.53245	7
DDB_G0290973	DDB_G0290973		coiled-coil domain-containing protein	3.05905	1.5447	1.28066	1.09312	1.95637	3.3836	12.051	9.69648	5.46723	13.8584	23.4056	4.40217	2.93318	4
DDB_G0291093	pikH	PI3K6	PI3kinase, Phosphatidylinositol 3-kinase	3.8937	6.32099	4.93577	6.55287	11.4535	11.3569	13.8245	14.4628	2.88625	2.22301	19.0895	0.789094	2.55433	6
DDB_G0291119	DDB_G0291119			0.23879	1.49776	6.75299	6.76752	4.23757	13.12	5.06214	3.01826	0.551784	0.0130063	9.77686	0.142561	0.365273	6
DDB_G0291159	DDB_G0291159			0.932163	3.00514	5.10122	6.75833	8.27357	10.6563	10.7165	33.5564	3.12281	3.52893	13.1064	2.84798	3.2921	6
DDB_G0291189	DDB_G0291189			0.162482	0.752097	0.466774	1.35634	1.84374	5.45913	56.9604	6.52127	0.430651	0.549278	22.301	1.26048	1.00621	1
DDB_G0291229	abpF	kenN	actin binding protein F	41.9334	46.5963	26.2612	20.6523	20.8606	20.4655	25.748	10.4979	21.2088	0.410852	194.161	2.58682	41.2154	8
DDB_G0291231	mhkA	MHCK-A	myosin heavy chain kinase A	21.3339	233.853	210.485	167.55	142.887	95.7559	85.1283	24.1969	61.8725	21.3193	271.916	16.9722	66.7458	7
DDB_G0291275	mcln		mucolipin	2.21331	9.20329	16.2933	20.1954	22.0709	17.6805	22.0205	14.7852	9.41404	5.23697	14.1651	3.58074	3.84459	9
DDB_G0291283	sptB	SPT	serine C-palmitoyltransferase subunit 2	56.1253	32.902	66.1717	108.818	110.178	105.466	107.712	83.2245	27.0573	14.986	275.915	45.4479	124.822	6
DDB_G0291360	dus4l		tRNA-dihydrouridine synthase 4-like protein	0.879311	0.942649	2.41561	9.11332	7.0694	7.99371	6.57804	6.18142	4.05188	7.69418	15.2934	1.59159	8.41329	9
DDB_G0291392	DDB_G0291392		unknown	0.26409	0.236679	34.8579	0.808973	261.751	12990.6	14520.4	1860.73	14.334	27.9491	819.9	71.9666	0.0422419	3
DDB_G0291428	DDB_G0291428		paramecium surface antigen repeat-containing protein	62.4174	105.24	161.853	244.523	61.7516	51.7835	82.3246	41.9336	46.3315	14.2764	1863.7	48.0345	50.7036	7
DDB_G0291448	cyp519D1		cytochrome P450 family protein	0.335581	0.466186	0.0954952	1.23141	1.11648	1.68996	8.99435	0.06602	0.488445	1.63567	14.9063	0.534074	0.191213	3
DDB_G0291482	gloB2	HAGH	hydroxyacylglutathione hydrolase, glyoxylase II, beta-lactamase domain-containing protein	97.1774	67.1959	127.96	84.532	46.0974	30.6413	31.1861	70.1132	80.9398	17.7064	610.915	41.7894	84.9987	7
DDB_G0291486	DDB_G0291486		RNA-binding region RNP-1 domain-containing protein, RNA recognition motif-containing protein RRM, putative splicing regulator	53.1809	172.763	121.424	139.782	157.976	150.977	144.195	131.306	69.0724	33.8685	99.9258	22.8571	19.0973	7
DDB_G0291600	ldpA	Ldp	lipid droplet membrane protein Ldp	9.13065	8.33133	12.1239	19.9695	18.2767	22.0871	41.7672	23.5696	26.9669	10.7123	109.654	7.83861	30.4314	4
DDB_G0291670	DDB_G0291670		unknown	11.7821	9.55096	16.5382	16.0636	15.8568	7.69233	10.0124	108.051	42.2615	34.6458	73.3463	5.72893	24.1825	7
DDB_G0291704	DDB_G0291704			4.40247	21.814	28.8074	25.58	17.8803	19.4757	12.1122	25.609	12.182	4.64938	27.446	4.45376	6.36799	7
DDB_G0291710	roco10	RacGAP	LRRK family protein kinase Roco10	5.48211	54.487	29.9096	27.569	59.4768	64.8125	53.9414	6.06322	27.0639	0.313933	26.921	2.51188	3.68991	6
DDB_G0291736	DDB_G0291736		unknown (not in dictyBase)	5.98348	33.7126	4.6635	1.8366	1.37968	4.75499	3.75223	1.75104	3.53221	17.356	37.6572	4.18278	4.04244	2
DDB_G0291770	DDB_G0291770_ps		pseudogene	1.05634	16.6192	2.59854	0.997657	0.969331	3.13751	3.20027	0.770234	6.40902	13.0128	27.9475	2.50116	3.21786	2
DDB_G0291784	DDB_G0291784_ps		pseudogene	0	0.15484	0.132063	0.214642	0.105723	2.38812	0.838701	0.845622	0.886034	0	6.08631	0.00914803	0	5
DDB_G0291790	DDB_G0291790_ps		pseudogene	0	2.65746	0.138127	0.463834	0.759461	5.89889	0.76728	3.14844	0.446032	0.212455	9.00819	0.279585	0.680717	5
DDB_G0291798	DDB_G0291798			27.872	74.5401	86.1183	71.2009	79.1888	57.16	61.3734	57.8956	88.8182	26.2048	116.94	34.4202	48.0102	7
DDB_G0291812	DDB_G0291812			1.86153	2.82186	4.46464	1.76457	2.03575	3.11411	35.7389	1.60756	4.05378	2.78672	50.5487	9.18354	1.64226	1
DDB_G0291844	DDB_G0291844			0.101866	3.80359	54.9743	58.5044	22.4817	19.3665	11.5874	6.18491	11.0742	0.132672	4.14705	1.773	0.0377598	7
DDB_G0291846	DDB_G0291846		unknown (not in dictyBase)	0	7.31937	2.09961	1.15785	2.24028	5.30912	1.50264	2.5598	0.501226	1.59125	35.7945	0.904005	2.72883	2
DDB_G0291854	DDB_G0291854		unknown	6.91651	15.1149	79.5353	90.6128	45.3027	32.8829	30.2735	38.2537	21.9012	29.8723	103.927	15.0389	22.8345	7
DDB_G0291896	DDB_G0291896	tetratricopeptide repeat-containing protein	NASP-related protein	3.66175	14.1541	45.2138	45.2834	50.4736	25.8112	40.7087	10.2919	31.1163	18.8983	166.146	53.1825	53.8907	9
DDB_G0291902	DDB_G0291902		cyclin-like F-box containing protein	0	12.7183	31.5103	41.3938	42.7577	55.6067	59.4479	15.6422	34.0128	7.89258	73.3616	10.0091	0.0405241	6
DDB_G0291918	DDB_G0291918		putative protein serine/threonine kinase DDB_G0291918	11.5445	40.4423	76.2619	58.4809	74.8973	32.2837	27.6927	24.9729	6.43575	0.456158	48.0736	4.91771	6.09401	7
DDB_G0291928	ubqI		ubiquitin I	146.302	130.622	69.7469	57.7753	51.7854	52.906	60.1024	48.5868	59.284	124.226	614.655	65.5422	93.6215	8
DDB_G0291952	DDB_G0291952		protease pro-fragment	0.235599	0.942047	101.681	272.227	414.995	1052.17	1441.32	1070.35	76.372	2.44223	107.033	18.3606	1.28308	4
DDB_G0292036	ric8		synembryn family protein Ric8	16.057	31.4544	46.811	46.006	35.014	30.6655	30.6411	26.2025	32.3144	18.906	66.7867	4.0294	22.0338	7
DDB_G0292054	DDB_G0292054		carbohydrate-binding domain-containing protein	0.0933066	0.157139	9.72033	0.8467	4.65427	1415.48	4801.14	0	1.6791	13.3001	865.874	28.9808	1.54112	3
DDB_G0292086	DDB_G0292086_ps		pseudogene	0.567663	0	0	0.4683	0.265646	0	0.225259	0	0.543084	0	5.32089	0.185895	1.75741	8
DDB_G0292092	DDB_G0292092			0.30647	0.516132	0.410447	0.445456	1.61585	1.21947	2.29909	7.43994	0.516592	0.0461036	64.8011	1.38962	5.05149	4
DDB_G0292112	galK		galactokinase	49.1599	37.8813	254.356	191.319	113.92	65.1363	136.369	42.9342	17.9054	31.6905	155.483	19.7928	22.0593	7
DDB_G0292184	DDB_G0292184		unknown (not in dictyBase)	1.0838	1.24683	9.66362	7.08074	9.84568	1.65051	7.50615	2.11887	1.88511	0	32.7842	1.0574	7.08164	9
DDB_G0292250	sqrdl		putative sulfide quinone reductase	89.2054	23.101	78.5712	85.104	88.3455	29.2362	34.5207	103.48	54.186	3.38317	1178.33	16.8827	123.941	7
DDB_G0292300	rsmM		small GTPase	13.8177	38.6566	88.3704	93.3757	54.7983	61.5215	41.7861	32.5356	29.3375	31.5432	132.732	36.8392	60.4356	7
DDB_G0292378	fhbA	DdFHa, DidiA	flavohemoglobin	234.745	10.0246	251.635	148.272	27.1316	12.6343	15.6136	11.1566	47.5791	0.81704	178.776	9.81754	52.6555	8
DDB_G0292380	fhbB	DdFHb, DidiB	flavohemoglobin	408.872	4.51452	60.2369	43.5465	6.05108	6.96666	7.54269	4.00022	22.1357	0.456487	152.543	12.3293	31.7029	8
DDB_G0292426	pitD		phosphatidylinositol transfer protein 4	0	0.135302	0.815448	0	0.876988	57.185	356.974	0	0.0752343	2.94769	1316.73	22.933	0	1
DDB_G0292440	DDB_G0292440		carbohydrate/purine kinase domain-containing protein	4.56324	26.4973	39.8603	27.7153	15.062	10.0403	9.68621	8.71306	7.35727	0.674077	16.3281	2.41948	6.35073	7
DDB_G0292462	DDB_G0292462			1.49587	0.546556	1.13592	0.663688	0.74721	0.938611	72.4194	3.70263	10.1058	4.2122	4935.85	58.8569	0.311468	1
DDB_G0292478	DDB_G0292478			5.1473	6.48455	20.5287	25.0215	30.0921	26.1659	21.8533	6.75343	6.4912	26.6106	44.4985	2.97301	6.24927	9
DDB_G0292510	drap1		putative histone-like transcription factor	24.365	30.5549	66.3904	62.1697	57.5179	31.8912	32.4906	62.2269	30.5647	16.8814	45.9649	5.65886	17.4873	7
DDB_G0292518	DDB_G0292518		hssA/2C/7E family protein	10.8322	2.27868	3.60796	7.08072	11.0651	10.4865	7.69826	7.18909	2.45296	0.561849	6.77269	0.837206	0.670612	6
DDB_G0292552	dscE		discoidin II	979.941	1564.84	1164.14	1127.92	199.362	208.912	453.465	111.938	144.738	208.932	1396.76	170.758	489.26	2
DDB_G0292564	iplA	Ca2+ channel	inositol 1,4,5-trisphosphate receptor-like protein A	2.49657	12.5388	30.9426	28.6281	27.3321	19.7499	21.6471	8.48293	9.08406	2.50537	7.63055	0.493459	0.912672	7
DDB_G0292636	DDB_G0292636			7.55924	0.673321	5.75798	4.17702	16.7486	131.664	185.299	33.5791	176.764	24.4848	3890.79	1692.22	17.5204	3
DDB_G0292638	DDB_G0292638		Uncharacterized oxidoreductase ydjG	3.76258	11.4574	15.4928	27.1683	24.7354	32.8151	23.4854	24.0309	6.56924	0.229358	19.4251	1.35246	5.15784	6
DDB_G0292734	DDB_G0292734		PEK family protein kinase DDB_G0292734	81.3834	185.161	268.901	217.002	147.609	553.278	538.068	152.653	84.0618	30.0411	281.797	68.5889	33.7605	6
DDB_G0292744	fncL	FANCL	Fanconi anemia group L protein	1.67537	2.9027	9.30772	8.87303	8.11405	9.88592	8.91206	4.48143	8.37617	4.22358	12.1819	1.23275	1.30727	6
DDB_G0292790	cyp508D1		cytochrome P450 family protein	0.315898	21.7446	46.7128	52.6763	39.2327	26.8428	33.2762	43.0676	0.606058	23.9058	104.272	8.57642	1.28467	7
DDB_G0292808	cspB	45D	culmination specific protein 45D	1399.19	117.673	4990.84	9163.23	4079.98	9678.3	12021.5	6671.62	2165.3	1481.57	12527.9	1436.31	24.5503	6
DDB_G0292810	gluA		beta glucosidase	81.3338	48.5924	20.7836	23.292	404.176	1569.23	1014.6	84.2259	287.061	2.75535	733.687	27.4261	178.058	5
DDB_G0292840	cysK		cysteine synthase	12.6127	4.4158	6.47317	15.135	11.4741	21.1815	36.8184	7.53701	7.9074	13.8955	75.8097	2.88757	15.8334	4
DDB_G0292906	DDB_G0292906			0.607998	8.67946	28.1639	53.5364	54.2511	43.9444	43.0574	71.5354	55.964	4.53781	70.1257	31.0866	13.7468	9
DDB_G0292918	DDB_G0292918		glycoside hydrolase family 47 protein, mannosyl-oligosaccharide 1,2-alpha-mannosidase	51.2211	11.7923	15.9294	21.4809	16.8021	15.2174	26.5166	8.09186	28.5163	40.3913	217.553	64.8602	91.1144	8
DDB_G0292946	DDB_G0292946		transmembrane protein	0.339254	1.75233	11.2991	16.2789	16.0407	10.834	15.5171	4.85403	3.21528	1.44795	23.1209	3.1053	4.33431	9
DDB_G0293054	DDB_G0293054			0.0618981	0.233631	0.692271	1.57634	0.828452	2.63086	8.13747	1.47953	0.787644	1.45307	6.48178	1.51139	0.450598	3
DDB_G0293060	DDB_G0293060			0.074406	0.438578	5.85159	2.33578	3.66351	27.0028	1092.24	9.6158	4.30489	5.98542	2817.06	26.4924	0.0714222	1
DDB_G0293166	DDB_G0293166			6.45864	27.9953	18.5719	8.69582	3.81145	3.92092	5.44649	7.22922	10.1733	8.23613	19.6354	2.99475	4.99861	2
DDB_G0293266	gxcY	RacGEF	pleckstrin homology (PH) domain-containing protein, RhoGEF domain-containing protein, armadillo repeat-containing protein	3.91843	11.296	18.6385	16.5499	14.362	7.37276	10.9896	3.7517	6.36926	7.07037	29.5847	1.74328	5.34398	7
DDB_G0293328	DDB_G0293328		Cellular nucleic acid-binding protein	381.433	607.313	1486.94	1184.04	1131.08	1165.98	1296.48	1039.58	412.246	293.107	1629.1	392.448	1097.47	6
DDB_G0293344	DDB_G0293344_RTE		TRE5-C ORF2 fragment	0	0	0	0	0	0	0.316726	0	0	0.10451	4.46216	0.218648	0.229437	1
DDB_G0293388	DDB_G0293388		ATP-dependent metalloprotease	92.6878	25.0076	50.327	58.7606	55.9366	67.0246	120.849	15.9773	96.3282	275.278	7057.25	138.395	52.8669	6
DDB_G0293442	DDB_G0293442			0	0	1.09754	0.650455	12.1649	101.211	495.461	13.6602	3.38599	10.57	176.483	7.4146	0	1
DDB_G0293450	abcG9		ABC transporter G family protein	3.9097	114.212	25.5186	24.1492	47.2578	79.9342	47.6358	46.1224	50.1239	104.868	347.024	33.6261	133.631	2
DDB_G0293468	mybS		myb domain-containing protein	7.75287	16.5917	21.3165	20.6133	19.5065	18.1104	21.4071	40.3814	24.0483	1.99492	21.1271	4.87744	3.40129	7
DDB_G0293508	DDB_G0293508			6.38488	6.30621	13.5121	10.47	7.2465	3.79609	4.10937	6.42022	4.885	1.39424	17.2552	1.22773	5.13138	7
DDB_G0293584	sqle	erg1	squalene monooxygenase, squalene epoxidase	15.6558	12.1161	22.624	27.6043	15.9479	15.8853	18.6684	17.5557	15.4592	3.55374	108.446	5.29666	28.0367	7
DDB_G0293654	gacE	RacGAP	RhoGAP domain-containing protein	6.95362	4.28231	10.2629	18.9531	16.1982	11.7259	10.0373	11.6475	6.0003	3.92676	28.2214	1.57195	9.8899	9
DDB_G0293770	DDB_G0293770		peptidase C19 family protein, putative ubiquitin carboxyl-terminal hydrolase (UCH)	47.6487	205.067	255.736	266.004	290.365	382.166	265.269	129.152	72.2818	66.9722	219.11	19.5318	40.884	6
DDB_G0293794	DDB_G0293794			0.775823	19.8975	3.53646	2.35928	1.76977	2.71867	2.11882	1.06563	2.33463	0.026958	10.3869	0.368495	2.28747	2
DDB_G0293812	DDB_G0293812		transmembrane protein	13.903	18.9251	8.90199	14.3661	12.6213	9.81468	7.33925	11.2439	5.02901	2.60198	10.5475	1.14512	0.815012	7
DDB_G0293820	DDB_G0293820			8.87659	51.7217	62.1366	38.5046	10.5277	3.55549	3.33129	5.0081	3.3018	0.129909	10.4982	0.848445	1.59441	7
DDB_G0293878	DDB_G0293878			12.1931	63.7647	83.8655	64.3134	50.9374	41.186	49.564	16.0735	35.8798	32.1018	42.3246	6.02772	9.81701	7
DDB_G0293906	DDB_G0293906			0	0.199636	0	0	0	1.41505	0	0	0	2.46269	15.2341	1.03629	0.229846	5
DDB_G0293910	DDB_G0293910			0	0	0.476274	0.57177	0.40893	0.746768	1.67327	0.641128	0.942557	1.82314	157.238	1.52661	0.361095	4
DDB_G0293914	med15		putative mediator complex subunit 15	14.7122	32.4924	30.2738	26.6962	23.832	15.3926	15.4148	24.7948	33.5527	2.9011	14.2015	3.87323	9.24413	7
DDB_G0293920	DDB_G0293920			14.6685	31.1801	122.071	104.3	97.5237	127.782	170.253	78.0063	37.3336	91.5794	343.843	23	60.6314	6
DDB_G0293970	DDB_G0293970			0	0	0	0.876657	0.248645	0.699817	0.421685	0.543677	0	0	37.2894	0.85427	1.09867	6
DDB_G0294557	ctxC	ctxIII	putative actin binding protein	13.4811	10.7843	32.2925	51.465	34.6817	76.3203	52.0964	42.254	40.1194	15.8911	50.2921	4.42424	17.0785	6
DDB_G0294591	DDB_G0294591		putative transmembrane protein	6.21807	16.5791	12.7926	16.1454	24.5667	18.2256	10.7426	24.6388	3.82535	0.0377516	26.1267	0.811137	10.4373	9
DDB_G0295475	DDB_G0295475		unknown	4.67971	60.3813	48.1742	33.3811	15.2084	15.6845	20.6954	7.43548	9.177	8.19978	93.0278	62.738	10.5778	2
DDB_G0295745	DDB_G0295745		unknown	0	0	0	0	2.03187	41.9236	145.348	1.64676	0.390278	0.327114	1.56006	0.0828265	0	3
DDB_G0295787	hbx11		homeobox transcription factor Hbx11	4.48358	0.972239	9.1247	10.7821	18.349	45.6225	40.1274	13.6259	5.6299	5.01858	21.9642	4.89027	1.93179	4
DDB_G0295843	DDB_G0295843		putative eukaryotic translation initiation factor 2-alpha kinase	27.7068	73.8699	127.724	95.4024	90.0135	298.606	275.387	63.7791	54.4622	16.8022	227.639	38.2791	20.0828	6
DDB_G0302588	DDB_G0302588		RanBP2-type zinc finger	12.1798	54.394	20.3124	14.2591	12.7436	12.3736	16.5946	10.2118	7.06389	1.26669	21.3131	1.10495	11.6125	2
DDB_G0304561	DDB_G0304561		transmembrane protein	3.37848	2.23052	3.61529	6.37365	3.16515	5.24991	5.46973	2.57645	5.26561	0.78941	21.0601	1.17594	6.80003	6

## Sheet: Vegetative
Gene ID	Gene Name	Synonyms	Gene products	hr00	hr04	hr08	hr12	hr16	hr20	hr24	prespore	prestalk	Cup	Spore	Stalk	Vegetative	k-means cluster
DDB_G0267374	acpA	cap32, cap-beta	F-actin-capping protein subunit beta	69.0401	271.771	296.379	238.018	112.502	72.3636	63.3741	45.6181	125.923	43.6835	52.4728	19.1332	348.528	7
DDB_G0267380	argE	P52D	acetylornithine deacetylase	581.349	1086.66	266.878	430.599	236.813	211.061	223.112	55.5672	166.951	8.24814	82.5085	18.8226	840.199	1
DDB_G0267382	corA		coronin	1308.14	2376.59	1157.8	654.492	255.093	235.153	246.329	31.7441	463.644	11.3329	20.9772	77.7717	1013.3	1
DDB_G0267390	psmB6	DAPS-1, dapA, 20S proteasome subunit beta-6	proteasome subunit beta type 6	285.12	1516.58	469.647	171.023	112.161	50.6115	32.8283	24.0519	18.3742	0.68219	15.6013	3.62418	310.215	4
DDB_G0267396	kif2	K2, GPK2, ksnB, kinesin-14	kinesin family member 2	0.178825	0.820212	8.15277	23.4472	28.6434	9.33553	6.19791	5.0467	0.586857	0.830774	0.633663	1.80532	7.44461	5
DDB_G0267408	psmA3	veg108, rcdX, prtD, 20S proteasome subunit alpha-3, 20S proteasome subunit C8	proteasome subunit alpha type 3	61.6442	606.829	169.386	84.5103	86.6204	38.8151	24.7049	66.3085	17.4861	0.3062	11.2621	2.37665	146.603	4
DDB_G0267430	abcG20		ABC transporter G family protein	0.972417	2.19905	11.2285	13.6574	8.96759	3.75577	4.95353	5.18943	3.73169	0.407456	0.768968	0.511078	6.85313	9
DDB_G0267432	abcG15		ABC transporter G family protein	3.39915	5.66028	5.17783	3.95366	2.70632	3.22046	4.85383	0.396422	0.919763	0.510599	1.64901	2.01695	10.8796	2
DDB_G0267448	DDB_G0267448		erg4/erg24 family protein	10.4037	7.7457	8.67105	13.1053	7.58144	9.05185	7.74778	3.59717	16.8057	0.0281647	3.93251	0.518251	31.9091	2
DDB_G0267454	ancA	slc25a4, ANT	ADP/ATP translocase, transmembrane protein, mitochondrial substrate carrier family protein	5776.46	1724.81	596.634	723.437	439.69	369.694	372.407	227.16	1146.12	52.9542	40.514	117.739	4909.03	6
DDB_G0267468	adprt4	parp-4, PARP4, pARTe	poly(ADP-ribosyl)transferase, NAD+ ADP-ribosyltransferase, BRCT domain-containing protein	14.8669	6.50519	5.39293	8.42343	9.12475	7.78325	5.68082	0.79109	1.83028	0.531912	0.324208	1.04069	10.1812	3
DDB_G0267492	DDB_G0267492		peptidase M41, FtsH domain-containing protein	46.9226	58.0317	32.26	27.9781	23.0041	12.9834	13.4062	10.075	17.0032	0.417376	5.95398	1.19307	42.0926	1
DDB_G0267498	pgpep	pyrrolidone-carboxylate peptidase	pyroglutamyl-peptidase I	1.50162	14.0449	26.4708	26.6954	18.6698	9.79448	10.064	11.308	8.41446	3.17666	0.0526796	2.95662	5.15689	9
DDB_G0267502	DDB_G0267502			8.83101	12.7065	35.6713	28.2892	15.3444	4.97633	5.74516	4.18361	4.10414	11.3247	4.67456	3.41569	35.5687	9
DDB_G0267512	DDB_G0267512		peptidase M22 family protein	4.58082	10.623	8.2548	5.93988	3.64529	5.09324	3.32799	5.25837	5.92817	0.821679	1.34298	0.890093	39.0789	7
DDB_G0267516	dhx57		DEAD/DEAH box helicase, RWD domain-containing protein	1.73941	5.87579	15.063	11.8485	13.6314	5.72692	4.95135	10.197	3.97981	1.2024	0.786356	0.296623	5.9818	9
DDB_G0267524	ssr3	TRAP-gamma	translocon-associated protein TRAP gamma subunit	158.541	436.562	250.655	64.5679	33.6434	21.3656	22.871	49.8578	120.221	9.36615	2.9542	4.61682	218.697	4
DDB_G0267526	DDB_G0267526			0.87282	10.7469	25.5483	16.117	16.6127	5.44019	3.88776	14.7891	14.0052	8.03788	0.842669	4.9455	35.755	9
DDB_G0267530	DDB_G0267530			950.446	662.159	121.151	102.965	54.8336	51.8076	71.701	20.927	285.871	3.25939	10.9822	21.9753	393.186	6
DDB_G0267534	DDB_G0267534			2.49859	5.85024	9.38324	10.4982	8.59232	4.30315	4.8805	14.8031	6.77053	1.25011	1.62019	0.599377	40.8279	9
DDB_G0267536	hibch		3-hydroxyisobutyryl-coenzyme A hydrolase	56.8681	27.4072	54.0794	25.5396	11.8937	7.83011	23.6102	6.52355	35.4273	3.32245	4.19277	0.735571	104.96	3
DDB_G0267560	uprt		uracil phosphoribosyltransferase	10.9522	14.7319	16.994	22.8791	23.7525	14.2261	12.1585	19.0925	6.139	0.101845	1.28134	0.510887	50.1847	2
DDB_G0267570	DDB_G0267570			59.6135	16.5352	10.9089	10.1385	8.00701	8.9271	10.9693	21.8388	19.3275	24.58	19.9002	4.07143	157.778	6
DDB_G0267572	DDB_G0267572		Glioma tumor suppressor candidate region gene 2 protein	0.22125	0.510249	2.19846	2.31495	4.46786	1.95714	1.87272	8.71789	1.72124	0.56871	0.116623	0.19791	5.18252	5
DDB_G0267582	DDB_G0267582			9.72164	5.12746	44.1562	57.2032	50.853	30.4124	27.0826	89.3748	34.073	3.63943	1.98229	5.65958	18.8627	5
DDB_G0267592	DDB_G0267592			33.35	4.22959	7.25087	18.9474	12.1145	18.1989	10.6217	2.88826	3.93069	1.86439	3.90397	4.64124	29.3449	3
DDB_G0267614	DDB_G0267614			7.11535	23.7856	82.9874	97.1713	37.9227	20.6911	18.7783	0.689498	33.1545	0.449344	0.773301	1.36194	8.97512	9
DDB_G0267666	gefW	RasGEFW, RasGEF	RasGEF domain-containing protein	0.226485	1.30744	5.41931	29.3144	30.1028	15.2259	15.4667	3.47751	46.3301	1.22412	0.500575	0.754041	4.71943	5
DDB_G0267668	hspL		heat shock protein Hsp20 domain-containing protein, putative alpha-crystallin-type heat shock protein	3.06372	20.6393	79.3521	43.0712	48.6424	17.6352	10.4236	120.918	21.4758	0.0334959	0.82551	0.338202	15.4997	9
DDB_G0267670	DDB_G0267670			0.153235	0.268625	0.660314	1.72461	2.84929	2.16773	2.4113	5.51339	2.94453	1.42967	0.604249	0.568546	12.4767	5
DDB_G0267682	ercc1		DNA excision repair protein 1	2.24816	5.05617	9.21358	4.9588	3.4192	1.49657	2.51729	4.07605	3.38569	0.232305	1.0395	0.389156	7.47908	7
DDB_G0267686	DDB_G0267686		RGS domain-containing protein, protein kinase, TKL group, tyrosine kinase-like protein, ARK family protein kinase	12.6828	40.1434	81.7976	96.2342	54.6261	84.0593	60.8341	32.7779	7.36075	1.48502	0.270148	1.06635	4.04696	2
DDB_G0267690	icpA	DdINCENP, INCENP	inner centromere protein, ARK binding region family protein	0.065225	0.680385	12.7448	23.6037	27.8965	2.47247	0.741023	8.82333	1.41812	0.0235133	0.227626	2.44009	13.3885	5
DDB_G0267706	DDB_G0267706		E2F-associated phosphoprotein	2.44325	11.5514	8.1618	22.6932	13.8392	10.1505	6.7613	12.3116	5.72975	1.69173	0.757691	0.701913	4.49537	9
DDB_G0267712	DDB_G0267712	CISD	CDGSH iron-sulfur domain-containing protein	59.4085	43.8659	14.1627	16.2746	7.64663	12.641	9.42957	3.51473	10.7781	0.790807	2.90322	1.09369	317.036	1
DDB_G0267722	DDB_G0267722			6.1968	8.86316	16.4247	17.5468	21.5992	11.7918	10.56	66.0335	23.9378	5.77453	1.72368	1.05416	16.6664	5
DDB_G0267734	DDB_G0267734		putative SAM dependent methyltransferase	433.851	157.562	60.7398	28.9533	14.6742	16.75	12.8877	20.1233	182.723	0.0870776	6.31044	0.665259	521.351	6
DDB_G0267744	DDB_G0267744			8.33234	3.71938	12.1341	15.1316	4.69993	5.28987	4.68427	2.40281	6.92775	0.0235481	0.0655477	0.680853	4.41926	9
DDB_G0267760	tbck		RabGAP/TBC domain-containing protein, TBCK family protein kinase	4.00499	8.8834	18.2659	15.14	11.3689	6.5633	5.61668	8.91767	4.32276	3.60568	1.32189	1.28903	9.62204	9
DDB_G0267786	DDB_G0267786		pleckstrin homology (PH) domain-containing protein	17.2887	7.52181	8.34177	8.33064	5.64328	11.2702	7.43583	15.7333	10.5634	3.0124	0.130145	0.699935	56.2246	3
DDB_G0267790	DDB_G0267790			0.860434	49.1492	23.5591	2.45638	0.973337	3.8564	0.653438	1.99432	1.05026	0.510707	0.0430963	0.0219045	4.20769	4
DDB_G0267822	DDB_G0267822		UPF0293 protein C16orf42	2.0795	1.28619	2.25701	3.41392	4.37095	2.09436	1.90533	1.33752	5.53985	0.0987683	1.87898	0.752937	13.1885	5
DDB_G0267830	gemA	Miro, Ras-related GTPase	mitochondrial GTPase	0.487576	4.41387	16.2059	15.4617	12.6691	3.14205	2.61469	1.39304	1.92905	0.726429	0.749925	0.199023	11.1932	9
DDB_G0267834	DDB_G0267834			7.618	2.05132	2.09609	2.8404	3.38397	8.11024	4.48195	4.08878	3.60962	6.04423	0.42877	0.577435	6.51849	3
DDB_G0267846	expl1	DdExpl1	expansin-like protein	25.4621	29.0427	21.0328	25.2222	11.5872	15.7206	12.5951	5.18925	40.7291	0.145891	0.287695	0.788247	26.8815	2
DDB_G0267850	DDB_G0267850		ribosomal protein L1 family protein	0.582882	0.751487	0.250591	0.328598	0.43074	0.982585	1.26985	0.620579	0.891282	0.81904	0.719974	0.166407	29.7982	8
DDB_G0267852	DDB_G0267852		maf family protein	0.785848	2.09576	3.29084	2.54049	1.57168	6.96917	2.60059	0.626356	8.62079	0	0.0480613	1.84724	8.8064	8
DDB_G0267866	DDB_G0267866		proteasome maturation factor UMP1 family protein	23.6278	217.632	91.9193	45.3928	48.8131	19.1826	11.6289	32.5867	8.9408	1.5	3.31658	2.97854	59.8922	4
DDB_G0267886	DDB_G0267886		NFATC2-interacting protein	0.891156	0.82477	1.56066	2.54811	3.61958	1.9205	1.34695	8.13522	1.82742	1.86898	1.02251	0.129973	3.25983	5
DDB_G0267914	DDB_G0267914			0.880195	1.71505	5.80972	5.63535	4.14309	3.49849	3.34016	0.88611	1.86704	0.948753	0.483145	0.167667	4.13538	9
DDB_G0267928	tmem144B		transmembrane protein 144 B	15.4519	2.40108	4.45739	3.06968	4.2397	10.483	7.75938	1.50673	24.9247	0.382656	5.32231	1.35554	92.9363	3
DDB_G0267930	DDB_G0267930		unknown	7.35113	4.43728	1.8902	7.56142	22.6571	20.8298	22.5247	3.3184	16.8085	0.279649	0.186803	2.47743	8.87444	8
DDB_G0267950	copE	epsilon-COP	coatomer protein complex epsilon subunit	4.90208	36.7783	41.6064	33.4492	24.2103	14.7543	12.3761	21.3284	16.1686	6.01489	4.85034	2.72639	33.5296	7
DDB_G0267952	DDB_G0267952			5.17776	46.1903	28.9001	21.9186	8.23783	4.10571	5.35519	2.62796	14.5384	0.298189	1.25704	1.73976	12.989	7
DDB_G0267956	abiA	Abi2	component of SCAR regulatory complex	126.451	245.844	108.847	91.3852	37.6525	29.337	50.2296	24.6559	39.0912	1.23026	3.16038	4.54797	59.0143	1
DDB_G0267982	copA	alpha-COP	WD40 repeat-containing protein, coatomer protein complex alpha subunit	38.943	162.344	136.846	84.8768	56.9349	38.5813	38.9407	31.0871	41.0995	20.7173	8.97899	6.48738	81.7322	7
DDB_G0268018	DDB_G0268018		alpha/beta hydrolase family protein	4.79465	19.6887	12.8512	8.95769	10.382	4.58098	2.5115	5.98007	2.27917	0.0106593	0.793742	0.113889	9.34804	7
DDB_G0268036	DDB_G0268036		2,3-diketo-5-methylthio-1-phosphopentane enolase	4.63496	17.9557	26.8702	61.2392	88.6669	75.1142	46.4171	101.063	27.7007	0.580798	1.15704	0.817671	23.8974	5
DDB_G0268038	mtpn	V-1	myotrophin family protein	50.1722	292.348	62.0844	36.3928	19.5346	19.4529	22.6968	12.7559	40.6265	0.115687	1.20272	1.68397	157.92	4
DDB_G0268040	DDB_G0268040		Alpha- and gamma-adaptin-binding protein p34	2.19514	2.9465	12.7472	11.8134	8.68378	4.37949	3.43229	19.9214	4.21972	1.66237	1.42968	1.83763	12.1267	9
DDB_G0268052	DDB_G0268052			35.2644	94.5136	209.061	112.044	86.5363	79.3577	141.506	14.5727	90.5361	1.84802	4.7405	3.74669	13.6368	9
DDB_G0268056	sptA	SPT	serine C-palmitoyltransferase subunit 1	2.64395	7.28268	28.7811	41.6999	24.6473	12.9667	13.2872	12.8288	6.0071	0.751928	1.15202	1.36746	31.2743	9
DDB_G0268080	rpc3	polr3c	RNA polymerase III subunit	5.05142	19.3055	49.6841	43.3898	43.2769	13.16	10.8213	16.255	9.89154	1.60054	1.95055	1.93425	36.3462	9
DDB_G0268098	nop58	NOP5/NOP56 family protein	nucleolar protein 58	12.6411	8.33711	13.8665	13.1201	23.8582	11.3766	11.0533	13.503	27.5398	6.57542	13.0609	2.70951	216.043	2
DDB_G0268100	asnS2	asnS, AsnRS	asparagine-tRNA ligase, asparaginyl-tRNA synthetase	1.65876	6.68731	8.93732	8.4031	7.62184	6.16292	6.43552	2.00633	11.8383	4.29342	4.10887	8.53343	24.515	2
DDB_G0268104	gabT	ABAT, GABAT, GABA transaminase, GABA transferase	4-aminobutyrate aminotransferase	297.695	259.856	138.384	97.4948	79.0876	120.79	77.2372	30.4407	110.808	7.34559	6.81645	13.3451	234.097	1
DDB_G0268114	DDB_G0268114			9.9696	2.33967	2.98462	4.50337	4.14822	2.33776	1.52583	4.49964	5.145	1.06373	5.14074	0.628633	89.8472	3
DDB_G0268118	DDB_G0268118		carbohydrate/purine kinase domain-containing protein, indigoidine synthase A like protein	15.4805	71.5307	57.4868	30.0339	19.2246	9.06618	5.78891	18.374	4.63669	0.00581587	0.821766	0.45293	21.4912	7
DDB_G0268122	DDB_G0268122			17.4882	4.86183	21.4117	16.4954	7.90943	13.0721	12.5273	0	1.42746	0.0304682	0.574706	0.625507	4.60703	2
DDB_G0268142	DDB_G0268142			5.15367	8.73443	11.1976	14.1235	10.3091	10.0151	14.1584	0.993424	4.26153	0.405036	0.674842	0.325247	10.3992	2
DDB_G0268144	vwkA		alpha protein kinase VwkA	29.6842	393.034	23.5507	20.1905	10.17	8.5716	7.92816	3.32768	26.2833	0.148855	0.66656	0.418243	42.1741	4
DDB_G0268182	DDB_G0268182			9.92381	9.61025	16.5729	27.1346	26.059	16.2918	11.7097	20.7891	16.4096	0.0413674	0.556594	1.30771	40.0787	5
DDB_G0268198	rpa43		RNA polymerase I subunit	0.397222	0.496034	0.717327	1.00232	1.02405	0.933527	0.419504	0.380726	0.419795	0.423471	0.896292	0.177675	11.5034	5
DDB_G0268210	DDB_G0268210		unknown	2.57429	5.19605	26.8482	31.1693	16.8332	5.55486	8.14118	5.03586	4.11714	0.555237	1.34157	0.974353	25.18	9
DDB_G0268220	DDB_G0268220		leucine-rich repeat-containing protein	3.05882	12.7939	21.2581	18.7489	21.1402	11.4143	9.54273	10.0748	4.15413	4.40532	6.74292	4.24905	24.7349	9
DDB_G0268224	DDB_G0268224		DDT domain-containing protein	8.88075	4.72135	26.3188	23.1478	20.2964	16.8839	7.32368	30.7516	8.47286	1.00941	0.950898	2.44202	13.1627	9
DDB_G0268238	alg3		glycosyltransferase, dolichyl-phosphate-mannose alpha-1,3-mannosyltransferase	1.44166	6.18168	15.8058	12.5517	14.1565	8.40688	6.59405	4.83022	3.36648	0.310506	0.283951	2.30447	9.53698	9
DDB_G0268270	DDB_G0268270	leishmanolysin	peptidase M8 family protein	18.828	26.5049	7.14124	7.65543	4.9267	4.76452	6.39576	2.1714	13.9973	0.0468793	1.23962	0.458918	51.6867	1
DDB_G0268274	DDB_G0268274			17.9863	19.0896	15.5848	15.0937	6.95207	6.83177	11.6712	62.6118	12.8483	0	8.76906	2.18487	70.7464	2
DDB_G0268302	rpl38		S60 ribosomal protein L38	1716.77	1098.7	327.67	337.285	233.312	209.778	248.657	354.377	977.599	10.5273	35.8465	19.3744	6195.41	1
DDB_G0268330	sgmD		putative sphingomyelinase	5.99029	22.3747	19.5705	26.5431	20.7154	19.217	18.3006	8.28182	19.6117	1.80885	1.1767	1.87309	21.8585	2
DDB_G0268336	DDB_G0268336			0.435163	1.16155	0.615293	1.14787	1.5738	3.92942	1.87454	1.93278	1.28973	0.122069	1.21378	0.250996	8.63626	8
DDB_G0268360	DDB_G0268360		unknown	111.633	256.466	274.026	153.112	94.8404	49.3327	57.2097	88.304	80.2013	22.2868	12.4761	19.543	771.835	7
DDB_G0268396	sep15		15 kDa selenoprotein	17.0045	111.187	173.699	102.915	52.6185	27.3419	15.0673	15.4358	106.813	4.69787	1.14021	4.23936	82.7893	7
DDB_G0268498	areB	FIP200	unknown	7.1999	9.46525	23.5738	19.885	6.88459	8.02176	13.6996	4.94145	57.2804	0.245232	6.02947	4.87931	38.3144	9
DDB_G0268500	DDB_G0268500		unknown	3.57208	30.4962	23.1487	21.1324	17.7997	9.88989	8.34499	6.31775	9.15105	0.310039	0.661423	0.437427	2.12121	7
DDB_G0268504	DDB_G0268504		AAA ATPase domain-containing protein	3.57954	199.063	114.31	42.2804	31.8684	18.5486	14.9674	4.38523	19.5591	0.395113	0.980026	0.280728	5.22807	4
DDB_G0268538	psmA5	20S proteasome subunit alpha-5	proteasome subunit alpha type 5	72.0242	503.817	68.9776	27.2745	19.0243	13.2551	11.6994	16.8393	14.4373	0.736325	3.67321	2.24574	197.965	4
DDB_G0268548	pikF	PI3K4	phosphatidylinositol 3-kinase, PI3kinase	13.6673	7.80318	6.54283	8.62343	10.6597	7.4283	7.02988	1.93222	7.23881	0.23583	1.00586	0.404605	8.81747	2
DDB_G0268574	eIF4e		eukaryotic translation initiation factor 4E	10.4484	53.3667	82.9282	112.396	86.4608	41.8101	42.4826	42.6754	29.8209	35.7638	36.0908	15.2534	144.105	9
DDB_G0268618	pinA		peptidyl-prolyl cis-trans isomerase PinA	10.0496	76.5933	114.232	94.2761	54.9262	23.7103	22.5384	28.9846	45.8705	4.43136	4.72425	6.21726	42.8131	9
DDB_G0268632	abpA	actnA, alpha actinin 1	actin binding protein A	281.028	322.808	145.714	80.9631	36.1255	55.8643	70.6311	19.8145	386.824	15.5255	40.1736	108.456	947.166	1
DDB_G0268646	DDB_G0268646		unknown	181.418	276.92	174.665	77.6581	73.9956	38.0829	37.8113	94.086	206.346	10.095	133.439	14.7459	1102.75	1
DDB_G0268652	ippB	putative inositol-1,4-bisphosphate 1-phosphatase, inositol monophosphatase, 3'(2'),5'-bisphosphonucleoside 3'(2')-phosphohydrolase	inositol polyphosphate phosphatase B	2.34488	14.365	25.9715	17.3874	14.3412	10.1463	5.75357	7.74979	3.35433	5.17454	2.07684	4.15648	39.4262	9
DDB_G0268664	aatA		aspartate aminotransferase, aspartate transaminase	375.858	315.869	168.278	113.902	75.2765	52.1082	65.2477	69.0042	182.177	24.253	52.787	23.2402	681.391	1
DDB_G0268666	DDB_G0268666			5.70662	15.6838	24.2329	21.7228	11.2125	5.65832	8.89724	35.7075	18.7383	1.49771	0.998655	1.21672	18.7716	9
DDB_G0268758	ola1		Obg-like ATPase	62.4757	114.718	57.2236	43.3596	98.0113	42.0089	29.6748	52.1304	29.9283	1.12338	3.96907	4.84354	277.513	7
DDB_G0268762	DDB_G0268762		Coiled-coil domain-containing protein 86	3.16997	1.37836	2.58424	3.39748	2.22162	2.68871	2.72358	3.15738	4.87155	6.00546	2.58079	2.60671	67.4036	2
DDB_G0268770	DDB_G0268770		unknown (not in dictyBase)	0.837686	26.0864	45.2993	49.833	43.857	14.9053	8.81285	4.68413	1.11012	0	0.255232	0.333395	8.13827	9
DDB_G0268810	DDB_G0268810		transmembrane protein, magnesium-translocating P-type ATPase	44.9024	29.6563	27.2976	25.9086	32.9457	61.3955	106.317	2.13905	19.6014	30.0487	10.1607	96.4513	176.031	8
DDB_G0268828	DDB_G0268828		unknown	131.637	17.7496	79.9539	58.1537	20.3562	13.233	16.375	3.88839	24.6943	1.18296	7.90847	3.28513	480.797	3
DDB_G0268862	DDB_G0268862		major facilitator superfamily protein	0.319823	6.83203	22.9629	11.1689	6.23975	4.68107	5.49868	0.289341	3.33267	0.460739	0.136466	2.37086	102.081	9
DDB_G0268868	nat10		putative N-acetyltransferase	1.65762	1.29937	5.39496	5.23955	5.18947	5.88672	5.1698	2.45605	3.55163	0.907136	0.622561	0.595907	20.7927	5
DDB_G0268870	DDB_G0268870			190.716	109.578	224.538	434.117	208.958	170.33	158.371	174.513	132.919	164.643	23.9767	12.4914	441.518	2
DDB_G0268878	DDB_G0268878			4.76396	1.00146	1.0128	0.570078	0.929306	1.29413	1.05779	0.759524	3.97017	0.0709087	0.142088	0.757117	1014.71	3
DDB_G0268904	DDB_G0268904			1.34628	4.25476	15.4482	13.5179	6.62712	4.24529	6.83973	0.737449	4.71684	0.0571816	0.0198527	0.936155	2.51185	9
DDB_G0268924	DDB_G0268924		Helicase SEN1	2.55437	4.7278	5.97851	2.65268	2.72998	2.21349	3.4115	1.94177	5.76763	0.784854	0.155075	1.53626	3.1548	7
DDB_G0268948	DDB_G0268948		putative SAM dependent methyltransferase	40.1497	16.88	7.76275	14.0218	24.0737	12.0352	10.3807	9.11004	73.5184	0.260561	4.73319	0.667246	426.452	3
DDB_G0269000	DDB_G0269000		unknown	4.67785	5.99141	23.2349	20.1086	18.7579	6.43022	5.80543	35.8967	16.1364	17.0433	2.556	2.31637	17.7692	9
DDB_G0269016	cyp524A1		cytochrome P450 family protein	343.614	312.996	184.495	92.4097	56.5971	47.482	43.0777	27.0696	79.7916	0.849758	5.76476	2.91207	869.147	1
DDB_G0269038	atp5D	atp16	ATP synthase F1 delta	305.525	274.263	200.425	149.093	106.967	57.251	56.7338	59.2383	89.4995	40.6809	32.9072	13.8172	512.569	1
DDB_G0269046	DDB_G0269046		NAD(P)+ transhydrogenase (AB-specific)	61.5789	138.396	15.251	18.121	11.1089	14.0729	17.324	2.32102	25.5316	0.818838	0.682139	0.808255	48.5883	4
DDB_G0269060	DDB_G0269060			7.9756	2.48277	4.9926	8.87738	9.43972	6.04028	5.63287	10.037	4.82623	0.217381	0.917665	0.449706	2.73961	2
DDB_G0269118	cxeA	coxV, COX5	cytochrome c oxidase subunit V	923.439	301.279	445.402	250.147	201.28	104.287	110.867	131.575	70.9285	14.9097	59.4989	16.2689	678.558	3
DDB_G0269126	DDB_G0269126	DG1041, ORF1041	unknown	2.03743	2.07493	1.45121	0.528035	0.528185	0.542174	1.142	1.15464	2.34625	0.734436	1.54667	0.212196	11.8433	1
DDB_G0269134	efaAI	EF1-I, efaA1, ABP-50, ABP50	elongation factor 1 alpha, elongation factor 1a	8209.24	11568.9	596.415	673.782	416.463	1532.69	2943.72	2336.65	7282.71	2973.2	123.917	183.132	6752.53	1
DDB_G0269136	efaAII	EF1-II, tef2, ABP-50, ABP50	elongation factor 1 alpha, elongation factor 1a	2178.25	601.826	305.062	180.337	215.586	758.056	980.007	471.341	671.141	216.991	152.417	62.3759	2703.19	3
DDB_G0269148	lkhA		leukotriene A4 hydrolase	67.6882	300.415	460.752	188.735	117.572	53.4505	36.5165	152.562	34.4748	1.40605	23.1435	3.99682	202.922	7
DDB_G0269152	mekA	DdMEK1, mek1, MAP2K	MAP kinase kinase 1	2.63961	21.6515	17.9633	12.5401	7.91283	5.811	4.39213	1.88199	5.99038	1.32128	0.514564	1.19285	6.19881	7
DDB_G0269156	mvpA		major vault protein-alpha	944.359	223.896	288.11	254.385	139.904	146.137	152.879	11.3281	224.626	77.5268	11.9575	44.7519	394.258	3
DDB_G0269160	nxnA	ANN7, DdANN7, synexin, quit3, annexin C1	annexin VII	357.996	465.833	64.2441	59.5692	39.9475	86.0612	207.398	22.1839	423.558	115.425	49.829	24.9858	570.846	1
DDB_G0269180	rcdP	veg114	random cDNA clone veg114	0.583006	1.07793	21.7065	50.0717	41.3505	12.1423	10.9536	1.82199	0.945435	0.639747	0.0498213	3.18866	13.6216	5
DDB_G0269196	tubB		beta tubulin	413.757	841.51	235.732	263.671	147.312	94.9384	81.4275	58.2733	109.728	7.66354	71.4369	8.07743	706.683	1
DDB_G0269202	gdcA	Dd-gdcA	gp64 and disintegrin-like, cysteine-rich protein	363.61	74.6651	136.538	132.579	66.2859	75.4387	71.3662	6.20707	48.5308	5.37401	3.57857	3.95889	41.6477	3
DDB_G0269212	abcG11		ABC transporter G family protein	6.74976	0.921559	0.802675	0.884886	0.923867	1.0538	0.580387	1.05603	5.7969	0.276928	1.37496	0.278177	56.6194	6
DDB_G0269214	abcG1		ABC transporter G family protein	15.3845	58.5073	316.959	390.039	377.597	182.66	131.523	82.6686	114.648	5.83043	6.54274	7.60455	51.8746	9
DDB_G0269224	fszB	FtsZ	mitochondrial cell division protein	4.88624	3.94819	7.65773	10.6346	5.64268	9.26291	5.73003	3.24209	12.5277	0.0554571	0.222234	1.23348	9.22269	2
DDB_G0269226	cas1		cycloartenol synthase	61.5313	6.5269	6.69325	7.16789	6.1272	13.5927	8.89071	2.58582	7.23977	0.456697	1.07488	0.323019	56.622	6
DDB_G0269232	DDB_G0269232	ORF1007, DG1007	unknown	6.17784	5.79027	9.56664	6.73586	5.77142	2.49349	3.43287	5.05081	3.4017	0.226815	0.316502	1.05169	3.51343	2
DDB_G0269234	act8	actin8, actinIEL1, actinISR1	actin	180.009	200.936	10.2688	5.59785	2.04147	4.29853	8.82263	0.739378	10.8052	8.69191	27.9136	49.801	4563.63	1
DDB_G0269240	racH		Rho GTPase	51.4668	162.845	174.585	159.166	80.633	48.0643	45.1378	32.9738	41.5011	20.8139	29.3316	21.4181	121.925	7
DDB_G0269248	cf45-1		component of the counting factor (CF) complex	312.711	263.682	184.267	123.279	83.1201	69.7027	54.3393	8.17099	30.2143	10.7154	5.20632	9.27517	109.162	1
DDB_G0269274	dhak	DAK, glycerone kinase	dihydroxyacetone kinase	2.85437	7.01481	2.16235	2.63274	1.60552	1.25814	9.35526	2.59382	1.23157	2.77692	0.147289	0.051704	3.60503	2
DDB_G0269306	dhx35		DEAD/DEAH box helicase	1.74748	2.1348	6.38108	4.4395	3.17572	1.23176	1.04611	3.37117	1.94413	0.663086	0.291497	0.178696	4.0747	9
DDB_G0269312	DDB_G0269312		unknown	0.624083	0.69504	2.3795	2.01158	2.99501	5.42548	4.05983	5.03537	2.41669	2.76931	2.32362	6.07166	19.3431	8
DDB_G0269322	DDB_G0269322			14.8839	7.57452	6.81641	7.52123	8.50249	6.03216	4.78027	5.85902	1.41811	0.814248	0.489038	0.302564	36.3889	3
DDB_G0269332	DDB_G0269332		putative zinc transporter, cation diffusion facilitator (CDF) family protein	45.9764	150.544	101.522	92.8658	39.7508	29.4803	22.4482	21.4753	60.6678	6.10286	2.05315	2.64688	19.0842	7
DDB_G0269340	DDB_G0269340		short-chain dehydrogenase/reductase (SDR) family protein	38.1737	4.42294	6.47729	2.79232	2.85671	2.54754	1.87494	9.25417	44.1297	2.76437	1.35201	0.701075	27.3535	6
DDB_G0269344	DDB_G0269344		WD40 repeat-containing protein	2.22478	2.37377	2.09653	3.18426	4.19345	3.52198	4.82587	6.28336	28.3228	2.50442	0.607927	0.608444	49.7973	2
DDB_G0269370	DDB_G0269370		NUDIX hydrolase family protein, cleavage and polyadenylation specificity factor 5-like protein	3.16142	6.13023	4.64853	1.64395	2.37634	1.78263	1.6213	3.78791	4.41695	1.07015	0.84392	2.17257	28.963	7
DDB_G0269372	DDB_G0269372			48.5219	39.2002	53.1993	50.8504	24.242	15.8621	19.8042	6.83955	13.6524	2.94791	16.4332	5.75104	190.732	2
DDB_G0269378	rad1		exonuclease, checkpoint clamp complex protein	20.4196	4.98792	15.7604	11.3631	7.84257	5.15672	5.61301	3.99042	2.0586	0.835885	1.41911	0.747027	5.79693	3
DDB_G0269382	pepD		peptidase D	238.115	102.564	138.234	315.167	250.939	156.347	109.997	101.161	269.358	5.7399	22.3073	25.1687	675.106	2
DDB_G0269388	corB	CRN7, DdCRN7, coronin B	coronin 7	14.8189	23.6554	15.9823	13.5568	12.354	16.4437	9.15241	5.28122	8.6199	0.201253	0.244539	0.799249	36.4597	2
DDB_G0269394	mcfE		mitochondrial substrate carrier family protein	1.94266	0.217374	1.17453	4.02006	7.08389	3.75488	1.80128	8.24646	1.37373	2.44516	1.09824	0.250764	10.6685	5
DDB_G0269406	rad52		putative DNA repair protein RAD52	46.0411	5.99651	13.2357	12.9099	8.9616	4.51098	4.29273	6.77382	5.84906	0.161112	0.965976	0.599299	4.75296	6
DDB_G0269412	paf1		RNA polymerase II-associated factor 1	7.38481	18.0108	43.0551	42.2355	39.0755	20.7966	19.5828	24.526	7.44252	4.59525	1.61244	2.73013	33.8634	9
DDB_G0269414	ebp		putative 3-beta-hydroxysteroid-Delta(8),Delta(7)-isomerase	25.7344	14.6373	22.6656	18.6087	12.324	9.08952	10.3973	12.9133	12.704	0.363704	1.35498	1.62507	381.165	2
DDB_G0269460	DDB_G0269460		Protein ELYS	2.91957	8.90477	16.4517	13.2638	19.7204	5.4935	4.42141	9.32076	6.41533	0.802622	0.263318	0.461753	14.2492	9
DDB_G0269464	DDB_G0269464			0.495998	0	2.80161	0	0.408955	0.767343	0.693561	2.68262	4.27251	0.0586178	1.16199	0.737038	25.386	9
DDB_G0269472	psmB2	20S proteasome subunit beta-2	proteasome subunit beta type 2	123.939	539.209	193.588	102.511	77.1732	27.7595	20.1219	81.9522	25.643	0.451215	4.6955	2.20618	137.322	4
DDB_G0269518	abnB		actobindin B	297.76	335.842	110.403	84.9019	50.5658	56.4434	54.3645	7.28444	94.7682	0.870164	15.7157	6.214	449.335	1
DDB_G0269520	abnC		actobindin C	91.6655	167.976	30.8834	27.8264	15.7019	11.4902	10.4537	6.53763	17.615	0.485723	6.11938	2.81861	122.156	1
DDB_G0269550	samm50		sorting and assembly machinery component 50 like protein	1.14394	2.01148	3.17186	4.24529	2.00042	1.29074	1.06847	1.83362	1.38416	0.644018	0.297865	0.181875	13.2594	9
DDB_G0269556	DDB_G0269556			51.1434	375.543	208.117	162.544	106.979	44.0274	39.8323	123.039	155.239	4.80768	7.6801	4.33346	84.5183	7
DDB_G0269564	DDB_G0269564		unknown	10.1642	12.2702	17.2416	15.1323	7.47275	8.52809	6.114	15.8011	26.0827	13.4615	1.07416	0.815167	40.1968	2
DDB_G0269624	mgp3	RacGAP, megap3, gacAA	RhoGAP domain-containing protein, Cdc15/Fes/CIP4 domain-containing protein	5.29256	41.087	52.1732	32.7627	25.5481	16.4462	18.009	5.47686	19.8192	0.166948	0.63373	0.797205	4.17068	7
DDB_G0269640	DDB_G0269640		39S ribosomal protein L24, mitochondrial	2.82855	2.70901	4.43888	7.45214	8.377	5.5043	3.90692	11.7418	16.5192	0.237046	1.2117	2.21867	160.322	5
DDB_G0269642	mak16l		MAK16-like protein	1.78346	1.81672	1.33827	3.53247	4.96538	3.33279	2.93369	5.64593	5.80129	4.28999	5.74672	4.20869	124.048	5
DDB_G0269670	DDB_G0269670		C2 domain-containing protein/WW domain-containing protein	148.213	204.93	21.0208	25.1582	21.9249	27.8293	19.4402	5.28655	80.9735	0.356268	2.47058	1.34814	61.8259	1
DDB_G0269688	sdad1		SDA1 domain-containing protein	0.891594	1.06519	4.50416	2.17484	1.99878	0.974076	1.07317	1.01107	4.01622	2.72396	0.17173	0.277006	32.327	9
DDB_G0269708	DDB_G0269708		WH2 domain-containing protein, SH3 domain-containing protein	372.149	229.382	84.8272	75.3858	59.4949	70.1826	104.826	20.0966	14.9635	6.84642	4.64148	7.95607	102.475	1
DDB_G0269716	DDB_G0269716			53.9233	55.1597	57.5012	50.951	37.63	44.5841	32.9796	10.4539	24.5975	14.3306	23.8436	10.1783	86.1716	2
DDB_G0269722	DDB_G0269722		methyltransferase	5.38513	3.35025	2.00451	4.69034	2.9961	6.42257	3.18685	1.09784	7.8999	0.323024	0.851213	0.730564	41.1828	2
DDB_G0269726	pggt1b		protein geranylgeranyltransferase type I	6.6564	15.4515	33.7383	18.8788	10.4449	5.7946	3.37389	14.4289	8.10253	0.32887	3.40199	1.32453	23.2541	9
DDB_G0269732	DDB_G0269732		DnaJ homolog subfamily C member 1	4.34078	14.7818	14.8289	17.8184	15.4473	5.26792	8.83117	29.3553	7.03503	3.85003	4.27891	2.2508	29.1147	9
DDB_G0269740	DDB_G0269740		putative cell surface glycoprotein	110.701	36.5697	24.2736	27.0323	23.8635	29.2063	38.9465	4.90524	36.3607	2.29802	7.77463	13.9416	117.642	3
DDB_G0269742	cdsA	CDS1	phosphatidate cytidylyltransferase	50.5342	18.0783	28.2171	29.8832	15.9197	9.98975	9.32608	10.3954	43.7461	0.096406	0.905248	1.95627	41.4444	3
DDB_G0269762	DDB_G0269762			5.72891	3.44204	18.6069	13.4498	10.6166	4.38308	3.9693	4.03557	6.15668	1.34105	1.12537	0.987016	115.448	9
DDB_G0269766	DDB_G0269766		DUF423 family protein	48.214	12.3463	8.26019	9.75726	4.25158	3.09874	2.63438	1.79912	2.30695	0	0.607712	0.0219045	90.2925	6
DDB_G0269768	cnrI		SET domain-containing protein, putative cell number regulator	154.108	173.407	105.302	75.0004	47.341	27.6654	24.2189	18.5904	23.8067	2.99953	25.2592	4.16831	210.639	1
DDB_G0269778	DDB_G0269778		cell differentiation family, Rcd1-like protein	15.151	47.4756	58.9584	41.1041	30.9505	23.8651	17.0506	23.8983	13.1948	2.9885	2.45043	3.13489	21.7052	7
DDB_G0269782	DDB_G0269782		DnaJ homolog subfamily C member 25	2.5387	6.98742	13.5675	8.14223	5.7632	2.9609	2.20371	5.59671	4.3117	0.781601	0.210689	0.524776	8.99432	9
DDB_G0269790	gaa		alpha-glucosidase, alpha-glucoside hydrolase	51.2001	24.5866	112.663	138.98	129.004	66.8482	51.0447	272.919	32.7251	3.30704	4.05839	8.86232	185.891	9
DDB_G0269822	mhisS	HisRS	histidine-tRNA ligase, histidyl-tRNA synthetase, putative mitochondrial histidyl-tRNA synthetase, putative mitochondrial histidine-tRNA ligase	2.74263	2.42273	5.03873	5.74881	3.1021	5.31138	4.3849	1.37552	3.04825	0.248659	0.638881	0.886147	9.62659	2
DDB_G0269824	DDB_G0269824			1.21276	7.12679	7.63605	8.25406	10.3928	4.53882	5.21365	8.83197	13.3365	0.0553849	0.114721	0.909932	5.73888	9
DDB_G0269834	DDB_G0269834			19.4345	6.47203	5.57275	5.22187	3.34848	3.70196	5.2674	0.0926568	2.5685	0.122434	0.334642	0.995109	27.9637	3
DDB_G0269840	DDB_G0269840		transmembrane protein	1.84726	6.06285	11.945	14.5336	15.281	9.80906	8.38552	14.1992	12.1782	1.16217	1.35162	2.08947	6.82793	5
DDB_G0269848	agpA	AGPAT	putative 1-acylglycerol-3-phosphate O-acyltransferase	11.1145	21.1694	19.4047	16.045	12.201	10.7749	11.4243	2.00231	19.4948	0.058953	0.372901	0.478553	13.7563	2
DDB_G0269878	fbl		fibrillarin, rRNA 2'-O-methyltransferase	255.593	43.13	34.7101	32.9719	20.8133	20.0336	15.4183	5.46004	145.298	2.9219	20.7235	2.54775	351.907	6
DDB_G0269890	DDB_G0269890		YjeF N-terminal domain-containing protein	8.25264	45.7581	41.5696	23.5528	12.9579	9.19715	7.44304	5.81782	6.91664	0.0215601	0.650662	1.00465	7.42475	7
DDB_G0269892	DDB_G0269892			248.68	9.8075	15.9029	13.3522	6.63902	7.35482	5.34965	10.3853	31.2795	4.28894	2.24296	2.15363	151.655	6
DDB_G0269894	orcB	ORC2	origin recognition complex subunit 2	6.44751	0.559711	1.33458	3.52638	2.27838	1.90249	1.57726	1.13569	1.726	0.723652	0.293386	0.223174	4.81299	3
DDB_G0269906	gtf2h5	TFIIH5, TF2H5	transcription initiation factor IIH5	1.1803	10.868	30.1996	30.9683	20.7271	14.496	9.45522	26.8633	8.95627	0.670295	0.143518	1.49859	4.22803	9
DDB_G0269916	atp5b		ATP synthase beta chain, mitochondrial	1288.44	1656.32	213.495	135.578	90.4959	84.0562	176.845	47.9555	351.596	3.48644	90.8657	13.6742	1418.78	1
DDB_G0269924	vps18	PEP3	7-fold repeat in clathrin and VPS proteins repeat-containing protein, Pep3/Vps18/deep orange domain-containing protein	9.39817	12.2003	46.0254	52.4777	35.9202	24.818	26.5308	12.2453	20.3974	8.918	5.53076	5.92291	41.3909	9
DDB_G0269946	DDB_G0269946			0.322705	3.6249	4.13526	6.41772	7.9398	3.79179	2.38304	26.2725	20.1773	0	2.71942	1.41839	34.134	5
DDB_G0269948	tnpo		transportin	34.0172	126.905	170.579	158.673	147.36	87.6286	73.0041	33.9329	38.4687	16.8803	34.3571	30.3595	95.7743	9
DDB_G0269950	serC	PSAT	phosphoserine transaminase, phosphoserine aminotransferase	3.97782	13.2689	1.42436	2.10107	1.8015	2.49965	2.66167	0.942966	6.54507	2.05261	3.28412	1.96497	59.5164	4
DDB_G0269966	ddx1		putative RNA helicase, DEAD/DEAH box helicase, SPla/RYanodine receptor SPRY domain-containing protein	13.9057	8.61529	9.02952	11.1237	9.24016	5.73255	6.26178	3.72391	2.19619	3.81839	0.240335	0.722831	17.2823	2
DDB_G0269968	DDB_G0269968		armadillo repeat-containing protein, ARM repeat-containing protein	4.48761	15.5912	124.388	106.933	88.2308	25.4125	15.7919	15.5921	9.42291	7.96339	10.0014	4.4157	73.0813	9
DDB_G0269972	sas10	UTP3	U3 snoRNP protein, U3 small nucleolar ribonucleoprotein	2.32991	1.12994	1.21664	2.04058	1.18166	2.09516	1.98888	0.755898	2.65345	1.19518	3.66196	0.573608	32.9373	2
DDB_G0269980	drpp30	rpp1, RPP30	RNase P protein subunit, RNase MRP protein subunit	2.01514	2.83848	8.09037	9.28639	7.35202	5.1195	5.43598	169.965	8.25908	0.884774	2.95475	2.03857	19.4852	9
DDB_G0270018	DDB_G0270018			11.2162	9.05063	43.3602	68.8543	58.336	65.0505	42.5645	136.181	8.55207	0.0828774	0.201422	22.9267	82.2157	5
DDB_G0270020	sf3a3		C2H2-type zinc finger-containing protein, splicing factor 3A subunit 3	0.961749	2.02314	4.05851	3.54485	3.75779	1.29948	2.26665	2.54462	2.27064	1.24253	0.941212	0.259523	6.6385	9
DDB_G0270022	DDB_G0270022		cellular retinaldehyde-binding/triple function domain-containing protein	5.76834	25.2433	5.9669	5.76497	4.72534	3.40771	2.10292	1.91674	4.24027	0.466699	0.422993	0.870611	22.6156	4
DDB_G0270026	DDB_G0270026			2.84102	4.96022	15.6405	12.4971	9.84228	2.63119	3.42365	7.28347	7.97176	2.36671	4.12394	1.64503	108.463	9
DDB_G0270028	DDB_G0270028	ALDH	aldehyde dehydrogenase, putative NAD-dependent aldehyde dehydrogenase	45.7482	174.886	189.36	133.495	76.8718	29.1448	22.5038	83.6335	30.8216	9.95396	23.5243	21.7641	87.2328	7
DDB_G0270070	DDB_G0270070		phospholipase D	30.8345	16.2091	11.1616	15.3439	10.1911	9.52894	10.1875	2.06679	5.21447	0.0593231	1.21796	0.663781	224.508	3
DDB_G0270074	DDB_G0270074		putative endoglycoceramidase	55.6217	13.3642	28.5329	90.8832	64.9562	41.7005	27.5793	17.9954	15.4371	8.29057	15.7494	7.53653	60.4117	2
DDB_G0270120	sdhB		succinate dehydrogenase (ubiquinone), succinic dehydrogenase, complex II, iron-sulfur protein (IP) subunit	109.491	455.805	338.05	316.36	246.616	323.98	198.796	116.842	78.7224	45.5855	23.9089	46.1414	343.09	7
DDB_G0270132	DDB_G0270132			7.93782	1.97437	4.10029	2.85725	3.3034	1.40671	1.54835	0.441296	2.46138	0.678731	0.0338613	0.889124	33.9486	3
DDB_G0270134	DDB_G0270134			3.03867	22.969	12.3095	12.2309	5.11046	3.64851	4.84767	0	13.3123	0.0370637	0.440245	3.3155	18.2059	7
DDB_G0270152	maspS	AspRS	aspartyl-tRNA synthetase, aspartate-tRNA ligase, putative mitochondrial aspartyl-tRNA synthetase, putative mitochondrial aspartate-tRNA ligase	9.18502	5.01749	18.1832	21.6073	6.86765	7.79686	4.12533	0.0540164	2.92897	0.0274684	0.484719	1.13923	47.157	9
DDB_G0270156	DDB_G0270156		RNA-binding protein 28	0.253019	0.463543	0.760922	0.690165	1.25269	1.11899	0.715473	2.3318	1.19206	0.2893	1.99717	0.133725	16.7235	5
DDB_G0270158	DDB_G0270158			0.631929	3.92655	7.56701	5.35827	8.72956	2.97582	2.84289	3.81406	1.47113	0.323152	0.926742	0.734133	4.64763	9
DDB_G0270184	ger		GDP-keto-6-deoxymannose 3,5- epimerase/4-reductase, FX protein, GDP-L-fucose synthase	6.95649	9.9335	24.9549	40.3192	37.5232	30.0322	37.033	21.5245	14.334	19.3592	5.80669	2.19295	41.91	5
DDB_G0270194	DDB_G0270194		DUF866 family protein	1.80648	35.2332	27.5338	33.7011	23.1037	10.3487	10.8446	16.1919	14.9214	0.552401	0.163011	1.86262	20.0016	7
DDB_G0270214	DD7-1		galactose-binding domain-containing protein	3.99277	0.663447	1.19351	1.69518	0.684163	2.40783	2.38272	2.08246	0.569835	0.759626	2.31853	0.872437	91.9389	3
[truncated: 1,376 more rows]
